# Supplementary material for: SPARSE 1.0: a template for databases of species inventories, with an open example of Czech birds
Source: Biodivers Data J. 2023 Nov 23;11:e108731. doi: 10.3897/BDJ.11.e108731 (PMC10690794; doi:10.3897/BDJ.11.e108731)
Supplement: Supplementary material 1 — SPARSE 1.0 - all database files as on the date of submission [file bdj-11-e108731-s001.zip]

Archive with 81 entries (75 files):
- .gitattributes
- .gitignore
- code/
- code/shapefile_linking/
- code/shapefile_linking/.Rhistory
- code/shapefile_linking/3_EVENT.csv
- code/shapefile_linking/Fig2.png
- code/shapefile_linking/Fig3.png
- code/shapefile_linking/Q1 static species richness.csv
- code/shapefile_linking/shapefile_linking_demonstration.r
- code/taxon harmonisation/
- code/taxon harmonisation/.Rhistory
- code/taxon harmonisation/check_species_name FLO - try 1.R
- code/taxon harmonisation/check_species_name FLO - try 2.R
- code/taxon harmonisation/check_species_name FLO.R
- code/taxon harmonisation/check_species_name_birds_FINAL_2dbs.R
- code/taxon harmonisation/check_species_name_birds_original.R
- code/taxon harmonisation/gnr_data_sources.csv
- code/taxon harmonisation/IOC_Names_File_Plus-12.2_red_DRAFT.xlsx
- code/taxon harmonisation/master_ioc_list_v12.2.xlsx
- code/taxon harmonisation/Sparse - taxonomy check.R
- code/taxon harmonisation/SPARSE_BirdL&IOC_species_check.csv
- code/taxon harmonisation/SPARSE_ITIS&IUCN_species_check.csv
- code/taxon harmonisation/speciesAccess_22-12.csv
- code/taxon harmonisation/speciesAccess_23-01.csv
- code/taxon harmonisation/speciesRresolved_IOC&BirdList_FloScript.csv
- code/taxon harmonisation/taxonomy check.xlsx
- code/taxon harmonisation/test results/
- code/taxon harmonisation/test results/speciesRresolvedALL.csv
- code/taxon harmonisation/test results/speciesRresolvedBESTMATCH.csv
- code/taxon harmonisation/test results/speciesRresolvedBESTMATCH_GBIF.csv
- code/taxon harmonisation/test results/speciesRresolvedGBIF.csv
- code/taxon harmonisation/test results/speciesRresolvedIOC.csv
- code/taxon harmonisation/test results/speciesRresolvedSELECTED.csv
- code/taxon harmonisation/test results/speciesRresolved_BirdLife.csv
- code/taxon harmonisation/test results/speciesRresolved_eBC.csv
- code/taxon harmonisation/test results/speciesRresolved_HM.csv
- code/taxon harmonisation/test results/speciesRresolved_IOC&BirdList_FloScript.csv
- code/taxon harmonisation/test results/speciesRresolved_ITIS&IUCN_FloScript_unchanged.csv
- CZ_border_shapefile/
- CZ_border_shapefile/CZE_adm0.dbf
- CZ_border_shapefile/CZE_adm0.prj
- CZ_border_shapefile/CZE_adm0.sbn
- CZ_border_shapefile/CZE_adm0.sbx
- CZ_border_shapefile/CZE_adm0.shp
- CZ_border_shapefile/CZE_adm0.shp.xml
- CZ_border_shapefile/CZE_adm0.shx
- INPUT_data-example_original_Repa_1980.pdf
- INPUT_data-example_template_Repa_1980.xlsx
- INPUT_data-template-empty.xlsx
- readme.html
- readme.md
- SPARSE.accdb
- SPARSE_bibliography.bib
- SPARSE_definitions.xlsx
- SPARSE_shapefiles/
- SPARSE_shapefiles/schema.ini
- SPARSE_shapefiles/SPARSE CZ birds l.CPG
- SPARSE_shapefiles/SPARSE CZ birds l.dbf
- SPARSE_shapefiles/SPARSE CZ birds l.prj
- SPARSE_shapefiles/SPARSE CZ birds l.sbn
- SPARSE_shapefiles/SPARSE CZ birds l.sbx
- SPARSE_shapefiles/SPARSE CZ birds l.shp
- SPARSE_shapefiles/SPARSE CZ birds l.shp.xml
- SPARSE_shapefiles/SPARSE CZ birds l.shx
- SPARSE_shapefiles/SPARSE CZ birds p.cpg
- SPARSE_shapefiles/SPARSE CZ birds p.dbf
- SPARSE_shapefiles/SPARSE CZ birds p.prj
- SPARSE_shapefiles/SPARSE CZ birds p.sbn
- SPARSE_shapefiles/SPARSE CZ birds p.sbx
- SPARSE_shapefiles/SPARSE CZ birds p.shp
- SPARSE_shapefiles/SPARSE CZ birds p.shp.xml
- SPARSE_shapefiles/SPARSE CZ birds p.shx
- SPARSE_shapefiles/SPARSE CZ birds pg.cpg
- SPARSE_shapefiles/SPARSE CZ birds pg.dbf
- SPARSE_shapefiles/SPARSE CZ birds pg.prj
- SPARSE_shapefiles/SPARSE CZ birds pg.sbn
- SPARSE_shapefiles/SPARSE CZ birds pg.sbx
- SPARSE_shapefiles/SPARSE CZ birds pg.shp
- SPARSE_shapefiles/SPARSE CZ birds pg.shp.xml
- SPARSE_shapefiles/SPARSE CZ birds pg.shx
