# Supplementary material for: SPARSE 1.0: a template for databases of species inventories, with an open example of Czech birds
Source: Biodivers Data J. 2023 Nov 23;11:e108731. doi: 10.3897/BDJ.11.e108731 (PMC10690794; doi:10.3897/BDJ.11.e108731)
Supplement: Supplementary material 1 — SPARSE 1.0 - all database files as on the date of submission [file bdj-11-e108731-s001.zip › code/shapefile_linking/3_EVENT.csv]

eventID	datasetID	siteID	startYear	startMonth	startDay	endYear	endMonth	endDay	eventDate	startTime	endTime	eventTimeBlocks	eventDuration	eventDurationUnitID	studyDiurnalityID	reportedWeather	recordedBy	eventRemarks	eventMethodsID	verbatimEventMethods	eventMethodProtocolNames	eventMethodProtocolReferences	isAbundanceReported	isAbsenceReported	isSamplingEffortReported	samplingEffortUnitID	samplingEffortValue	targetTaxonomicScope	excludedTaxonomicScope	targetLifestageScopeID	excludedLifeStageScopeID	targetGrowthFormScope	excludedGrowthFormScope	targetSize	excludedSize
1	1	1	1984			1986						42	4	3	4		Bárta		1	standard line transects method		Janda, J. & Řepa, P., 1983: Metody kvantitativního výzkumu v ornitologii. Acrocephalus 1: 1-35. Ostrava.	TRUE	FALSE	TRUE	2	168	Aves		2
2	2	2	1975			1977						3		1	1		Bejček|Tyrner		2	standard mapping method		Pinowski, J. & Williamson, K., 1974: Introductory information of the 4th Meeting of the International Bird Census committee. Acta Ornithologica 6: 152-164.	TRUE	FALSE	TRUE	4	3	Aves		2
3	2	3	1970			1970						1		1	1		Bejček|Tyrner		2	standard mapping method		Pinowski, J. & Williamson, K., 1974: Introductory information of the 4th Meeting of the International Bird Census committee. Acta Ornithologica 6: 152-164.	TRUE	FALSE	TRUE	4	1	Aves		2
4	2	4	1972			1976						2		1	1		Bejček|Tyrner		2	standard mapping method		Pinowski, J. & Williamson, K., 1974: Introductory information of the 4th Meeting of the International Bird Census committee. Acta Ornithologica 6: 152-164.	TRUE	FALSE	TRUE	4	2	Aves		2
5	2	5	1976			1976						1		1	1		Bejček|Tyrner		2	standard mapping method		Pinowski, J. & Williamson, K., 1974: Introductory information of the 4th Meeting of the International Bird Census committee. Acta Ornithologica 6: 152-164.	TRUE	FALSE	TRUE	4	1	Aves		2
6	3	6	1991			1991						34		1	1		Berec|Pavelka		5				TRUE	FALSE	TRUE	4	34	Aves		2
7	7	7	1989			1989						11	1.5	3	1		Berec		2	standard mapping method		Janda, J. & Řepa, P., 1986: Metody kvantitativního výzkumu v ornitologii. MOS, SZN, Praha.	TRUE	FALSE	TRUE	2	16.5	Aves		2
8	7	7	1990			1990						12	1.5	3	1		Berec		2	standard mapping method		Janda, J. & Řepa, P., 1986: Metody kvantitativního výzkumu v ornitologii. MOS, SZN, Praha.	TRUE	FALSE	TRUE	2	18	Aves		2
9	7	7	1991			1991							1.5	3	1		Berec		2	standard mapping method		Janda, J. & Řepa, P., 1986: Metody kvantitativního výzkumu v ornitologii. MOS, SZN, Praha.	TRUE	FALSE	FALSE	1	0	Aves		2
10	8	10	1982	4	18	1982	6	17				10		1	1		Bureš|Maton		2	standard mapping method		Šťastný, K., 1974: Návrh jednotné metodiky kvantitativního výzkumu ptáků. Zprávy MOS, 1974: 13-21.	TRUE	FALSE	TRUE	4	10	Aves		2
11	8	11	1983	4	16	1983	5	28				8		1	1		Bureš|Maton		2	standard mapping method		Šťastný, K., 1974: Návrh jednotné metodiky kvantitativního výzkumu ptáků. Zprávy MOS, 1974: 13-21.	TRUE	FALSE	TRUE	4	8	Aves		2
12	8	12	1984	4	21	1984	6	16				9		1	1		Bureš|Maton		2	standard mapping method		Šťastný, K., 1974: Návrh jednotné metodiky kvantitativního výzkumu ptáků. Zprávy MOS, 1974: 13-21.	TRUE	FALSE	TRUE	4	9	Aves		2
13	9	13	1991			1993						5	3	3	2		Burger|Kloubec		1	standard line transects method			TRUE	FALSE	TRUE	2	15	Aves		2
14	9	14	1991			1993						6	3	3	2		Burger|Kloubec		1	standard line transects method			TRUE	FALSE	TRUE	2	18	Aves		2
15	10	26	1989	4	27	1989	4	27				1		1	2		Burger|Kloubec		1	standard line transects method			FALSE	FALSE	TRUE	2	2.5	Aves		2
16	10	26	1989	5	5	1989	5	5				1		1	2		Burger|Kloubec		1	standard line transects method			FALSE	FALSE	TRUE	2	2.5	Aves		2
17	10	26	1989	5	6	1989	5	6				1		1	2		Burger|Kloubec		1	standard line transects method			FALSE	FALSE	TRUE	2	2	Aves		2
18	10	26	1989	5	24	1989	5	24				1		1	2		Burger|Kloubec		1	standard line transects method			FALSE	FALSE	TRUE	2	2	Aves		2
19	10	26	1989	5	25	1989	5	25				1		1	2		Burger|Kloubec		1	standard line transects method			FALSE	FALSE	TRUE	2	2.5	Aves		2
20	10	26	1989	6	27	1989	6	27				1		1	2		Burger|Kloubec		1	standard line transects method			FALSE	FALSE	TRUE	2	2.5	Aves		2
21	10	26	1990	5	15	1990	5	15				1		1	2		Burger|Kloubec		1	standard line transects method			FALSE	FALSE	TRUE	2	2	Aves		2
22	10	26	1990	5	30	1990	5	30				1		1	2		Burger|Kloubec		1	standard line transects method			FALSE	FALSE	TRUE	2	1.5	Aves		2
23	10	26	1990	6	27	1990	6	27				1		1	2		Burger|Kloubec		1	standard line transects method			FALSE	FALSE	TRUE	2	1.5	Aves		2
24	10	26	1989	6	2	1989	6	2		00/01/1900	00/01/1900	1	2	3	2		Kloubec		1	standard line transects method			FALSE	FALSE	TRUE	2	2	Aves		2
25	10	26	1989	4	11	1989	4	11		00/01/1900	00/01/1900	1	3.25	3	2		Kloubec|Sladkovský		1	standard line transects method			FALSE	FALSE	TRUE	2	3.25	Aves		2
26	10	26	1989	4	26	1989	4	26				1		1	2		Burger|Kloubec|Sladkovský		1	standard line transects method			FALSE	FALSE	TRUE	4	1	Aves		2
27	10	27	1990	4	3	1990	4	3		00/01/1900	00/01/1900	1	1	3	2		Burger		1	standard line transects method			FALSE	FALSE	TRUE	2	1	Aves		2
28	10	27	1989	4	27	1989	4	27		00/01/1900	00/01/1900	1	70	2	2		Burger|Kloubec		1	standard line transects method			FALSE	FALSE	TRUE	5	70	Aves		2
29	10	28	1989	4	27	1989	4	27		00/01/1900	00/01/1900	1	55	2	2		Burger|Kloubec		1	standard line transects method			FALSE	FALSE	TRUE	5	55	Aves		2
30	10	29	1989	4	27	1989	4	27		00/01/1900	00/01/1900	1	45	2	2		Burger|Kloubec		1	standard line transects method			FALSE	FALSE	TRUE	5	45	Aves		2
31	10	30	1989	4	27	1989	4	27		00/01/1900	00/01/1900	1	40	2	2		Burger|Kloubec		1	standard line transects method			FALSE	FALSE	TRUE	5	40	Aves		2
32	10	27	1989	5	5	1989	5	5		00/01/1900	00/01/1900	1	60	2	2		Burger|Kloubec		1	standard line transects method			FALSE	FALSE	TRUE	5	60	Aves		2
33	10	28	1989	5	5	1989	5	5		00/01/1900	00/01/1900	1	55	2	2		Burger|Kloubec		1	standard line transects method			FALSE	FALSE	TRUE	5	55	Aves		2
34	10	29	1989	5	5	1989	5	5		00/01/1900	00/01/1900	1	35	2	2		Burger|Kloubec		1	standard line transects method			FALSE	FALSE	TRUE	5	35	Aves		2
35	10	30	1989	5	5	1989	5	5		00/01/1900	00/01/1900	1	30	2	2		Burger|Kloubec		1	standard line transects method			FALSE	FALSE	TRUE	5	30	Aves		2
36	10	27	1989	5	6	1989	5	6		00/01/1900	00/01/1900	1	60	2	2		Burger|Kloubec		1	standard line transects method			FALSE	FALSE	TRUE	5	60	Aves		2
37	10	28	1989	5	6	1989	5	6		00/01/1900	00/01/1900	1	50	2	2		Burger|Kloubec		1	standard line transects method			FALSE	FALSE	TRUE	5	50	Aves		2
38	10	29	1989	5	6	1989	5	6		00/01/1900	00/01/1900	1	30	2	2		Burger|Kloubec		1	standard line transects method			FALSE	FALSE	TRUE	5	30	Aves		2
39	10	30	1989	5	6	1989	5	6		00/01/1900	00/01/1900	1	30	2	2		Burger|Kloubec		1	standard line transects method			FALSE	FALSE	TRUE	5	30	Aves		2
40	10	27	1989	5	24	1989	5	24		00/01/1900	00/01/1900	1	60	2	2		Burger|Kloubec		1	standard line transects method			FALSE	FALSE	TRUE	5	60	Aves		2
41	10	28	1989	5	24	1989	5	24		00/01/1900	00/01/1900	1	40	2	2		Burger|Kloubec		1	standard line transects method			FALSE	FALSE	TRUE	5	40	Aves		2
42	10	29	1989	5	24	1989	5	24		00/01/1900	00/01/1900	1	40	2	2		Burger|Kloubec		1	standard line transects method			FALSE	FALSE	TRUE	5	40	Aves		2
43	10	30	1989	5	24	1989	5	24		00/01/1900	00/01/1900	1	55	2	2		Burger|Kloubec		1	standard line transects method			FALSE	FALSE	TRUE	5	55	Aves		2
44	10	27	1989	5	25	1989	5	25		00/01/1900	00/01/1900	1	75	2	2		Burger|Kloubec		1	standard line transects method			FALSE	FALSE	TRUE	5	75	Aves		2
45	10	28	1989	5	25	1989	5	25		00/01/1900	00/01/1900	1	60	2	2		Burger|Kloubec		1	standard line transects method			FALSE	FALSE	TRUE	5	60	Aves		2
46	10	29	1989	5	25	1989	5	25		00/01/1900	00/01/1900	1	40	2	2		Burger|Kloubec		1	standard line transects method			FALSE	FALSE	TRUE	5	40	Aves		2
47	10	30	1989	5	25	1989	5	25		00/01/1900	00/01/1900	1	50	2	2		Burger|Kloubec		1	standard line transects method			FALSE	FALSE	TRUE	5	50	Aves		2
48	10	27	1989	6	27	1989	6	27		00/01/1900	00/01/1900	1	75	2	2		Burger|Kloubec		1	standard line transects method			FALSE	FALSE	TRUE	5	75	Aves		2
49	10	28	1989	6	27	1989	6	27		00/01/1900	00/01/1900	1	65	2	2		Burger|Kloubec		1	standard line transects method			FALSE	FALSE	TRUE	5	65	Aves		2
50	10	29	1989	6	27	1989	6	27		00/01/1900	00/01/1900	1	40	2	2		Burger|Kloubec		1	standard line transects method			FALSE	FALSE	TRUE	5	40	Aves		2
51	10	30	1989	6	27	1989	6	27		00/01/1900	00/01/1900	1	35	2	2		Burger|Kloubec		1	standard line transects method			FALSE	FALSE	TRUE	5	35	Aves		2
52	10	27	1990	5	15	1990	5	15		00/01/1900	00/01/1900	1	55	2	2		Burger|Kloubec		1	standard line transects method			FALSE	FALSE	TRUE	5	55	Aves		2
53	10	28	1990	5	15	1990	5	15		00/01/1900	00/01/1900	1	50	2	2		Burger|Kloubec		1	standard line transects method			FALSE	FALSE	TRUE	5	50	Aves		2
54	10	29	1990	5	15	1990	5	15		00/01/1900	00/01/1900	1	50	2	2		Burger|Kloubec		1	standard line transects method			FALSE	FALSE	TRUE	5	50	Aves		2
55	10	30	1990	5	15	1990	5	15		00/01/1900	00/01/1900	1	45	2	2		Burger|Kloubec		1	standard line transects method			FALSE	FALSE	TRUE	5	45	Aves		2
56	10	27	1990	5	30	1990	5	30		00/01/1900	00/01/1900	1	60	2	2		Burger|Kloubec		1	standard line transects method			FALSE	FALSE	TRUE	5	60	Aves		2
57	10	28	1990	5	30	1990	5	30		00/01/1900	00/01/1900	1	60	2	2		Burger|Kloubec		1	standard line transects method			FALSE	FALSE	TRUE	5	60	Aves		2
58	10	29	1990	5	30	1990	5	30		00/01/1900	00/01/1900	1	40	2	2		Burger|Kloubec		1	standard line transects method			FALSE	FALSE	TRUE	5	40	Aves		2
59	10	30	1990	5	30	1990	5	30		00/01/1900	00/01/1900	1	35	2	2		Burger|Kloubec		1	standard line transects method			FALSE	FALSE	TRUE	5	35	Aves		2
60	10	27	1990	6	27	1990	6	27		00/01/1900	00/01/1900	1	45	2	2		Burger|Kloubec		1	standard line transects method			FALSE	FALSE	TRUE	5	45	Aves		2
61	10	28	1990	6	27	1990	6	27		00/01/1900	00/01/1900	1	45	2	2		Burger|Kloubec		1	standard line transects method			FALSE	FALSE	TRUE	5	45	Aves		2
62	10	29	1990	6	27	1990	6	27		00/01/1900	00/01/1900	1	25	2	2		Burger|Kloubec		1	standard line transects method			FALSE	FALSE	TRUE	5	25	Aves		2
63	10	30	1990	6	27	1990	6	27		00/01/1900	00/01/1900	1	25	2	2		Burger|Kloubec		1	standard line transects method			FALSE	FALSE	TRUE	5	25	Aves		2
64	11	31	1988	7		1997	8							1	1				4	traping birds with nets and birds ringing			FALSE	FALSE	FALSE	1		Aves		2
65	11	31	1998	7		2007	8							1	1				4	traping birds with nets and birds ringing			FALSE	FALSE	FALSE	1		Aves		2
66	12	32	2013	4	13	2013	8	30				10		1	4				16	33 points for birds census across the whole territory, plus an observation in addition to basic census in other visits of the reserve		JANDA, J., ŘEPA, P. 1986: Metody kvantitativního výzkumu v ornitologii. SZN, Praha. | BIBBY, C.J., BURGESS, N.D., HILL, D.A., MUSTOE, S. (2007): Bird Census Techniques. Academic Press, London.	TRUE	FALSE	TRUE	4	10	Aves		2
67	12	33	2013	4	13	2013	8	30					8	4	2	nice weather without rain and wind			15	point count method-33 points across the whole territory in a net 300 x 300 m		JANDA, J., ŘEPA, P. 1986: Metody kvantitativního výzkumu v ornitologii. SZN, Praha. | BIBBY, C.J., BURGESS, N.D., HILL, D.A., MUSTOE, S. (2007): Bird Census Techniques. Academic Press, London.	FALSE	FALSE	TRUE	5	160	Aves		2
68	12	34	2013	4	13	2013	8	30					8	4	2	nice weather without rain and wind			15	point count method-33 points across the whole territory in a net 300 x 300 m		JANDA, J., ŘEPA, P. 1986: Metody kvantitativního výzkumu v ornitologii. SZN, Praha. | BIBBY, C.J., BURGESS, N.D., HILL, D.A., MUSTOE, S. (2007): Bird Census Techniques. Academic Press, London.	FALSE	FALSE	TRUE	5	160	Aves		2
69	12	35	2013	4	13	2013	8	30					8	4	2	nice weather without rain and wind			15	point count method-33 points across the whole territory in a net 300 x 300 m		JANDA, J., ŘEPA, P. 1986: Metody kvantitativního výzkumu v ornitologii. SZN, Praha. | BIBBY, C.J., BURGESS, N.D., HILL, D.A., MUSTOE, S. (2007): Bird Census Techniques. Academic Press, London.	FALSE	FALSE	TRUE	5	160	Aves		2
70	12	36	2013	4	13	2013	8	30					8	4	2	nice weather without rain and wind			15	point count method-33 points across the whole territory in a net 300 x 300 m		JANDA, J., ŘEPA, P. 1986: Metody kvantitativního výzkumu v ornitologii. SZN, Praha. | BIBBY, C.J., BURGESS, N.D., HILL, D.A., MUSTOE, S. (2007): Bird Census Techniques. Academic Press, London.	FALSE	FALSE	TRUE	5	160	Aves		2
71	12	37	2013	4	13	2013	8	30					8	4	2	nice weather without rain and wind			15	point count method-33 points across the whole territory in a net 300 x 300 m		JANDA, J., ŘEPA, P. 1986: Metody kvantitativního výzkumu v ornitologii. SZN, Praha. | BIBBY, C.J., BURGESS, N.D., HILL, D.A., MUSTOE, S. (2007): Bird Census Techniques. Academic Press, London.	FALSE	FALSE	TRUE	5	160	Aves		2
72	12	38	2013	4	13	2013	8	30					8	4	2	nice weather without rain and wind			15	point count method-33 points across the whole territory in a net 300 x 300 m		JANDA, J., ŘEPA, P. 1986: Metody kvantitativního výzkumu v ornitologii. SZN, Praha. | BIBBY, C.J., BURGESS, N.D., HILL, D.A., MUSTOE, S. (2007): Bird Census Techniques. Academic Press, London.	FALSE	FALSE	TRUE	5	160	Aves		2
73	12	39	2013	4	13	2013	8	30					8	4	2	nice weather without rain and wind			15	point count method-33 points across the whole territory in a net 300 x 300 m		JANDA, J., ŘEPA, P. 1986: Metody kvantitativního výzkumu v ornitologii. SZN, Praha. | BIBBY, C.J., BURGESS, N.D., HILL, D.A., MUSTOE, S. (2007): Bird Census Techniques. Academic Press, London.	FALSE	FALSE	TRUE	5	160	Aves		2
74	12	40	2013	4	13	2013	8	30					8	4	2	nice weather without rain and wind			15	point count method-33 points across the whole territory in a net 300 x 300 m		JANDA, J., ŘEPA, P. 1986: Metody kvantitativního výzkumu v ornitologii. SZN, Praha. | BIBBY, C.J., BURGESS, N.D., HILL, D.A., MUSTOE, S. (2007): Bird Census Techniques. Academic Press, London.	FALSE	FALSE	TRUE	5	160	Aves		2
75	12	41	2013	4	13	2013	8	30					8	4	2	nice weather without rain and wind			15	point count method-33 points across the whole territory in a net 300 x 300 m		JANDA, J., ŘEPA, P. 1986: Metody kvantitativního výzkumu v ornitologii. SZN, Praha. | BIBBY, C.J., BURGESS, N.D., HILL, D.A., MUSTOE, S. (2007): Bird Census Techniques. Academic Press, London.	FALSE	FALSE	TRUE	5	160	Aves		2
76	12	42	2013	4	13	2013	8	30					8	4	2	nice weather without rain and wind			15	point count method-33 points across the whole territory in a net 300 x 300 m		JANDA, J., ŘEPA, P. 1986: Metody kvantitativního výzkumu v ornitologii. SZN, Praha. | BIBBY, C.J., BURGESS, N.D., HILL, D.A., MUSTOE, S. (2007): Bird Census Techniques. Academic Press, London.	FALSE	FALSE	TRUE	5	160	Aves		2
77	12	43	2013	4	13	2013	8	30					8	4	2	nice weather without rain and wind			15	point count method-33 points across the whole territory in a net 300 x 300 m		JANDA, J., ŘEPA, P. 1986: Metody kvantitativního výzkumu v ornitologii. SZN, Praha. | BIBBY, C.J., BURGESS, N.D., HILL, D.A., MUSTOE, S. (2007): Bird Census Techniques. Academic Press, London.	FALSE	FALSE	TRUE	5	160	Aves		2
78	12	44	2013	4	13	2013	8	30					8	4	2	nice weather without rain and wind			15	point count method-33 points across the whole territory in a net 300 x 300 m		JANDA, J., ŘEPA, P. 1986: Metody kvantitativního výzkumu v ornitologii. SZN, Praha. | BIBBY, C.J., BURGESS, N.D., HILL, D.A., MUSTOE, S. (2007): Bird Census Techniques. Academic Press, London.	FALSE	FALSE	TRUE	5	160	Aves		2
79	12	45	2013	4	13	2013	8	30					8	4	2	nice weather without rain and wind			15	point count method-33 points across the whole territory in a net 300 x 300 m		JANDA, J., ŘEPA, P. 1986: Metody kvantitativního výzkumu v ornitologii. SZN, Praha. | BIBBY, C.J., BURGESS, N.D., HILL, D.A., MUSTOE, S. (2007): Bird Census Techniques. Academic Press, London.	FALSE	FALSE	TRUE	5	160	Aves		2
80	12	46	2013	4	13	2013	8	30					8	4	2	nice weather without rain and wind			15	point count method-33 points across the whole territory in a net 300 x 300 m		JANDA, J., ŘEPA, P. 1986: Metody kvantitativního výzkumu v ornitologii. SZN, Praha. | BIBBY, C.J., BURGESS, N.D., HILL, D.A., MUSTOE, S. (2007): Bird Census Techniques. Academic Press, London.	FALSE	FALSE	TRUE	5	160	Aves		2
81	12	47	2013	4	13	2013	8	30					8	4	2	nice weather without rain and wind			15	point count method-33 points across the whole territory in a net 300 x 300 m		JANDA, J., ŘEPA, P. 1986: Metody kvantitativního výzkumu v ornitologii. SZN, Praha. | BIBBY, C.J., BURGESS, N.D., HILL, D.A., MUSTOE, S. (2007): Bird Census Techniques. Academic Press, London.	FALSE	FALSE	TRUE	5	160	Aves		2
82	12	48	2013	4	13	2013	8	30					8	4	2	nice weather without rain and wind			15	point count method-33 points across the whole territory in a net 300 x 300 m		JANDA, J., ŘEPA, P. 1986: Metody kvantitativního výzkumu v ornitologii. SZN, Praha. | BIBBY, C.J., BURGESS, N.D., HILL, D.A., MUSTOE, S. (2007): Bird Census Techniques. Academic Press, London.	FALSE	FALSE	TRUE	5	160	Aves		2
83	12	49	2013	4	13	2013	8	30					8	4	2	nice weather without rain and wind			15	point count method-33 points across the whole territory in a net 300 x 300 m		JANDA, J., ŘEPA, P. 1986: Metody kvantitativního výzkumu v ornitologii. SZN, Praha. | BIBBY, C.J., BURGESS, N.D., HILL, D.A., MUSTOE, S. (2007): Bird Census Techniques. Academic Press, London.	FALSE	FALSE	TRUE	5	160	Aves		2
84	12	50	2013	4	13	2013	8	30					8	4	2	nice weather without rain and wind			15	point count method-33 points across the whole territory in a net 300 x 300 m		JANDA, J., ŘEPA, P. 1986: Metody kvantitativního výzkumu v ornitologii. SZN, Praha. | BIBBY, C.J., BURGESS, N.D., HILL, D.A., MUSTOE, S. (2007): Bird Census Techniques. Academic Press, London.	FALSE	FALSE	TRUE	5	160	Aves		2
85	12	51	2013	4	13	2013	8	30					8	4	2	nice weather without rain and wind			15	point count method-33 points across the whole territory in a net 300 x 300 m		JANDA, J., ŘEPA, P. 1986: Metody kvantitativního výzkumu v ornitologii. SZN, Praha. | BIBBY, C.J., BURGESS, N.D., HILL, D.A., MUSTOE, S. (2007): Bird Census Techniques. Academic Press, London.	FALSE	FALSE	TRUE	5	160	Aves		2
86	12	52	2013	4	13	2013	8	30					8	4	2	nice weather without rain and wind			15	point count method-33 points across the whole territory in a net 300 x 300 m		JANDA, J., ŘEPA, P. 1986: Metody kvantitativního výzkumu v ornitologii. SZN, Praha. | BIBBY, C.J., BURGESS, N.D., HILL, D.A., MUSTOE, S. (2007): Bird Census Techniques. Academic Press, London.	FALSE	FALSE	TRUE	5	160	Aves		2
87	12	53	2013	4	13	2013	8	30					8	4	2	nice weather without rain and wind			15	point count method-33 points across the whole territory in a net 300 x 300 m		JANDA, J., ŘEPA, P. 1986: Metody kvantitativního výzkumu v ornitologii. SZN, Praha. | BIBBY, C.J., BURGESS, N.D., HILL, D.A., MUSTOE, S. (2007): Bird Census Techniques. Academic Press, London.	FALSE	FALSE	TRUE	5	160	Aves		2
88	12	54	2013	4	13	2013	8	30					8	4	2	nice weather without rain and wind			15	point count method-33 points across the whole territory in a net 300 x 300 m		JANDA, J., ŘEPA, P. 1986: Metody kvantitativního výzkumu v ornitologii. SZN, Praha. | BIBBY, C.J., BURGESS, N.D., HILL, D.A., MUSTOE, S. (2007): Bird Census Techniques. Academic Press, London.	FALSE	FALSE	TRUE	5	160	Aves		2
89	12	55	2013	4	13	2013	8	30					8	4	2	nice weather without rain and wind			15	point count method-33 points across the whole territory in a net 300 x 300 m		JANDA, J., ŘEPA, P. 1986: Metody kvantitativního výzkumu v ornitologii. SZN, Praha. | BIBBY, C.J., BURGESS, N.D., HILL, D.A., MUSTOE, S. (2007): Bird Census Techniques. Academic Press, London.	FALSE	FALSE	TRUE	5	160	Aves		2
90	12	56	2013	4	13	2013	8	30					8	4	2	nice weather without rain and wind			15	point count method-33 points across the whole territory in a net 300 x 300 m		JANDA, J., ŘEPA, P. 1986: Metody kvantitativního výzkumu v ornitologii. SZN, Praha. | BIBBY, C.J., BURGESS, N.D., HILL, D.A., MUSTOE, S. (2007): Bird Census Techniques. Academic Press, London.	FALSE	FALSE	TRUE	5	160	Aves		2
91	12	57	2013	4	13	2013	8	30					8	4	2	nice weather without rain and wind			15	point count method-33 points across the whole territory in a net 300 x 300 m		JANDA, J., ŘEPA, P. 1986: Metody kvantitativního výzkumu v ornitologii. SZN, Praha. | BIBBY, C.J., BURGESS, N.D., HILL, D.A., MUSTOE, S. (2007): Bird Census Techniques. Academic Press, London.	FALSE	FALSE	TRUE	5	160	Aves		2
92	12	58	2013	4	13	2013	8	30					8	4	2	nice weather without rain and wind			15	point count method-33 points across the whole territory in a net 300 x 300 m		JANDA, J., ŘEPA, P. 1986: Metody kvantitativního výzkumu v ornitologii. SZN, Praha. | BIBBY, C.J., BURGESS, N.D., HILL, D.A., MUSTOE, S. (2007): Bird Census Techniques. Academic Press, London.	FALSE	FALSE	TRUE	5	160	Aves		2
93	12	59	2013	4	13	2013	8	30					8	4	2	nice weather without rain and wind			15	point count method-33 points across the whole territory in a net 300 x 300 m		JANDA, J., ŘEPA, P. 1986: Metody kvantitativního výzkumu v ornitologii. SZN, Praha. | BIBBY, C.J., BURGESS, N.D., HILL, D.A., MUSTOE, S. (2007): Bird Census Techniques. Academic Press, London.	FALSE	FALSE	TRUE	5	160	Aves		2
94	12	60	2013	4	13	2013	8	30					8	4	2	nice weather without rain and wind			15	point count method-33 points across the whole territory in a net 300 x 300 m		JANDA, J., ŘEPA, P. 1986: Metody kvantitativního výzkumu v ornitologii. SZN, Praha. | BIBBY, C.J., BURGESS, N.D., HILL, D.A., MUSTOE, S. (2007): Bird Census Techniques. Academic Press, London.	FALSE	FALSE	TRUE	5	160	Aves		2
95	12	61	2013	4	13	2013	8	30					8	4	2	nice weather without rain and wind			15	point count method-33 points across the whole territory in a net 300 x 300 m		JANDA, J., ŘEPA, P. 1986: Metody kvantitativního výzkumu v ornitologii. SZN, Praha. | BIBBY, C.J., BURGESS, N.D., HILL, D.A., MUSTOE, S. (2007): Bird Census Techniques. Academic Press, London.	FALSE	FALSE	TRUE	5	160	Aves		2
96	12	62	2013	4	13	2013	8	30					8	4	2	nice weather without rain and wind			15	point count method-33 points across the whole territory in a net 300 x 300 m		JANDA, J., ŘEPA, P. 1986: Metody kvantitativního výzkumu v ornitologii. SZN, Praha. | BIBBY, C.J., BURGESS, N.D., HILL, D.A., MUSTOE, S. (2007): Bird Census Techniques. Academic Press, London.	FALSE	FALSE	TRUE	5	160	Aves		2
97	12	63	2013	4	13	2013	8	30					8	4	2	nice weather without rain and wind			15	point count method-33 points across the whole territory in a net 300 x 300 m		JANDA, J., ŘEPA, P. 1986: Metody kvantitativního výzkumu v ornitologii. SZN, Praha. | BIBBY, C.J., BURGESS, N.D., HILL, D.A., MUSTOE, S. (2007): Bird Census Techniques. Academic Press, London.	FALSE	FALSE	TRUE	5	160	Aves		2
98	12	64	2013	4	13	2013	8	30					8	4	2	nice weather without rain and wind			15	point count method-33 points across the whole territory in a net 300 x 300 m		JANDA, J., ŘEPA, P. 1986: Metody kvantitativního výzkumu v ornitologii. SZN, Praha. | BIBBY, C.J., BURGESS, N.D., HILL, D.A., MUSTOE, S. (2007): Bird Census Techniques. Academic Press, London.	FALSE	FALSE	TRUE	5	160	Aves		2
99	12	65	2013	4	13	2013	8	30					8	4	2	nice weather without rain and wind			15	point count method-33 points across the whole territory in a net 300 x 300 m		JANDA, J., ŘEPA, P. 1986: Metody kvantitativního výzkumu v ornitologii. SZN, Praha. | BIBBY, C.J., BURGESS, N.D., HILL, D.A., MUSTOE, S. (2007): Bird Census Techniques. Academic Press, London.	FALSE	FALSE	TRUE	5	160	Aves		2
100	13	66	1987	4		1988	3					18		1	4		Francová		1	standard line transects method			TRUE	FALSE	TRUE	4	18	Aves		2
101	14	67	1992	4		1992	7					16		1	4		Hanák		1	standard line transects method			TRUE	TRUE	TRUE	4	16		Aves	2
102	14	67	1996	4		1996	7					16		1	4		Hanák		1	standard line transects method			TRUE	TRUE	TRUE	4	16		Aves	2
103	15	68	1984	5		1984	6					7		1	2		Hlaváč		2	standard method of mapping nesting territories		Šťastný, K., 1974: Návrh jednotné metodiky kvantitativního výzkumu ptáků. Zprávy MOS, 1974: 13-21.; Janda, J. & Řepa, P., 1983: Metody kvantitativního výzkumu v ornitologii. Acrocephalus 1: 1-35. Ostrava.	TRUE	FALSE	TRUE	4	7	Aves		2
104	16	69	1980			1980						10	2.5	3	2		Honza		2	mapping method of nesting districts		Enemar, A., 1959: On the determination of the size and composition of a passerine bird population during the breeding season, Var Fagelvard: 2: 1-114.	TRUE	TRUE	TRUE	2	25	Aves		2
105	16	69	1981			1981						10	2.5	3	2		Honza		2	mapping method of nesting districts		Enemar, A., 1959: On the determination of the size and composition of a passerine bird population during the breeding season, Var Fagelvard: 2: 1-114.	TRUE	TRUE	TRUE	2	25	Aves		2
106	16	69	1982			1982						10	2.5	3	2		Honza		2	mapping method of nesting districts		Enemar, A., 1959: On the determination of the size and composition of a passerine bird population during the breeding season, Var Fagelvard: 2: 1-114.	TRUE	TRUE	TRUE	2	25	Aves		2
107	17	70	1963			1963								1	2		Hudec		2	two or three workers walked parallel at distances of roughly 20 m through the whole locality, mapping observed birds and looking for nests			TRUE	TRUE	FALSE	1		Aves		2
108	17	70	1964			1964								1	2		Hudec		2	two or three workers walked parallel at distances of roughly 20 m through the whole locality, mapping observed birds and looking for nests			TRUE	TRUE	FALSE	1		Aves		2
109	17	70	1966			1966						5		1	2		Hudec		2	two or three workers walked parallel at distances of roughly 20 m through the whole locality, mapping observed birds and looking for nests			TRUE	TRUE	TRUE	4	5	Aves		2
110	17	70	1967			1967						7		1	2		Hudec		2	two or three workers walked parallel at distances of roughly 20 m through the whole locality, mapping observed birds and looking for nests			TRUE	TRUE	TRUE	4	7	Aves		2
111	17	70	1968			1968								1	2		Hudec		2	two or three workers walked parallel at distances of roughly 20 m through the whole locality, mapping observed birds and looking for nests			TRUE	TRUE	FALSE	1		Aves		2
112	18	71	1989			1990								1	1		Anna Jansová	method is not exactly specified	5				FALSE	FALSE	FALSE	1	0	Aves		2
113	19	72	1991	4		1991	7					10		1	1				2	mapping of nesting territories and direct nest search		Enemar, A., 1959: On the Determination of the Size and Composition of a Passerine Bird Population during the Breeding Season. Var Fagelvärld, supl. 2: 1-114. | Janda, J. & Řepa, P., 1986: Metody kvantitativního výzkumu v ornitologii. MOS Přerov a KSSPPOP Ostrava v SZN Praha.	TRUE	FALSE	TRUE	4	10	Aves		2
114	19	73	1992	4		1992	7					10		1	1				2	mapping of nesting territories and direct nest search		Enemar, A., 1959: On the Determination of the Size and Composition of a Passerine Bird Population during the Breeding Season. Var Fagelvärld, supl. 2: 1-114. | Janda, J. & Řepa, P., 1986: Metody kvantitativního výzkumu v ornitologii. MOS Přerov a KSSPPOP Ostrava v SZN Praha.	TRUE	FALSE	TRUE	4	10	Aves		2
115	20	74	2006	5	18	2006	5	18	18/05/2006			1	10	2	2	clear weather without wind			15	point count method-19 points across the whole territory in distance of 200-210 m from each other	I.P.A. = Indice Ponctuel d'Abondance	Janda, J. & Řepa, P., 1986: Metody kvantitativního výzkumu v ornitologii. MOS Přerov ve SZN Praha, 158 s.	FALSE	FALSE	TRUE	5	10	Aves		2
116	20	74	2006	6	1	2006	6	1	01/06/2006			1	10	2	2	clear weather without wind			15	point count method-19 points across the whole territory in distance of 200-210 m from each other	I.P.A. = Indice Ponctuel d'Abondance	Janda, J. & Řepa, P., 1986: Metody kvantitativního výzkumu v ornitologii. MOS Přerov ve SZN Praha, 158 s.	FALSE	FALSE	TRUE	5	10	Aves		2
117	20	75	2006	5	18	2006	5	18	18/05/2006			1	10	2	2	clear weather without wind			15	point count method-19 points across the whole territory in distance of 200-210 m from each other	I.P.A. = Indice Ponctuel d'Abondance	Janda, J. & Řepa, P., 1986: Metody kvantitativního výzkumu v ornitologii. MOS Přerov ve SZN Praha, 158 s.	FALSE	FALSE	TRUE	5	10	Aves		2
118	20	75	2006	6	1	2006	6	1	01/06/2006			1	10	2	2	clear weather without wind			15	point count method-19 points across the whole territory in distance of 200-210 m from each other	I.P.A. = Indice Ponctuel d'Abondance	Janda, J. & Řepa, P., 1986: Metody kvantitativního výzkumu v ornitologii. MOS Přerov ve SZN Praha, 158 s.	FALSE	FALSE	TRUE	5	10	Aves		2
119	20	76	2006	5	18	2006	5	18	18/05/2006			1	10	2	2	clear weather without wind			15	point count method-19 points across the whole territory in distance of 200-210 m from each other	I.P.A. = Indice Ponctuel d'Abondance	Janda, J. & Řepa, P., 1986: Metody kvantitativního výzkumu v ornitologii. MOS Přerov ve SZN Praha, 158 s.	FALSE	FALSE	TRUE	5	10	Aves		2
120	20	76	2006	6	1	2006	6	1	01/06/2006			1	10	2	2	clear weather without wind			15	point count method-19 points across the whole territory in distance of 200-210 m from each other	I.P.A. = Indice Ponctuel d'Abondance	Janda, J. & Řepa, P., 1986: Metody kvantitativního výzkumu v ornitologii. MOS Přerov ve SZN Praha, 158 s.	FALSE	FALSE	TRUE	5	10	Aves		2
121	20	77	2006	5	18	2006	5	18	18/05/2006			1	10	2	2	clear weather without wind			15	point count method-19 points across the whole territory in distance of 200-210 m from each other	I.P.A. = Indice Ponctuel d'Abondance	Janda, J. & Řepa, P., 1986: Metody kvantitativního výzkumu v ornitologii. MOS Přerov ve SZN Praha, 158 s.	FALSE	FALSE	TRUE	5	10	Aves		2
122	20	77	2006	6	1	2006	6	1	01/06/2006			1	10	2	2	clear weather without wind			15	point count method-19 points across the whole territory in distance of 200-210 m from each other	I.P.A. = Indice Ponctuel d'Abondance	Janda, J. & Řepa, P., 1986: Metody kvantitativního výzkumu v ornitologii. MOS Přerov ve SZN Praha, 158 s.	FALSE	FALSE	TRUE	5	10	Aves		2
123	20	78	2006	5	18	2006	5	18	18/05/2006			1	10	2	2	clear weather without wind			15	point count method-19 points across the whole territory in distance of 200-210 m from each other	I.P.A. = Indice Ponctuel d'Abondance	Janda, J. & Řepa, P., 1986: Metody kvantitativního výzkumu v ornitologii. MOS Přerov ve SZN Praha, 158 s.	FALSE	FALSE	TRUE	5	10	Aves		2
124	20	78	2006	6	1	2006	6	1	01/06/2006			1	10	2	2	clear weather without wind			15	point count method-19 points across the whole territory in distance of 200-210 m from each other	I.P.A. = Indice Ponctuel d'Abondance	Janda, J. & Řepa, P., 1986: Metody kvantitativního výzkumu v ornitologii. MOS Přerov ve SZN Praha, 158 s.	FALSE	FALSE	TRUE	5	10	Aves		2
125	20	79	2006	5	18	2006	5	18	18/05/2006			1	10	2	2	clear weather without wind			15	point count method-19 points across the whole territory in distance of 200-210 m from each other	I.P.A. = Indice Ponctuel d'Abondance	Janda, J. & Řepa, P., 1986: Metody kvantitativního výzkumu v ornitologii. MOS Přerov ve SZN Praha, 158 s.	FALSE	FALSE	TRUE	5	10	Aves		2
126	20	79	2006	6	1	2006	6	1	01/06/2006			1	10	2	2	clear weather without wind			15	point count method-19 points across the whole territory in distance of 200-210 m from each other	I.P.A. = Indice Ponctuel d'Abondance	Janda, J. & Řepa, P., 1986: Metody kvantitativního výzkumu v ornitologii. MOS Přerov ve SZN Praha, 158 s.	FALSE	FALSE	TRUE	5	10	Aves		2
127	20	80	2006	5	18	2006	5	18	18/05/2006			1	10	2	2	clear weather without wind			15	point count method-19 points across the whole territory in distance of 200-210 m from each other	I.P.A. = Indice Ponctuel d'Abondance	Janda, J. & Řepa, P., 1986: Metody kvantitativního výzkumu v ornitologii. MOS Přerov ve SZN Praha, 158 s.	FALSE	FALSE	TRUE	5	10	Aves		2
128	20	80	2006	6	1	2006	6	1	01/06/2006			1	10	2	2	clear weather without wind			15	point count method-19 points across the whole territory in distance of 200-210 m from each other	I.P.A. = Indice Ponctuel d'Abondance	Janda, J. & Řepa, P., 1986: Metody kvantitativního výzkumu v ornitologii. MOS Přerov ve SZN Praha, 158 s.	FALSE	FALSE	TRUE	5	10	Aves		2
129	20	81	2006	5	18	2006	5	18	18/05/2006			1	10	2	2	clear weather without wind			15	point count method-19 points across the whole territory in distance of 200-210 m from each other	I.P.A. = Indice Ponctuel d'Abondance	Janda, J. & Řepa, P., 1986: Metody kvantitativního výzkumu v ornitologii. MOS Přerov ve SZN Praha, 158 s.	FALSE	FALSE	TRUE	5	10	Aves		2
130	20	81	2006	6	1	2006	6	1	01/06/2006			1	10	2	2	clear weather without wind			15	point count method-19 points across the whole territory in distance of 200-210 m from each other	I.P.A. = Indice Ponctuel d'Abondance	Janda, J. & Řepa, P., 1986: Metody kvantitativního výzkumu v ornitologii. MOS Přerov ve SZN Praha, 158 s.	FALSE	FALSE	TRUE	5	10	Aves		2
131	20	82	2006	5	18	2006	5	18	18/05/2006			1	10	2	2	clear weather without wind			15	point count method-19 points across the whole territory in distance of 200-210 m from each other	I.P.A. = Indice Ponctuel d'Abondance	Janda, J. & Řepa, P., 1986: Metody kvantitativního výzkumu v ornitologii. MOS Přerov ve SZN Praha, 158 s.	FALSE	FALSE	TRUE	5	10	Aves		2
132	20	82	2006	6	1	2006	6	1	01/06/2006			1	10	2	2	clear weather without wind			15	point count method-19 points across the whole territory in distance of 200-210 m from each other	I.P.A. = Indice Ponctuel d'Abondance	Janda, J. & Řepa, P., 1986: Metody kvantitativního výzkumu v ornitologii. MOS Přerov ve SZN Praha, 158 s.	FALSE	FALSE	TRUE	5	10	Aves		2
133	20	83	2006	5	18	2006	5	18	18/05/2006			1	10	2	2	clear weather without wind			15	point count method-19 points across the whole territory in distance of 200-210 m from each other	I.P.A. = Indice Ponctuel d'Abondance	Janda, J. & Řepa, P., 1986: Metody kvantitativního výzkumu v ornitologii. MOS Přerov ve SZN Praha, 158 s.	FALSE	FALSE	TRUE	5	10	Aves		2
134	20	83	2006	6	1	2006	6	1	01/06/2006			1	10	2	2	clear weather without wind			15	point count method-19 points across the whole territory in distance of 200-210 m from each other	I.P.A. = Indice Ponctuel d'Abondance	Janda, J. & Řepa, P., 1986: Metody kvantitativního výzkumu v ornitologii. MOS Přerov ve SZN Praha, 158 s.	FALSE	FALSE	TRUE	5	10	Aves		2
135	20	84	2006	5	18	2006	5	18	18/05/2006			1	10	2	2	clear weather without wind			15	point count method-19 points across the whole territory in distance of 200-210 m from each other	I.P.A. = Indice Ponctuel d'Abondance	Janda, J. & Řepa, P., 1986: Metody kvantitativního výzkumu v ornitologii. MOS Přerov ve SZN Praha, 158 s.	FALSE	FALSE	TRUE	5	10	Aves		2
136	20	84	2006	6	1	2006	6	1	01/06/2006			1	10	2	2	clear weather without wind			15	point count method-19 points across the whole territory in distance of 200-210 m from each other	I.P.A. = Indice Ponctuel d'Abondance	Janda, J. & Řepa, P., 1986: Metody kvantitativního výzkumu v ornitologii. MOS Přerov ve SZN Praha, 158 s.	FALSE	FALSE	TRUE	5	10	Aves		2
137	20	85	2006	5	18	2006	5	18	18/05/2006			1	10	2	2	clear weather without wind			15	point count method-19 points across the whole territory in distance of 200-210 m from each other	I.P.A. = Indice Ponctuel d'Abondance	Janda, J. & Řepa, P., 1986: Metody kvantitativního výzkumu v ornitologii. MOS Přerov ve SZN Praha, 158 s.	FALSE	FALSE	TRUE	5	10	Aves		2
138	20	85	2006	6	1	2006	6	1	01/06/2006			1	10	2	2	clear weather without wind			15	point count method-19 points across the whole territory in distance of 200-210 m from each other	I.P.A. = Indice Ponctuel d'Abondance	Janda, J. & Řepa, P., 1986: Metody kvantitativního výzkumu v ornitologii. MOS Přerov ve SZN Praha, 158 s.	FALSE	FALSE	TRUE	5	10	Aves		2
139	20	86	2006	5	18	2006	5	18	18/05/2006			1	10	2	2	clear weather without wind			15	point count method-19 points across the whole territory in distance of 200-210 m from each other	I.P.A. = Indice Ponctuel d'Abondance	Janda, J. & Řepa, P., 1986: Metody kvantitativního výzkumu v ornitologii. MOS Přerov ve SZN Praha, 158 s.	FALSE	FALSE	TRUE	5	10	Aves		2
140	20	86	2006	6	1	2006	6	1	01/06/2006			1	10	2	2	clear weather without wind			15	point count method-19 points across the whole territory in distance of 200-210 m from each other	I.P.A. = Indice Ponctuel d'Abondance	Janda, J. & Řepa, P., 1986: Metody kvantitativního výzkumu v ornitologii. MOS Přerov ve SZN Praha, 158 s.	FALSE	FALSE	TRUE	5	10	Aves		2
141	20	87	2006	5	18	2006	5	18	18/05/2006			1	10	2	2	clear weather without wind			15	point count method-19 points across the whole territory in distance of 200-210 m from each other	I.P.A. = Indice Ponctuel d'Abondance	Janda, J. & Řepa, P., 1986: Metody kvantitativního výzkumu v ornitologii. MOS Přerov ve SZN Praha, 158 s.	FALSE	FALSE	TRUE	5	10	Aves		2
142	20	87	2006	6	1	2006	6	1	01/06/2006			1	10	2	2	clear weather without wind			15	point count method-19 points across the whole territory in distance of 200-210 m from each other	I.P.A. = Indice Ponctuel d'Abondance	Janda, J. & Řepa, P., 1986: Metody kvantitativního výzkumu v ornitologii. MOS Přerov ve SZN Praha, 158 s.	FALSE	FALSE	TRUE	5	10	Aves		2
143	20	88	2006	5	18	2006	5	18	18/05/2006			1	10	2	2	clear weather without wind			15	point count method-19 points across the whole territory in distance of 200-210 m from each other	I.P.A. = Indice Ponctuel d'Abondance	Janda, J. & Řepa, P., 1986: Metody kvantitativního výzkumu v ornitologii. MOS Přerov ve SZN Praha, 158 s.	FALSE	FALSE	TRUE	5	10	Aves		2
144	20	88	2006	6	1	2006	6	1	01/06/2006			1	10	2	2	clear weather without wind			15	point count method-19 points across the whole territory in distance of 200-210 m from each other	I.P.A. = Indice Ponctuel d'Abondance	Janda, J. & Řepa, P., 1986: Metody kvantitativního výzkumu v ornitologii. MOS Přerov ve SZN Praha, 158 s.	FALSE	FALSE	TRUE	5	10	Aves		2
145	20	89	2006	5	18	2006	5	18	18/05/2006			1	10	2	2	clear weather without wind			15	point count method-19 points across the whole territory in distance of 200-210 m from each other	I.P.A. = Indice Ponctuel d'Abondance	Janda, J. & Řepa, P., 1986: Metody kvantitativního výzkumu v ornitologii. MOS Přerov ve SZN Praha, 158 s.	FALSE	FALSE	TRUE	5	10	Aves		2
146	20	89	2006	6	1	2006	6	1	01/06/2006			1	10	2	2	clear weather without wind			15	point count method-19 points across the whole territory in distance of 200-210 m from each other	I.P.A. = Indice Ponctuel d'Abondance	Janda, J. & Řepa, P., 1986: Metody kvantitativního výzkumu v ornitologii. MOS Přerov ve SZN Praha, 158 s.	FALSE	FALSE	TRUE	5	10	Aves		2
147	20	90	2006	5	18	2006	5	18	18/05/2006			1	10	2	2	clear weather without wind			15	point count method-19 points across the whole territory in distance of 200-210 m from each other	I.P.A. = Indice Ponctuel d'Abondance	Janda, J. & Řepa, P., 1986: Metody kvantitativního výzkumu v ornitologii. MOS Přerov ve SZN Praha, 158 s.	FALSE	FALSE	TRUE	5	10	Aves		2
148	20	90	2006	6	1	2006	6	1	01/06/2006			1	10	2	2	clear weather without wind			15	point count method-19 points across the whole territory in distance of 200-210 m from each other	I.P.A. = Indice Ponctuel d'Abondance	Janda, J. & Řepa, P., 1986: Metody kvantitativního výzkumu v ornitologii. MOS Přerov ve SZN Praha, 158 s.	FALSE	FALSE	TRUE	5	10	Aves		2
149	20	91	2006	5	18	2006	5	18	18/05/2006			1	10	2	2	clear weather without wind			15	point count method-19 points across the whole territory in distance of 200-210 m from each other	I.P.A. = Indice Ponctuel d'Abondance	Janda, J. & Řepa, P., 1986: Metody kvantitativního výzkumu v ornitologii. MOS Přerov ve SZN Praha, 158 s.	FALSE	FALSE	TRUE	5	10	Aves		2
150	20	91	2006	6	1	2006	6	1	01/06/2006			1	10	2	2	clear weather without wind			15	point count method-19 points across the whole territory in distance of 200-210 m from each other	I.P.A. = Indice Ponctuel d'Abondance	Janda, J. & Řepa, P., 1986: Metody kvantitativního výzkumu v ornitologii. MOS Přerov ve SZN Praha, 158 s.	FALSE	FALSE	TRUE	5	10	Aves		2
151	20	92	2006	5	18	2006	5	18	18/05/2006			1	10	2	2	clear weather without wind			15	point count method-19 points across the whole territory in distance of 200-210 m from each other	I.P.A. = Indice Ponctuel d'Abondance	Janda, J. & Řepa, P., 1986: Metody kvantitativního výzkumu v ornitologii. MOS Přerov ve SZN Praha, 158 s.	FALSE	FALSE	TRUE	5	10	Aves		2
152	20	92	2006	6	1	2006	6	1	01/06/2006			1	10	2	2	clear weather without wind			15	point count method-19 points across the whole territory in distance of 200-210 m from each other	I.P.A. = Indice Ponctuel d'Abondance	Janda, J. & Řepa, P., 1986: Metody kvantitativního výzkumu v ornitologii. MOS Přerov ve SZN Praha, 158 s.	FALSE	FALSE	TRUE	5	10	Aves		2
153	20	93	2006			2006								1	4	clear weather without wind			16	19 points for birds census across the whole territory plus an observation in addition to basic census in other visits of the reserve		Janda, J. & Řepa, P., 1986: Metody kvantitativního výzkumu v ornitologii. MOS Přerov ve SZN Praha, 158 s.	FALSE	FALSE	TRUE	4	7	Aves		2
154	21	94	1976	4		1984	6					72		1	1		Řepa		2	mapping of nesting districts		IBCC, 1969: Recomendations for an International Standard for a Mapping method in Bird Census Work. Bull.Ecol.Res.Comm., Lund 9: 49-52.	TRUE	FALSE	TRUE	4	72	Aves		2
155	21	95	1976	4		1984	6					72		1	1		Řepa		2	mapping of nesting districts		IBCC, 1969: Recomendations for an International Standard for a Mapping method in Bird Census Work. Bull.Ecol.Res.Comm., Lund 9: 49-52.	TRUE	FALSE	TRUE	4	72	Aves		2
156	22	96	1970			1975								1	4		Karel Pecl		5	irregular excursions at the site, mainly in the nesting season; birds was observed mainly with binoculars			FALSE	FALSE	FALSE	1		Aves		2
157	22	96	1890			1970								1	1				5	irregular excursions at the site, mainly in the nesting season; birds was observed mainly with binoculars			FALSE	FALSE	FALSE	1		Aves		2
158	22	96	1973	7	12	1973	7	14					3	4	1		Pecl Karel|Habrnálová Jiřina		4	trapping birds to the nets and bird's ringing			FALSE	FALSE	FALSE	1		Aves		2
159	23	97	1998	4		2010	4					12	20	3	2	without rain and strong wind	Karel Poprach	summary of bird censuses in half of April, in all years of observation	16	point count method and other observation during these years of bird census			FALSE	TRUE	TRUE	2	20	Aves		2
160	23	97	1998	5		2010	5					12	20	3	2	without rain and strong wind	Karel Poprach	summary of bird censuses in half of May, in all years of observation	16	point count method and other observation during these years of bird census			FALSE	TRUE	TRUE	2	20	Aves		2
161	23	97	1998	6		2010	6					12	20	3	2	without rain and strong wind	Karel Poprach	summary of bird censuses in half of June, in all years of observation	16	point count method and other observation during these years of bird census			FALSE	TRUE	TRUE	2	20	Aves		2
162	23	98	2005	4		2012	4					8	13	3	2	without rain and strong wind	Karel Poprach	summary of bird censuses in half of April, in all years of observation	16	point count method and other observation during these years of bird census			FALSE	TRUE	TRUE	2	13	Aves		2
163	23	98	2005	5		2012	5					8	13	3	2	without rain and strong wind	Karel Poprach	summary of bird censuses in half of May, in all years of observation	16	point count method and other observation during these years of bird census			FALSE	TRUE	TRUE	2	13	Aves		2
164	23	98	2005	6		2012	6					8	13	3	2	without rain and strong wind	Karel Poprach	summary of bird censuses in half of June, in all years of observation	16	point count method and other observation during these years of bird census			FALSE	TRUE	TRUE	2	13	Aves		2
165	24	99	1975	12	29	1976	3	19				6		1	1		Vlček		1	bird census at given transects		Novikov, G.A., 1953: Praktikum polní ekologie suchozemských obratlovců. Praha 1953, 413 pp.	TRUE	TRUE	TRUE	4	6	Aves		2
166	24	99	1976	4	2	1976	6	4				9		1	1		Vlček		1	bird census at given transects		Novikov, G.A., 1953: Praktikum polní ekologie suchozemských obratlovců. Praha 1953, 413 pp.	TRUE	TRUE	TRUE	4	9	Aves		2
167	24	100	1970			1976								1	1				5				FALSE	FALSE	TRUE	4	21	Aves		2
168	25	101	2011	4		2013	8							1	2				5	monitoring of special and protected species, observation of other common species; monitoring was realized mainly from the boat, sailing across the locality and searching suitable biotopes			FALSE	FALSE	FALSE	1		Aves		2
169	26	102	2011			2011								1	1			inventory is focus on mainly for fishes, other vertebrates, like birds, was investigated marginaly	5				FALSE	FALSE	FALSE	1		Aves		2
170	27	103	1991			1994								1	1				5	line transect and point method, mapping and direct nest searching			FALSE	FALSE	FALSE	1		Aves		2
171	1	104	2010			2010								1	1				5	birds was detected ba eyes, binoculars and acustic detecting			FALSE	FALSE	FALSE	1		Aves		2
172	1	104	2011			2011								1	1				5	birds was detected ba eyes, binoculars and acustic detecting			FALSE	FALSE	FALSE	1		Aves		2
173	1	104	2012			2012								1	1				5	birds was detected ba eyes, binoculars and acustic detecting			FALSE	FALSE	FALSE	1		Aves		2
174	1	104	2013			2013								1	1				5	birds was detected ba eyes, binoculars and acustic detecting			FALSE	FALSE	FALSE	1		Aves		2
175	29	105	2006			2006								1	2				17				FALSE	FALSE	TRUE	2	32	Aves		2
176	29	106	2003			2006								1	2				5	mainly by binoculars or by eyes, sometimes netting and acustic recording			FALSE	FALSE	TRUE	4	20	Aves		2
177	30	107	2007	5	15	2007	7	26						1	2				17	line transect method and other observation techniques, like direct nests searching		Janda J. & Řepa P., 1986: Metody kvantitativního výzkumu v ornitologii. 1. vyd. Praha: SZN.	FALSE	FALSE	TRUE	4	8	Aves		2
178	30	108	2007	5	15	2007	7	26						1	2				1	standard line transect method		Janda J. & Řepa P., 1986: Metody kvantitativního výzkumu v ornitologii. 1. vyd. Praha: SZN.	TRUE	FALSE	TRUE	4	8	Aves		2
179	31	109	1997			2000								1	1				6	observation by binoculars, using an acustic methods, also netting			FALSE	FALSE	FALSE	1		Aves		2
180	32	110	1992			1993								1	1				5	acustic and visual observation			FALSE	FALSE	TRUE	4	21	Aves		2
181	32	110	1992			1993								1	4			abundaces of quantitative research are arithmetic mean of values for both years	15	point count method - 10 points		Janda J. & Řepa P. 1986: Metody kvantitativního výzkumu v ornitologii. SZN, Praha.	TRUE	FALSE	TRUE	4	9	Aves		2
182	33	111	1976			1978								1	1				6				FALSE	FALSE	TRUE	4	5	Aves		2
183	34	112	2011	4	1	2011	6	15						1	2				1	standard line transect method			FALSE	FALSE	TRUE	2	36	Aves		2
184	34	112	2011	4	1	2011	4	30						1	2				1	standard line transect method			FALSE	FALSE	TRUE	2	12	Aves		2
185	34	112	2011	5	1	2011	5	31						1	2				1	standard line transect method			FALSE	FALSE	TRUE	2	12	Aves		2
186	34	112	2011	6	1	2011	6	30						1	2				1	standard line transect method			FALSE	FALSE	TRUE	2	12	Aves		2
187	35	113	1990	3	16	1990	6	30						1	1				2	mapping of nesting districts		Janda J. & Řepa P. 1986: Metody kvantitativního výzkumu v ornitologii. SZN, Praha.	TRUE	FALSE	TRUE	2	17	Aves		2
188	35	114	1990	2	22	1990	6	30						1	1				2	mapping of nesting districts		Janda J. & Řepa P. 1986: Metody kvantitativního výzkumu v ornitologii. SZN, Praha.	TRUE	FALSE	TRUE	2	4.300000191	Aves		2
189	35	115	1990	3	16	1990	6	30						1	1				2	mapping of nesting districts		Janda J. & Řepa P. 1986: Metody kvantitativního výzkumu v ornitologii. SZN, Praha.	TRUE	FALSE	TRUE	2	4.300000191	Aves		2
190	36	116	2012			2012								1	4				18	standard line transect method and mapping of nesting territories			FALSE	FALSE	TRUE	4	8	Aves		2
191	36	117	2012	5	21	2012	5	21	21/05/2012					1	2				1	standard line transect method			TRUE	FALSE	TRUE	4	1	Aves		2
192	36	117	2012	6	8	2012	6	8	08/06/2012					1	2				1	standard line transect method			TRUE	FALSE	TRUE	4	1	Aves		2
193	36	117	2012	6	15	2012	6	15	15/06/2012					1	2				1	standard line transect method			TRUE	FALSE	TRUE	4	1	Aves		2
194	36	117	2012	6	21	2012	6	21	21/06/2012					1	2				1	standard line transect method			TRUE	FALSE	TRUE	4	1	Aves		2
195	36	117	2012	6	29	2012	6	29	29/06/2012					1	2				1	standard line transect method			TRUE	FALSE	TRUE	4	1	Aves		2
196	36	117	2012	7	4	2012	7	4	04/07/2012					1	2				1	standard line transect method			TRUE	FALSE	TRUE	4	1	Aves		2
197	37	121	2000			2002								1	1				1	standard line transect method		Šťastný, K., 1974: Návrh jednotné metodiky kvantitativního výzkumu ptáků. Zprávy MOS, 32: 13-21.	TRUE	FALSE	FALSE	1		Aves		2
198	37	122	2000			2002								1	1				1	standard line transect method		Šťastný, K., 1974: Návrh jednotné metodiky kvantitativního výzkumu ptáků. Zprávy MOS, 32: 13-21.	TRUE	FALSE	FALSE	1		Aves		2
199	37	123	2000			2002								1	1				1	standard line transect method		Šťastný, K., 1974: Návrh jednotné metodiky kvantitativního výzkumu ptáků. Zprávy MOS, 32: 13-21.	TRUE	FALSE	FALSE	1		Aves		2
200	40	132	2004	5	21	2004	7	27						1	4				2	standard mapping method: birds was observed visualy, by acustic recording, other signs of presence of species was also monitored (nests, feathers, tracks,…)		Janda J. & Řepa P., 1986: Metody kvantitativního výzkumu v ornitologii. 1. vyd. Praha: SZN.	TRUE	FALSE	FALSE	1		Aves		2
201	44	134	2005	5	16	2005	7	28						1	2				17	line transect method and other observation in general: direct observation (visualy), acustic recording and other signs of presence of species was also monitored (nests, feathers, tracks,…)		Janda J. & Řepa P., 1986: Metody kvantitativního výzkumu v ornitologii. 1. vyd. Praha: SZN.	FALSE	FALSE	TRUE	4	12	Aves		2
204	47	138	2013	4		2014	6							1	4				2	mapping of nesting districts		Janda J. & Řepa P. 1986: Metody kvantitativního výzkumu v ornitologii. SZN, Praha.	FALSE	FALSE	TRUE	4	15	Aves		2
205	48	144	1910			1997								1				all registered observations of birds until 1997, focused on birds closely related to ponds	5	different types of methods, mainly observing by binoculars			FALSE	FALSE	FALSE	1		Aves		2
206	48	144	1972			1986								1				only birds closely related to ponds	5	observing by binoculars and acustic recording			FALSE	FALSE	TRUE	4	470	Aves		2
207	48	144	1987			1997								1				only birds closely related to ponds	5	observing by binoculars and acustic recording			FALSE	FALSE	TRUE	4	400	Aves		2
208	48	145	1973	1		1997	10							1				all registered observations of birds - nesting, even migrating	5	observing by binoculars and acustic recording			FALSE	FALSE	FALSE	1		Aves		2
209	48	146	1973			1997								1				only birds closely related to biotopes of the Pastvisko	5	not exactly specified			FALSE	FALSE	FALSE	1		Aves		2
210	49	148	1977	3		1977	6							1	1				2	mapping of nesting districts		Janda J. & Řepa P. 1986: Metody kvantitativního výzkumu v ornitologii. SZN, Praha.	FALSE	FALSE	TRUE	4	10	Aves		2
211	49	149	1978	3		1978	6							1	1				2	mapping of nesting districts		Janda J. & Řepa P. 1986: Metody kvantitativního výzkumu v ornitologii. SZN, Praha.	FALSE	FALSE	TRUE	4	10	Aves		2
212	49	149	1979	3		1979	6							1	1				2	mapping of nesting districts		Janda J. & Řepa P. 1986: Metody kvantitativního výzkumu v ornitologii. SZN, Praha.	FALSE	FALSE	TRUE	4	10	Aves		2
213	49	150	1980	3		1980	6							1	1				2	mapping of nesting districts		Janda J. & Řepa P. 1986: Metody kvantitativního výzkumu v ornitologii. SZN, Praha.	FALSE	FALSE	TRUE	4	10	Aves		2
214	49	150	1981	3		1981	6							1	1				2	mapping of nesting districts		Janda J. & Řepa P. 1986: Metody kvantitativního výzkumu v ornitologii. SZN, Praha.	FALSE	FALSE	TRUE	4	10	Aves		2
215	49	151	1982	3		1982	6							1	1				2	mapping of nesting districts		Janda J. & Řepa P. 1986: Metody kvantitativního výzkumu v ornitologii. SZN, Praha.	FALSE	FALSE	TRUE	4	10	Aves		2
216	49	151	1983	3		1983	6							1	1				2	mapping of nesting districts		Janda J. & Řepa P. 1986: Metody kvantitativního výzkumu v ornitologii. SZN, Praha.	FALSE	FALSE	TRUE	4	10	Aves		2
217	49	151	1984	3		1984	6							1	1				2	mapping of nesting districts		Janda J. & Řepa P. 1986: Metody kvantitativního výzkumu v ornitologii. SZN, Praha.	FALSE	FALSE	TRUE	4	10	Aves		2
218	49	151	1985	3		1985	6							1	1				2	mapping of nesting districts		Janda J. & Řepa P. 1986: Metody kvantitativního výzkumu v ornitologii. SZN, Praha.	FALSE	FALSE	TRUE	4	10	Aves		2
219	49	151	1986	3		1986	6							1	1				2	mapping of nesting districts		Janda J. & Řepa P. 1986: Metody kvantitativního výzkumu v ornitologii. SZN, Praha.	FALSE	FALSE	TRUE	4	10	Aves		2
220	49	151	1987	3		1987	6							1	1				2	mapping of nesting districts		Janda J. & Řepa P. 1986: Metody kvantitativního výzkumu v ornitologii. SZN, Praha.	FALSE	FALSE	TRUE	4	10	Aves		2
221	49	151	1988	3		1988	6							1	1				2	mapping of nesting districts		Janda J. & Řepa P. 1986: Metody kvantitativního výzkumu v ornitologii. SZN, Praha.	FALSE	FALSE	TRUE	4	10	Aves		2
222	49	151	1989	3		1989	6							1	1				2	mapping of nesting districts		Janda J. & Řepa P. 1986: Metody kvantitativního výzkumu v ornitologii. SZN, Praha.	FALSE	FALSE	TRUE	4	10	Aves		2
223	49	151	1990	3		1990	6							1	1				2	mapping of nesting districts		Janda J. & Řepa P. 1986: Metody kvantitativního výzkumu v ornitologii. SZN, Praha.	FALSE	FALSE	TRUE	4	10	Aves		2
224	50	153	1974			1975								1	1				6	direct bird observation by binoculars and netting (2 nets - 36 square meters, 60 hours)			FALSE	FALSE	TRUE	4	16	Aves		2
225	51	154	1974			1975								1	1				5	observation of birds mainly by binoculars and acustic recording of singing males			FALSE	FALSE	FALSE	1		Aves		2
226	51	155	1974			1975								1	1				5	observation of birds mainly by binoculars and acustic recording of singing males			FALSE	FALSE	TRUE	4	11	Aves		2
227	52	156	1989	11	1	1992	6	30						1	4				2	mainly mapping method, in some cases direct nest searching method		Janda J. & Řepa P. 1986: Metody kvantitativního výzkumu v ornitologii. SZN, Praha.	FALSE	FALSE	TRUE	2	135	Aves		2
228	52	156	1990	3		1990	6							1	2			breeding species	2	mapping method		Janda J. & Řepa P. 1986: Metody kvantitativního výzkumu v ornitologii. SZN, Praha.	TRUE	FALSE	TRUE	2	32	Aves		2
229	52	156	1991	3		1991	6							1	2			breeding species	2	mapping method		Janda J. & Řepa P. 1986: Metody kvantitativního výzkumu v ornitologii. SZN, Praha.	TRUE	FALSE	TRUE	2	32	Aves		2
230	52	156	1992	3		1992	6							1	2			breeding species	2	mapping method		Janda J. & Řepa P. 1986: Metody kvantitativního výzkumu v ornitologii. SZN, Praha.	TRUE	FALSE	TRUE	2	32	Aves		2
231	52	156	1990	7		1990	8							1	2				2	mapping method		Janda J. & Řepa P. 1986: Metody kvantitativního výzkumu v ornitologii. SZN, Praha.	TRUE	FALSE	TRUE	2	16	Aves		2
232	52	156	1989	11		1989	11							1	2				2	mapping method		Janda J. & Řepa P. 1986: Metody kvantitativního výzkumu v ornitologii. SZN, Praha.	TRUE	FALSE	TRUE	2	8	Aves		2
233	52	156	1990	9		1990	11							1	2				2	mapping method		Janda J. & Řepa P. 1986: Metody kvantitativního výzkumu v ornitologii. SZN, Praha.	TRUE	FALSE	TRUE	2	24	Aves		2
234	52	156	1989	12		1990	2							1	2				2	mapping method		Janda J. & Řepa P. 1986: Metody kvantitativního výzkumu v ornitologii. SZN, Praha.	TRUE	FALSE	TRUE	2	24	Aves		2
235	52	156	1990	12		1991	2							1	2				2	mapping method		Janda J. & Řepa P. 1986: Metody kvantitativního výzkumu v ornitologii. SZN, Praha.	TRUE	FALSE	TRUE	2	24	Aves		2
236	53	157	1978			1979								1	1				1	standard line transect method (50-100x100-3200 m)			FALSE	FALSE	TRUE	4	25	Aves		2
237	54	158	1992			2003						24	12	7	2				15	point count method - all watched and heared ; points was at least 300 m from each other, the bird census was done in the morning, census at every point took 5 minutes		Janda J. & Řepa P. 1986: Metody kvantitativního výzkumu v ornitologii. SZN, Praha.	FALSE	FALSE	TRUE	4	24	Aves		2
238	55	159	1971			1981								1			Herbert Tichý	a survey of all occurences	5	different observation methods during years		Pikula, J., 1976: Metodika výzkumu hnízdní bionomie ptactva. Praha.	FALSE	FALSE	TRUE	4	18	Aves		2
239	55	160	1981			1981								1			Herbert Tichý		1	transect method		Pikula, J., 1976: Metodika výzkumu hnízdní bionomie ptactva. Praha.	TRUE	FALSE	TRUE	4	5	Aves		2
240	56	161	1982			1984								1	2		Herbert Tichý		17			Janda J. & Řepa P. 1983: Metody kvantitativního výzkumu v ornitologii. Ostrava.	FALSE	FALSE	TRUE	2	100	Aves		2
241	56	162	1983			1984								1	2		Herbert Tichý		1			Janda J. & Řepa P. 1983: Metody kvantitativního výzkumu v ornitologii. Ostrava.	FALSE	FALSE	TRUE	4	6	Aves		2
242	57	165	1969			1969								1	1				5	not specified			FALSE	FALSE	FALSE	1		Aves		2
243	57	166	1969	5		1969	5							1	2				1	transect method		Novikov, G.A., 1953: Praktikum polní ekologie suchozemských obratlovců.	TRUE	FALSE	TRUE	4	7	Aves		2
244	58	167	1970			1973								1	1				17	several excursion with different types of observation			FALSE	FALSE	TRUE	4	9	Aves		2
245	58	168	1973	5		1973	6							1	2				1	standard line transect method			TRUE	FALSE	TRUE	4	4	Aves		2
246	58	169	1973	5		1973	6							1	2				1	standard line transect method			TRUE	FALSE	TRUE	4	4	Aves		2
247	58	170	1973	5		1973	6							1	2				1	standard line transect method			TRUE	FALSE	TRUE	4	4	Aves		2
248	59	171	1969			1975								1	1				5	any observation of species (it is not exactly specified)			FALSE	FALSE	TRUE	4	25	Aves		2
249	59	172	1969			1975								1	1				5	any observation of species (it is not exactly specified)			TRUE	FALSE	TRUE	4	20	Aves		2
250	59	173	1975			1975								1	1				1	line transect method		Novikov, G. A., 1953: Praktikum polní ekologie suchozemských obratlovců. Praha, 413 pp.	TRUE	FALSE	TRUE	4	5	Aves		2
251	60	174	1969			1972								1	2				5	transect bird census and other methods, not exactly specified		Kolektiv, 1966: Metodika inventarizačního výzkumu státních přírodních rezervací a chráněných nalezišť. SÚPPOP, Praha, Ochrana přírody: XXI (7): příloha.	FALSE	FALSE	TRUE	4	11	Aves		2
252	60	175	1972	5	4	1972	6	8						1	2				1	transect bird census, not exactly specified		Kolektiv, 1966: Metodika inventarizačního výzkumu státních přírodních rezervací a chráněných nalezišť. SÚPPOP, Praha, Ochrana přírody: XXI (7): příloha.	TRUE	FALSE	TRUE	4	7	Aves		2
253	60	176	1972	5	4	1972	6	8						1	2				1	transect bird census, not exactly specified		Kolektiv, 1966: Metodika inventarizačního výzkumu státních přírodních rezervací a chráněných nalezišť. SÚPPOP, Praha, Ochrana přírody: XXI (7): příloha.	TRUE	FALSE	TRUE	4	7	Aves		2
254	61	177	1932			1971								1			Miroslav Vlček	a survey of all occurences	5	different observation methods during years			FALSE	FALSE	FALSE	1		Aves		2
255	61	178	1971			1971								1			Miroslav Vlček		1	transect method		Novikov, G.A., 1953: Praktikum polní ekologie suchozemských obratlovců.	TRUE	FALSE	TRUE	4	5	Aves		2
256	62	179	2004	5	17	2004	11	15						1	1				18	point transect method and mapping of the nesting district			FALSE	FALSE	FALSE	1		Aves		2
274	63	181	1996	5		1996	6		05/05/1996					1	1	without strong wind and rain			1	standard line transect method, transect lenght: 1750 m			TRUE	FALSE	FALSE	1		Aves		2
275	63	181	1996	5		1996	6		24/05/1996					1	1	without strong wind and rain			1	standard line transect method, transect lenght: 1750 m			TRUE	FALSE	FALSE	1		Aves		2
276	63	181	1996	5		1996	6		21/06/1996					1	1	without strong wind and rain			1	standard line transect method, transect lenght: 1750 m			TRUE	FALSE	FALSE	1		Aves		2
277	63	182	1996	5		1996	6		05/05/1996					1	1	without strong wind and rain			1	standard line transect method, transect lenght: 1860 m			TRUE	FALSE	FALSE	1		Aves		2
278	63	183	1996	5		1996	6		05/05/1996					1	1	without strong wind and rain			1	standard line transect method, transect lenght: 450 m			TRUE	FALSE	FALSE	1		Aves		2
279	63	184	1996	5		1996	6		05/05/1996					1	1	without strong wind and rain			1	standard line transect method, transect lenght: 850 m			TRUE	FALSE	FALSE	1		Aves		2
280	63	185	1996	5		1996	6		05/05/1996					1	1	without strong wind and rain			1	standard line transect method, transect lenght: 1000 m			TRUE	FALSE	FALSE	1		Aves		2
281	63	185	1996	5		1996	6		23/05/1996					1	1	without strong wind and rain			1	standard line transect method, transect lenght: 1000 m			TRUE	FALSE	FALSE	1		Aves		2
282	63	185	1996	5		1996	6		21/06/1996					1	1	without strong wind and rain			1	standard line transect method, transect lenght: 1000 m			TRUE	FALSE	FALSE	1		Aves		2
283	63	186	1996	5		1996	6		05/05/1996					1	1	without strong wind and rain			1	standard line transect method, transect lenght: 2100 m			TRUE	FALSE	FALSE	1		Aves		2
284	63	186	1996	5		1996	6		23/05/1996					1	1	without strong wind and rain			1	standard line transect method, transect lenght: 2100 m			TRUE	FALSE	FALSE	1		Aves		2
285	63	186	1996	5		1996	6		21/06/1996					1	1	without strong wind and rain			1	standard line transect method, transect lenght: 2100 m			TRUE	FALSE	FALSE	1		Aves		2
286	63	187	1996	5		1996	6		05/05/1996					1	1	without strong wind and rain			1	standard line transect method, transect lenght: 1200 m			TRUE	FALSE	FALSE	1		Aves		2
287	64	190	1986			1994								1	1				16	point count method, other observation: binoculars, acustic determination, nest searching			FALSE	FALSE	FALSE	1		Aves		2
288	64	190	1994			1994								1	1				15	standard point count method (15 points)		Janda J. & Řepa P. 1986: Metody kvantitativního výzkumu v ornitologii. SZN, Praha.	TRUE	FALSE	TRUE	5	75	Aves		2
289	64	190	1994	8	4	1994	8	5						1	1				4	bird miss-trapping (70 m long net)			FALSE	FALSE	FALSE	1		Aves		2
290	65	191	1995			1996								1	1				16	observation with binoculars, acustic determination, point count method			FALSE	FALSE	TRUE	4	27	Aves		2
291	65	192	1995			1996								1	1				15	point count method at the transect - 30 points			TRUE	FALSE	TRUE	4	27	Aves		2
292	66	193	2008			2008								1	2				18	transect method with combination of mapping		Janda J. & Řepa P. 1986: Metody kvantitativního výzkumu v ornitologii. SZN, Praha.	TRUE	FALSE	TRUE	4	10	Aves		2
293	66	194	2008			2009								1	2				18	transect method with combination of mapping		Janda J. & Řepa P. 1986: Metody kvantitativního výzkumu v ornitologii. SZN, Praha.	TRUE	FALSE	TRUE	4	8	Aves		2
294	66	195	2008			2009								1	2				18	transect method with combination of mapping		Janda J. & Řepa P. 1986: Metody kvantitativního výzkumu v ornitologii. SZN, Praha.	TRUE	FALSE	TRUE	4	4	Aves		2
295	66	196	2008			2009								1	2				18	transect method with combination of mapping		Janda J. & Řepa P. 1986: Metody kvantitativního výzkumu v ornitologii. SZN, Praha.	TRUE	FALSE	TRUE	4	8	Aves		2
296	66	197	2008			2009								1	2				18	transect method with combination of mapping		Janda J. & Řepa P. 1986: Metody kvantitativního výzkumu v ornitologii. SZN, Praha.	TRUE	FALSE	TRUE	4	9	Aves		2
297	66	198	2008			2009								1	2				18	transect method with combination of mapping		Janda J. & Řepa P. 1986: Metody kvantitativního výzkumu v ornitologii. SZN, Praha.	TRUE	FALSE	TRUE	4	8	Aves		2
298	66	199	2008			2009								1	2				18	transect method with combination of mapping		Janda J. & Řepa P. 1986: Metody kvantitativního výzkumu v ornitologii. SZN, Praha.	TRUE	FALSE	TRUE	4	8	Aves		2
299	67	200	2010			2020								1	1				2				FALSE	FALSE	TRUE	4	25	Aves		2
300	67	200	2010			2010								1	1				2				FALSE	FALSE	TRUE	4	1	Aves		2
301	67	200	2011			2011								1	1				2				FALSE	FALSE	TRUE	4	1	Aves		2
302	67	200	2012			2012								1	1				2				FALSE	FALSE	TRUE	4	1	Aves		2
303	67	200	2013			2013								1	1				2				FALSE	FALSE	TRUE	4	1	Aves		2
304	67	200	2014			2014								1	1				2				FALSE	FALSE	TRUE	4	3	Aves		2
305	67	200	2015			2015								1	1				2				FALSE	FALSE	TRUE	4	3	Aves		2
306	67	200	2016			2016								1	1				2				FALSE	FALSE	TRUE	4	3	Aves		2
307	67	200	2017			2017								1	1				2				FALSE	FALSE	TRUE	4	3	Aves		2
308	67	200	2018			2018								1	1				2				FALSE	FALSE	TRUE	4	3	Aves		2
309	67	200	2019			2019								1	1				2				FALSE	FALSE	TRUE	4	3	Aves		2
310	67	200	2020			2020								1	1				2				FALSE	FALSE	TRUE	4	3	Aves		2
311	68	201	1982			1983								1	2			birds was mapping in forest areas with different stages of demage (caused mainly by air polution)	2	standard mapping method			TRUE	FALSE	TRUE	4	8	Aves		2
312	68	202	1982			1983								1	2			birds was mapping in forest areas with different stages of demage (caused mainly by air polution)	2	standard mapping method			TRUE	FALSE	TRUE	4	8	Aves		2
313	68	203	1982			1983								1	2			birds was mapping in forest areas with different stages of demage (caused mainly by air polution)	2	standard mapping method			TRUE	FALSE	TRUE	4	8	Aves		2
314	68	204	1982			1983								1	2			birds was mapping in forest areas with different stages of demage (caused mainly by air polution)	2	standard mapping method			TRUE	FALSE	TRUE	4	8	Aves		2
315	68	205	1982			1983								1	2			birds was mapping in forest areas with different stages of demage (caused mainly by air polution)	2	standard mapping method			TRUE	FALSE	TRUE	4	8	Aves		2
316	68	206	1982			1983								1	2			birds was mapping in forest areas with different stages of demage (caused mainly by air polution)	2	standard mapping method			TRUE	FALSE	TRUE	4	8	Aves		2
317	68	207	1982			1983								1	2			birds was mapping in forest areas with different stages of demage (caused mainly by air polution)	2	standard mapping method			TRUE	FALSE	TRUE	4	8	Aves		2
318	68	208	1982			1983								1	2			birds was mapping in forest areas with different stages of demage (caused mainly by air polution)	2	standard mapping method			TRUE	FALSE	TRUE	4	8	Aves		2
319	68	209	1982			1983								1	2			birds was mapping in forest areas with different stages of demage (caused mainly by air polution)	2	standard mapping method			TRUE	FALSE	TRUE	4	8	Aves		2
320	69	210	1979			1980								1	4				1	standard line transect method			FALSE	FALSE	TRUE	4	32	Aves		2
321	70	211	1975			1975								1	4				19	standard mapping method with combination of bird netting			FALSE	FALSE	TRUE	4	15	Aves		2
322	71	212	1970			1970								1	1				5	not exactly specified			FALSE	FALSE	FALSE	1		Aves		2
323	71	213	1970	6	8	1970	6	13						1	1				1	transect method		Novikov, G.A., 1953: Praktikum polní ekologie suchozemských obratlovců.	TRUE	FALSE	TRUE	4	6	Aves		2
324	72	214	1969			1974								1	1				5	not exactly specified			FALSE	FALSE	TRUE	4	18	Aves		2
325	72	215	1974	4		1974	6							1	2				1			Novikov, G.A., 1953: Praktikum polní ekologie suchozemských obratlovců.	TRUE	FALSE	TRUE	4	9	Aves		2
326	72	216	1974	4		1974	6							1	2				1			Novikov, G.A., 1953: Praktikum polní ekologie suchozemských obratlovců.	TRUE	FALSE	TRUE	4	7	Aves		2
327	72	217	1974	4		1974	6							1	2				1			Novikov, G.A., 1953: Praktikum polní ekologie suchozemských obratlovců.	TRUE	FALSE	TRUE	4	7	Aves		2
337	73	219	1978	1		1978	12							1	2				1	line transect method, a belt cross the park (1.5 km x 100 m), area of the transect cover almost whole area of the park			TRUE	FALSE	TRUE	4	30	Aves		2
338	73	219	2015	1		2015	12							1	2				1	line transect method, a belt cross the park (1.5 km x 100 m), area of the transect cover almost whole area of the park			TRUE	FALSE	TRUE	4	42	Aves		2
339	73	219	2016	1		2016	12							1	2				1	line transect method, a belt cross the park (1.5 km x 100 m), area of the transect cover almost whole area of the park			TRUE	FALSE	TRUE	4	22	Aves		2
340	74	220	1956			1957								1	1				17	transect method (singing males recording) and observation of birds at given area (50 x 50 m) for 1 hour		Novikov, G.A., 1953: Praktikum polní ekologie suchozemských obratlovců.|Turček, F.J., 1949: K štúdiu populacie vtákov v teréne. Sylvia 9-10(4): 87-92.	TRUE	FALSE	TRUE	4	10	Aves		2
341	74	221	1956			1957								1	1				17	transect method (singing males recording) and observation of birds at given area (50 x 50 m) for 1 hour		Novikov, G.A., 1953: Praktikum polní ekologie suchozemských obratlovců.|Turček, F.J., 1949: K štúdiu populacie vtákov v teréne. Sylvia 9-10(4): 87-92.	TRUE	FALSE	TRUE	4	8	Aves		2
342	74	222	1956			1957								1	1				17	transect method (singing males recording) and observation of birds at given area (50 x 50 m) for 1 hour		Novikov, G.A., 1953: Praktikum polní ekologie suchozemských obratlovců.|Turček, F.J., 1949: K štúdiu populacie vtákov v teréne. Sylvia 9-10(4): 87-92.	TRUE	FALSE	TRUE	4	19	Aves		2
347	85	228	2006	5		2006	6							1	4	without rain and strong wind		two visits at each point (one visit has 10 min of counting)	16	point count method I.P.A. and other observation of birds (signs of species occurrences)		Janda J. & Řepa P. 1986: Metody kvantitativního výzkumu v ornitologii. SZN, Praha.	FALSE	FALSE	TRUE	4	5	Aves		2
348	85	229	2006	5		2006	6							1	2	without rain and strong wind		two visits at each point (one visit has 10 min of counting)	15	point count method I.P.A.		Janda J. & Řepa P. 1986: Metody kvantitativního výzkumu v ornitologii. SZN, Praha.	FALSE	FALSE	TRUE	5	20	Aves		2
349	85	230	2006	5		2006	6							1	2	without rain and strong wind		two visits at each point (one visit has 10 min of counting)	15	point count method I.P.A.		Janda J. & Řepa P. 1986: Metody kvantitativního výzkumu v ornitologii. SZN, Praha.	FALSE	FALSE	TRUE	5	20	Aves		2
350	85	231	2006	5		2006	6							1	2	without rain and strong wind		two visits at each point (one visit has 10 min of counting)	15	point count method I.P.A.		Janda J. & Řepa P. 1986: Metody kvantitativního výzkumu v ornitologii. SZN, Praha.	FALSE	FALSE	TRUE	5	20	Aves		2
351	85	232	2006	5		2006	6							1	2	without rain and strong wind		two visits at each point (one visit has 10 min of counting)	15	point count method I.P.A.		Janda J. & Řepa P. 1986: Metody kvantitativního výzkumu v ornitologii. SZN, Praha.	FALSE	FALSE	TRUE	5	20	Aves		2
352	85	233	2006	5		2006	6							1	2	without rain and strong wind		two visits at each point (one visit has 10 min of counting)	15	point count method I.P.A.		Janda J. & Řepa P. 1986: Metody kvantitativního výzkumu v ornitologii. SZN, Praha.	FALSE	FALSE	TRUE	5	20	Aves		2
353	85	234	2006	5		2006	6							1	2	without rain and strong wind		two visits at each point (one visit has 10 min of counting)	15	point count method I.P.A.		Janda J. & Řepa P. 1986: Metody kvantitativního výzkumu v ornitologii. SZN, Praha.	FALSE	FALSE	TRUE	5	20	Aves		2
354	85	235	2006	5		2006	6							1	2	without rain and strong wind		two visits at each point (one visit has 10 min of counting)	15	point count method I.P.A.		Janda J. & Řepa P. 1986: Metody kvantitativního výzkumu v ornitologii. SZN, Praha.	FALSE	FALSE	TRUE	5	20	Aves		2
355	85	236	2006	5		2006	6							1	2	without rain and strong wind		two visits at each point (one visit has 10 min of counting)	15	point count method I.P.A.		Janda J. & Řepa P. 1986: Metody kvantitativního výzkumu v ornitologii. SZN, Praha.	FALSE	FALSE	TRUE	5	20	Aves		2
356	85	237	2006	5		2006	6							1	2	without rain and strong wind		two visits at each point (one visit has 10 min of counting)	15	point count method I.P.A.		Janda J. & Řepa P. 1986: Metody kvantitativního výzkumu v ornitologii. SZN, Praha.	FALSE	FALSE	TRUE	5	20	Aves		2
357	85	238	2006	5		2006	6							1	2	without rain and strong wind		two visits at each point (one visit has 10 min of counting)	15	point count method I.P.A.		Janda J. & Řepa P. 1986: Metody kvantitativního výzkumu v ornitologii. SZN, Praha.	FALSE	FALSE	TRUE	5	20	Aves		2
358	85	239	2006	5		2006	6							1	2	without rain and strong wind		two visits at each point (one visit has 10 min of counting)	15	point count method I.P.A.		Janda J. & Řepa P. 1986: Metody kvantitativního výzkumu v ornitologii. SZN, Praha.	FALSE	FALSE	TRUE	5	20	Aves		2
359	85	240	2006	5		2006	6							1	2	without rain and strong wind		two visits at each point (one visit has 10 min of counting)	15	point count method I.P.A.		Janda J. & Řepa P. 1986: Metody kvantitativního výzkumu v ornitologii. SZN, Praha.	FALSE	FALSE	TRUE	5	20	Aves		2
360	85	241	2006	5		2006	6							1	2	without rain and strong wind		two visits at each point (one visit has 10 min of counting)	15	point count method I.P.A.		Janda J. & Řepa P. 1986: Metody kvantitativního výzkumu v ornitologii. SZN, Praha.	FALSE	FALSE	TRUE	5	20	Aves		2
361	85	242	2006	5		2006	6							1	2	without rain and strong wind		two visits at each point (one visit has 10 min of counting)	15	point count method I.P.A.		Janda J. & Řepa P. 1986: Metody kvantitativního výzkumu v ornitologii. SZN, Praha.	FALSE	FALSE	TRUE	5	20	Aves		2
362	85	243	2006	5		2006	6							1	2	without rain and strong wind		two visits at each point (one visit has 10 min of counting)	15	point count method I.P.A.		Janda J. & Řepa P. 1986: Metody kvantitativního výzkumu v ornitologii. SZN, Praha.	FALSE	FALSE	TRUE	5	20	Aves		2
363	85	244	2006	5		2006	6							1	2	without rain and strong wind		two visits at each point (one visit has 10 min of counting)	15	point count method I.P.A.		Janda J. & Řepa P. 1986: Metody kvantitativního výzkumu v ornitologii. SZN, Praha.	FALSE	FALSE	TRUE	5	20	Aves		2
364	85	245	2006	5		2006	6							1	2	without rain and strong wind		two visits at each point (one visit has 10 min of counting)	15	point count method I.P.A.		Janda J. & Řepa P. 1986: Metody kvantitativního výzkumu v ornitologii. SZN, Praha.	FALSE	FALSE	TRUE	5	20	Aves		2
365	85	246	2006	5		2006	6							1	2	without rain and strong wind		two visits at each point (one visit has 10 min of counting)	15	point count method I.P.A.		Janda J. & Řepa P. 1986: Metody kvantitativního výzkumu v ornitologii. SZN, Praha.	FALSE	FALSE	TRUE	5	20	Aves		2
366	86	247	1995	5		1997	6							1	2				15	the standard point count method		Svensson, S., 1977: Land use planning and bird census work with particular refernce to the application of the point sampling method. Pol. ecol. studies 3: 99-117.|Šťastný, K. et al, 1990: Utilizing avifauna to characterize large landscape units. In: Šťastný K. & Bejček V. (eds.): Birds Census and Atlas Studies - Proceedings of the XI International Conference on Bird Census and Atlas Work, Prague,…	FALSE	FALSE	TRUE	5	400	Aves		2
367	87	248	2005	4		2007	7					24	12	6	2				2	standard mapping method: mapping of nesting districts and direct nests search method		Tomialojć, L., 1980: The Combined Version of the Mapping Method. In: Oelke H. (ed.): Bird Census Work and Nat. Cons., str. 92–106.	TRUE	FALSE	TRUE	2	72	Aves		2
368	88	249	2000	4		2001	6							1	4				2	mapping method of nesting districts, direct nests search		IBCC 1969: Reccomendation for an international standard for mapping method in bird census work. Bird Study, 16: 249–255.|SVËNSSON S. & WILLIAMSON K. 1969: Recommendations for an international standard for mapping method in bird census work. Bird Study, 16: 249–255.|TOMIALOJĆ L. 1980: The combined version of the mapping method. In: Oelke H. (ed.): Bird Census Work and Nature Conservation, London: …	TRUE	FALSE	TRUE	2	27	Aves		2
369	88	250	2000	4		2001	6							1	4				2	mapping method of nesting districts, direct nests search		IBCC 1969: Reccomendation for an international standard for mapping method in bird census work. Bird Study, 16: 249–255.|SVËNSSON S. & WILLIAMSON K. 1969: Recommendations for an international standard for mapping method in bird census work. Bird Study, 16: 249–255.|TOMIALOJĆ L. 1980: The combined version of the mapping method. In: Oelke H. (ed.): Bird Census Work and Nature Conservation, London: …	TRUE	FALSE	TRUE	2	27	Aves		2
370	89	251	1975	4		1987	6							1	2				2	mapping of nesting districts		Janda J. & Řepa P. 1986: Metody kvantitativního výzkumu v ornitologii. SZN, Praha.	TRUE	FALSE	TRUE	4	130	Aves		2
371	90	252	1992			2002								1	1				6	data are from 3 faunistic standard method: observaion (any observation by ornitologists), count method (regular bird census), netting (bird ringing)			FALSE	FALSE	FALSE	1		Aves		2
372	91	253	1988			1988								1	2				2				TRUE	FALSE	TRUE	4	9	Aves		2
373	92	254	1985	4		1985	6							1	4				2	modified mapping method		IBCC 1969: Reccomendation for an international standard for mapping method in bird census work. Bird Study, 16: 249–255.|Šťastný, K., 1974: Návrh jednotné metodiky kvantitativního výzkumu ptáků. Zprávy MOS 33: 13-21.	TRUE	FALSE	TRUE	2	40	Aves		2
374	93	255	2008	5	1	2008	6	30						1	1				1	standard line transect method (lines covered whole area under study, main belt: 50 m)			TRUE	FALSE	FALSE	1		Aves		2
375	96	257	1993	5		1993	6							1	4				2	standard mapping method		Janda J. & Řepa P. 1986: Metody kvantitativního výzkumu v ornitologii. SZN, Praha.	TRUE	FALSE	TRUE	4	4	Aves		2
376	96	257	1994	5		1994	6							1	4				2	standard mapping method		Janda J. & Řepa P. 1986: Metody kvantitativního výzkumu v ornitologii. SZN, Praha.	TRUE	FALSE	TRUE	4	4	Aves		2
377	96	257	1995	5		1995	6							1	4				2	standard mapping method		Janda J. & Řepa P. 1986: Metody kvantitativního výzkumu v ornitologii. SZN, Praha.	TRUE	FALSE	TRUE	4	4	Aves		2
378	96	257	1993			1993								1	1				4	netting (net was 70-100 m long)			FALSE	FALSE	TRUE	2	143	Aves		2
379	96	257	1994			1994								1	1				4	netting (net was 70-100 m long)			FALSE	FALSE	TRUE	2	143	Aves		2
380	96	257	1995			1995								1	1				4	netting (net was 70-100 m long)			FALSE	FALSE	TRUE	2	143	Aves		2
381	97	258	1984			1984								1	1				5				FALSE	FALSE	FALSE	1		Aves		2
382	97	259	1984	6	27	1984	6	27	27.06.1984	00/01/1900	00/01/1900			1	2				1	line transect method			FALSE	FALSE	TRUE	2	1.5	Aves		2
383	97	260	1984	6	29	1984	6	29	29.06.1984	00/01/1900	00/01/1900			1	2				1	line transect method			FALSE	FALSE	TRUE	2	1.5	Aves		2
384	97	261	1984	6	30	1984	6	30	30.06.1984	00/01/1900	00/01/1900			1	2				1	line transect method			FALSE	FALSE	TRUE	2	1	Aves		2
396	98	279	1989	4		1990	6							1	1				2			Janda J. & Řepa P. 1986: Metody kvantitativního výzkumu v ornitologii. SZN, Praha.	FALSE	FALSE	TRUE	2	40	Aves		2
397	98	279	1989	4	23	1989	6	18						1	1				2			Janda J. & Řepa P. 1986: Metody kvantitativního výzkumu v ornitologii. SZN, Praha.	TRUE	FALSE	TRUE	2	20	Aves		2
398	98	279	1990	3	31	1990	6	26						1	1				2			Janda J. & Řepa P. 1986: Metody kvantitativního výzkumu v ornitologii. SZN, Praha.	TRUE	FALSE	TRUE	2	20	Aves		2
411	99	298	1980	4	8	1980	6	30						1	4				2	mapping of breeding territories method		Šťastný, K., 1974: Návrh jednotné metodiky kvantitativního výzkumu ptáků. Zprávy MOS 33: 13-21.	TRUE	FALSE	TRUE	4	10	Aves		2
412	99	298	1981	4	8	1981	6	30						1	4				2	mapping of breeding territories method		Šťastný, K., 1974: Návrh jednotné metodiky kvantitativního výzkumu ptáků. Zprávy MOS 33: 13-21.	TRUE	FALSE	TRUE	4	8	Aves		2
423	100	299	1977	11		1980	3							1	1				5				FALSE	FALSE	TRUE	4	87	Aves		2
424	100	300	1978	4	1	1979	6	3						1	1				2			Šťastný, K., 1974: Návrh jednotné metodiky kvantitativního výzkumu ptáků. Zprávy MOS 33: 13-21.	TRUE	FALSE	TRUE	4	19	Aves		2
425	100	301	1978	12	18	1980	1	22						1	1				1			Šťastný, K., 1974: Návrh jednotné metodiky kvantitativního výzkumu ptáků. Zprávy MOS 33: 13-21.	TRUE	FALSE	TRUE	4	16	Aves		2
426	101	302	1976	4		1976	6							1	4				2			Šťastný, K., 1974: Návrh jednotné metodiky kvantitativního výzkumu ptáků. Zprávy MOS 33: 13-21.	TRUE	FALSE	TRUE	4	10	Aves		2
427	101	302	1977	4		1977	6							1	4				2			Šťastný, K., 1974: Návrh jednotné metodiky kvantitativního výzkumu ptáků. Zprávy MOS 33: 13-21.	TRUE	FALSE	TRUE	4	10	Aves		2
428	101	302	1978	4		1978	6							1	4				2			Šťastný, K., 1974: Návrh jednotné metodiky kvantitativního výzkumu ptáků. Zprávy MOS 33: 13-21.	TRUE	FALSE	TRUE	4	10	Aves		2
429	101	303	1978	4		1978	6							1	4				2			Šťastný, K., 1974: Návrh jednotné metodiky kvantitativního výzkumu ptáků. Zprávy MOS 33: 13-21.	TRUE	FALSE	TRUE	4	10	Aves		2
430	101	304	1980	4		1980	6							1	4				2			Šťastný, K., 1974: Návrh jednotné metodiky kvantitativního výzkumu ptáků. Zprávy MOS 33: 13-21.	TRUE	FALSE	TRUE	4	10	Aves		2
431	101	305	1980	4		1980	6							1	4				2			Šťastný, K., 1974: Návrh jednotné metodiky kvantitativního výzkumu ptáků. Zprávy MOS 33: 13-21.	TRUE	FALSE	TRUE	4	10	Aves		2
432	102	306	1993			1993								1	2			the colony of the Chroicocephalus ridibundus was excluded from final resuts	2	mapping of nesting districts method (bird census)			TRUE	TRUE	TRUE	4	15	Aves	Chroicocephalus ridibundus	2
433	102	306	1994			1994								1	2			the colony of the Chroicocephalus ridibundus was excluded from final resuts	2	mapping of nesting districts method (bird census)			TRUE	TRUE	TRUE	4	15	Aves	Chroicocephalus ridibundus	2
434	102	306	1974			2014								1	1				5				FALSE	FALSE	FALSE	1		Aves		2
435	103	307	1989	4		1989	5							1	1				2	mapping method		Janda J. & Řepa P. 1986: Metody kvantitativního výzkumu v ornitologii. SZN, Praha.	TRUE	FALSE	TRUE	4	8	Aves		2
436	103	308	1990	4		1990	6							1	1				2	mapping method		Janda J. & Řepa P. 1986: Metody kvantitativního výzkumu v ornitologii. SZN, Praha.	TRUE	FALSE	TRUE	4	8	Aves		2
437	103	309	1990	4		1990	6							1	1				2	mapping method		Janda J. & Řepa P. 1986: Metody kvantitativního výzkumu v ornitologii. SZN, Praha.	TRUE	FALSE	TRUE	4	8	Aves		2
438	104	310	1975			1981								1	1				2			Janda J. & Řepa P. 1986: Metody kvantitativního výzkumu v ornitologii. SZN, Praha.	TRUE	FALSE	TRUE	4	56	Aves		2
439	104	310	1982			1987								1	1				2			Janda J. & Řepa P. 1986: Metody kvantitativního výzkumu v ornitologii. SZN, Praha.	TRUE	FALSE	TRUE	4	48	Aves		2
440	104	310	1988			1992								1	1				15			Janda J. & Šťastný K. (1984): Jednotný program sčítání ptáků. Zprávy ČSO 26: 25–33.	TRUE	FALSE	TRUE	4	15	Aves		2
441	105	311	2004	4		2007	6							1	2			measurements (presence/absence data) are from 340 count points in total	15	point count method		Janda J. & Řepa P. 1986: Metody kvantitativního výzkumu v ornitologii. SZN, Praha.	FALSE	FALSE	TRUE	5	1700	Aves		2
442	106	312	2011	4	1	2013	6	30						1	1				2	mapping of nesting districts method		Janda J. & Řepa P. 1986: Metody kvantitativního výzkumu v ornitologii. SZN, Praha.	FALSE	FALSE	TRUE	4	30	Aves		2
443	106	313	2014	4	1	2016	6	30						1	1				2	mapping of nesting districts method		Janda J. & Řepa P. 1986: Metody kvantitativního výzkumu v ornitologii. SZN, Praha.	FALSE	FALSE	TRUE	4	30	Aves		2
444	107	314	1988			1992								1	1				15	point count method at the transect (approximately 6 km long transects with 20 points), birds was recorded 5 minutes at the one point		Šťastný K. & Bejček V. (1986): Kvantitativní výzkumy. – Směrnice pro činnost členů ČSO, Zprávy ČSO, zvláštní číslo: 18–28.	TRUE	FALSE	TRUE	5	850	Aves		2
445	107	315	2008			2013								1	1				15	point count method at the transect (approximately 6 km long transects with 20 points), birds was recorded 5 minutes at the one point		Šťastný K. & Bejček V. (1986): Kvantitativní výzkumy. – Směrnice pro činnost členů ČSO, Zprávy ČSO, zvláštní číslo: 18–28.	TRUE	FALSE	TRUE	5	450	Aves		2
446	108	316	1974	4		1974	6							1	1				2	mapping of nesting districts		Šťastný, K., 1974: Návrh jednotné metodiky kvantitativního výzkumu ptáků. Zprávy MOS 33: 13-21.	FALSE	FALSE	TRUE	4	10	Aves		2
447	108	316	1975	4		1975	6							1	1				2	mapping of nesting districts		Šťastný, K., 1974: Návrh jednotné metodiky kvantitativního výzkumu ptáků. Zprávy MOS 33: 13-21.	FALSE	FALSE	TRUE	4	10	Aves		2
448	108	316	1976	4		1976	6							1	1				2	mapping of nesting districts		Šťastný, K., 1974: Návrh jednotné metodiky kvantitativního výzkumu ptáků. Zprávy MOS 33: 13-21.	FALSE	FALSE	TRUE	4	10	Aves		2
449	109	317	1974	4	15	1974	6	15						1	4				2	mapping of nesting districts		Šťastný, K., 1974: Návrh jednotné metodiky kvantitativního výzkumu ptáků. Zprávy MOS 33: 13-21.	FALSE	FALSE	TRUE	4	8	Aves		2
450	109	318	1974	4	15	1974	6	15						1	4				2	mapping of nesting districts		Šťastný, K., 1974: Návrh jednotné metodiky kvantitativního výzkumu ptáků. Zprávy MOS 33: 13-21.	FALSE	FALSE	TRUE	4	8	Aves		2
451	109	317	1975	4	15	1975	6	15						1	4				2	mapping of nesting districts		Šťastný, K., 1974: Návrh jednotné metodiky kvantitativního výzkumu ptáků. Zprávy MOS 33: 13-21.	FALSE	FALSE	TRUE	4	10	Aves		2
452	109	318	1975	4	15	1975	6	15						1	4				2	mapping of nesting districts		Šťastný, K., 1974: Návrh jednotné metodiky kvantitativního výzkumu ptáků. Zprávy MOS 33: 13-21.	FALSE	FALSE	TRUE	4	10	Aves		2
453	109	317	1976	4	15	1976	6	15						1	4				2	mapping of nesting districts		Šťastný, K., 1974: Návrh jednotné metodiky kvantitativního výzkumu ptáků. Zprávy MOS 33: 13-21.	FALSE	FALSE	TRUE	4	9	Aves		2
454	109	318	1976	4	15	1976	6	15						1	4				2	mapping of nesting districts		Šťastný, K., 1974: Návrh jednotné metodiky kvantitativního výzkumu ptáků. Zprávy MOS 33: 13-21.	FALSE	FALSE	TRUE	4	9	Aves		2
455	110	319	1974	3	15	1974	6	15						1	1				2	mapping of the breeding territories		Enemar, A., 1959: On the determination of the sizeand composition of a passerine bird population during the breeding season. A methodological study. Vår Fågelvärld 2: 1-114.	FALSE	FALSE	TRUE	4	7	Aves		2
456	110	319	1975	3	15	1975	6	15						1	1				2	mapping of the breeding territories		Enemar, A., 1959: On the determination of the sizeand composition of a passerine bird population during the breeding season. A methodological study. Vår Fågelvärld 2: 1-114.	FALSE	FALSE	TRUE	4	7	Aves		2
457	110	319	1976	3	15	1976	6	15						1	1				2	mapping of the breeding territories		Enemar, A., 1959: On the determination of the sizeand composition of a passerine bird population during the breeding season. A methodological study. Vår Fågelvärld 2: 1-114.	FALSE	FALSE	TRUE	4	7	Aves		2
458	110	320	1974	3	15	1974	6	15						1	1				2	mapping of the breeding territories		Enemar, A., 1959: On the determination of the sizeand composition of a passerine bird population during the breeding season. A methodological study. Vår Fågelvärld 2: 1-114.	FALSE	FALSE	TRUE	4	7	Aves		2
459	110	320	1975	3	15	1975	6	15						1	1				2	mapping of the breeding territories		Enemar, A., 1959: On the determination of the sizeand composition of a passerine bird population during the breeding season. A methodological study. Vår Fågelvärld 2: 1-114.	FALSE	FALSE	TRUE	4	7	Aves		2
460	110	320	1976	3	15	1976	6	15						1	1				2	mapping of the breeding territories		Enemar, A., 1959: On the determination of the sizeand composition of a passerine bird population during the breeding season. A methodological study. Vår Fågelvärld 2: 1-114.	FALSE	FALSE	TRUE	4	7	Aves		2
461	111	321	1973			1978								1	2		Pavel Řepa|František Šebor	bird communities in spring	1	recording of birds visualy and by acustic via, transects was 100 m wide			TRUE	FALSE	TRUE	4	24	Aves		2
462	111	321	1973			1978								1	2		Pavel Řepa|František Šebor	bird communities in winter	1	recording of birds visualy and by acustic via, transects was 100 m wide			TRUE	FALSE	TRUE	4	24	Aves		2
463	112	322	1979	3	20	1981	6	15						1	1				2	mapping of breeding territories			TRUE	FALSE	TRUE	4	33	Aves		2
464	113	323	1980			1984								1	2			bird communities in spring (May-July)	1	recording of birds visualy and by acustic via, transects was 100 m wide and 3-6 km long		Šťastný, K., 1974: Návrh jednotné metodiky kvantitativního výzkumu ptáků. Zprávy MOS 33: 13-21.	TRUE	FALSE	TRUE	4	218	Aves		2
465	113	324	1980			1985								1	2			bird communities in winter (December-February)	1	recording of birds visualy and by acustic via, transects was 100 m wide and 3-6 km long		Šťastný, K., 1974: Návrh jednotné metodiky kvantitativního výzkumu ptáků. Zprávy MOS 33: 13-21.	TRUE	FALSE	TRUE	4	144	Aves		2
466	114	325	2000			2006								1	1				6	mainly the bird netting, the direct observation by binoculars and in addition the nest search method			FALSE	FALSE	FALSE	1		Aves		2
467	115	326	2006	4	1	2006	10	1						1	1				6	mainly the bird netting, the direct observation by binoculars and in addition the nest search method			FALSE	FALSE	FALSE	1		Aves		2
468	116	327	2012			2013								1	4				2	walk across the area and recording all bird occurrences, territories and nests research			TRUE	FALSE	FALSE	1		Aves		2
469	117	328	1972	5		1972	5							1	1				2	mapping of nesting districts			TRUE	FALSE	TRUE	4	10	Aves		2
470	117	328	1973	5		1973	5							1	1				2	mapping of nesting districts			TRUE	FALSE	TRUE	4	10	Aves		2
471	118	329	1970	3		1973	7							1	1				5	method is not exactly specified		Kolektiv, 1972: Metodika inventarizačního průzkumu státních přírodních rezervací a chráněných nalezišť. SÚPPOP, Praha, 26 pp.	FALSE	FALSE	TRUE	4	13	Aves		2
472	118	330	1973	5		1973	6							1	1				1	transect method-bird census		Novikov, G.A., 1953: Praktikum polní ekologie suchozemských obratlovců.	TRUE	FALSE	TRUE	4	5	Aves		2
473	118	331	1973	5		1973	6							1	1				1	transect method-bird census		Novikov, G.A., 1953: Praktikum polní ekologie suchozemských obratlovců.	TRUE	FALSE	TRUE	4	5	Aves		2
474	119	332	1970	5		1975	6							1	1				5	any observation of species occurrences (method is not exactly specified)		Kolektiv, 1972: Metodika inventarizačního průzkumu státních přírodních rezervací a chráněných nalezišť. SÚPPOP, Praha, 26 pp.	FALSE	FALSE	TRUE	4	19	Aves		2
475	119	333	1975	5	7	1975	5	22						1	1				1			Novikov, G.A., 1953: Praktikum polní ekologie suchozemských obratlovců.	FALSE	FALSE	TRUE	4	4	Aves		2
476	119	334	1975	3	12	1975	6	24						1	1				1			Novikov, G.A., 1953: Praktikum polní ekologie suchozemských obratlovců.	FALSE	FALSE	TRUE	4	7	Aves		2
477	119	335	1975	4	16	1975	6	24						1	1				1			Novikov, G.A., 1953: Praktikum polní ekologie suchozemských obratlovců.	FALSE	FALSE	TRUE	4	6	Aves		2
478	119	336	1975	4	16	1975	6	24						1	1				1			Novikov, G.A., 1953: Praktikum polní ekologie suchozemských obratlovců.	FALSE	FALSE	TRUE	4	6	Aves		2
479	119	337	1975	4	22	1975	6	24						1	1				1			Novikov, G.A., 1953: Praktikum polní ekologie suchozemských obratlovců.	FALSE	FALSE	TRUE	4	4	Aves		2
480	121	338	2019	3		2019	6							1	4				2	mapping method			FALSE	FALSE	TRUE	4	9	Aves		2
481	122	339	1993	4		1993	6							1	2				1	standard line transect method		Janda J. & Řepa P. 1986: Metody kvantitativního výzkumu v ornitologii. SZN, Praha.	TRUE	FALSE	TRUE	4	3	Aves		2
482	122	339	1993	12		1994	2							1	2				1	standard line transect method		Janda J. & Řepa P. 1986: Metody kvantitativního výzkumu v ornitologii. SZN, Praha.	TRUE	FALSE	TRUE	4	3	Aves		2
483	123	340	1890			1995								1	1	without strong wind and rain			5	survey of all occurrences of bird species observed in this region, information was taken from other papers, from museum records and by oral communication with local people and ornithologists			FALSE	FALSE	FALSE	1		Aves		2
484	123	340	1986	4		1995	7						40	6	1	without strong wind and rain		breeding season (April-July) each year	5	survey of all occurrences of breeding bird species observed in this region in given time period			FALSE	FALSE	FALSE	1		Aves		2
485	123	341	1984	7	1	1984	7	1	01.07.1984				1	4	4	without strong wind and rain		migration season	1	point transect - 60 points		Janda J. & Řepa P. 1986: Metody kvantitativního výzkumu v ornitologii. SZN, Praha.	FALSE	FALSE	TRUE	2	12	Aves		2
486	123	341	1984	9	21	1984	9	21	21.09.1984				1	4	4	without strong wind and rain		migration season	1	point transect - 60 points		Janda J. & Řepa P. 1986: Metody kvantitativního výzkumu v ornitologii. SZN, Praha.	FALSE	FALSE	TRUE	2	12	Aves		2
487	123	341	1984	10	19	1984	10	19	19.10.1984				1	4	4	without strong wind and rain		migration season	1	point transect - 60 points		Janda J. & Řepa P. 1986: Metody kvantitativního výzkumu v ornitologii. SZN, Praha.	FALSE	FALSE	TRUE	2	12	Aves		2
488	123	341	1984			1990								1	2	without strong wind, rain, heavy snow and mist		winter census - each year at the turn of the December/January and the February/March - 10 exursions in total	1	point transect - 60 points		Janda J. & Řepa P. 1986: Metody kvantitativního výzkumu v ornitologii. SZN, Praha.	FALSE	FALSE	TRUE	2	80	Aves		2
489	123	342	1984			1989								1	4	without strong wind and rain		10 excursions, April to June	15	poin count method		Janda J. & Řepa P. 1986: Metody kvantitativního výzkumu v ornitologii. SZN, Praha.	FALSE	FALSE	TRUE	5	50	Aves		2
490	123	343	1984			1989								1	4	without strong wind and rain		10 excursions, April to June	15	poin count method		Janda J. & Řepa P. 1986: Metody kvantitativního výzkumu v ornitologii. SZN, Praha.	FALSE	FALSE	TRUE	5	50	Aves		2
491	123	344	1984			1989								1	4	without strong wind and rain		10 excursions, April to June	15	poin count method		Janda J. & Řepa P. 1986: Metody kvantitativního výzkumu v ornitologii. SZN, Praha.	FALSE	FALSE	TRUE	5	50	Aves		2
492	123	345	1984			1989								1	4	without strong wind and rain		10 excursions, April to June	15	poin count method		Janda J. & Řepa P. 1986: Metody kvantitativního výzkumu v ornitologii. SZN, Praha.	FALSE	FALSE	TRUE	5	50	Aves		2
493	123	346	1984			1989								1	4	without strong wind and rain		10 excursions, April to June	15	poin count method		Janda J. & Řepa P. 1986: Metody kvantitativního výzkumu v ornitologii. SZN, Praha.	FALSE	FALSE	TRUE	5	50	Aves		2
494	123	347	1984			1989								1	4	without strong wind and rain		10 excursions, April to June	15	poin count method		Janda J. & Řepa P. 1986: Metody kvantitativního výzkumu v ornitologii. SZN, Praha.	FALSE	FALSE	TRUE	5	50	Aves		2
495	123	348	1984			1989								1	4	without strong wind and rain		10 excursions, April to June	15	poin count method		Janda J. & Řepa P. 1986: Metody kvantitativního výzkumu v ornitologii. SZN, Praha.	FALSE	FALSE	TRUE	5	50	Aves		2
496	123	349	1984			1989								1	4	without strong wind and rain		10 excursions, April to June	15	poin count method		Janda J. & Řepa P. 1986: Metody kvantitativního výzkumu v ornitologii. SZN, Praha.	FALSE	FALSE	TRUE	5	50	Aves		2
497	123	350	1984			1989								1	4	without strong wind and rain		10 excursions, April to June	15	poin count method		Janda J. & Řepa P. 1986: Metody kvantitativního výzkumu v ornitologii. SZN, Praha.	FALSE	FALSE	TRUE	5	50	Aves		2
498	123	351	1984			1989								1	4	without strong wind and rain		10 excursions, April to June	15	poin count method		Janda J. & Řepa P. 1986: Metody kvantitativního výzkumu v ornitologii. SZN, Praha.	FALSE	FALSE	TRUE	5	50	Aves		2
499	123	352	1984			1989								1	4	without strong wind and rain		10 excursions, April to June	15	poin count method		Janda J. & Řepa P. 1986: Metody kvantitativního výzkumu v ornitologii. SZN, Praha.	FALSE	FALSE	TRUE	5	50	Aves		2
500	123	353	1984			1989								1	4	without strong wind and rain		10 excursions, April to June	15	poin count method		Janda J. & Řepa P. 1986: Metody kvantitativního výzkumu v ornitologii. SZN, Praha.	FALSE	FALSE	TRUE	5	50	Aves		2
501	123	354	1984			1989								1	4	without strong wind and rain		10 excursions, April to June	15	poin count method		Janda J. & Řepa P. 1986: Metody kvantitativního výzkumu v ornitologii. SZN, Praha.	FALSE	FALSE	TRUE	5	50	Aves		2
502	123	355	1984			1989								1	4	without strong wind and rain		10 excursions, April to June	15	poin count method		Janda J. & Řepa P. 1986: Metody kvantitativního výzkumu v ornitologii. SZN, Praha.	FALSE	FALSE	TRUE	5	50	Aves		2
503	123	356	1984			1989								1	4	without strong wind and rain		10 excursions, April to June	15	poin count method		Janda J. & Řepa P. 1986: Metody kvantitativního výzkumu v ornitologii. SZN, Praha.	FALSE	FALSE	TRUE	5	50	Aves		2
504	123	357	1984			1989								1	4	without strong wind and rain		10 excursions, April to June	15	poin count method		Janda J. & Řepa P. 1986: Metody kvantitativního výzkumu v ornitologii. SZN, Praha.	FALSE	FALSE	TRUE	5	50	Aves		2
505	123	358	1984			1989								1	4	without strong wind and rain		10 excursions, April to June	15	poin count method		Janda J. & Řepa P. 1986: Metody kvantitativního výzkumu v ornitologii. SZN, Praha.	FALSE	FALSE	TRUE	5	50	Aves		2
506	123	359	1984			1989								1	4	without strong wind and rain		10 excursions, April to June	15	poin count method		Janda J. & Řepa P. 1986: Metody kvantitativního výzkumu v ornitologii. SZN, Praha.	FALSE	FALSE	TRUE	5	50	Aves		2
507	123	360	1984			1989								1	4	without strong wind and rain		10 excursions, April to June	15	poin count method		Janda J. & Řepa P. 1986: Metody kvantitativního výzkumu v ornitologii. SZN, Praha.	FALSE	FALSE	TRUE	5	50	Aves		2
508	123	361	1984			1989								1	4	without strong wind and rain		10 excursions, April to June	15	poin count method		Janda J. & Řepa P. 1986: Metody kvantitativního výzkumu v ornitologii. SZN, Praha.	FALSE	FALSE	TRUE	5	50	Aves		2
509	123	362	1984			1989								1	4	without strong wind and rain		10 excursions, April to June	15	poin count method		Janda J. & Řepa P. 1986: Metody kvantitativního výzkumu v ornitologii. SZN, Praha.	FALSE	FALSE	TRUE	5	50	Aves		2
510	123	363	1984			1989								1	4	without strong wind and rain		10 excursions, April to June	15	poin count method		Janda J. & Řepa P. 1986: Metody kvantitativního výzkumu v ornitologii. SZN, Praha.	FALSE	FALSE	TRUE	5	50	Aves		2
511	123	364	1984			1989								1	4	without strong wind and rain		10 excursions, April to June	15	poin count method		Janda J. & Řepa P. 1986: Metody kvantitativního výzkumu v ornitologii. SZN, Praha.	FALSE	FALSE	TRUE	5	50	Aves		2
512	123	365	1984			1989								1	4	without strong wind and rain		10 excursions, April to June	15	poin count method		Janda J. & Řepa P. 1986: Metody kvantitativního výzkumu v ornitologii. SZN, Praha.	FALSE	FALSE	TRUE	5	50	Aves		2
513	123	366	1984			1989								1	4	without strong wind and rain		10 excursions, April to June	15	poin count method		Janda J. & Řepa P. 1986: Metody kvantitativního výzkumu v ornitologii. SZN, Praha.	FALSE	FALSE	TRUE	5	50	Aves		2
514	123	367	1984			1989								1	4	without strong wind and rain		10 excursions, April to June	15	poin count method		Janda J. & Řepa P. 1986: Metody kvantitativního výzkumu v ornitologii. SZN, Praha.	FALSE	FALSE	TRUE	5	50	Aves		2
515	123	368	1984			1989								1	4	without strong wind and rain		10 excursions, April to June	15	poin count method		Janda J. & Řepa P. 1986: Metody kvantitativního výzkumu v ornitologii. SZN, Praha.	FALSE	FALSE	TRUE	5	50	Aves		2
516	123	369	1984			1989								1	4	without strong wind and rain		10 excursions, April to June	15	poin count method		Janda J. & Řepa P. 1986: Metody kvantitativního výzkumu v ornitologii. SZN, Praha.	FALSE	FALSE	TRUE	5	50	Aves		2
517	123	370	1984			1989								1	4	without strong wind and rain		10 excursions, April to June	15	poin count method		Janda J. & Řepa P. 1986: Metody kvantitativního výzkumu v ornitologii. SZN, Praha.	FALSE	FALSE	TRUE	5	50	Aves		2
518	123	371	1984			1989								1	4	without strong wind and rain		10 excursions, April to June	15	poin count method		Janda J. & Řepa P. 1986: Metody kvantitativního výzkumu v ornitologii. SZN, Praha.	FALSE	FALSE	TRUE	5	50	Aves		2
519	123	372	1984			1989								1	4	without strong wind and rain		10 excursions, April to June	15	poin count method		Janda J. & Řepa P. 1986: Metody kvantitativního výzkumu v ornitologii. SZN, Praha.	FALSE	FALSE	TRUE	5	50	Aves		2
520	123	373	1984			1989								1	4	without strong wind and rain		10 excursions, April to June	15	poin count method		Janda J. & Řepa P. 1986: Metody kvantitativního výzkumu v ornitologii. SZN, Praha.	FALSE	FALSE	TRUE	5	50	Aves		2
521	123	374	1984			1989								1	4	without strong wind and rain		10 excursions, April to June	15	poin count method		Janda J. & Řepa P. 1986: Metody kvantitativního výzkumu v ornitologii. SZN, Praha.	FALSE	FALSE	TRUE	5	50	Aves		2
522	123	375	1984			1989								1	4	without strong wind and rain		10 excursions, April to June	15	poin count method		Janda J. & Řepa P. 1986: Metody kvantitativního výzkumu v ornitologii. SZN, Praha.	FALSE	FALSE	TRUE	5	50	Aves		2
523	123	376	1984			1989								1	4	without strong wind and rain		10 excursions, April to June	15	poin count method		Janda J. & Řepa P. 1986: Metody kvantitativního výzkumu v ornitologii. SZN, Praha.	FALSE	FALSE	TRUE	5	50	Aves		2
524	123	377	1984			1989								1	4	without strong wind and rain		10 excursions, April to June	15	poin count method		Janda J. & Řepa P. 1986: Metody kvantitativního výzkumu v ornitologii. SZN, Praha.	FALSE	FALSE	TRUE	5	50	Aves		2
525	123	378	1984			1989								1	4	without strong wind and rain		10 excursions, April to June	15	poin count method		Janda J. & Řepa P. 1986: Metody kvantitativního výzkumu v ornitologii. SZN, Praha.	FALSE	FALSE	TRUE	5	50	Aves		2
526	123	379	1984			1989								1	4	without strong wind and rain		10 excursions, April to June	15	poin count method		Janda J. & Řepa P. 1986: Metody kvantitativního výzkumu v ornitologii. SZN, Praha.	FALSE	FALSE	TRUE	5	50	Aves		2
527	123	380	1984			1989								1	4	without strong wind and rain		10 excursions, April to June	15	poin count method		Janda J. & Řepa P. 1986: Metody kvantitativního výzkumu v ornitologii. SZN, Praha.	FALSE	FALSE	TRUE	5	50	Aves		2
528	123	381	1984			1989								1	4	without strong wind and rain		10 excursions, April to June	15	poin count method		Janda J. & Řepa P. 1986: Metody kvantitativního výzkumu v ornitologii. SZN, Praha.	FALSE	FALSE	TRUE	5	50	Aves		2
529	123	382	1984			1989								1	4	without strong wind and rain		10 excursions, April to June	15	poin count method		Janda J. & Řepa P. 1986: Metody kvantitativního výzkumu v ornitologii. SZN, Praha.	FALSE	FALSE	TRUE	5	50	Aves		2
530	123	383	1984			1989								1	4	without strong wind and rain		10 excursions, April to June	15	poin count method		Janda J. & Řepa P. 1986: Metody kvantitativního výzkumu v ornitologii. SZN, Praha.	FALSE	FALSE	TRUE	5	50	Aves		2
531	123	384	1984			1989								1	4	without strong wind and rain		10 excursions, April to June	15	poin count method		Janda J. & Řepa P. 1986: Metody kvantitativního výzkumu v ornitologii. SZN, Praha.	FALSE	FALSE	TRUE	5	50	Aves		2
532	123	385	1984			1989								1	4	without strong wind and rain		10 excursions, April to June	15	poin count method		Janda J. & Řepa P. 1986: Metody kvantitativního výzkumu v ornitologii. SZN, Praha.	FALSE	FALSE	TRUE	5	50	Aves		2
533	123	386	1984			1989								1	4	without strong wind and rain		10 excursions, April to June	15	poin count method		Janda J. & Řepa P. 1986: Metody kvantitativního výzkumu v ornitologii. SZN, Praha.	FALSE	FALSE	TRUE	5	50	Aves		2
534	123	387	1984			1989								1	4	without strong wind and rain		10 excursions, April to June	15	poin count method		Janda J. & Řepa P. 1986: Metody kvantitativního výzkumu v ornitologii. SZN, Praha.	FALSE	FALSE	TRUE	5	50	Aves		2
535	123	388	1984			1989								1	4	without strong wind and rain		10 excursions, April to June	15	poin count method		Janda J. & Řepa P. 1986: Metody kvantitativního výzkumu v ornitologii. SZN, Praha.	FALSE	FALSE	TRUE	5	50	Aves		2
536	123	389	1984			1989								1	4	without strong wind and rain		10 excursions, April to June	15	poin count method		Janda J. & Řepa P. 1986: Metody kvantitativního výzkumu v ornitologii. SZN, Praha.	FALSE	FALSE	TRUE	5	50	Aves		2
537	123	390	1984			1989								1	4	without strong wind and rain		10 excursions, April to June	15	poin count method		Janda J. & Řepa P. 1986: Metody kvantitativního výzkumu v ornitologii. SZN, Praha.	FALSE	FALSE	TRUE	5	50	Aves		2
538	123	391	1984			1989								1	4	without strong wind and rain		10 excursions, April to June	15	poin count method		Janda J. & Řepa P. 1986: Metody kvantitativního výzkumu v ornitologii. SZN, Praha.	FALSE	FALSE	TRUE	5	50	Aves		2
539	123	392	1984			1989								1	4	without strong wind and rain		10 excursions, April to June	15	poin count method		Janda J. & Řepa P. 1986: Metody kvantitativního výzkumu v ornitologii. SZN, Praha.	FALSE	FALSE	TRUE	5	50	Aves		2
540	123	393	1984			1989								1	4	without strong wind and rain		10 excursions, April to June	15	poin count method		Janda J. & Řepa P. 1986: Metody kvantitativního výzkumu v ornitologii. SZN, Praha.	FALSE	FALSE	TRUE	5	50	Aves		2
541	123	394	1984			1989								1	4	without strong wind and rain		10 excursions, April to June	15	poin count method		Janda J. & Řepa P. 1986: Metody kvantitativního výzkumu v ornitologii. SZN, Praha.	FALSE	FALSE	TRUE	5	50	Aves		2
542	123	395	1984			1989								1	4	without strong wind and rain		10 excursions, April to June	15	poin count method		Janda J. & Řepa P. 1986: Metody kvantitativního výzkumu v ornitologii. SZN, Praha.	FALSE	FALSE	TRUE	5	50	Aves		2
543	123	396	1984			1989								1	4	without strong wind and rain		10 excursions, April to June	15	poin count method		Janda J. & Řepa P. 1986: Metody kvantitativního výzkumu v ornitologii. SZN, Praha.	FALSE	FALSE	TRUE	5	50	Aves		2
544	123	397	1984			1989								1	4	without strong wind and rain		10 excursions, April to June	15	poin count method		Janda J. & Řepa P. 1986: Metody kvantitativního výzkumu v ornitologii. SZN, Praha.	FALSE	FALSE	TRUE	5	50	Aves		2
545	123	398	1984			1989								1	4	without strong wind and rain		10 excursions, April to June	15	poin count method		Janda J. & Řepa P. 1986: Metody kvantitativního výzkumu v ornitologii. SZN, Praha.	FALSE	FALSE	TRUE	5	50	Aves		2
546	123	399	1984			1989								1	4	without strong wind and rain		10 excursions, April to June	15	poin count method		Janda J. & Řepa P. 1986: Metody kvantitativního výzkumu v ornitologii. SZN, Praha.	FALSE	FALSE	TRUE	5	50	Aves		2
547	123	400	1984			1989								1	4	without strong wind and rain		10 excursions, April to June	15	poin count method		Janda J. & Řepa P. 1986: Metody kvantitativního výzkumu v ornitologii. SZN, Praha.	FALSE	FALSE	TRUE	5	50	Aves		2
548	123	401	1984			1989								1	4	without strong wind and rain		10 excursions, April to June	15	poin count method		Janda J. & Řepa P. 1986: Metody kvantitativního výzkumu v ornitologii. SZN, Praha.	FALSE	FALSE	TRUE	5	50	Aves		2
549	123	402	1992	4		1992	6							1	1	without strong wind and rain		7 excursions, April to June	2	mapping		Janda J. & Řepa P. 1986: Metody kvantitativního výzkumu v ornitologii. SZN, Praha.	TRUE	FALSE	TRUE	4	7	Aves		2
550	123	403	1992	4		1992	6							1	1	without strong wind and rain		8 excursions, April to June	2	mapping		Janda J. & Řepa P. 1986: Metody kvantitativního výzkumu v ornitologii. SZN, Praha.	TRUE	FALSE	TRUE	4	7	Aves		2
551	123	404	1992	4		1992	6							1	1	without strong wind and rain		10 excursions, April to June	2	mapping		Janda J. & Řepa P. 1986: Metody kvantitativního výzkumu v ornitologii. SZN, Praha.	TRUE	FALSE	TRUE	4	10	Aves		2
552	123	405	1992	4		1992	6							1	1	without strong wind and rain		10 excursions, April to June	2	mapping		Janda J. & Řepa P. 1986: Metody kvantitativního výzkumu v ornitologii. SZN, Praha.	TRUE	FALSE	TRUE	4	10	Aves		2
553	123	406	1992	4		1992	6							1	1	without strong wind and rain		10 excursions, April to June	2	mapping		Janda J. & Řepa P. 1986: Metody kvantitativního výzkumu v ornitologii. SZN, Praha.	TRUE	FALSE	TRUE	4	10	Aves		2
555	124	407	1985	5		1986	6							1	4				15	point count method		Janda J. & Řepa P. 1986: Metody kvantitativního výzkumu v ornitologii. SZN, Praha.	TRUE	FALSE	TRUE	4	8	Aves		2
556	124	408	1985	5		1986	6							1	4				15	point count method		Janda J. & Řepa P. 1986: Metody kvantitativního výzkumu v ornitologii. SZN, Praha.	TRUE	FALSE	TRUE	4	8	Aves		2
557	125	409	2013	2	9	2014	9	14						1	1				17	any visual and acustic observation of birds, investigation at the line transect, collecting information from local experts and from literature			FALSE	FALSE	TRUE	4	7	Aves		2
558	125	410	2014	4	21	2014	6	1						1	1				1	line transect method			FALSE	FALSE	TRUE	4	3	Aves		2
559	126	411	2013	4	23	2013	4	23	23.04.2013					1	1				17	acustic and visual monitoring of birds at the transect, an observation in the closest surrounding			FALSE	TRUE	FALSE	1		Aves		2
560	126	411	2013	5	20	2013	5	20	20.05.2013					1	1				17	acustic and visual monitoring of birds at the transect, an observation in the closest surrounding			FALSE	TRUE	FALSE	1		Aves		2
561	126	411	2013	6	18	2013	6	18	18.06.2013					1	1				17	acustic and visual monitoring of birds at the transect, an observation in the closest surrounding			FALSE	TRUE	FALSE	1		Aves		2
562	126	411	2013	7	8	2013	7	8	08.07.2013					1	1				17	acustic and visual monitoring of birds at the transect, an observation in the closest surrounding			FALSE	TRUE	FALSE	1		Aves		2
563	127	412	1976	5		1976	10							1	1		Eva Zikmundová		5	direct observation and acustic occurrences			FALSE	FALSE	FALSE	1		Aves		2
564	128	413	1984	3	17	1984	6	28						1	4				17	transect method combined with nest search and other traces of occurence (e.g.: Accipitriformes, Strigiformes, Falconifromes)			FALSE	FALSE	TRUE	4	25	Aves		2
565	128	414	1984			1984				06/01/1900	09/01/1900	8		1	4				1	transect method			TRUE	FALSE	TRUE	2	24	Aves		2
566	128	415	1984			1984				06/01/1900	09/01/1900	8		1	4				1	transect method			TRUE	FALSE	TRUE	2	24	Aves		2
567	128	416	1984			1984				06/01/1900	09/01/1900	8		1	4				1	transect method			TRUE	FALSE	TRUE	2	24	Aves		2
568	128	417	1984			1984				06/01/1900	09/01/1900	8		1	4				1	transect method			TRUE	FALSE	TRUE	2	24	Aves		2
569	128	418	1984			1984				06/01/1900	09/01/1900	8		1	4				1	transect method			TRUE	FALSE	TRUE	2	24	Aves		2
570	128	419	1984			1984				06/01/1900	09/01/1900	8		1	4				1	transect method			TRUE	FALSE	TRUE	2	24	Aves		2
571	128	420	1984			1984				06/01/1900	09/01/1900	8		1	4				1	transect method			TRUE	FALSE	TRUE	2	24	Aves		2
572	128	421	1984			1984				06/01/1900	09/01/1900	8		1	4				1	transect method			TRUE	FALSE	TRUE	2	24	Aves		2
573	128	422	1984			1984				06/01/1900	09/01/1900	8		1	4				1	transect method			TRUE	FALSE	TRUE	2	24	Aves		2
574	128	423	1984			1984				06/01/1900	09/01/1900	8		1	4				1	transect method			TRUE	FALSE	TRUE	2	24	Aves		2
575	128	424	1984			1984				06/01/1900	09/01/1900	8		1	4				1	transect method			TRUE	FALSE	TRUE	2	24	Aves		2
576	128	425	1984			1984				06/01/1900	09/01/1900	8		1	4				1	transect method			TRUE	FALSE	TRUE	2	24	Aves		2
577	128	426	1984			1984				06/01/1900	09/01/1900	8		1	4				1	transect method			TRUE	FALSE	TRUE	2	24	Aves		2
578	128	427	1984			1984				06/01/1900	09/01/1900	8		1	4				1	transect method			TRUE	FALSE	TRUE	2	24	Aves		2
579	129	428	2006			2006								1	2				1	line transect with 20 points (300 m to each other)			TRUE	TRUE	TRUE	4	2	Aves		2
580	129	428	2007			2007								1	2				1	line transect with 20 points (300 m to each other)			TRUE	TRUE	TRUE	4	2	Aves		2
581	129	428	2008			2008								1	2				1	line transect with 20 points (300 m to each other)			TRUE	TRUE	TRUE	4	2	Aves		2
582	129	428	2009			2009								1	2				1	line transect with 20 points (300 m to each other)			TRUE	TRUE	TRUE	4	2	Aves		2
583	129	428	2010			2010								1	2				1	line transect with 20 points (300 m to each other)			TRUE	TRUE	TRUE	4	2	Aves		2
584	129	428	2011			2011								1	2				1	line transect with 20 points (300 m to each other)			TRUE	TRUE	TRUE	4	2	Aves		2
585	129	428	2012			2012								1	2				1	line transect with 20 points (300 m to each other)			TRUE	TRUE	TRUE	4	2	Aves		2
586	129	428	2014			2014								1	2				1	line transect with 20 points (300 m to each other)			TRUE	TRUE	TRUE	4	2	Aves		2
587	129	430	2014			2014								1	4				18	line transect, obsevation, mapping of locality			FALSE	TRUE	FALSE	1	1	Aves		2
588	129	429	2014	4	21	2014	4	21						1	2				17	line transects cross the reserve, other acustic and visual observation			FALSE	TRUE	FALSE	1	1	Aves		2
589	129	429	2014	5	9	2014	5	9						1	2				17	line transects cross the reserve, other acustic and visual observation			FALSE	TRUE	FALSE	1	1	Aves		2
590	129	429	2014	5	27	2014	5	27						1	2				17	line transects cross the reserve, other acustic and visual observation			FALSE	TRUE	FALSE	1	1	Aves		2
