# Supplementary material for: SPARSE 1.0: a template for databases of species inventories, with an open example of Czech birds
Source: Biodivers Data J. 2023 Nov 23;11:e108731. doi: 10.3897/BDJ.11.e108731 (PMC10690794; doi:10.3897/BDJ.11.e108731)
Supplement: Supplementary material 1 — SPARSE 1.0 - all database files as on the date of submission [file bdj-11-e108731-s001.zip › code/shapefile_linking/Q1 static species richness.csv]

siteID	parentSiteID	siteName	siteShapeID	shapefileNameID	objectID	totalAreaSampledInSquareKilometers	verbatimIdentificationPerSite_Count
1		Krásný dvůr	1	1	0	0.995599985	63
2		Růžodolská spoil bank	1	1	1	0.449999988	3
3		Jiřetínská spoil bank	1	1	2	0.639999986	6
4		Kopistská spoil bank	1	1	3	0.100000001	6
5		Kopistská spoil bank 2	1	1	4	0.100000001	14
6		Vsetínská vodárna	1	1	5	0.25	26
7		park in Vsetín	1	1	6	0.0427	73
10		Pomoraví 1	1	1	7	0.075000003	35
11		Pomoraví 2	1	1	8	0.034000002	25
12		Pomoraví 3	1	1	9	0.039999999	33
13		PR Libochovka	1	1	11	0.142499998	28
14		vrch Hradec	1	1	12	0.122500002	23
26		NPR Žofínský prales	1	1	10	1.021999955	252
27	26	NPR Žofínský prales - line A1	2	2	0	0.064999998	191
28	26	NPR Žofínský prales - line A2	2	2	1	0.064999998	161
29	26	NPR Žofínský prales - line B1	2	2	2	0.050000001	124
30	26	NPR Žofínský prales - line B2	2	2	3	0.050000001	127
31		Niva Moravice	1	1	22	0.419999987	168
32		NPR Žebračka	1	1	23	2.572000027	60
33	32	NPR Žebračka-point 1	3	3	0	0.00785	23
34	32	NPR Žebračka-point 2	3	3	1	0.00785	23
35	32	NPR Žebračka-point 3	3	3	2	0.00785	23
36	32	NPR Žebračka-point 4	3	3	3	0.00785	19
37	32	NPR Žebračka-point 5	3	3	4	0.00785	24
38	32	NPR Žebračka-point 6	3	3	5	0.00785	21
39	32	NPR Žebračka-point 7	3	3	6	0.00785	18
40	32	NPR Žebračka-point 8	3	3	7	0.00785	18
41	32	NPR Žebračka-point 9	3	3	8	0.00785	27
42	32	NPR Žebračka-point 10	3	3	9	0.00785	19
43	32	NPR Žebračka-point 11	3	3	10	0.00785	18
44	32	NPR Žebračka-point 12	3	3	11	0.00785	21
45	32	NPR Žebračka-point 13	3	3	12	0.00785	18
46	32	NPR Žebračka-point 14	3	3	13	0.00785	22
47	32	NPR Žebračka-point 15	3	3	14	0.00785	22
48	32	NPR Žebračka-point 16	3	3	15	0.00785	19
49	32	NPR Žebračka-point 17	3	3	16	0.00785	22
50	32	NPR Žebračka-point 18	3	3	17	0.00785	19
51	32	NPR Žebračka-point 19	3	3	18	0.00785	19
52	32	NPR Žebračka-point 20	3	3	19	0.00785	20
53	32	NPR Žebračka-point 21	3	3	20	0.00785	17
54	32	NPR Žebračka-point 22	3	3	21	0.00785	20
55	32	NPR Žebračka-point 23	3	3	22	0.00785	17
56	32	NPR Žebračka-point 24	3	3	23	0.00785	21
57	32	NPR Žebračka-point 25	3	3	24	0.00785	18
58	32	NPR Žebračka-point 26	3	3	25	0.00785	21
59	32	NPR Žebračka-point 27	3	3	26	0.00785	20
60	32	NPR Žebračka-point 28	3	3	27	0.00785	19
61	32	NPR Žebračka-point 29	3	3	28	0.00785	18
62	32	NPR Žebračka-point 30	3	3	29	0.00785	27
63	32	NPR Žebračka-point 31	3	3	30	0.00785	21
64	32	NPR Žebračka-point 32	3	3	31	0.00785	19
65	32	NPR Žebračka-point 33	3	3	32	0.00785	22
66		Zlatý potok - Železné hory	1	1	13	0.129999995	22
67		castle park in Budišov u Třebíče	1	1	14	0.064000003	134
68		Úvalenské louky	1	1	15	0.107500002	11
69		town park in Jablunkov	1	1	16	0.093999997	114
70		Třetí díl - Kobylské jezero	1	1	17	0.421000004	110
71		Na Vanovicích	1	1	30	0.159999996	33
72		castle park Libějovice	1	1	28	0.119999997	36
73		castle park Blatná	1	1	29	0.289999992	41
74	93	Čerňavina - point 1	3	3	50	0.00785	13
75	93	Čerňavina - point 2	3	3	33	0.00785	18
76	93	Čerňavina - point 3	3	3	34	0.00785	24
77	93	Čerňavina - point 4	3	3	35	0.00785	18
78	93	Čerňavina - point 5	3	3	36	0.00785	21
79	93	Čerňavina - point 6	3	3	37	0.00785	25
80	93	Čerňavina - point 7	3	3	38	0.00785	17
81	93	Čerňavina - point 8	3	3	39	0.00785	18
82	93	Čerňavina - point 9	3	3	40	0.00785	17
83	93	Čerňavina - point 10	3	3	41	0.00785	12
84	93	Čerňavina - point 11	3	3	42	0.00785	14
85	93	Čerňavina - point 12	3	3	43	0.00785	15
86	93	Čerňavina - point 13	3	3	49	0.00785	11
87	93	Čerňavina - point 14	3	3	44	0.00785	14
88	93	Čerňavina - point 15	3	3	45	0.00785	19
89	93	Čerňavina - point 16	3	3	46	0.00785	14
90	93	Čerňavina - point 17	3	3	47	0.00785	10
91	93	Čerňavina - point 18	3	3	48	0.00785	11
92	93	Čerňavina - point 19	3	3	51	0.00785	7
93		PR Čerňavina	1	1	24	0.613200009	41
96		Řežabinec	1	1	27	1.159999967	151
97		Vrapač	1	1	25	1.432999969	225
98		Litovelské luhy	1	1	26	3.611999989	225
99	100	Tobiášův vrch	1	1	18	0.024	56
100		Tobiášův vrch and surroundings	1	1	19	0.035300002	42
101		NPR Ramena řeky Moravy	1	1	32	0.649999976	63
102		streams of Chroboly region - Šumava	1	1	43	70.37000275	17
103		Krkonoše-bilateral Czech-Polish Biosferic reserve	1	1	63	930	183
104		Novozámecký rybník	1	1	46	3.680000067	245
105		PR Břidličná	1	1	52	6.519999981	44
106		Červenohorské sedlo	1	1	53	0.529999971	66
107		Petrovy kameny-ski slopes	1	1	59	0.639999986	38
108		Ovčárenská silnice	2	2	9	0.548699975	28
109		Mokřadlo	1	1	78	0.134000003	98
110		Střemošická stráň	1	1	79	0.463999987	111
111		Starý rybník	1	1	83	0.050000001	38
112		Malý a Velký štít	1	1	84	0.091600001	93
113		Louny-Hlavní hřbitov	1	1	80	0.028000001	17
114		Louny-hřbitov U 14 svatých pomocníků	1	1	81	0.0052	5
115		Louny-hřbitov U svatého Petra	1	1	82	0.002	4
116		Kněžičky	1	1	76	0.980000019	53
117	116	Kněžičky-transect	2	2	10	0.417979985	175
121		Šternberk-castle park	1	1	73	0.045000002	53
122		Výšovice-castle park	1	1	74	0.016000001	48
123		Jesenec-castle park	1	1	75	0.002	16
132		Jeseníky - peaks	1	1	50	8.199999809	53
134		Jeseníky - peaks 2	1	1	51	12.39999962	57
138		Třesín	1	1	64	1.5	66
144		Lednické rybníky a Pastvisko	1	1	47	6.900000095	258
145		Zámecký rybník	1	1	48	1.080000043	120
146	144	Pastvisko	1	1	49	0.620000005	56
148		Tachov-gardening colony 1	1	1	39	0.045000002	15
149		Tachov-gardening colony 2	1	1	40	0.055	41
150		Tachov-gardening colony 3	1	1	41	0.078000002	38
151		Tachov-gardening colony 4	1	1	42	0.119999997	198
153		Černý důl	1	1	65	0.219999999	35
154		Zemská brána and surroundig	1	1	69	11.69999981	58
155	154	Zemská brána	1	1	70	0.899999976	44
156		Ostrava-Poruba - centre	1	1	68	0.159999996	244
157		České středohoří-west part	1	1	77	82	68
158		Velký Kosíř	1	1	31	4.880000114	82
159		Raná hill and surrounding	1	1	44	1.649999976	38
160	159	Raná-reserve-transect	1	1	45	0.045000002	25
161		V Hlubokém	1	1	57	1.200000048	43
162	161	V Hlubokém-transect	2	2	5	0.039999999	37
165		Lovoš	1	1	71	0.50999999	46
166	165	Lovoš-transect	1	1	72	0.039999999	28
167		Radobýl	1	1	58	0.189999998	41
168	167	Radobýl - rock transect	2	2	6	0.01	13
169	167	Radobýl - steppe transect	2	2	7	0.01	22
170	167	Radobýl - forest transect	2	2	8	0.01	19
171		SPR Slanisko	1	1	54	0.039999999	60
172		rybník u Bylan	1	1	55	0.015	16
173	171	SPR Slanisko-transect	1	1	56	0.022500001	33
174		Rač	1	1	60	0.152999997	44
175	174	Rač-steppe	1	1	61	0.029999999	32
176	174	Rač-shrubbery	1	1	62	0.035999998	31
177		Raná hill and surrounding	1	1	44	1.649999976	47
178	177	Raná-reserve-transect	1	1	45	0.045000002	24
179		Libický luh	1	1	86	4.400000095	66
181		Pod Hraničníkem	2	2	12	0.087499999	35
182		U špaku	2	2	13	0.093000002	14
183		U Černého pařezu I	2	2	14	0.022500001	9
184		U Černého pařezu II	2	2	15	0.0425	14
185		Nad Rakouskou cestou	2	2	16	0.050000001	37
186		Pod Plechým	2	2	17	0.104999997	39
187		Pod Plešným jezerem	2	2	18	0.059999999	11
190		Kusá hora	1	1	99	1.830000043	178
191		Maštale	1	1	85	10.82999992	88
192	191	Maštale-transect	2	2	11	0.115000002	48
193		Krkanka	1	1	100	0.981000006	49
194		Oheb	1	1	101	0.264999986	41
195		Polom	1	1	102	0.202000007	30
196		Strádovské peklo	1	1	103	0.873000026	46
197		Údolí Doubravy	1	1	104	0.921000004	40
198		Vápenice	1	1	105	0.418000013	44
199		Vršovská olšina	1	1	106	0.195999995	34
200		Bohdanečský rybník	1	1	113	2.477999926	395
201		Fláje-PA1	1	1	89	0.100000001	12
202		Fláje-PA2	1	1	90	0.075000003	9
203		Fláje-PA3	1	1	91	0.100000001	3
204		Fláje-PA4	1	1	92	0.075000003	12
205		Fláje-PA5	1	1	93	0.045000002	7
206		Fláje-C	1	1	94	0.07	4
207		Fláje-PP1	1	1	95	0.104999997	3
208		Fláje-PP2	1	1	96	0.055	9
209		Fláje-F	1	1	97	0.050000001	10
210		Křivoklát-hillsides above river	1	1	87	0.800000012	74
211		Květnice	1	1	88	1.269999981	45
212		Jezevčí vrch	1	1	111	0.800000012	36
213	212	Jezevčí vrch-transects	1	1	112	0.059999999	29
214		Březina	1	1	107	0.119999997	48
215	214	Březina-peatbog	1	1	108	0.005	12
216	214	Březina-mixed forest	1	1	109	0.015	12
217	214	Březina-beechwood	1	1	110	0.064999998	30
219		park Lužánky-Brno	1	1	127	0.150000006	152
220		Boubínský prales	1	1	115	0.192000002	44
221		Boubín-polesí Zátoň	1	1	116	0.175999999	45
222		Boubín-polesí Zátoň a Včelná	1	1	117	0.620000005	41
228		Velký Polom	1	1	114	0.736699998	40
229	228	Velký Polom-point 1	3	3	112	0.00785	6
230	228	Velký Polom-point 2	3	3	113	0.00785	10
231	228	Velký Polom-point 3	3	3	114	0.00785	11
232	228	Velký Polom-point 4	3	3	115	0.00785	18
233	228	Velký Polom-point 5	3	3	116	0.00785	14
234	228	Velký Polom-point 6	3	3	117	0.00785	8
235	228	Velký Polom-point 7	3	3	118	0.00785	13
236	228	Velký Polom-point 8	3	3	119	0.00785	11
237	228	Velký Polom-point 9	3	3	120	0.00785	16
238	228	Velký Polom-point 10	3	3	121	0.00785	11
239	228	Velký Polom-point 11	3	3	122	0.00785	13
240	228	Velký Polom-point 12	3	3	123	0.00785	11
241	228	Velký Polom-point 13	3	3	124	0.00785	10
242	228	Velký Polom-point 14	3	3	125	0.00785	16
243	228	Velký Polom-point 15	3	3	126	0.00785	13
244	228	Velký Polom-point 16	3	3	127	0.00785	13
245	228	Velký Polom-point 17	3	3	128	0.00785	10
246	228	Velký Polom-point 18	3	3	129	0.00785	8
247		Kašperské hory region	1	1	125	36	80
248		Plané loučky	1	1	128	0.212699994	53
249		Hvězda	1	1	131	0.034000002	32
250		Za mlýnem	1	1	132	0.142000005	43
251		Tachovsko-villages	1	1	130	0.463999987	34
252		Bohdanečský rybník	1	1	113	2.477999926	185
253		Rakousy-bučina	1	1	129	0.075999998	20
254		centre of Prague	1	1	136	0.368999988	12
255		Chrášťanský vrch - Vysoká Běta	1	1	122	7.079999924	30
257		niva řeky Svratky-Rychtářky	1	1	118	0.050000001	120
258		Šerák-Keprník	1	1	158	2.269999981	53
259		Šerák-Keprník: transect 1	2	2	21	0.152999997	9
260		Šerák-Keprník: transect 2	2	2	22	0.151500002	16
261	258	Šerák-Keprník: transect 3	2	2	23	0.083700001	11
279		Smradlavý	1	1	123	0.146500006	64
298		park Komenského sady	1	1	126	0.284999996	49
299		Průhonice	1	1	134	2.5	113
300	299	Průhonice-obora	1	1	135	0.104999997	39
301	299	Průhonice-transect	2	2	20	0.230000004	22
302		Praha-Bohnice	1	1	148	0.331999987	39
303		Praha-Invalidovna	1	1	147	0.119000003	17
304		Praha-Červený vrch	1	1	145	0.182999998	18
305		Praha-Petřiny	1	1	146	0.128999993	14
306		Chomoutovské jezero	1	1	139	1.210000038	200
307		Bažantnice u Pracejovic	1	1	151	0.218999997	36
308		Žlíbky u Vráže	1	1	149	0.245000005	26
309		Hrby	1	1	150	0.157000005	32
310		Tachovsko-small groves	1	1	133	0.086999997	83
311		Slavkovský les-coniferous woods	1	1	152	2.670000076	69
312		Tachov-east	1	1	137	0.70599997	49
313		Tachov-centre	1	1	138	1	52
314		Tachovská brázda-pine groves 1	1	1	140	11.93500042	60
315		Tachovská brázda-pine groves 2	1	1	141	6.320000172	53
316		Rozcestí u Rozvadova	1	1	153	0.0242	68
317		Přimda-mountain-pp1	1	1	154	0.055	51
318		Přimda-mountain-pp2	1	1	155	0.109999999	53
319		Diana village	1	1	165	0.063600004	84
320		Kateřina village	1	1	166	0.117399998	85
321		Tachovská brázda-woods	1	1	142	33.09999847	116
322		Podkovák	1	1	167	0.211899996	27
323		Tachovská brázda-woods 2	1	1	143	20	55
324		Tachovská brázda-woods 3	1	1	144	14.10499954	37
325		Hubský	1	1	124	0.115599997	66
326		Mokřadlo	1	1	78	0.133100003	85
327		Olomoucký hrad	1	1	156	0.020400001	24
328		Opatovický rybník-reeds	1	1	157	0.025	17
329		Borečský vrch	1	1	119	0.174600005	46
330	329	Borečský vrch-transect O.I	1	1	120	0.0075	19
331	329	Borečský vrch-transect O.II	1	1	121	0.050000001	26
332		Košťálov and surrounding	1	1	159	0.5	59
333	332	Košťálov-transect A	1	1	160	0.02	18
334	332	Košťálov-transect B	1	1	161	0.021	25
335	332	Košťálov-transect C	1	1	162	0.02	22
336	332	Košťálov-transect D	1	1	163	0.025	26
337	332	Košťálov-transect E	1	1	164	0.015	13
338		rybník Motovidlo	1	1	98	0.100000001	81
339		Třeboňsko-hráze	2	2	19	1.075000048	114
340		Vodňansko	1	1	33	96.25	399
341	340	Vodňansko - point transect	2	2	4	1.25	264
342	341	Vodňansko - point 1	3	3	52	0.00785	20
343	341	Vodňansko - point 2	3	3	53	0.00785	25
344	341	Vodňansko - point 3	3	3	54	0.00785	35
345	341	Vodňansko - point 4	3	3	55	0.00785	23
346	341	Vodňansko - point 5	3	3	56	0.00785	21
347	341	Vodňansko - point 6	3	3	57	0.00785	25
348	341	Vodňansko - point 7	3	3	58	0.00785	25
349	341	Vodňansko - point 8	3	3	59	0.00785	22
350	341	Vodňansko - point 9	3	3	60	0.00785	21
351	341	Vodňansko - point 10	3	3	61	0.00785	28
352	341	Vodňansko - point 11	3	3	62	0.00785	16
353	341	Vodňansko - point 12	3	3	63	0.00785	32
354	341	Vodňansko - point 13	3	3	64	0.00785	25
355	341	Vodňansko - point 14	3	3	65	0.00785	43
356	341	Vodňansko - point 15	3	3	66	0.00785	45
357	341	Vodňansko - point 16	3	3	67	0.00785	36
358	341	Vodňansko - point 17	3	3	68	0.00785	30
359	341	Vodňansko - point 18	3	3	69	0.00785	34
360	341	Vodňansko - point 19	3	3	70	0.00785	33
361	341	Vodňansko - point 20	3	3	71	0.00785	26
362	341	Vodňansko - point 21	3	3	72	0.00785	32
363	341	Vodňansko - point 22	3	3	73	0.00785	40
364	341	Vodňansko - point 23	3	3	74	0.00785	38
365	341	Vodňansko - point 24	3	3	75	0.00785	38
366	341	Vodňansko - point 25	3	3	76	0.00785	37
367	341	Vodňansko - point 26	3	3	77	0.00785	25
368	341	Vodňansko - point 27	3	3	78	0.00785	46
369	341	Vodňansko - point 28	3	3	79	0.00785	32
370	341	Vodňansko - point 29	3	3	80	0.00785	35
371	341	Vodňansko - point 30	3	3	81	0.00785	42
372	341	Vodňansko - point 31	3	3	82	0.00785	43
373	341	Vodňansko - point 32	3	3	83	0.00785	35
374	341	Vodňansko - point 33	3	3	84	0.00785	35
375	341	Vodňansko - point 34	3	3	85	0.00785	34
376	341	Vodňansko - point 35	3	3	86	0.00785	30
377	341	Vodňansko - point 36	3	3	87	0.00785	34
378	341	Vodňansko - point 37	3	3	88	0.00785	42
379	341	Vodňansko - point 38	3	3	89	0.00785	33
380	341	Vodňansko - point 39	3	3	90	0.00785	18
381	341	Vodňansko - point 40	3	3	91	0.00785	19
382	341	Vodňansko - point 41	3	3	92	0.00785	16
383	341	Vodňansko - point 42	3	3	93	0.00785	23
384	341	Vodňansko - point 43	3	3	94	0.00785	42
385	341	Vodňansko - point 44	3	3	95	0.00785	25
386	341	Vodňansko - point 45	3	3	96	0.00785	36
387	341	Vodňansko - point 46	3	3	97	0.00785	30
388	341	Vodňansko - point 47	3	3	98	0.00785	34
389	341	Vodňansko - point 48	3	3	99	0.00785	30
390	341	Vodňansko - point 49	3	3	100	0.00785	15
391	341	Vodňansko - point 50	3	3	101	0.00785	44
392	341	Vodňansko - point 51	3	3	102	0.00785	27
393	341	Vodňansko - point 52	3	3	103	0.00785	27
394	341	Vodňansko - point 53	3	3	104	0.00785	34
395	341	Vodňansko - point 54	3	3	105	0.00785	34
396	341	Vodňansko - point 55	3	3	106	0.00785	45
397	341	Vodňansko - point 56	3	3	107	0.00785	29
398	341	Vodňansko - point 57	3	3	108	0.00785	31
399	341	Vodňansko - point 58	3	3	109	0.00785	27
400	341	Vodňansko - point 59	3	3	110	0.00785	44
401	341	Vodňansko - point 60	3	3	111	0.00785	33
402	340	Skočický Hrad - beechwood	1	1	34	0.119999997	36
403	340	Skočický Hrad - spruce grove	1	1	35	0.170000002	24
404	340	Dřemlinský pond - reeds	1	1	36	0.016000001	10
405	340	Strpský pond - reeds	1	1	37	0.012	18
406	340	Záhorský pond - reeds	1	1	38	0.005	9
407		Kyselý kout	1	1	66	0.479999989	4
408		Mumlavský důl-southern slope	1	1	67	0.5	13
409		NPR Drbákov – Albertovy skály	1	1	171	0.610000014	36
410	409	NPR Drbákov – Albertovy skály-transect	2	2	25	0.170000002	18
411		Rybník Louňov	1	1	170	0.018999999	148
412		Drbákovské tisy - Albertovy skály	1	1	172	0.086999997	8
413		Vůznice	1	1	173	2.299999952	69
414	413	Vůznice-transect 12	2	2	26	0.0056	26
415	413	Vůznice-transect 28,30-33	2	2	27	0.0122	31
416	413	Vůznice-transect 61	2	2	28	0.0064	20
417	413	Vůznice-transect 64	2	2	29	0.0075	29
418	413	Vůznice-transect 46-47	2	2	30	0.012	24
419	413	Vůznice-transect 11	2	2	31	0.0068	22
420	413	Vůznice-transect 66	2	2	32	0.004	25
421	413	Vůznice-transect 59	2	2	33	0.004	23
422	413	Vůznice-transect 62	2	2	34	0.006	28
423	413	Vůznice-transect 14	2	2	35	0.006	28
424	413	Vůznice-transect 69	2	2	36	0.0028	29
425	413	Vůznice-transect 13	2	2	37	0.004	26
426	413	Vůznice-transect 39-40	2	2	38	0.0038	28
427	413	Vůznice-transect 72	2	2	39	0.002	25
428	430	Velký Blaník-transect	2	2	24	0.600000024	408
429		Malý Blaník	1	1	168	0.127100006	105
430		Velký Blaník	1	1	169	0.846800029	41
