# Supplementary material for: SPARSE 1.0: a template for databases of species inventories, with an open example of Czech birds
Source: Biodivers Data J. 2023 Nov 23;11:e108731. doi: 10.3897/BDJ.11.e108731 (PMC10690794; doi:10.3897/BDJ.11.e108731)
Supplement: Supplementary material 1 — SPARSE 1.0 - all database files as on the date of submission [file bdj-11-e108731-s001.zip › code/taxon harmonisation/check_species_name_birds_FINAL_2dbs.R]

#####################################
# Code to Check species names. (DwC term: scientificName).
# Author: Florencia Grattarola
# Date: 2022-12-07

# Description: The script contains a function that takes a species list as input
# and returns a dataframe with two columns: Species Name and Observation. The 
# run will return the result of the check for each species in the list, doing it
# first with ITIS database (Integrated Taxonomic Information System) and then with
# IUCN database (IUCN Red List of Threatened Species) case the species is not found
# in ITIS. If the species has a match in any of the databases, it will return the
# same Species Name and 'Ok ITIS' or 'Ok IUCN' as Observation. If the species has
# a match with any error of spelling, it will return the matched correct name 
# in Species Name and 'Checked ITIS' or 'Checked IUCN' as Observation. If the species
# is not found in any of the databases, it will return 'NOT FOUND in ITIS or IUCN' as Observation.

#####################################

# LIBRARIES

library(taxize)
library(tidyverse)

#####################################

getwd()
setwd('C:/Users/tschernosterova/OneDrive - CZU v Praze/SPARSE/code/taxon harmonisation')
getwd()


# TAXONOMIC DATA SOURCES

sources <- gnr_datasources()

name_source_1 <-'IOC World Bird List'
id_source_1 <- sources$id[sources$title == name_source_1]

name_source_2 <-'BirdLife International'
id_source_2 <- sources$id[sources$title == name_source_2]

sources <- data.frame(source= c(1,2), 
                     name=c(name_source_1, name_source_2), 
                     id=c(id_source_1, id_source_2))

#####################################

# FUNCTION

check_name <- function(species, sources){
  species_checked <- data.frame(previousIdentification = character(),
                                scientificName = character(),
                                observation = character(), 
                                stringsAsFactors=FALSE)
  for(sp in species) {
    cat(sp, '\n')
    sp_check_1 <- gnr_resolve(sp, data_source_ids=sources$id[1], with_canonical_ranks = TRUE)
    if (nrow(sp_check_1)==0){
      sp_check_2 <- gnr_resolve(sp, data_source_ids=sources$id[2], with_canonical_ranks = TRUE)
      if (nrow(sp_check_2)==0){
        sp_checked <- data.frame(previousIdentification = sp,
                                 scientificName = NA,
                                 observation = str_glue('NOT FOUND in {sources$name[1]} or {sources$name[2]}'), 
                                 stringsAsFactors=FALSE)
        species_checked <- rbind(species_checked, sp_checked)
      }
      else if (nrow(sp_check_2)!=0 && sp!=sp_check_2$matched_name2[1]){
        sp_checked <- data.frame(previousIdentification = sp,
                                 scientificName = sp_check_2$matched_name2[1],
                                 observation = str_glue('Updated according to {sources$name[2]}'), 
                                 stringsAsFactors=FALSE)
        species_checked <- rbind(species_checked, sp_checked)
      }
      else{
        sp_checked <- data.frame(previousIdentification = sp,
                                 scientificName = sp,
                                 observation = str_glue('Ok ({sources$name[2]})'), 
                                 stringsAsFactors=FALSE)
        species_checked <- rbind(species_checked, sp_checked)
      }
    } 
    else if (nrow(sp_check_1)!=0 && sp!=sp_check_1$matched_name2[1]){
      sp_checked <- data.frame(previousIdentification = sp,
                               scientificName = sp_check_1$matched_name2[1],
                               observation = str_glue('Updated according to {sources$name[1]}'), 
                               stringsAsFactors=FALSE)
      species_checked <- rbind(species_checked, sp_checked)
    } 
    else {
      sp_checked <- data.frame(previousIdentification = sp,
                               scientificName = sp,
                               observation = str_glue('Ok ({sources$name[1]})'), 
                               stringsAsFactors=FALSE)
      species_checked <- rbind(species_checked, sp_checked)
    }
  }
  return(species_checked)
}

#####################################
# TEST RUN

# Species List

birds <- c('Falco sparverius', 'Falco sparveriu', 'Ealco sparverius')
birds_species_check <- check_name(birds, sources)
birds_species_check

#   previousIdentification   scientificName                              observation
# 1       Falco sparverius Falco sparverius                 Ok (IOC World Bird List)
# 2        Falco sparveriu Falco sparverius Updated according to IOC World Bird List
# 3       Ealco sparverius Falco sparverius Updated according to IOC World Bird List

#####################################
# RUN

# Data from table

CZ_birds <- read_csv('speciesAccess_23-01.csv')
head(CZ_birds)


CZ_birds <- CZ_birds %>% mutate(verbatimIdentification=str_squish(verbatimIdentification))
head(CZ_birds)

CZ_birds_species_check <- check_name(CZ_birds$verbatimIdentification, sources)
head(CZ_birds_species_check)
write.csv(CZ_birds_species_check, "speciesRresolved_IOC&BirdList_FloScript.csv")

#        previousIdentification             scientificName                              observation
# 1          Accipiter gentilis         Accipiter gentilis                 Ok (IOC World Bird List)
# 2             Accipiter nisus            Accipiter nisus                 Ok (IOC World Bird List)
# 3    Acrocephallus scripaceus    Acrocephalus scirpaceus Updated according to IOC World Bird List
# 4   Acrocephalus arundinaceus  Acrocephalus arundinaceus                 Ok (IOC World Bird List)
# 5    Acrocephalus melanopogon   Acrocephalus melanopogon                 Ok (IOC World Bird List)
# 6     Acrocephalus paludicola    Acrocephalus paludicola                 Ok (IOC World Bird List)
# 7      Acrocephalus palustris     Acrocephalus palustris                 Ok (IOC World Bird List)
# 8     Acrocephalus scirpaceus    Acrocephalus scirpaceus                 Ok (IOC World Bird List)
# 9  Acrocephalus schoenobaenus Acrocephalus schoenobaenus                 Ok (IOC World Bird List)
# 10          Actitis hypoleuca         Actitis hypoleucos Updated according to IOC World Bird List
# 11         Actitis hypoleucos         Actitis hypoleucos                 Ok (IOC World Bird List)
# 12        Aegithalos caudatus        Aegithalos caudatus                 Ok (IOC World Bird List)
# 13        Aegithatos caudatus        Aegithalos caudatus Updated according to IOC World Bird List
# 14          Aegolius funereus          Aegolius funereus                 Ok (IOC World Bird List)
# 15           Aix galericulata           Aix galericulata                 Ok (IOC World Bird List)
# 16            Alauda arvensis            Alauda arvensis                 Ok (IOC World Bird List)
# 17              Alcedo atthis              Alcedo atthis                 Ok (IOC World Bird List)
# 18       Alopochen aegyptiaca       Alopochen aegyptiaca                 Ok (IOC World Bird List)
# 19                 Anas acuta                 Anas acuta                 Ok (IOC World Bird List)
# 20              Anas clypeata              Anas clypeata              Ok (BirdLife International)
# 21                Anas crecca                Anas crecca                 Ok (IOC World Bird List)
# 22              Anas penelope              Anas penelope              Ok (BirdLife International)
# 23         Anas platyrhynchos         Anas platyrhynchos                 Ok (IOC World Bird List)
# 24        Anas platyrchynchos         Anas platyrhynchos Updated according to IOC World Bird List
# 25           Anas querquedula           Anas querquedula              Ok (BirdLife International)
