# Supplementary material for: SPARSE 1.0: a template for databases of species inventories, with an open example of Czech birds
Source: Biodivers Data J. 2023 Nov 23;11:e108731. doi: 10.3897/BDJ.11.e108731 (PMC10690794; doi:10.3897/BDJ.11.e108731)
Supplement: Supplementary material 1 — SPARSE 1.0 - all database files as on the date of submission [file bdj-11-e108731-s001.zip › code/taxon harmonisation/gnr_data_sources.csv]

	created_at	data_hash	data_url	description	id	logo_url	name_strings_count	refresh_period_days	title	unique_names_count	updated_at	web_site_url
1	2012-07-06T11:36:36Z	NA	NA	The Catalogue of Life is an assembly of expert-based global species checklists with the aim to build a comprehensive catalogue of all known species of organisms on Earth. Continuous progress is made towards completion, but for now, it probably includes just over 80% of the world's known species. The Catalogue of Life estimates 2.3M extant species on the planet recognised by taxonomists at present…	1	NA	0	14	Catalogue of Life Checklist	0	2022-09-03T00:53:35Z	NA
2	2012-07-06T11:38:14Z	NA	NA	The free species directory that anyone can edit.	2	NA	0	14	Wikispecies	0	2022-06-10T19:57:18Z	NA
3	2012-02-09T10:31:13Z	NA	NA	The White House Subcommittee on Biodiversity and Ecosystem Dynamics has identified systematics as a research priority that is fundamental to ecosystem management and biodiversity conservation. This primary need identified by the Subcommittee requires improvements in the organization of, and access to, standardized nomenclature. ITIS (originally referred to as the Interagency Taxonomic Information…	3	NA	0	14	Integrated Taxonomic Information SystemITIS	0	2022-06-10T00:34:27Z	NA
4	2012-02-09T10:47:55Z	NA	NA	The National Center for Biotechnology Information advances science and health by providing access to biomedical and genomic information.	4	NA	0	14	National Center for Biotechnology Information	0	2022-06-13T12:31:02Z	NA
5	2012-02-09T11:16:43Z	NA	NA	The Index Fungorum, the global fungal nomenclator coordinated and supported by the Index Fungorum Partnership, contains names of fungi (including yeasts, lichens, chromistan fungal analogues, protozoan fungal analogues and fossil forms) at all ranks. As a result of changes to the ICN (previously ICBN) relating to registration of names and following the lead taken by MycoBank, Index Fungorum now p…	5	NA	0	14	Index Fungorum (Species Fungorum)	0	2021-01-07T21:49:58Z	NA
6	2012-02-09T11:28:38Z	NA	NA	GRIN taxonomic data provide the structure and nomeclature for accessions of the National Plant Germplasm System (NPGS), part of the National Genetic Resources Program (NGRP) of the United States Department of Agriculture's (USDA's) Agricultural Research Service (ARS). In GRIN Taxonomy for Plants all families and genera of vascular plants and over 46,000 species from throughout the world are repre…	6	NA	0	14	GRIN Taxonomy for Plants	0	2012-02-09T06:29:53Z	NA
7	2012-02-09T11:32:18Z	NA	NA	This classification seeks to include all taxa and to access all names of clades including variant forms of names. It will include content developed as IRMNG, and a framework developed as CU*STAR for microscope.mbl.edu that was modified in eutree.lifedesks.org. It is a work in progress.	7	NA	0	14	Union 4	0	2012-08-21T16:54:48Z	NA
8	2012-02-09T12:08:54Z	NA	NA	The Interim Register of Marine and Nonmarine Genera is a provisional (or ‘interim’) compilation of genus names – including species names in many cases – and covers both living and extinct biota into a single system to support taxonomic and other queries dealing with e.g. homonyms, authorities, parent-child relationships, spelling variations and distinctions between marine and non-marine or fossil…	8	NA	0	14	The Interim Register of Marine and Nonmarine Genera	0	2016-10-21T20:54:21Z	NA
9	2012-02-09T12:40:45Z	NA	NA	An authoritative classification and catalogue of marine names	9	NA	0	14	World Register of Marine Species	0	2021-12-09T17:09:12Z	NA
10	2012-02-09T12:55:04Z	NA	NA	An entity graph of people, places and things, built by a community that loves open data.	10	NA	0	14	Freebase	0	2012-08-01T14:10:26Z	NA
11	2012-02-09T13:01:40Z	NA	NA	["The GBIF Backbone Taxonomy is a single, synthetic management classification with the goal of covering all names GBIF is dealing with. It&#39;s the taxonomic backbone that allows GBIF to integrate name based information from different resources, no matter if these are occurrence datasets, species pages, names from nomenclators or external sources like EOL, Genbank or IUCN. This backbone allows t…	11	NA	0	14	GBIF Backbone Taxonomy	0	2022-06-10T14:39:37Z	NA
12	2012-02-09T15:36:33Z	NA	NA	Global access to knowledge about life on Earth	12	NA	0	14	Encyclopedia of Life	0	2022-06-10T03:38:11Z	NA
13	2012-02-09T18:21:08Z	NA	NA	Passiflora vernacular names	93	NA	0	14	Passiflora vernacular names	0	2012-02-09T13:21:28Z	NA
14	2012-02-09T18:21:09Z	NA	NA	Inventory of fish fauna for use in assessing the environmental flow of the Wami River Sub-Basin i.e. how much water is needed for human uses and sustaining ecological integrity of the river?	94	NA	0	14	Inventory of Fish Species in the Wami River Basin	0	2012-02-09T13:21:28Z	NA
15	2012-02-09T18:21:09Z	NA	NA	A jouranal article that describes about the status of Phaesant species diversity in the Mt. Gaologongshan region in Yunnan, P. R. China	95	NA	0	14	Pheasant Diversity and Conservation in the Mt. Gaoligonshan Region	0	2012-02-09T13:21:29Z	NA
16	2012-02-09T18:21:09Z	NA	NA	Uses compelling and original professional-grade photographic images, technology, and on-the-ground field experience to “give a face to biodiversity,” promoting the conservation of threatened species and habitats.	96	NA	0	14	Finding Species	0	2012-02-09T13:21:29Z	NA
17	2012-02-09T18:21:10Z	NA	NA	The survey was conducted around Lindi Forests plantation mainly to identify birds of the area fo better management and conservation of the forest.	97	NA	0	14	Birds of Lindi Forests Plantation	0	2012-02-09T13:21:30Z	NA
18	2012-02-09T18:21:11Z	NA	NA	{}	98	NA	0	14	Nemertea	0	2012-02-09T13:21:31Z	NA
19	2012-02-09T18:21:12Z	NA	NA	This is a checklist of Amphibian Species in the Kihansi Gorge in the Udzungwa Tanzania. It is an important information on Biodiversity status of the Udzungwa Mountains as a Mega Biodiverse Hotspot of the Eastern Arc Mountains. It contains endemic and species with the risk of extinction (endangered, critically endangered, extinct in the wild). The studies on amphibian species commenced with the di…	99	NA	0	14	Kihansi Gorge Amphibian Species Checklist	0	2012-02-09T13:21:32Z	NA
20	2012-02-09T18:21:12Z	NA	NA	Purpose: record observations about mushrooms, help people identify mushrooms they aren’t familiar with, and expand the community around the scientific exploration of mushrooms (mycology)	100	NA	0	14	Mushroom Observer	0	2012-02-09T13:21:33Z	NA
21	2012-02-09T18:21:14Z	NA	NA	TaxonConcept provides human and machine readable species description documents that help describe the attributes and variation within a species. These documents stabilize the "meaning" of these species identifiers to improve large scale data integration.	101	NA	0	14	TaxonConcept	0	2012-02-09T13:21:34Z	NA
22	2012-02-09T18:21:15Z	NA	NA	A book edited by Yang Datong (Chief editor) and Rao Dingqi (Deputy editor), and published by Yunnan Publishing Group Corporation, Yunnan Science and Technology Press, Kunming, 2008. In this book, 115 speies of amphibinas and 162 species of reptiles are described. Among them are seven new species of Frog. All of the species described in the book are based on over 20,000 specimens that occurs in Yu…	102	NA	0	14	Amphibia and Reptilia of Yunnan	0	2012-02-09T13:21:36Z	NA
23	2012-02-09T18:21:17Z	NA	NA	Common names of Chilean Plants www.florachilena.cl	103	NA	0	14	Common names of Chilean Plants	0	2012-02-09T13:21:38Z	NA
24	2012-07-06T11:49:07Z	NA	NA	The Belgian Forum on Invasive Species (BFIS) is an informal structure animated by the Belgian Biodiversity Platform where in scientists interested in biological invasions are involved.	104	NA	0	14	Invasive Species of Belgium	0	2012-02-09T13:21:39Z	NA
25	2012-02-09T18:21:20Z	NA	NA	ZooKeys is a peer-reviewed, open-access, rapidly produced journal launched to support free exchange of ideas and information in systematic zoology.	105	NA	0	14	ZooKeys	0	2012-02-09T13:21:42Z	NA
26	2012-02-09T18:21:23Z	NA	NA	Taiwan's unique geographical location and varied topography resulted in diverse fauna on this beautiful island. However, excessive land development and resource utilization have incessantly squeezed the space for the survival of wildlife. Wildlife conservation is not just a simple act of protection, it warrants reasonable and sustainable use of natural resources. The Wildlife Conservation Act, en…	106	NA	0	14	COA Wildlife Conservation List	0	2012-02-09T13:21:44Z	NA
27	2012-02-09T18:21:25Z	NA	NA	AskNature's goal is to connect innovative minds with life's best ideas, and in the process, inspire technologies that create conditions conducive to life.	107	NA	0	14	AskNature	0	2012-02-09T13:21:49Z	NA
28	2012-02-09T18:21:31Z	NA	NA	Rapid biological inventories are meant to catalyze effective action for conservation in threatened regions of high biological diversity and uniqueness. The book summarises the result of rapid biological and social inventories carried out by team of scientists in the Southern GaoligongShan of Yunnan in China. The biological inventories do not attempt to produce an exhaustive list of species or hig…	108	NA	0	14	China: Yunnan, Southern Gaoligongshan, Rapid Biological Inventories Report No. 04	0	2012-02-09T13:21:53Z	NA
29	2012-02-09T18:21:34Z	NA	NA	Describes about 352 species of Orchids from the Gaoligong Mountain in Yunnan, P.R China, also provides coloured photographs and brief description.	109	NA	0	14	Native Orchids from Gaoligongshan Mountains, China	0	2012-02-09T13:21:55Z	NA
30	2012-02-09T18:21:37Z	NA	NA	Contains descriptions, photographs, and range maps of many wildflowers in Illinois.	110	NA	0	14	Illinois Wildflowers	0	2012-02-09T13:21:59Z	NA
31	2012-02-09T18:21:45Z	NA	NA	This file contains taxon names and related nomenclatural information for the suborder Coleorrhyncha originating from the Coleorrhyncha Species File maintained by the Species File Group (http://software.speciesfile.org) at the University of Illinois, Illinois Natural History Survey.	112	NA	0	14	Coleorrhyncha Species File	0	2012-02-09T13:22:05Z	NA
32	2012-02-09T18:21:46Z	NA	NA	NA	113	NA	0	14	/home/dimus/files/dwca/zoological names.zip	0	2012-02-09T13:22:14Z	NA
33	2012-02-09T18:21:57Z	NA	NA	Se registra un total de 753 especies para la zona hidrogeográfica del Amazonas, agrupadas en 14 órdenes y 47 familias. Los órdenes con mayor representación específica fueron: Characiformes (367 spp.), Siluriformes (228 spp.) y Perciformes (87 spp.). Los 11 órdenes restantes presentaron de 34 a una sola especie. La familia con la mayor riqueza fue Characidae (208 spp.) que representa el 27,6% del …	114	NA	0	14	Peces de la zona hidrogeográfica de la Amazonia, Colombia (Spreadsheet)	0	2012-02-09T13:22:22Z	NA
34	2012-02-09T18:22:04Z	NA	NA	Occurence records of Syllidae (Annelida:Polychaeta) from three locations in the Eastern Mediterranean Sea (Crete (Greece) and Israel).	115	NA	0	14	Eastern Mediterranean Syllidae	0	2012-02-09T13:22:24Z	NA
35	2012-02-09T18:22:06Z	NA	NA	The book is the fifth volume of the Gaoligong Shan Research Series. The Editors are Qian Zigang and Li Anhua, and is published by Science Press,China, published in 2008.	116	NA	0	14	Gaoligong Shan Medicinal Plants Checklist	0	2012-02-09T13:22:32Z	NA
36	2012-02-09T18:22:14Z	NA	NA	Tanzania has the richest bird life which now stands at 1,148 known species. However, this information is currently not freely available for public use. A checklist presented here is the first reading online for anyone interested in understanding of the birds of Tanzania. The nomenclature is based on Britton, P.E. (Ed.) (1980) Birds of East Africa (EANHS) with update versions provided in Tanzania …	117	NA	0	14	birds_of_tanzania	0	2012-02-09T13:22:41Z	NA
37	2012-02-09T18:22:23Z	NA	NA	AmphibiaWeb is an online system that provides access to information on amphibian declines, conservation, natural history, and taxonomy.	118	NA	0	14	AmphibiaWeb	0	2012-02-09T13:22:56Z	NA
38	2012-02-09T18:22:38Z	NA	NA	Plants are a vital part of the world’s biodiversity, yet they are endangered by a combination of factors: over-exploitation, agricultural activities and forestry practices, urbanization, land use changes and spread of invasive species. Therefore, the need for data basing and digitizing the rich flora of Tanzania is equally important in order to catch up with an alarming rate of natural habitats d…	119	NA	0	14	tanzania_plant_sepecimens	0	2012-02-09T13:23:03Z	NA
39	2012-02-09T18:22:45Z	NA	NA	PMNM initial species list test data.	120	NA	0	14	Papahanaumokuakea Marine National Monument	0	2012-02-09T13:23:36Z	NA
40	2012-02-09T18:23:21Z	NA	NA	The Red List of Threatened Species, published by International Union for Conservation of Nature (IUCN), lists the conservation status of a representative selection of plant and animal species according to the level of threat to their survival. A species may have a limited distribution or be found only in a small area in a country. From the point of view of biodiversity, however, the extinction of…	121	NA	0	14	Taiwanese IUCN species list	0	2012-02-09T13:23:45Z	NA
41	2012-02-09T18:23:27Z	NA	NA	Bio*pedia is a communal repository of descriptions of organisms. Bio*pedia works in conjunction with the STAR biodiversity web sites, such as micro*scope, and with the Encyclopedia of Life.	122	NA	0	14	BioPedia	0	2012-02-09T13:24:21Z	NA
42	2012-02-09T18:24:06Z	NA	NA	AnAge is a database of longevity and ageing in animals. It features quantitative life history data for over 4,000 species, including extensive longevity records, body masses at different developmental stages, reproductive data, and physiological traits re	123	NA	0	14	AnAge	0	2012-02-09T13:24:40Z	NA
43	2012-02-09T18:24:25Z	NA	NA	This file contains taxon names and related nomenclatural information for the order Embioptera originating from the Embioptera Species File maintained by the Species File Group (http://software.speciesfile.org) at the University of Illinois, Illinois Natural History Survey.	124	NA	0	14	Embioptera Species File	0	2012-02-09T13:24:46Z	NA
44	2012-02-09T18:24:28Z	NA	NA	The Global Invasive Species Database is a free, online searchable source of information about species that negatively impact biodiversity. The GISD aims to increase public awareness about invasive species and to facilitate effective prevention and management activities by disseminating specialist’s knowledge and experience to a broad global audience. It focuses on invasive alien species that thre…	125	NA	0	14	Global Invasive Species Database	0	2012-02-09T13:24:54Z	NA
45	2012-02-09T18:24:38Z	NA	NA	Se presenta una lista sinonímica de las subfamilias, tribus, géneros y de las especies de hormigas presentes en todo el neotrópico, considerando las regiones incluidas desde el sur de los Estados Unidos hasta Argentina, (incluyendo el caribe). La mayoria de los registros anteriores a 1995 están basados en el catálogo Bolton (1995), por lo que se recomienda su consulta para información más detalla…	126	NA	0	14	Sendoya S., Fernández F. AAT de hormigas (Hymenoptera: Formicidae) del Neotrópico 1.0 2004 (Spreadsheet)	0	2012-02-09T13:25:12Z	NA
46	2012-02-09T18:25:00Z	NA	NA	The Book covers all the seed plants found in the Gaoligong Mountains, including 2 phyla, 210 families, 1086 genera and 4303 species and varieties. Each species is listed with scientific name, distribution, collection number, life form, habitat, altitude, economic uses and scientific value.	127	NA	0	14	Flora of Gaoligong Mountains	0	2012-02-09T13:25:32Z	NA
47	2012-02-09T18:25:16Z	NA	NA	ARKive is a Wildscreen initiative – a non-profit charitable organization dedicated to promoting the public understanding of biodiversity and the need for its conservation.	128	NA	0	14	ARKive	0	2012-02-09T13:25:44Z	NA
48	2012-02-09T18:25:27Z	NA	NA	This checklist covers all relevant information of the major dacine fruit fly genera of Africa. Initially established under the ENBI project, it provides a list current taxonomic status of species involved, as well as synonymy. Limitations of scope: the pilot study is focusing on a group of Afrotropical fruit flies only. Reason is that, over the last decade years several projects have focused on t…	129	NA	0	14	True Fruit Flies (Diptera, Tephritidae) of the Afrotropical Region	0	2012-02-09T13:25:49Z	NA
49	2012-02-09T18:25:30Z	NA	NA	3I (Internet-accessible Interactive Identification) is a set of software tools for creating on-line identification keys, taxonomic databases, and virtual taxonomic revisions.	130	NA	0	14	3i - Typhlocybinae Database	0	2012-02-09T13:26:17Z	NA
50	2012-02-09T18:26:09Z	NA	NA	An open-access taxonomic web-revision of the Sphingidae (Hawkmoths)	131	NA	0	14	CATE Sphingidae	0	2012-02-09T13:26:43Z	NA
51	2012-02-09T18:26:28Z	NA	NA	ZooBank Registered Names.	132	NA	0	14	ZooBank	0	2012-02-09T13:26:57Z	NA
52	2012-02-09T18:26:44Z	NA	NA	Kociolek, P., P. Hargraves, D. Williams, M. Sullivan, A. Witkowski, E. Theriot, M. Ashworth, A. Thessen and D. Patterson. 2010. The Diatoms Classification. http://diatoms.lifedesks.org.. This is a global, consensus-based classification for diatoms first	133	NA	0	14	Diatoms	0	2012-02-09T13:27:22Z	NA
53	2012-02-09T18:27:14Z	NA	NA	AntWeb is generally recognized as the most advanced biodiversity information system at species level dedicated to ants.	134	NA	0	14	AntWeb	0	2012-02-09T13:27:45Z	NA
54	2012-02-09T18:27:40Z	NA	NA	Taiwan is a continental island, located between the southeastern coastline of mainland China and Japan's Ryukyu Islands. With diverse terrain and wide range of vertical elevations, Taiwan has tropical, subtropical, temperate, and frigid climate zones. These unique geographical conditions, coupled with the effect of habitat isolation, gave Taiwan its high biodiversity. The endemic species of Taiwa…	135	NA	0	14	Endemic species in Taiwan	0	2012-02-09T13:28:29Z	NA
55	2012-02-09T18:28:15Z	NA	NA	This file contains taxon names and related nomenclatural information for the order Dermaptera originating from the Dermaptera Species File maintained by the Species File Group (http://software.speciesfile.org) at the University of Illinois, Illinois Natural History Survey.	136	NA	0	14	Dermaptera Species File	0	2012-02-09T13:28:37Z	NA
56	2012-02-09T18:28:21Z	NA	NA	This file contains taxon names and related nomenclatural information for the order Mantodea originating from the Mantodea Species File maintained by the Species File Group (http://software.speciesfile.org) at the University of Illinois, Illinois Natural History Survey.	137	NA	0	14	Mantodea Species File	0	2012-02-09T13:28:45Z	NA
57	2012-02-09T18:28:29Z	NA	NA	This initiative provides a set of unique English-language names for the extant species of the birds of the world. The names are based on a consensus of leading ornithologists worldwide and conform to standard rules of construction.<br/><br/>The English names recommended here are:<br/><br/>based on explicit guidelines and spelling rules<br/>selected to involve minimal use of hyphens for group name…	138	NA	0	14	Birds of the World: Recommended English Names	0	2012-02-09T13:29:01Z	NA
58	2012-02-09T18:29:01Z	NA	NA	{}	139	NA	0	14	New Zealand Animalia	0	2012-02-09T13:30:28Z	NA
59	2012-02-09T18:30:39Z	NA	NA	This file contains taxon names and related nomenclatural information for the order Blattodea originating from the Blattodea Species File maintained by the Species File Group (http://software.speciesfile.org) at the University of Illinois, Illinois Natural History Survey.	140	NA	0	14	Blattodea Species File	0	2012-02-09T13:31:10Z	NA
60	2012-02-09T18:30:57Z	NA	NA	This file contains taxon names and related nomenclatural information for the order Plecoptera originating from the Plecoptera Species File maintained by the Species File Group (http://software.speciesfile.org) at the University of Illinois, Illinois Natural History Survey.	141	NA	0	14	Plecoptera Species File	0	2012-02-09T13:31:20Z	NA
61	2012-02-09T18:31:58Z	NA	NA	This file contains taxon names and related nomenclatural information for the superfamily Coreoidea originating from the Coreoidea Species File maintained by the Species File Group (http://software.speciesfile.org) at the University of Illinois, Illinois Natural History Survey.	143	NA	0	14	Coreoidea Species File	0	2012-02-09T13:32:47Z	NA
62	2012-02-09T18:32:28Z	NA	NA	The Freshwater Animal Diversity Assessment (FADA) database contains authoritative species lists for several taxonomic groups and distribution data at the level of faunistic regions. The groups currently published (27-05-2011) include Halacaridae, Cnidaria-Hydroida, Cladocera, Copepoda, Mysidaceae, Ephemeroptera, Plecoptera, Macrophytes, Bivalvia, Nematomorpha, Rotifera, Fish and Mammals	144	NA	0	14	Freshwater Animal Diversity Assessment - Normalized export	0	2012-02-09T13:33:55Z	NA
63	2012-02-09T18:33:38Z	NA	NA	NY Botanical Garden's International Plant Science Center is one of the few institutions worldwide with the resources, collections, and expertise to develop the information needed to understand and manage plant diversity	145	NA	0	14	Catalogue of Vascular Plant Species of Central and Northeastern Brazil	0	2012-02-09T13:34:39Z	NA
64	2012-02-09T18:35:12Z	NA	NA	The free encyclopedia.	146	NA	0	14	Wikipedia in EOL	0	2012-02-09T13:36:35Z	NA
65	2012-02-09T18:36:49Z	NA	NA	VASCAN is the Database of Vascular Plants of Canada (http://data.canadensys.net/vascan). It is a comprehensive list of all vascular plants reported in Canada, Greenland (Denmark) and Saint Pierre and Miquelon (France). VASCAN is literature-based, though recent additions are sometimes specimen-based. For every core taxon (species, subspecies or variety) we provide the accepted scientific name (Lat…	147	NA	0	14	Database of Vascular Plants of Canada (VASCAN)	0	2012-02-09T13:38:20Z	NA
66	2012-02-09T18:38:13Z	NA	NA	This file contains taxon names and related nomenclatural information for the order Phasmida originating from the Phasmida Species File maintained by the Species File Group (http://software.speciesfile.org) at the University of Illinois, Illinois Natural History Survey.	148	NA	0	14	Phasmida Species File	0	2012-02-09T13:38:43Z	NA
67	2012-02-09T18:38:29Z	NA	NA	OBIS was established by the Census of Marine Life program (www.coml.org). It is an evolving strategic alliance of people and organizations sharing a vision to make marine biogeographic data, from all over the world, available over the World Wide Web.	149	NA	0	14	OBIS	0	2012-02-09T13:39:47Z	NA
68	2012-02-09T18:40:09Z	NA	NA	The PLANTS Database provides standardized information about the vascular plants, mosses, liverworts, hornworts, and lichens of the U.S. and its territories.	150	NA	0	14	USDA NRCS PLANTS Database	0	2012-02-09T13:41:29Z	NA
69	2012-02-09T18:42:04Z	NA	NA	The Catalog of Fishes is a comprehensive compilation of the scientific names for fishes, edited William N. Eschmeyer.	151	NA	0	14	Catalog of Fishes	0	2012-02-09T13:42:52Z	NA
70	2012-02-09T18:43:41Z	NA	NA	This file contains taxon names and related nomenclatural information for the infraorder Aphidomorpha, including aphids and their relatives, originating from Aphid Species File maintained by the Species File Group (http://software.speciesfile.org) at the University of Illinois, Illinois Natural History Survey.	152	NA	0	14	Aphid Species File	0	2012-02-09T13:44:21Z	NA
71	2012-02-09T18:44:03Z	NA	NA	The catalog of Taiwanese species is call "TaiBNET" and the national node of GBIF (Global Biodiversity Information Facility) in Taiwan is called "TaiBIF". Currently, the websites have been established at Academia Sinica (http://taibnet.sinica.edu.tw and http://www.gbif.org.tw). Both of the Biodiversity Research Center and the Computing Center of Academia Sinica are in charge of the maintenance and…	153	NA	0	14	The National Checklist of Taiwan	0	2012-02-09T13:46:18Z	NA
72	2012-02-09T18:46:06Z	NA	NA	This file contains taxon names and related nomenclatural information for the order Psocodea originating from the Psocodea Species File maintained by the Species File Group (http://software.speciesfile.org) at the University of Illinois, Illinois Natural History Survey.	154	NA	0	14	Psocodea Species File	0	2012-02-09T13:46:36Z	NA
73	2012-02-09T18:46:24Z	NA	NA	FishBase, a global information system with all you ever wanted to know about fishes. FishBase is a relational database with information to cater to different professionals such as research scientists, fisheries managers, zoologists and many more.	155	NA	0	14	FishBase	0	2012-02-09T13:47:22Z	NA
74	2012-02-09T18:48:19Z	NA	NA	World Typhlocybinae database	156	NA	0	14	3i - Typhlocybinae Database	0	2012-02-09T13:48:50Z	NA
75	2012-02-09T18:48:44Z	NA	NA	This resource was created by publishing the backend database of the Belgian Species List website (www.species.be). This publishing work has been done by the Belgian Biodiversity Platform (http://www.biodiversity.be) in the framework of the "GBIF award for evaluating checklist publication format" during May 2011. Data extracted by Francis Strobbe on May 27th 2011. Abstract of the Belgian Species L…	157	NA	0	14	Belgian Species List	0	2012-02-09T13:51:22Z	NA
76	2012-02-09T18:51:49Z	NA	NA	{}	158	NA	0	14	EUNIS	0	2022-08-31T18:34:27Z	NA
77	2012-02-09T18:58:36Z	NA	NA	CU*STAR is the indexing backbone to the star websites for biology - such as micro*scope.	159	NA	0	14	CU*STAR	0	2012-02-09T14:03:17Z	NA
78	2012-02-09T19:10:42Z	NA	NA	This file contains taxon names and related nomenclatural information for the order Orthoptera originating from the Orthoptera Species File maintained by the Species File Group (http://software.speciesfile.org) at the University of Illinois, Illinois Natural History Survey.	161	NA	0	14	Orthoptera Species File	0	2012-02-09T14:11:18Z	NA
79	2012-02-09T19:11:37Z	NA	NA	Bishop Museum Taxonomic Database	162	NA	0	14	Bishop Museum	0	2012-02-09T14:13:28Z	NA
80	2012-02-09T19:18:20Z	NA	NA	The IUCN Red List of Threatened Species™ is widely recognized as the most comprehensive, objective global approach for evaluating the conservation status of plant and animal species. From its small beginning, the IUCN Red List has grown in size and complexity and now plays an increasingly prominent role in guiding conservation activities of governments, NGOs and scientific institutions. The intro…	163	NA	0	14	IUCN Red List of Threatened Species	0	2012-02-09T14:19:41Z	NA
81	2012-02-09T19:20:46Z	NA	NA	BioLib is an international encyclopedia of plants, fungi and animals.	164	NA	0	14	BioLib.cz	0	2012-02-09T14:29:57Z	NA
82	2012-02-09T19:43:03Z	NA	NA	The Tropicos database links over 1.36M scientific names with over 5M specimens and over 893K digital images. The data includes over 159K references from over 54.1K publications offered as a free service to the world’s scientific community.	165	NA	0	14	Tropicos - Missouri Botanical Garden	0	2021-11-12T12:23:19Z	NA
83	2012-02-09T20:05:41Z	NA	NA	NLBIF is the Dutch Node of the Global Biodiversity Information Facility network.	166	NA	0	14	nlbif	0	2012-02-09T15:27:38Z	NA
84	2012-02-09T20:36:27Z	NA	NA	The International Plant Names Index (IPNI) is a database of the names and associated basic bibliographical details of seed plants, ferns and lycophytes. Its goal is to eliminate the need for repeated reference to primary sources for basic bibliographic information about plant names. The data are freely available and are gradually being standardized and checked. IPNI will be a dynamic resource, de…	167	NA	0	14	The International Plant Names Index	0	2022-06-10T20:18:46Z	NA
85	2012-05-07T13:45:07Z	NA	NA	ION contains millions of animal names, both fossil and recent, at all taxonomic ranks, reported from the scientific literature. (Bacteria, plant and virus names will be added soon). These names are derived from premier Clarivate databases: Zoological Record®, BIOSIS Previews®, and Biological Abstracts®. All names are tied to at least one published article. Together, these resources cover every as…	168	NA	0	14	Index to Organism Names	0	2021-01-27T18:15:59Z	NA
86	2012-05-07T13:50:15Z	NA	NA	uBio uses names and taxonomic intelligence to manage information about organisms.	169	NA	0	14	uBio NameBank	0	2013-05-31T13:36:47Z	NA
87	2013-05-31T01:17:28Z	NA	NA	Arctos is an ongoing effort to integrate access to specimen data, collection-management tools, and external resources on the internet.	170	NA	0	14	Arctos	0	2022-06-14T16:54:35Z	NA
88	2013-12-10T03:02:58Z	NA	NA	All 8238 species-group taxa of Coleoptera known to occur in Canada and Alaska are recorded by province/territory or state, along with their author(s) and year of publication, in a classification framework. Only presence of taxa in each Canadian province or territory and Alaska is noted. Labrador is considered a distinct geographical entity. Adventive and Holarctic species-group taxa are indicated…	171	NA	0	14	Checklist of Beetles (Coleoptera) of Canada and Alaska. Second Edition.	0	2014-03-11T10:32:26Z	NA
89	2014-12-08T11:17:24Z	NA	NA	The Paleobiology Database (PBDB) is a non-governmental, non-profit public resource for paleontological data. It has been organized and operated by a multi-disciplinary, multi-institutional, international group of paleobiological researchers. Its purpose is to provide global, collection-based occurrence and taxonomic data for organisms of all geological ages, as well data services to allow easy ac…	172	NA	0	14	The Paleobiology Database	0	2022-06-14T18:31:58Z	http://paleobiodb.org
90	2014-12-08T19:50:56Z	NA	NA	This database provides a catalogue of all living reptile species and their classification. The database covers all living snakes, lizards, turtles, amphisbaenians, tuataras, and crocodiles. Currently there are about 9,500 species including another 2,800 subspecies (statistics). The database focuses on taxonomic data, i.e. names and synonyms, distribution and type data and literature references.	173	NA	0	14	The Reptile Database	0	2014-12-08T19:24:19Z	http://www.reptile-database.org
91	2014-12-09T21:27:18Z	NA	NA	Mammal Species of the World, 3rd edition (MSW3) is a database of mammalian taxonomy, based upon the 2005 book Mammal Species of the World. A Taxonomic and Geographic Reference (3rd ed). Don E. Wilson & DeeAnn M. Reeder (editors).	174	NA	0	14	The Mammal Species of The World	0	2018-08-04T20:49:43Z	NA
92	2014-12-11T00:19:59Z	NA	NA	BirdLife is widely recognised as the world leader in bird conservation. Rigorous science informed by practical feedback from projects on the ground in important sites and habitats enables us to implement successful conservation programmes for birds and all nature.	175	NA	0	14	BirdLife International	0	2014-12-10T18:46:00Z	NA
93	2015-03-03T13:48:51Z	NA	NA	The checklist of vascular plants of Portugal, including Mainland Portugal, Azores and Madeira, was published in 2012 by ALFA (Associação Lusitana de Fitossociologia), and adopted formally by the Instituto de Conservação da Natureza e da Biodiversidade (presently ICNF). The checklist covers Continental Portugal, Azores and Madeira. It includes a total of 3995 taxa (including infraspecific taxa), o…	176	NA	0	14	Checklist da Flora de Portugal (Continental, Açores e Madeira)	0	2015-03-03T09:09:07Z	NA
94	2016-07-20T11:13:25Z	NA	NA	FishBase is a global species database of fish species(specifically finfish). It is the largest and the mostextensively accessed online database of finfish	177	NA	0	14	FishBase Cache	0	2019-11-08T16:06:04Z	NA
95	2016-10-18T20:00:31Z	NA	NA	High quality ribosomal RNA databases	178	NA	0	14	Silva	0	2016-10-18T20:00:31Z	https://www.arb-silva.de/
96	2016-10-19T10:13:10Z	NA	NA	Open Tree of Life aims to construct a comprehensive, dynamic and digitally-available tree of life by synthesizing published phylogenetic trees along withtaxonomic data. The project is a collaborative effortbetween 11 PIs across 10 institutions.	179	NA	0	14	Open Tree of Life Reference Taxonomy	0	2021-07-05T11:50:23Z	NA
97	2016-10-30T00:46:40Z	NA	NA	iNaturalist.org is a place where you can record what you see in nature, meet other nature lovers, and learn about the natural world.	180	NA	0	14	iNaturalist	0	2016-10-30T00:55:27Z	NA
98	2016-11-03T16:09:05Z	NA	NA	The Interim Register of Marine and Nonmarine Genera is a provisional (or ‘interim’) compilation of genus names – including species names in many cases – and covers both living and extinct biota into a single system to support taxonomic and other queries dealing with e.g. homonyms, authorities, parent-child relationships, spelling variations and distinctions between marine and non-marine or fossil…	181	NA	0	14	The Interim Register of Marine and Nonmarine Genera	0	2022-06-10T00:01:28Z	NA
99	2017-03-22T15:26:50Z	NA	NA	This classification is primarily focused on Gymnodinium, a genus of dinoflagellate. I tried to include all Gymnodinium name strings (even invalid names and lexical variants).	182	NA	0	14	Gymno	0	2019-11-12T16:03:04Z	NA
100	2020-05-25T02:43:22Z	NA	NA	Index Animalium is a monumental work that covers 400 000 zoological names registered by science between 1758 and 1850	183	NA	0	14	Index Animalium	0	2020-05-25T02:55:37Z	NA
101	2020-05-25T10:32:16Z	NA	NA	Mammal Diversity Database. 2021. www.mammaldiversity.org. American Society of Mammalogists. Accessed 2021-01-28.	184	NA	0	14	ASM Mammal Diversity Database	0	2021-07-05T16:44:43Z	NA
102	2020-05-27T01:41:11Z	NA	NA	The IOC World Bird List is an open access resource of the international community of ornithologists.	185	NA	0	14	IOC World Bird List	0	2021-12-12T15:24:37Z	NA
103	2020-05-28T00:01:22Z	NA	NA	The Museum of Comparative Zoology was founded in 1859 on the concept that collections are an integral and fundamental component of zoological research and teaching. This more than 150-year-old commitment remains a strong and proud tradition for the MCZ. The present-day MCZ contains over 21-million specimens in ten research collections which comprise one of the world's richest and most varied reso…	186	NA	0	14	MCZbase	0	2021-02-04T13:47:03Z	NA
104	2020-05-28T16:50:17Z	NA	NA	The eBird/Clements Checklist of Birds of the World: v2019. Downloaded from https://www.birds.cornell.edu/clementschecklist/download/	187	NA	0	14	The eBird/Clements Checklist of Birds of the World	0	2021-12-12T16:00:59Z	NA
105	2020-05-30T00:58:32Z	NA	NA	The American Ornithological Society's (AOS) Checklist is the official source on the taxonomy of birds found in North and Middle America, including adjacent islands. This list is produced by the North American Classification and Nomenclature Committee (NACC) of the AOS. Recommended citation: Chesser, R. T., K. J. Burns, C. Cicero, J. L. Dunn, A. W. Kratter, I. J. Lovette, P. C. Rasmussen, J. V. Re…	188	NA	0	14	American Ornithological Society	0	2020-05-30T00:58:35Z	NA
106	2020-05-31T00:36:35Z	NA	NA	Christidis et al. 2018. The Howard and Moore Complete Checklist of the Birds of the World, version 4.1 (Downloadable checklist). Accessed from https://www.howardandmoore.org.	189	NA	0	14	Howard and Moore Complete Checklist of the Birds of the World	0	2020-05-31T01:05:24Z	NA
107	2020-05-31T01:23:24Z	NA	NA	Myriatrix is a Scratchpads-based Virtual Research Environment proposed to the International Society of Myriapodology. It allows collaborative editing and linking of the classification, literature, and morphological traits of the many-legged terrestrial invertebrate groups Onychophora and Myriapoda (to the inclusion of Euthycarcinoidea). The taxonomic backbone is based on the Species 2000 & ITIS C…	193	NA	0	14	Myriatrix	0	2022-09-02T11:48:32Z	NA
108	2021-03-19T16:48:41Z	NA	NA	Plazi is an association supporting and promoting the development of persistent and openly accessible digital taxonomic literature.	194	NA	0	14	PLAZI treatments	0	2022-06-14T17:43:50Z	NA
109	2021-10-21T12:27:48Z	NA	NA	AlgaeBase is a global algal database of taxonomic, nomenclatural and distributional information.	195	NA	0	14	AlgaeBase	0	2021-10-21T12:37:41Z	NA
110	2021-12-28T13:04:34Z	NA	NA	{:ulink=>[{:attributes=>{:url=>"http://theplantlist.org"}, :citetitle=>"TPL"}, {:attributes=>{:url=>"http://theplantlist.org/1.1/about/#collaborators"}, :citetitle=>"here"}, {:attributes=>{:url=>"https://www.ipni.org"}, :citetitle=>"IPNI"}, {:attributes=>{:url=>"https://www.tropicos.org"}, :citetitle=>"Tropicos"}, {:attributes=>{:url=>"http://wcvp.science.kew.org"}, :citetitle=>"WCVP"}]}	196	NA	0	14	World Flora Online consortium	0	2022-09-06T04:31:16Z	NA
111	2021-12-29T13:29:11Z	NA	NA	The World Checklist of Vascular Plants (WCVP) is a comprehensive list of scientifically described plant species, compiled over four decades, from peer-reviewed literature, authoritative scientific databases, herbaria and observations, then reviewed by experts.	197	NA	0	14	World Checklist of Vascular Plants	0	2021-12-29T18:47:13Z	NA
112	2021-12-30T14:32:51Z	NA	NA	LCVP, The Leipzig catalogue of vascular plants, a new taxonomic reference list for all known vascular plants	198	NA	0	14	The Leipzig Catalogue of Vascular Plants	0	2021-12-30T17:26:24Z	NA
113	2022-01-14T22:16:40Z	NA	NA	The goal of the Terrestrial Parasite Tracker (TPT) project is to mobilize and digitally capture vector and parasite collections to help build a picture of parasite host-association evolution, distributions, and the ecological interactions of disease vectors which will assist scientists, educators, land managers, and policy makers.	200	NA	0	14	The Terrestrial Parasite Tracker	0	2022-02-14T16:41:17Z	NA
114	2022-02-14T15:59:43Z	NA	NA	The ICTV was created as a committee of the Virology Division of the International Union of Microbiological Societies (IUMS) and is governed by Statutes approved by the Virology Division.	201	NA	0	14	ICTV Virus Taxonomy	0	2022-02-14T16:29:40Z	NA
115	2022-02-18T21:58:40Z	NA	NA	Discover Life bee species guide and world checklist.	202	NA	0	14	Discover Life Bee Species Guide	0	2022-02-18T22:00:17Z	NA
