# Supplementary material for: SPARSE 1.0: a template for databases of species inventories, with an open example of Czech birds
Source: Biodivers Data J. 2023 Nov 23;11:e108731. doi: 10.3897/BDJ.11.e108731 (PMC10690794; doi:10.3897/BDJ.11.e108731)
Supplement: Supplementary material 1 — SPARSE 1.0 - all database files as on the date of submission [file bdj-11-e108731-s001.zip › code/taxon harmonisation/IOC_Names_File_Plus-12.2_red_DRAFT.xlsx]

## Sheet: 12.1 draft
2	2	Gill, F, D Donsker, and P Rasmussen (Eds). 2022. IOC World Bird List (v 12.2) DRAFT. Doi 10.14344/IOC.ML.12.2. http://www.worldbirdnames.org/
12.1	11.2	Rank	SP; Extinct (†)	English name	Counters	Scientific Name	Authority	Breeding Range	Nonbreeding Range	Code	Comment
3	3	INFRACLASS		RATITES		PALAEOGNATHAE
4	4	ORDER				ORDER STRUTHIONIFORMES				PHY	The ratites (paleognaths) are the sister group to the rest of living birds (neognaths).
5	5	Family	2	Ostriches	2	Family Struthionidae
6	6	Genus				Struthio	Linnaeus, 1758
7	7	Species		Common Ostrich	Struthionidae	Struthio camelus	Linnaeus, 1758	AF : w, c, e, sw		TAX	See Miller et al. (2011) re genetic structure and phylogeography of ostrich populations.
8	8	ssp	†			S. c. syriacus	Rothschild, 1919	Syrian and Arabian deserts
9	9	ssp				S. c. camelus	Linnaeus, 1758	s Morocco and Mauritania to s Egypt, Eritrea and n, w Ethiopia, s to Cameroon and n Uganda
10	10	ssp				S. c. massaicus	Neumann, 1898	s Kenya and c Tanzania
11	11	ssp				S. c. australis	Gurney, JH Sr, 1868	s Africa
12	12	Species		Somali Ostrich	Struthionidae	Struthio molybdophanes	Reichenow, 1883	AF : extreme se S Sudan, s, e Ethiopia, Somalia, Djibouti and n, ec Kenya		AS	Genetic analyses support species recognition of Somali Ostrich and perhaps other subspecies groups (Miller et al. 2011).
13	13	Blank
14	14	ORDER				ORDER RHEIFORMES
15	15	Family	2	Rheas	2	Family Rheidae
16	16	Genus				Rhea	Brisson, 1760
17	17	Species		Greater Rhea	Rheidae	Rhea americana	(Linnaeus, 1758)	SA : se
18	18	ssp				R. a. americana	(Linnaeus, 1758)	n, e Brazil
19	19	ssp				R. a. intermedia	Rothschild & Chubb, C, 1914	se Brazil and Uruguay
20	20	ssp				R. a. nobilis	Brodkorb, 1939	e Paraguay
21	21	ssp				R. a. araneipes	Brodkorb, 1938	sw Brazil, e Bolivia and w Paraguay
22	22	ssp				R. a. albescens	Lynch & Holmberg, 1878	ne, e Argentina
23	23	Species		Lesser Rhea	Rheidae	Rhea pennata	d'Orbigny, 1837	SA : Southern Cone		TAX, ENG	Pterocnemia merged into Rhea (SACC 348); change English name to Lesser Rhea to conform to general usage.
24	24	ssp				R. p. garleppi	(Chubb, C, 1913)	s Peru, sw Bolivia and nw Argentina
25	25	ssp				R. p. tarapacensis	(Chubb, C, 1913)	n Chile
26	26	ssp				R. p. pennata	d'Orbigny, 1837	s Chile and wc, s Argentina
27	27	Blank
28	28	ORDER				ORDER APTERYGIFORMES
29	29	Family	5	Kiwis	5	Family Apterygidae				PHY	Kiwis are sister to the clade of emus and cassowaries/tinamous (Cracraft 2013; Prum et al. 2015).
30	30	Genus				Apteryx	Shaw, 1813
31	31	Species		Southern Brown Kiwi	Apterygidae	Apteryx australis	Shaw, 1813	AU : sw South and Stewart Is. (New Zealand)
32	32	ssp				A. a. australis	Shaw, 1813	sw South I. (New Zealand)
33	33	ssp				A. a. lawryi	Rothschild, 1893	Stewart I. (New Zealand)
34	34	Species		North Island Brown Kiwi	Apterygidae	Apteryx mantelli	Bartlett, AD, 1852	AU : North I. (New Zealand)
35	35	Species		Okarito Kiwi	Apterygidae	Apteryx rowi	Tennyson, Palma, Robertson, HA, Worthy & Gill, BJ, 2003	AU : Okarito Forest (wc South I., New Zealand)
36	36	Species		Little Spotted Kiwi	Apterygidae	Apteryx owenii	Gould, 1847	AU : Kapiti I. (off sw North I.) and other predator-free satellites (New Zealand)
37	37	Species		Great Spotted Kiwi	Apterygidae	Apteryx haastii	Potts, 1872	AU : montane n South I. (New Zealand)
38	38	Blank
39	39	ORDER				ORDER CASUARIIFORMES
40	40	Family	4	Cassowaries, Emu	4	Family Casuariidae				PHY, TAX	Includes Dromaiidae.
41	41	Genus				Casuarius	Brisson, 1760
42	42	Species		Southern Cassowary	Casuariidae	Casuarius casuarius	(Linnaeus, 1758)	AU : Aru Is. (sw of New Guinea), New Guinea and e Cape York Pen., ne QLD (ne Australia)
43	43	Species		Dwarf Cassowary	Casuariidae	Casuarius bennetti	Gould, 1857	AU : Yapen (Geelvink Bay is., nw New Guinea), New Guinea and New Britain (se Bismarck Arch.)
44	44	ssp				C. b. westermanni	Sclater, PL, 1874	nw New Guinea		SSP	Add as a subspecies of C. bennetti, treated as a full species in Davies (2002). The use of C. b. westermanni rather than C. b. papuanus for the form from the Vogelkop Pen. with the white occipital region follows Perron (2011) and Beehler & Pratt (2016). The provenance of the specimen associated with papuanus remains unsettled.
45	45	ssp				C. b. bennetti	Gould, 1857	Yapen (Geelvink Bay is., nw New Guinea), New Guinea (except nw) and New Britain (se Bismarck Arch.)
46	46	Species		Northern Cassowary	Casuariidae	Casuarius unappendiculatus	Blyth, 1860	AU : Salawati (Raja Ampat Is., nw of New Guinea), Yapen (Geelvink Bay is., nw New Guinea) and New Guinea
47	47	Genus				Dromaius	Vieillot, 1816			PHY, TAX	Emus treated previously as a separate family Dromaiidae. Move to subfamily status in Casuariidae aligns with consensus (Christidis & Boles 2008; H&M 4).
48	48	Species		Emu	Casuariidae	Dromaius novaehollandiae	(Latham, 1790)	AU : Australia
49	49	ssp				D. n. novaehollandiae	(Latham, 1790)	mainland Australia		SSP	Includes doubtfully valid rothschildi (Davies 2002; Marchant & Higgins 1990a).
50	50	ssp	†			D. n. diemenensis	Le Souef, 1907	Tasmania
51	51	ssp	†			D. n. minor	Spencer, B, 1906	King I. (w Bass Strait, se Australia)		SSP	Treat as subspecies rather than species (Fuller 2001; Heupink et al. 2011; Thomson et al. 2018). Epithet minor replaces ater which is a nomen novum for Dromaius novaehollandiae (H&M 4:6).
52	52	ssp	†			D. n. baudinianus	Parker, SA, 1984	Kangaroo I. (off se SA; sc Australia)		SSP	Treat as subspecies rather than species (Fuller 2001; Thomson et al. 2018).
53	53	Blank
54	54	ORDER				ORDER TINAMIFORMES				PHY, SEQ	Tinamou relationships within the ratites are uncertain (Hackett et al. 2008; Baker et al. 2010; Haddrath & Baker 2012), but here treated provisionally as sister to emus and cassowaries (Prum et al. 2015).
55	55	Family	46	Tinamous	46	Family Tinamidae
56	56	Genus				Tinamus	Hermann, 1783
57	57	Species		Grey Tinamou	Tinamidae	Tinamus tao	Temminck, 1815	SA : Amazonia
58	58	ssp				T. t. larensis	Phelps, WH & Phelps, WH Jr, 1949	c Colombia and nw Venezuela
59	59	ssp				T. t. septentrionalis	Brabourne & Chubb, C, 1913	ne Venezuela and nw Guyana
60	60	ssp				T. t. tao	Temminck, 1815	nc Brazil
61	61	ssp				T. t. kleei	(Tschudi, 1843)	sc Colombia to e Bolivia and w Brazil
62	62	Species		Solitary Tinamou	Tinamidae	Tinamus solitarius	(Vieillot, 1819)	SA : e Brazil to ne Argentina and e Paraguay		TAX, SSP	Treat as monotypic; subspecies pernambucensis is synonymous with the nominate (Amaral & Silveira 2004).
63	63	Species		Black Tinamou	Tinamidae	Tinamus osgoodi	Conover, 1949	SA : sc Colombia and se Peru
64	64	ssp				T. o. hershkovitzi	Blake, 1953	sc Colombia
65	65	ssp				T. o. osgoodi	Conover, 1949	se Peru
66	66	Species		Great Tinamou	Tinamidae	Tinamus major	(Gmelin, JF, 1789)	MA, SA : s Mexico through Amazonia
67	67	ssp				T. m. robustus	Sclater, PL & Salvin, 1868	se Mexico, Guatemala and Honduras
68	68	ssp				T. m. percautus	Van Tyne, 1935	s Mexico, n Guatemala and Belize
69	69	ssp				T. m. fuscipennis	Salvadori, 1895	n Nicaragua to w Panama
70	70	ssp				T. m. brunneiventris	Aldrich, 1937	sc Panama
71	71	ssp				T. m. castaneiceps	Salvadori, 1895	sw Costa Rica and w Panama
72	72	ssp				T. m. saturatus	Griscom, 1929	e Panama and nw Colombia
73	73	ssp				T. m. zuliensis	Osgood & Conover, 1922	ne Colombia and n Venezuela
74	74	ssp				T. m. latifrons	Salvadori, 1895	sw Colombia and w Ecuador
75	75	ssp				T. m. major	(Gmelin, JF, 1789)	e Venezuela to ne Brazil
76	76	ssp				T. m. serratus	(Spix, 1825)	nw Brazil
77	77	ssp				T. m. olivascens	Conover, 1937	Amazonian Brazil
78	78	ssp				T. m. peruvianus	Bonaparte, 1856	se Colombia to Bolivia and w Brazil
79	79	Species		White-throated Tinamou	Tinamidae	Tinamus guttatus	Pelzeln, 1863	SA : Amazonia
80	80	Genus				Nothocercus	Bonaparte, 1856
81	81	Species		Highland Tinamou	Tinamidae	Nothocercus bonapartei	(Gray, GR, 1867)	MA, SA : Costa Rica to Peru
82	82	ssp				N. b. frantzii	(Lawrence, 1868)	Costa Rica and w Panama
83	83	ssp				N. b. bonapartei	(Gray, GR, 1867)	nc Colombia and w Venezuela
84	84	ssp				N. b. intercedens	Salvadori, 1895	w Colombia
85	85	ssp				N. b. discrepans	Friedmann, 1947	e Colombia
86	86	ssp				N. b. plumbeiceps	Lönnberg & Rendahl, 1922	e Ecuador and n Peru
87	87	Species		Tawny-breasted Tinamou	Tinamidae	Nothocercus julius	(Bonaparte, 1854)	SA : c Colombia and w Venezuela to sc Peru
88	88	Species		Hooded Tinamou	Tinamidae	Nothocercus nigrocapillus	(Gray, GR, 1867)	SA : Peru and Bolivia
89	89	ssp				N. n. cadwaladeri	Carriker, 1933	nw Peru
90	90	ssp				N. n. nigrocapillus	(Gray, GR, 1867)	c Peru to n Bolivia
91	91	Genus				Crypturellus	Brabourne & Chubb, C, 1914
92	92	Species		Berlepsch's Tinamou	Tinamidae	Crypturellus berlepschi	(Rothschild, 1897)	SA : w Colombia and nw Ecuador
93	93	Species		Cinereous Tinamou	Tinamidae	Crypturellus cinereus	(Gmelin, JF, 1789)	SA : Amazonia
94	94	Species		Little Tinamou	Tinamidae	Crypturellus soui	(Hermann, 1783)	MA, SA : s Mexico to e Brazil
95	95	ssp				C. s. meserythrus	(Sclater, PL, 1860)	s Mexico to se Nicaragua
96	96	ssp				C. s. modestus	(Cabanis, 1869)	Costa Rica and w Panama
97	97	ssp				C. s. capnodes	Wetmore, 1963	nw Panama
98	98	ssp				C. s. poliocephalus	(Aldrich, 1937)	Panama (Pacific slope)
99	99	ssp				C. s. panamensis	(Carriker, 1910)	Panama
100	100	ssp				C. s. mustelinus	(Bangs, 1905)	ne Colombia and nw Venezuela
101	101	ssp				C. s. soui	(Hermann, 1783)	e Colombia to ne Brazil
102	102	ssp				C. s. andrei	(Brabourne & Chubb, C, 1914)	Trinidad and ne Venezuela
103	103	ssp				C. s. caucae	(Chapman, 1912)	nc Colombia
104	104	ssp				C. s. harterti	(Brabourne & Chubb, C, 1914)	w Colombia and w Ecuador
105	105	ssp				C. s. caquetae	(Chapman, 1915)	se Colombia
106	106	ssp				C. s. nigriceps	(Chapman, 1923)	e Ecuador and ne Peru
107	107	ssp				C. s. albigularis	(Brabourne & Chubb, C, 1914)	n, e Brazil
108	108	ssp				C. s. inconspicuus	Carriker, 1935	c Peru to e Bolivia
109	109	Species		Tepui Tinamou	Tinamidae	Crypturellus ptaritepui	Zimmer, JT & Phelps, WH, 1945	SA : Venezuela
110	110	Species		Brown Tinamou	Tinamidae	Crypturellus obsoletus	(Temminck, 1815)	SA : widespread
111	111	ssp				C. o. cerviniventris	(Sclater, PL & Salvin, 1873)	n Venezuela
112	112	ssp				C. o. knoxi	Phelps, WH Jr, 1976	nw Venezuela
113	113	ssp				C. o. castaneus	(Sclater, PL, 1858)	e Colombia to n Peru
114	114	ssp				C. o. ochraceiventris	(Stolzmann, 1926)	c Peru
115	115	ssp				C. o. traylori	Blake, 1961	se Peru
116	116	ssp				C. o. punensis	(Chubb, C, 1918)	se Peru and n Bolivia
117	117	ssp				C. o. griseiventris	(Salvadori, 1895)	nc Brazil
118	118	ssp				C. o. hypochraceus	(Miranda-Ribeiro, 1938)	sw Brazil
119	119	ssp				C. o. obsoletus	(Temminck, 1815)	s Brazil, Paraguay and ne Argentina
120	120	Species		Undulated Tinamou	Tinamidae	Crypturellus undulatus	(Temminck, 1815)	SA : Amazonia and sc
121	121	ssp				C. u. manapiare	Phelps, WH & Phelps, WH Jr, 1952	s Venezuela
122	122	ssp				C. u. simplex	(Salvadori, 1895)	s Guyana and nc Brazil
123	123	ssp				C. u. yapura	(Spix, 1825)	w Amazonia
124	124	ssp				C. u. adspersus	(Temminck, 1815)	c Brazil
125	125	ssp				C. u. vermiculatus	(Temminck, 1825)	e Brazil
126	126	ssp				C. u. undulatus	(Temminck, 1815)	se Peru to n Argentina
127	127	Species		Pale-browed Tinamou	Tinamidae	Crypturellus transfasciatus	(Sclater, PL & Salvin, 1878)	SA : w Ecuador and nw Peru
128	128	Species		Brazilian Tinamou	Tinamidae	Crypturellus strigulosus	(Temminck, 1815)	SA : e Peru and nw Bolivia through s Amazonian Brazil
129	129	Species		Grey-legged Tinamou	Tinamidae	Crypturellus duidae	Zimmer, JT, 1938	SA : ec Colombia to s Venezuela
130	130	Species		Red-legged Tinamou	Tinamidae	Crypturellus erythropus	(Pelzeln, 1863)	SA : n
131	131	ssp				C. e. cursitans	Wetmore & Phelps, WH Jr, 1956	n Colombia and nw Venezuela
132	132	ssp				C. e. idoneus	(Todd, 1919)	ne Colombia and nw Venezuela
133	133	ssp				C. e. columbianus	(Salvadori, 1895)	nc Colombia
134	134	ssp				C. e. saltuarius	Wetmore, 1950	Magdalena Prov. (nc Colombia)
135	135	ssp				C. e. spencei	(Brabourne & Chubb, C, 1914)	n Venezuela
136	136	ssp				C. e. margaritae	Phelps, WH & Phelps, WH Jr, 1948	Margarita I. (off Venezuela)
137	137	ssp				C. e. erythropus	(Pelzeln, 1863)	e Venezuela to ne Brazil
138	138	Species		Yellow-legged Tinamou	Tinamidae	Crypturellus noctivagus	(Wied-Neuwied, M, 1820)	SA : e Brazil
139	139	ssp				C. n. zabele	(Spix, 1825)	ne Brazil		PS	SACC 738 proposal to split zabele was declined.
140	140	ssp				C. n. noctivagus	(Wied-Neuwied, M, 1820)	se Brazil
141	141	Species		Black-capped Tinamou	Tinamidae	Crypturellus atrocapillus	(Tschudi, 1844)	SA : Peru and Bolivia
142	142	ssp				C. a. atrocapillus	(Tschudi, 1844)	se Peru
143	143	ssp				C. a. garleppi	(Berlepsch, 1892)	n Bolivia
144	144	Species		Thicket Tinamou	Tinamidae	Crypturellus cinnamomeus	(Lesson, RP, 1842)	MA : wc Mexico to Costa Rica		AS	Crypturellus cinnamomeus is split from C. erythropus (H&M; BLI; AOU 1998).
145	145	ssp				C. c. occidentalis	(Salvadori, 1895)	wc Mexico
146	146	ssp				C. c. mexicanus	(Salvadori, 1895)	ec Mexico
147	147	ssp				C. c. soconuscensis	Brodkorb, 1939	sw Mexico
148	148	ssp				C. c. vicinior	Conover, 1933	s Mexico to c Honduras
149	149	ssp				C. c. sallaei	(Bonaparte, 1856)	s Mexico
150	150	ssp				C. c. goldmani	(Nelson, 1901)	se Mexico, n Guatemala and n Belize
151	151	ssp				C. c. cinnamomeus	(Lesson, RP, 1842)	s Guatemala, El Salvador and s Honduras
152	152	ssp				C. c. delattrii	(Bonaparte, 1854)	w Nicaragua
153	153	ssp				C. c. praepes	(Bangs & Peters, JL, 1927)	nw Costa Rica
154	154	Species		Slaty-breasted Tinamou	Tinamidae	Crypturellus boucardi	(Sclater, PL, 1860)	MA : s Mexico to Costa Rica		AS	Crypturellus boucardi is split from C. erythropus (H&M; BLI; AOU 1998).
155	155	ssp				C. b. boucardi	(Sclater, PL, 1860)	s Mexico to nw Honduras
156	156	ssp				C. b. costaricensis	(Dwight & Griscom, 1924)	n, e Honduras to Costa Rica
157	157	Species		Choco Tinamou	Tinamidae	Crypturellus kerriae	(Chapman, 1915)	MA, SA : se Panama and nw Colombia
158	158	Species		Variegated Tinamou	Tinamidae	Crypturellus variegatus	(Gmelin, JF, 1789)	SA : Amazonia and e Brazil
159	159	Species		Rusty Tinamou	Tinamidae	Crypturellus brevirostris	(Pelzeln, 1863)	SA : w, ne Amazonia
160	160	Species		Bartlett's Tinamou	Tinamidae	Crypturellus bartletti	(Sclater, PL & Salvin, 1873)	SA : w Amazonia
161	161	Species		Small-billed Tinamou	Tinamidae	Crypturellus parvirostris	(Wagler, 1827)	SA : se Peru and s Amazonian Brazil to ne Argentina
162	162	Species		Barred Tinamou	Tinamidae	Crypturellus casiquiare	(Chapman, 1929)	SA : e Colombia and s Venezuela
163	163	Species		Tataupa Tinamou	Tinamidae	Crypturellus tataupa	(Temminck, 1815)	SA : e, se, sc
164	164	ssp				C. t. inops	Bangs & Noble, 1918	sw Ecuador and nw Peru
165	165	ssp				C. t. lepidotus	(Swainson, 1837)	ne Brazil
166	166	ssp				C. t. peruvianus	(Cory, 1915)	c Peru
167	167	ssp				C. t. tataupa	(Temminck, 1815)	n, e Bolivia to s Brazil, Paraguay and n Argentina
168	168	Genus				Rhynchotus	Spix, 1825
169	169	Species		Red-winged Tinamou	Tinamidae	Rhynchotus rufescens	(Temminck, 1815)	SA : e, se, sc
170	170	ssp				R. r. catingae	Reiser, 1905	c, ne Brazil
171	171	ssp				R. r. pallescens	Kothe, 1907	ne, c Argentina
172	172	ssp				R. r. rufescens	(Temminck, 1815)	n Bolivia to e Brazil, Paraguay, ne Argentina and Uruguay
173	173	Species		Huayco Tinamou	Tinamidae	Rhynchotus maculicollis	Gray, GR, 1867	SA : nw Bolivia and nw Argentina
174	174	Genus				Nothoprocta	Sclater, PL & Salvin, 1873
175	175	Species		Taczanowski's Tinamou	Tinamidae	Nothoprocta taczanowskii	Sclater, PL & Salvin, 1875	SA : sc Peru
176	176	Species		Ornate Tinamou	Tinamidae	Nothoprocta ornata	(Gray, GR, 1867)	SA : Peru to n Chile and nw Argentina		TAX	Nothoprocta kalinowskii is a synonym of N. ornata (Krabbe & Schulenberg 2005; SACC 246).
177	177	ssp				N. o. branickii	Taczanowski, 1875	c Peru
178	178	ssp				N. o. ornata	(Gray, GR, 1867)	s Peru, w Bolivia and n Chile		SSP	Includes jimenezi and labradori (H&M 4:4; HBW 1).
179	179	ssp				N. o. rostrata	Berlepsch, 1907	s Bolivia and nw Argentina
180	180	Species		Chilean Tinamou	Tinamidae	Nothoprocta perdicaria	(Kittlitz, 1830)	SA : Chile
181	181	ssp				N. p. perdicaria	(Kittlitz, 1830)	nc Chile
182	182	ssp				N. p. sanborni	Conover, 1924	sc Chile
183	183	Species		Brushland Tinamou	Tinamidae	Nothoprocta cinerascens	(Burmeister, 1860)	SA : Southern Cone
184	184	ssp				N. c. cinerascens	(Burmeister, 1860)	se Bolivia to nw Paraguay and c Argentina
185	185	ssp				N. c. parvimaculata	Olrog, 1959	nw Argentina
186	186	Species		Andean Tinamou	Tinamidae	Nothoprocta pentlandii	(Gray, GR, 1867)	SA : Ecuador to c Argentina
187	187	ssp				N. p. ambigua	Cory, 1915	s Ecuador and nw Peru
188	188	ssp				N. p. niethammeri	Koepcke, 1968	wc Peru
189	189	ssp				N. p. oustaleti	Berlepsch & Stolzmann, 1901	c, s Peru
190	190	ssp				N. p. fulvescens	Berlepsch, 1902	se Peru
191	191	ssp				N. p. pentlandii	(Gray, GR, 1867)	w Bolivia, nw Argentina (Catamarca) and n Chile
192	192	ssp				N. p. patriciae	Hoy, G, 1987	nw Argentina (Salta)		SSP	Add (Cabot et al. 2016).
193	193	ssp				N. p. mendozae	Banks & Bohl, 1968	wc Argentina
194	194	ssp				N. p. doeringi	Cabanis, 1878	c Argentina
195	195	Species		Curve-billed Tinamou	Tinamidae	Nothoprocta curvirostris	Sclater, PL & Salvin, 1873	SA : Ecuador, Peru
196	196	ssp				N. c. curvirostris	Sclater, PL & Salvin, 1873	c Ecuador to n Peru
197	197	ssp				N. c. peruviana	Taczanowski, 1886	n, c Peru
198	198	Genus				Nothura	Wagler, 1827
199	199	Species		White-bellied Nothura	Tinamidae	Nothura boraquira	(Spix, 1825)	SA : e Brazil to e Bolivia and ne Paraguay
200	200	Species		Lesser Nothura	Tinamidae	Nothura minor	(Spix, 1825)	SA : se Brazil
201	201	Species		Darwin's Nothura	Tinamidae	Nothura darwinii	Gray, GR, 1867	SA : Peru to sc Argentina
202	202	ssp				N. d. peruviana	Berlepsch & Stolzmann, 1906	s Peru
203	203	ssp				N. d. agassizii	Bangs, 1910	se Peru and w Bolivia
204	204	ssp				N. d. boliviana	Salvadori, 1895	w Bolivia
205	205	ssp				N. d. salvadorii	Hartert, EJO, 1909	w Argentina
206	206	ssp				N. d. darwinii	Gray, GR, 1867	sc Argentina
207	207	Species		Spotted Nothura	Tinamidae	Nothura maculosa	(Temminck, 1815)	SA : se
208	208	ssp				N. m. cearensis	Naumburg, 1932	ne Brazil
209	209	ssp				N. m. major	(Spix, 1825)	ec Brazil
210	210	ssp				N. m. paludivaga	Conover, 1950	c Paraguay and nc Argentina
211	211	ssp				N. m. maculosa	(Temminck, 1815)	se Brazil to e Paraguay, ne Argentina and Uruguay
212	212	ssp				N. m. pallida	Olrog, 1959	nw Argentina
213	213	ssp				N. m. annectens	Conover, 1950	e Argentina
214	214	ssp				N. m. submontana	Conover, 1950	sw Argentina
215	215	ssp				N. m. nigroguttata	Salvadori, 1895	sc Argentina
216	216	ssp				N. m. chacoensis	Conover, 1937	nw Paraguay		AL, SSP	Treat (9.1) Chaco Nothura as a subspecies of Spotted Nothura (Hayes et al. 2018; SACC 782).
217	217	Genus				Taoniscus	Gloger, 1842
218	218	Species		Dwarf Tinamou	Tinamidae	Taoniscus nanus	(Temminck, 1815)	SA : se Brazil and ne Argentina
219	219	Genus				Eudromia	Geoffroy Saint-Hilaire, I, 1832
220	220	Species		Elegant Crested Tinamou	Tinamidae	Eudromia elegans	Geoffroy Saint-Hilaire, I, 1832	SA : Southern Cone
221	221	ssp				E. e. intermedia	(Dabbene & Lillo, 1913)	nw Argentina
222	222	ssp				E. e. magnistriata	Olrog, 1959	nc Argentina
223	223	ssp				E. e. riojana	Olrog, 1959	wc Argentina
224	224	ssp				E. e. albida	(Wetmore, 1921)	wc Argentina
225	225	ssp				E. e. wetmorei	Banks, 1977	w Argentina
226	226	ssp				E. e. numida	Banks, 1977	c Argentina
227	227	ssp				E. e. elegans	Geoffroy Saint-Hilaire, I, 1832	sc Argentina
228	228	ssp				E. e. multiguttata	Conover, 1950	ec Argentina
229	229	ssp				E. e. devia	Conover, 1950	sw Argentina
230	230	ssp				E. e. patagonica	Conover, 1950	s Chile and s Argentina
231	231	Species		Quebracho Crested Tinamou	Tinamidae	Eudromia formosa	(Lillo, 1905)	SA : Paraguay and n Argentina
232	232	ssp				E. f. formosa	(Lillo, 1905)	n Argentina
233	233	ssp				E. f. mira	Brodkorb, 1938	sw Paraguay		SSP	Add (Davies 2002).
234	234	Genus				Tinamotis	Vigors, 1837
235	235	Species		Puna Tinamou	Tinamidae	Tinamotis pentlandii	Vigors, 1837	SA : sc Peru, n Bolivia, n Chile and nw Argentina
236	236	Species		Patagonian Tinamou	Tinamidae	Tinamotis ingoufi	Oustalet, 1890	SA : s Chile and sw Argentina
237	237	INFRACLASS				NEOGNATHAE
238	238	PARV CLASS		WATERFOWL & LANDFOWL		GALLOANSERES
239	239	ORDER				ORDER ANSERIFORMES				PHY	Landfowl (Galliformes) and Waterfowl (Anseriformes) together (Galloanseres) are sister to all other extant non-paleognath birds (Neoaves). Within Galloanseres, resequence Anseriformes to precede Galliformes to follow standard sequencing protocol.
240	240	Family	3	Screamers	3	Family Anhimidae
241	241	Genus				Anhima	Brisson, 1760
242	242	Species		Horned Screamer	Anhimidae	Anhima cornuta	(Linnaeus, 1766)	SA : Colombia and Venezuela through Amazonia to Bolivia
243	243	Genus				Chauna	Illiger, 1811
244	244	Species		Northern Screamer	Anhimidae	Chauna chavaria	(Linnaeus, 1766)	SA : n Colombia and nw Venezuela
245	245	Species		Southern Screamer	Anhimidae	Chauna torquata	(Oken, 1816)	SA : se Peru and s Brazil to c Argentina
246	246	Blank
247	247	Family	1	Magpie Goose	1	Family Anseranatidae
248	248	Genus				Anseranas	Lesson, RP, 1828
249	249	Species		Magpie Goose	Anseranatidae	Anseranas semipalmata	(Latham, 1798)	AU : Trans-Fly (sc New Guinea) and ne WA to s VIC (n, e Australia)
250	250	Blank
251	251	Family	174	Ducks, Geese, Swans	174	Family Anatidae
252	252	Genus				Dendrocygna	Swainson, 1837
253	253	Species		White-faced Whistling Duck	Anatidae	Dendrocygna viduata	(Linnaeus, 1766)	AF, SA : widespread
254	254	Species		Black-bellied Whistling Duck	Anatidae	Dendrocygna autumnalis	(Linnaeus, 1758)	NA, MA, SA : se Texas to n Argentina
255	255	ssp				D. a. fulgens	Friedmann, 1947	se Texas to Panama
256	256	ssp				D. a. autumnalis	(Linnaeus, 1758)	Panama to Ecuador and n Argentina
257	257	Species		Spotted Whistling Duck	Anatidae	Dendrocygna guttata	Schlegel, 1866	OR, AU : Sulawesi region, n, c Moluccas, New Guinea, n Cape York Pen., ne QLD (ne Australia), Umboi (w of New Britain) and New Britain (se Bismarck Arch.)
258	258	Species		West Indian Whistling Duck	Anatidae	Dendrocygna arborea	(Linnaeus, 1758)	NA : West Indies
259	259	Species		Fulvous Whistling Duck	Anatidae	Dendrocygna bicolor	(Vieillot, 1816)	NA, MA, SA, AF, OR : widespread
260	260	Species		Plumed Whistling Duck	Anatidae	Dendrocygna eytoni	(Eyton, 1838)	AU : Australia (except sw, sc, Tasmania)
261	261	Species		Wandering Whistling Duck	Anatidae	Dendrocygna arcuata	(Horsfield, 1824)	OR, AU : Sumatra and Philippines to Australia, New Guinea, New Britain (se Bismarck Arch.) and Fiji (sw Polynesia)
262	262	ssp				D. a. arcuata	(Horsfield, 1824)	Philippines to Indonesian Arch.
263	263	ssp				D. a. pygmaea	Mayr, 1945	New Britain (se Bismarck Arch.)
264	264	ssp				D. a. australis	Reichenbach, 1850	s New Guinea and n, e Australia
265	265	Species		Lesser Whistling Duck	Anatidae	Dendrocygna javanica	(Horsfield, 1821)	OR : Pakistan to se China and Greater Sundas
266	266	Genus				Thalassornis	Eyton, 1838
267	267	Species		White-backed Duck	Anatidae	Thalassornis leuconotus	Eyton, 1838	AF : widespread
268	268	ssp				T. l. leuconotus	Eyton, 1838	e Cameroon to s Ethiopia and South Africa
269	269	ssp				T. l. insularis	Richmond, 1897	Madagascar
270	270	Genus				Cereopsis	Latham, 1801
271	271	Species		Cape Barren Goose	Anatidae	Cereopsis novaehollandiae	Latham, 1801	AU : islands off s Australia	adjacent coast
272	272	ssp				C. n. novaehollandiae	Latham, 1801	islands off Nuyts Arch (SA), Western Port (VIC) and Bass Strait (se Australia)	adjacent coast
273	273	ssp				C. n. grisea	(Vieillot, 1818)	Recherche Arch. (sw Australia)	adjacent coast
274	274	Genus				Branta	Scopoli, 1769			PHY, SEQ	Sequence of true geese (Branta, Anser) follows Ottenburghs et al. (2016).
275	275	Species		Brant Goose	Anatidae	Branta bernicla	(Linnaeus, 1758)	NA, PAL : widespread
276	276	ssp				B. b. nigricans	(Lawrence, 1846)	ne Siberia, Alaska and nw Canada	e Asia and w North America
277	277	ssp				B. b. bernicla	(Linnaeus, 1758)	nw, nc Russia	nw Europe
278	278	ssp				B. b. hrota	(Müller, OF, 1776)	ne Canada, Greenland and Spitzbergen	ne USA, Ireland, UK and nw Europe
279	279	Species		Red-breasted Goose	Anatidae	Branta ruficollis	(Pallas, 1769)	PAL : low Arctic tundra of Yamal, Gydan and Taymyr pens. (nw Siberia)	to w, s Black Sea and s Caspian Sea; prone to vagrancy elsewhere in Eurasia
280	280	Species		Nene	Anatidae	Branta sandvicensis	(Vigors, 1834)	PO : Hawaiian Is.
281	281	Species		Canada Goose	Anatidae	Branta canadensis	(Linnaeus, 1758)	NA : widespread
282	282	ssp				B. c. occidentalis	(Baird, SF, 1858)	sw Alaska
283	283	ssp				B. c. fulva	Delacour, 1951	s Alaska (USA) and w British Columbia (Canada)
284	284	ssp				B. c. maxima	Delacour, 1951	sc Canada
285	285	ssp				B. c. parvipes	(Cassin, 1852)	c Alaska (USA) to c Canada	sc USA
286	286	ssp				B. c. moffitti	Aldrich, 1946	sw Canada and nw USA	w USA to n Mexico
287	287	ssp				B. c. interior	Todd, 1938	sc Canada	e USA
288	288	ssp				B. c. canadensis	(Linnaeus, 1758)	e Canada	e, se USA
289	289	Species		Barnacle Goose	Anatidae	Branta leucopsis	(Bechstein, 1803)	PAL : high Arctic e Greenland, Svalbard (n of Norway), Novaya Zemlya and nearby Kolguyev and Vaygach is. (nw Russia)	to coastal n British Is., s Scandinavia, and nw Europe
290	290	Species		Cackling Goose	Anatidae	Branta hutchinsii	(Richardson, 1832)	NA : c Canada	to Texas and n Mexico
291	291	ssp				B. h. leucopareia	(Brandt, JF, 1836)	Bering I., n Kuril Is. (se Russia) and Aleutian Is. (USA)	Japan and w USA	SSP	Includes extinct asiatica (Mowbray et al. 2002).
292	292	ssp				B. h. minima	Ridgway, 1885	w Alaska (USA)	sw Canada and w USA
293	293	ssp				B. h. taverneri	Delacour, 1951	ne Alaska (USA) and n Canada	sw USA and Mexico
294	294	ssp				B. h. hutchinsii	(Richardson, 1832)	nc Canada and Greenland	Texas and Mexico
295	295	Genus				Anser	Brisson, 1760
296	296	Species		Bar-headed Goose	Anatidae	Anser indicus	(Latham, 1790)	PAL : c Asia	n India
297	297	Species		Emperor Goose	Anatidae	Anser canagicus	(Sevastianov, 1802)	NA, PAL : w Alaska and ne Siberia
298	298	Species		Ross's Goose	Anatidae	Anser rossii	Cassin, 1861	NA : n Canada	s, w USA and n Mexico
299	299	Species		Snow Goose	Anatidae	Anser caerulescens	(Linnaeus, 1758)	NA : n	s, w USA and n Mexico	TAX, PHY	Merge Chen (caerulescens, rossi, canagica) into Anser (Ottenburghs et al. 2016).
300	300	ssp				A. c. caerulescens	(Linnaeus, 1758)	ne Siberia, n Alaska (USA) and nw Canada	s USA, n Mexico and Japan
301	301	ssp				A. c. atlanticus	(Kennard, 1927)	ne Canada and nw Greenland	ne USA
302	302	Species		Greylag Goose	Anatidae	Anser anser	(Linnaeus, 1758)	PAL : c, w	n OR
303	303	ssp				A. a. anser	(Linnaeus, 1758)	n, c Europe	s Europe and n Africa
304	304	ssp				A. a. rubrirostris	Swinhoe, 1871	ec Europe to China	Asia Minor and s Asia
305	305	Species		Swan Goose	Anatidae	Anser cygnoides	(Linnaeus, 1758)	PAL : c Asia and Mongolia to se Siberia	se China
306	306	Species		Taiga Bean Goose	Anatidae	Anser fabalis	(Latham, 1787)	PAL : n	se China and c Europe	ENG	Change English name Anser fabalis to Taiga Bean Goose with split of A. serrirostris (AOU 2007).
307	307	ssp				A. f. fabalis	(Latham, 1787)	Scandinavia to nc Siberia	c, s Europe and sw Asia
308	308	ssp				A. f. johanseni	Delacour, 1951	w Siberia	c, sc Asia
309	309	ssp				A. f. middendorffii	Severtsov, 1873	e Siberia	e China, Korean Pen. and Japan
310	310	Species		Pink-footed Goose	Anatidae	Anser brachyrhynchus	Baillon, 1834	PAL : Greenland, Iceland and Svalbard	nw Europe
311	311	Species		Tundra Bean Goose	Anatidae	Anser serrirostris	Gould, 1852	PAL : n		PL, TAX	Species status of these Anser geese uncertain. Split of Anser serrirostris from A. fabalis followed AOU/NACC 2007 but may have been premature. Rukonen et al. (2008) suggest that middendorffii is basal to the clade that includes both fabalis and serrirostris, based on mtDNA control region. Author citation Gould, 1852 rather than Swinhoe, 1871 (H&M 4:10).
312	312	ssp				A. s. rossicus	Buturlin, 1933	n Russia and nw Siberia	w, c Europe and sw Asia
313	313	ssp				A. s. serrirostris	Gould, 1852	ne Siberia	China, Korean Pen. and Japan
314	314	Species		Greater White-fronted Goose	Anatidae	Anser albifrons	(Scopoli, 1769)	NA, MA, PAL : widespread
315	315	ssp				A. a. flavirostris	Dalgety & Scott, P, 1948	w Greenland	Ireland and Scotland
316	316	ssp				A. a. albifrons	(Scopoli, 1769)	n Russia	w Europe to e Asia
317	317	ssp				A. a. elgasi	Delacour & Ripley, 1975	s Alaska (USA)	n, c California (USA)
318	318	ssp				A. a. gambelli	Hartlaub, 1852	Alaska and nw, nc Canada	s USA and n Mexico
319	319	ssp				A. a. sponsa	Banks, 2011	w Alaska (USA)	California (USA) and w Mexico
320	320	Species		Lesser White-fronted Goose	Anatidae	Anser erythropus	(Linnaeus, 1758)	PAL : n Eurasia	se Europe and e China
321	321	Genus				Coscoroba	Reichenbach, 1853
322	322	Species		Coscoroba Swan	Anatidae	Coscoroba coscoroba	(Molina, 1782)	SA : Southern Cone
323	323	Genus				Cygnus	Garsault, 1764
324	324	Species		Black Swan	Anatidae	Cygnus atratus	(Latham, 1790)	AU : Australia (except n, sc), Tasmania, and North, South, Stewart and Chatham is. (New Zealand)
325	325	Species		Black-necked Swan	Anatidae	Cygnus melancoryphus	(Molina, 1782)	SA : Southern Cone		TAX	Change spelling of Cygnus melanocoryphus to Cygnus melancoryphus (David & Gosselin 2002; SACC).
326	326	Species		Mute Swan	Anatidae	Cygnus olor	(Gmelin, JF, 1789)	PAL : Europe to c Asia	n AF and India
327	327	Species		Trumpeter Swan	Anatidae	Cygnus buccinator	Richardson, 1831	NA : Alaska, w Canada and nc USA	w Canada and nw, c USA
328	328	Species		Tundra Swan	Anatidae	Cygnus columbianus	(Ord, 1815)	PAL, NA : n	s PAL and s, c NA	TAX	Tundra Swan was formerly treated as two species: the North American race with at most a small yellow spot at the base of the bill, as Whistling Swan, Cygnus columbianus; and the Eurasian race, with a large yellow patch at the base of the bill, as Bewick’s Swan, C. bewickii. Currently treated as conspecific (AOU 1983).
329	329	ssp				C. c. columbianus	(Ord, 1815)	Alaska and n Canada	e and w coast of USA
330	330	ssp				C. c. bewickii	Yarrell, 1830	n Eurasia	w Europe to e, s Asia
331	331	Species		Whooper Swan	Anatidae	Cygnus cygnus	(Linnaeus, 1758)	PAL : n Eurasia	w Europe and e China
332	332	Genus				Stictonetta	Reichenbach, 1853
333	333	Species		Freckled Duck	Anatidae	Stictonetta naevosa	(Gould, 1841)	AU : Australia (except n, sc, Tasmania)
334	334	Genus				Hymenolaimus	Gray, GR, 1843
335	335	Species		Blue Duck	Anatidae	Hymenolaimus malacorhynchos	(Gmelin, JF, 1789)	AU : c, s North and w South Is. (New Zealand)
336		ssp				H. m. hymenolaimus	Mathews, 1937	c, s North I. (New Zeland)		SSP	Recognize subspecies hymenolaimus based on strong genetic divergence from the nominate subspecies and some differences in plumage (Marchant & Higgins 1990; Robertson et al. 2007).
337		ssp				H. m. malacorhynchos	(Gmelin, JF, 1789)	w South I. (New Zealand)
338	336	Genus				Tachyeres	Owen, 1875
339	337	Species		Flying Steamer Duck	Anatidae	Tachyeres patachonicus	(King, PP, 1831)	SA : s Chile, s Argentina and (perhaps) Falkland Is.
340	338	Species		Fuegian Steamer Duck	Anatidae	Tachyeres pteneres	(Forster, JR, 1844)	SA : coastal s Chile and s Argentina
341	339	Species		Falkland Steamer Duck	Anatidae	Tachyeres brachypterus	(Latham, 1790)	SA : Falkland Is.
342	340	Species		Chubut Steamer Duck	Anatidae	Tachyeres leucocephalus	Humphrey & Thompson, 1981	SA : coastal nc to s Chubut Province (se Argentina)
343	341	Genus				Merganetta	Gould, 1842
344	342	Species		Torrent Duck	Anatidae	Merganetta armata	Gould, 1842	SA : Venezuela to c Chile and w Argentina
345	343	ssp				M. a. colombiana	des Murs, 1845	w Venezuela and n Colombia to c Ecuador
346	344	ssp				M. a. leucogenis	(Tschudi, 1843)	n Peru
347	345	ssp				M. a. turneri	Sclater, PL & Salvin, 1869	s Peru and n Chile
348	346	ssp				M. a. garleppi	Berlepsch, 1894	n Bolivia
349	347	ssp				M. a. berlepschi	Hartert, EJO, 1909	s Bolivia and nw Argentina
350	348	ssp				M. a. armata	Gould, 1842	w Argentina and Chile
351	349	Genus				Plectropterus	Stephens, 1824
352	350	Species		Spur-winged Goose	Anatidae	Plectropterus gambensis	(Linnaeus, 1766)	AF : widespread
353	351	ssp				P. g. gambensis	(Linnaeus, 1766)	Gambia to Ethiopia s to Angola and Mozambique
354	352	ssp				P. g. niger	Sclater, PL, 1877	Namibia and Zimbabwe through South Africa
355	353	Genus				Sarkidiornis	Eyton, 1838
356	354	Species		Comb Duck	Anatidae	Sarkidiornis sylvicola	Ihering, HFA & Ihering, R, 1907	SA : n Colombia and Venezuela to n Argentina			Split accepted by Chesser et al. (2020), NACC 2020-B-02.
357	355	Species		Knob-billed Duck	Anatidae	Sarkidiornis melanotos	(Pennant, 1769)	AF, OR : Africa s of the Sahara and s, se Asia			Split accepted by Chesser et al. (2020), NACC 2020-B-02.
358	356	Genus				Cyanochen	Bonaparte, 1856
359	357	Species		Blue-winged Goose	Anatidae	Cyanochen cyanoptera	(Rüppell, 1845)	AF : montane Ethiopia
360	358	Genus				Alopochen	Stejneger, 1885
361	359	Species		Egyptian Goose	Anatidae	Alopochen aegyptiaca	(Linnaeus, 1766)	AF : s Mauritania to s Egypt and Ethiopia s to South Africa
362	360	Species	††	Mauritius Sheldgoose	Anatidae	Alopochen mauritiana	(Newton, E & Gadow, 1893)	IO : Mauritius (c Mascarenes)		EXT, ENG	Change English name from Mascarene Sheldgoose to Mauritius Sheldgoose with recognition of Reunion Sheldgoose as a separate species (Cheke & Hume 2008).
363	361	Species	††	Reunion Sheldgoose	Anatidae	Alopochen kervazoi	(Cowles, 1994)	IO : Réunion (w Mascarenes)		EXT, AS	Follows Cheke & Hume (2008). Treated as conspecific with A. mauritiana by R. Roe (pers. comm.).
364	362	Genus				Neochen	Oberholser, 1918
365	363	Species		Orinoco Goose	Anatidae	Neochen jubata	(Spix, 1825)	SA : Amazonia to n Argentina
366	364	Genus				Chloephaga	Eyton, 1838
367	365	Species		Andean Goose	Anatidae	Chloephaga melanoptera	(Eyton, 1838)	SA : Peru to s Chile and Argentina
368	366	Species		Upland Goose	Anatidae	Chloephaga picta	(Gmelin, JF, 1789)	SA : Southern Cone
369	367	ssp				C. p. picta	(Gmelin, JF, 1789)	s Chile and s Argentina
370	368	ssp				C. p. leucoptera	(Gmelin, JF, 1789)	Falkland Is.
371	369	Species		Kelp Goose	Anatidae	Chloephaga hybrida	(Molina, 1782)	SA : s
372	370	ssp				C. h. hybrida	(Molina, 1782)	s Chile and s Argentina
373	371	ssp				C. h. malvinarum	Phillips, JC, 1916	Falkland Is.
374	372	Species		Ashy-headed Goose	Anatidae	Chloephaga poliocephala	Sclater, PL, 1857	SA : Southern Cone
375	373	Species		Ruddy-headed Goose	Anatidae	Chloephaga rubidiceps	Sclater, PL, 1861	SA : s Chile, s Argentina and Falkland Is.
376	374	Genus				Radjah	Reichenbach, 1853			TAX	Separate Radjah Shelduck from Tadorna to monospecific genus Radjah, as it is paraphyletic in Tadorna relative to Alopochen (Worthy 2009; Gonzalez et al. 2009).
377	375	Species		Radjah Shelduck	Anatidae	Radjah radjah	(Garnot & Lesson, RP, 1828)	AU : Moluccas, New Guinea and n Australia		ENG	Change English name of Raja Shelduck to Radjah Shelduck to align with prevailing usage.
378	376	ssp				R. r. radjah	(Garnot & Lesson, RP, 1828)	Moluccas and New Guinea
379	377	ssp				R. r. rufitergum	(Hartert, EJO, 1905)	ne WA to se QLD (n, e Australia)
380	378	Genus				Tadorna	Boie, F, 1822
381	379	Species		Common Shelduck	Anatidae	Tadorna tadorna	(Linnaeus, 1758)	PAL, AF : w Europe to ne China	n AF, n India and s China
382	380	Species		Ruddy Shelduck	Anatidae	Tadorna ferruginea	(Pallas, 1764)	PAL : s Europe to c Asia, nw Africa and Ethiopia	n AF, OR
383	381	Species		South African Shelduck	Anatidae	Tadorna cana	(Gmelin, JF, 1789)	AF : Namibia, Botswana and South Africa
384	382	Species		Australian Shelduck	Anatidae	Tadorna tadornoides	(Jardine & Selby, 1828)	AU : s Australia (except c) and Tasmania
385	383	Species		Paradise Shelduck	Anatidae	Tadorna variegata	(Gmelin, JF, 1789)	AU : North, South, Stewart and satellites (New Zealand)
386	384	Species	†	Crested Shelduck	Anatidae	Tadorna cristata	(Kuroda, Nm, 1917)	PAL : ne Asia	ne Siberia, Korean Pen., s Japan and ne China
387	385	Genus				Malacorhynchus	Swainson, 1831
388	386	Species		Pink-eared Duck	Anatidae	Malacorhynchus membranaceus	(Latham, 1801)	AU : Australia (except far ne, sc, Tasmania)
389	387	Genus				Salvadorina	Rothschild & Hartert, EJO, 1894
390	388	Species		Salvadori's Teal	Anatidae	Salvadorina waigiuensis	Rothschild & Hartert, EJO, 1894	AU : montane New Guinea
391	389	Genus				Cairina	Fleming, J, 1822
392	390	Species		Muscovy Duck	Anatidae	Cairina moschata	(Linnaeus, 1758)	NA, MA, SA : s Texas to n Argentina
393	391	Genus				Asarcornis	Salvadori, 1895
394	392	Species		White-winged Duck	Anatidae	Asarcornis scutulata	(Müller, S, 1842)	OR : ne India to se Asia and Sumatra (formerly Java)
395	393	Genus				Pteronetta	Salvadori, 1895
396	394	Species		Hartlaub's Duck	Anatidae	Pteronetta hartlaubii	(Cassin, 1860)	AF : Sierra Leone to sw Uganda and n Angola
397	395	Genus				Aix	Boie, F, 1828
398	396	Species		Wood Duck	Anatidae	Aix sponsa	(Linnaeus, 1758)	NA : widespread	s USA to n Mexico
399	397	Species		Mandarin Duck	Anatidae	Aix galericulata	(Linnaeus, 1758)	PAL : se Siberia, Korean Pen., Japan and e China	se China
400	398	Genus				Chenonetta	Brandt, JF, 1836
401	399	Species		Maned Duck	Anatidae	Chenonetta jubata	(Latham, 1801)	AU : Australia (except n, sc)
402	400	Genus				Nettapus	Brandt, JF, 1836
403	401	Species		African Pygmy Goose	Anatidae	Nettapus auritus	(Boddaert, 1783)	AF : s of the Sahara
404	402	Species		Cotton Pygmy Goose	Anatidae	Nettapus coromandelianus	(Gmelin, JF, 1789)	OR : widespread	AU
405	403	ssp				N. c. coromandelianus	(Gmelin, JF, 1789)	India to s China, Indonesian Arch. and New Guinea
406	404	ssp				N. c. albipennis	Gould, 1842	ne Australia
407	405	Species		Green Pygmy Goose	Anatidae	Nettapus pulchellus	Gould, 1842	AU : e Lesser Sundas, s Moluccas, s New Guinea and ne WA to se QLD (n, e Australia)
408	406	Genus				Amazonetta	Boetticher, 1929
409	407	Species		Brazilian Teal	Anatidae	Amazonetta brasiliensis	(Gmelin, JF, 1789)	SA : Amazonia and se
410	408	ssp				A. b. brasiliensis	(Gmelin, JF, 1789)	e Colombia to e Brazil
411	409	ssp				A. b. ipecutiri	(Vieillot, 1816)	e Bolivia to s Brazil and n Argentina
412	410	Genus				Callonetta	Delacour, 1936
413	411	Species		Ringed Teal	Anatidae	Callonetta leucophrys	(Vieillot, 1816)	SA : se Bolivia to se Brazil and Uruguay
414	412	Genus				Lophonetta	Riley, 1914
415	413	Species		Crested Duck	Anatidae	Lophonetta specularioides	(King, PP, 1828)	SA : s
416	414	ssp				L. s. alticola	(Ménégaux, 1909)	c Peru to c Chile and nw Argentina
417	415	ssp				L. s. specularioides	(King, PP, 1828)	s Chile, s Argentina and Falkland Is.
418	416	Genus				Speculanas	Boetticher, 1929
419	417	Species		Bronze-winged Duck	Anatidae	Speculanas specularis	(King, PP, 1828)	SA : s Chile and s Argentina		ENG	Also called Spectacled Duck (SACC). Bronze-winged Duck is the long-established name in aviculture.
420	418	Genus				Sibirionetta	Boetticher, 1929			PHY, TAX, SEQ	Transfer Baikal Teal from Anas to monotypic Sibirionetta (Gonzalez et al. 2009; H&M 4; NACC 2017-B-10).
421	419	Species		Baikal Teal	Anatidae	Sibirionetta formosa	(Georgi, 1775)	PAL : e Siberia	se China and Japan
422	420	Genus				Spatula	Boie, F, 1822			PHY, TAX, SEQ	Transfer 10 species of teals and shovelers from Anas to Spatula and resequence (Gonzalez et al. 2009; H&M 4; NACC 2017-B-10).
423	421	Species		Garganey	Anatidae	Spatula querquedula	(Linnaeus, 1758)	PAL : w Europe to Japan	w, c Africa and Asia to New Guinea
424	422	Species		Blue-billed Teal	Anatidae	Spatula hottentota	(Eyton, 1838)	AF : Nigeria to Ethiopia and s to South Africa, Madagascar		ENG	Change English name from Hottentot Teal to Blue-billed Teal in concert with BirdLife South Africa List Committee, as the former name has become offensive. See Koopman (2021).
425	423	Species		Puna Teal	Anatidae	Spatula puna	(Tschudi, 1844)	SA : Peru to nw Argentina
426	424	Species		Silver Teal	Anatidae	Spatula versicolor	(Vieillot, 1816)	SA : s
427	425	ssp				S. v. versicolor	(Vieillot, 1816)	c Chile to s Brazil and s Argentina
428	426	ssp				S. v. fretensis	(King, PP, 1831)	s Chile, s Argentina and Falkland Is.	c Argentina and Uruguay
429	427	Species		Red Shoveler	Anatidae	Spatula platalea	(Vieillot, 1816)	SA : s Peru, c Chile and s Brazil to Tierra del Fuego
430	428	Species		Cinnamon Teal	Anatidae	Spatula cyanoptera	(Vieillot, 1816)	NA, MA, SA : w NA to s SA
431	429	ssp				S. c. septentrionalium	(Snyder & Lumsden, 1951)	w North America	nw South America
432	430	ssp				S. c. tropica	(Snyder & Lumsden, 1951)	nw Colombia
433	431	ssp				S. c. borreroi	(Snyder & Lumsden, 1951)	ec Colombia
434	432	ssp				S. c. orinoma	(Oberholser, 1906)	Peru, Bolivia, n Chile and nw Argentina
435	433	ssp				S. c. cyanoptera	(Vieillot, 1816)	sw Peru to s Brazil, s Argentina and Falkland Is.
436	434	Species		Blue-winged Teal	Anatidae	Spatula discors	(Linnaeus, 1766)	NA : s Canada and USA	MA, n SA
437	435	Species		Cape Shoveler	Anatidae	Spatula smithii	Hartert, EJO, 1891	AF : Namibia, Botswana and South Africa
438	436	Species		Australasian Shoveler	Anatidae	Spatula rhynchotis	(Latham, 1801)	AU : s Australia, Tasmania and North and South Is. (New Zealand)		SSP	Includes variegata; treat as monotypic (Gill et al. 2010).
439	437	Species		Northern Shoveler	Anatidae	Spatula clypeata	(Linnaeus, 1758)	NA, PAL : widespread	MA, AF, OR
440	438	Genus				Mareca	Stephens, 1824			PHY, TAX, SEQ	Transfer 6 species of wigeons from Anas to Mareca and resequence (Gonzalez et al. 2009; H&M 4; NACC 2017-B-10).
441	439	Species		Gadwall	Anatidae	Mareca strepera	(Linnaeus, 1758)	NA, PAL : widespread	MA, AF, n OR
442	440	ssp				M. s. strepera	(Linnaeus, 1758)	n, c PAL, NA	MA, AF, n OR
443	441	ssp	†			M. s. couesi	(Streets, 1876)	Tabuaeran Is. (Kiribati)
444	442	Species		Falcated Duck	Anatidae	Mareca falcata	(Georgi, 1775)	PAL : Mongolia, e Siberia and ne China	n India to s, e China, s Korean Pen. and Japan
445	443	Species		Eurasian Wigeon	Anatidae	Mareca penelope	(Linnaeus, 1758)	PAL : n Eurasia	AF and n OR
446	444	Species		Chiloe Wigeon	Anatidae	Mareca sibilatrix	(Poeppig, 1829)	SA : Southern Cone
447	445	Species		American Wigeon	Anatidae	Mareca americana	(Gmelin, JF, 1789)	NA : Alaska, Canada and n USA	MA
448	446	Species	††	Amsterdam Wigeon	Anatidae	Mareca marecula	(Olson & Jouventin, 1996)	IO : Amsterdam I.		EXT
449	447	Genus				Anas	Linnaeus, 1758			PHY, TAX, SEQ	Excludes species moved to Sibirionetta, Spatula, and Mareca and resequenced (Gonzalez et al. 2009; H&M 4; NACC 2017-B-10).
450	448	Species		African Black Duck	Anatidae	Anas sparsa	Eyton, 1838	AF : widespread
451	449	ssp				A. s. leucostigma	Rüppell, 1845	Nigeria to DR Congo, Sudan and Ethiopia s to Zimbabwe and Angola
452	450	ssp				A. s. sparsa	Eyton, 1838	Namibia and s Zimbabwe to South Africa
453	451	Species		Yellow-billed Duck	Anatidae	Anas undulata	Dubois, CF, 1838	AF : ec, sc, s
454	452	ssp				A. u. ruppelli	Blyth, 1855	e Sudan, Ethiopia and n Kenya
455	453	ssp				A. u. undulata	Dubois, CF, 1838	s Kenya to Angola and w South Africa
456	454	Species		Meller's Duck	Anatidae	Anas melleri	Sclater, PL, 1865	AF : montane e Madagascar (rare)
457	455	Species		Pacific Black Duck	Anatidae	Anas superciliosa	Gmelin, JF, 1789	AU : widespread
458	456	ssp				A. s. superciliosa	Gmelin, JF, 1789	Java and Sulawesi region to w New Guinea, w Australia, Tasmania and New Zealand region (where pure form perhaps extinct through hybridization)		SSP	Includes rogersi, poorly differentiated from the nominate (Marchant & Higgins 1990b).
459	457	ssp				A. s. pelewensis	Hartlaub & Finsch, 1872	n, c New Guinea, Solomon Is. to Society Is. and Austral Is. (e Polynesia)
460	458	Species		Laysan Duck	Anatidae	Anas laysanensis	Rothschild, 1892	PO : Laysan I.
461	459	Species		Hawaiian Duck	Anatidae	Anas wyvilliana	Sclater, PL, 1878	PO : Hawaiian Is.
462	460	Species		Philippine Duck	Anatidae	Anas luzonica	Fraser, 1839	OR : Philippines (except Sulu Arch.)
463	461	Species		Indian Spot-billed Duck	Anatidae	Anas poecilorhyncha	Forster, JR, 1781	OR : s, se Asia from Pakistan, s to Sri Lanka, e to Laos and n to sw Yunnan
464	462	ssp				A. p. poecilorhyncha	Forster, JR, 1781	India and Sri Lanka
465	463	ssp				A. p. haringtoni	(Oates, 1907)	Myanmar to s China and Laos
466	464	Species		Eastern Spot-billed Duck	Anatidae	Anas zonorhyncha	Swinhoe, 1866	OR : China and se Asia	se Asia
467	465	Species		Mallard	Anatidae	Anas platyrhynchos	Linnaeus, 1758	NA, PAL : widespread	Mexico, n AF, AU and n OR
468	466	ssp				A. p. platyrhynchos	Linnaeus, 1758	Europe, Asia and North America	n Africa, India, s USA and Mexico
469	467	ssp				A. p. conboschas	Brehm, CL, 1831	Greenland
470	468	Species		Mottled Duck	Anatidae	Anas fulvigula	Ridgway, 1874	NA : sc, se
471	469	ssp				A. f. fulvigula	Ridgway, 1874	Florida (se USA)
472	470	ssp				A. f. maculosa	Sennett, 1889	sc USA and ne Mexico
473	471	Species		American Black Duck	Anatidae	Anas rubripes	Brewster, 1902	NA : e Canada and ne USA	e USA
474	472	Species		Mexican Duck	Anatidae	Anas diazi	Ridgway, 1886	NA, MA : sw USA to n, c Mexico highlands		AS	Mexican Duck Anas diazi is related to Black and Mottled Ducks and should be recognized (McCracken et al. 2001); lump by AOU cites only Hubbard (1977). Split accepted by Chesser et al. (2020), NACC 2020-A-08.
475	473	Species		Cape Teal	Anatidae	Anas capensis	Gmelin, JF, 1789	AF : Chad, Sudan and Ethiopia to South Africa	w AF
476	474	Species		White-cheeked Pintail	Anatidae	Anas bahamensis	Linnaeus, 1758	SA, NA : widespread in South America and Caribbean
477	475	ssp				A. b. bahamensis	Linnaeus, 1758	West Indies and n South America
478	476	ssp				A. b. rubrirostris	Vieillot, 1816	s Ecuador and s Brazil to n Argentina and n Chile
479	477	ssp				A. b. galapagensis	(Ridgway, 1890)	Galápagos
480	478	Species		Red-billed Teal	Anatidae	Anas erythrorhyncha	Gmelin, JF, 1789	AF : s Sudan and Ethiopia to South Africa
481	479	Species		Yellow-billed Pintail	Anatidae	Anas georgica	Gmelin, JF, 1789	SA : w, s		TAX	Anas georgica of South Georgia includes mainland subspecies spinicauda, which may deserve recognition (Jaramillo 2003; SACC needs proposal).
482	480	ssp	†			A. g. niceforoi	Wetmore & Borrero, 1946	ec Colombia
483	481	ssp				A. g. spinicauda	Vieillot, 1816	s Colombia to s Argentina, s Chile and Falkland Is.
484	482	ssp				A. g. georgica	Gmelin, JF, 1789	South Georgia Is.
485	483	Species		Eaton's Pintail	Anatidae	Anas eatoni	(Sharpe, 1875)	IO : Kerguelen Is.
486	484	ssp				A. e. drygalskii	Reichenow, 1904	Crozet Is.
487	485	ssp				A. e. eatoni	(Sharpe, 1875)	Kerguelen Is.
488	486	Species		Northern Pintail	Anatidae	Anas acuta	Linnaeus, 1758	NA, PAL : widespread	MA, OR and AF
489	487	Species		Eurasian Teal	Anatidae	Anas crecca	Linnaeus, 1758	PAL, NA : n, c Europe, Asia and Aleutian Is.	c, s Europe, n Africa and c, s, e Asia	SSP	Includes nimia; variation clinal so treat as monotypic (Sangster et al. 2001; Carboneras et al. 2017).
490	488	Species		Green-winged Teal	Anatidae	Anas carolinensis	Gmelin, JF, 1789	NA : widespread	MA	PL	Treated as conspecific with A. crecca by NACC; H&M 4.
491	489	Species		Yellow-billed Teal	Anatidae	Anas flavirostris	Vieillot, 1816	SA : w, s		TAX; ENG	Anas flavirostris includes subspecies oxyptera which may deserve recognition (Jaramillo 2003); change English name to Yellow-billed Teal per SACC.
492	490	ssp				A. f. oxyptera	Meyen, 1834	n Peru to n Chile and n Argentina
493	491	ssp				A. f. flavirostris	Vieillot, 1816	Southern Cone, Falkland Is. and South Georgia Is.
494	492	Species		Andean Teal	Anatidae	Anas andium	(Sclater, PL & Salvin, 1873)	SA : Colombia and Ecuador		AS	Anas andium is split from A. flavirostris (Ridgely et al. 2001; Hilty 2003; SACC 356).
495	493	ssp				A. a. altipetens	(Conover, 1941)	e Colombia and w Venezuela
496	494	ssp				A. a. andium	(Sclater, PL & Salvin, 1873)	c, s Colombia to Ecuador
497	495	Species		Sunda Teal	Anatidae	Anas gibberifrons	Müller, S, 1842	OR : Sumatra and Borneo to Sulawesi region and Lesser Sundas
498	496	Species		Andaman Teal	Anatidae	Anas albogularis	(Hume, 1873)	OR : Andaman Is. and Cocos Is.		AS	Anas albogularis is split from A. gibberifrons (Rasmussen & Anderton 2005; followed in Clements 2007).
499	497	Species	††	Mascarene Teal	Anatidae	Anas theodori	Newton, E & Gadow, 1893	IO : Réunion and Mauritius (w, c Mascarenes, sw Indian Ocean)		TAX	See Cheke & Hume (2008).
500	498	Species		Grey Teal	Anatidae	Anas gracilis	Buller, 1869	AU : widespread
501	499	ssp				A. g. gracilis	Buller, 1869	New Guinea to Australia, Vanuatu, Grande Terre (New Caledonia) and North and South Is. (New Zealand)
502	500	ssp	†			A. g. remissa	Ripley, 1942	Rennell (s Solomon Is.)
503	501	Species		Chestnut Teal	Anatidae	Anas castanea	(Eyton, 1838)	AU : Australia (except n, c)
504	502	Species		Bernier's Teal	Anatidae	Anas bernieri	(Hartlaub, 1860)	AF : coastal w Madagascar
505	503	Species		Brown Teal	Anatidae	Anas chlorotis	Gray, GR, 1845	AU : Great Barrier I. (off ne North I.) and other satellites (New Zealand)		AS	Anas chlorotis is split from A. aucklandica (Daugherty et al. 1999; Kennedy & Spencer 2000).
506	504	Species		Auckland Teal	Anatidae	Anas aucklandica	(Gray, GR, 1844)	AU : Auckland Is. (s of South I., New Zealand)		ENG	Change English name of Anas aucklandica from Brown Teal to Auckland Teal with splits of A. nesiotis and A. chlorotis (now Brown Teal).
507	505	Species		Campbell Teal	Anatidae	Anas nesiotis	(Fleming, JH, 1935)	AU : Campbell Is. (s of South I., New Zealand)		AS	Anas nesiotis is split from A. aucklandica (Daugherty et al. 1999; Kennedy & Spencer 2000).
508	506	Genus				Marmaronetta	Reichenbach, 1853
509	507	Species		Marbled Duck	Anatidae	Marmaronetta angustirostris	(Ménétriés, 1832)	PAL : s Spain and nw Africa to Pakistan	AF
510	508	Genus	†			Rhodonessa	Reichenbach, 1853
511	509	Species	†	Pink-headed Duck	Anatidae	Rhodonessa caryophyllacea	(Latham, 1790)	OR : ne, e India and Myanmar	OR
512	510	Genus				Netta	Kaup, 1829
513	511	Species		Red-crested Pochard	Anatidae	Netta rufina	(Pallas, 1773)	PAL : c, s Europe to n China	n Africa and s Asia
514	512	Species		Rosy-billed Pochard	Anatidae	Netta peposaca	(Vieillot, 1816)	SA : Brazil and Paraguay to c Argentina and c Chile
515	513	Species		Southern Pochard	Anatidae	Netta erythrophthalma	(Wied-Neuwied, M, 1833)	AF, SA : e, se, s AF and Amazonia
516	514	ssp				N. e. brunnea	(Eyton, 1838)	Ethiopia to South Africa
517	515	ssp				N. e. erythrophthalma	(Wied-Neuwied, M, 1833)	Amazonia
518	516	Genus				Aythya	Boie, F, 1822
519	517	Species		Canvasback	Anatidae	Aythya valisineria	(Wilson, A, 1814)	NA : widespread	MA
520	518	Species		Redhead	Anatidae	Aythya americana	(Eyton, 1838)	NA : widespread	MA
521	519	Species		Common Pochard	Anatidae	Aythya ferina	(Linnaeus, 1758)	PAL : w Europe to c Asia and n China	AF and n OR
522	520	Species		Hardhead	Anatidae	Aythya australis	(Eyton, 1838)	AU : Australia and Tasmania, New Zealand, Grande Terre (New Caledonia) and Banks Is. to Tanna (n to s Vanuatu)	to Sulawesi and e Java	SSP	Includes extima, treated as monotypic (Carboneras & Kirwan 2017).
523	521	Species		Madagascar Pochard	Anatidae	Aythya innotata	(Salvadori, 1894)	AF : nw Madagascar (nearly extinct and now restricted to single lake in Banemavka area)
524	522	Species		Baer's Pochard	Anatidae	Aythya baeri	(Radde, 1863)	PAL : se Siberia and n China	s China and se Asia
525	523	Species		Ferruginous Duck	Anatidae	Aythya nyroca	(Güldenstädt, 1770)	PAL : w Europe and nw Africa to c Asia	AF
526	524	Species		New Zealand Scaup	Anatidae	Aythya novaeseelandiae	(Gmelin, JF, 1789)	AU : North and South Is. (New Zealand)
527	525	Species		Ring-necked Duck	Anatidae	Aythya collaris	(Donovan, 1809)	NA : widespread	MA
528	526	Species		Tufted Duck	Anatidae	Aythya fuligula	(Linnaeus, 1758)	PAL : widespread	AF and n OR
529	527	Species		Greater Scaup	Anatidae	Aythya marila	(Linnaeus, 1761)	NA, PAL : subarctic Iceland and Scandinavia to Kamchatka and the Commander Is. (se Russia); Alaska to n Quebec	to coasts of nw, ec Europe (e North Atlantic); Black and Caspian seas; Japan and Korean Pen. to e China and Taiwan (w North Pacific); c California (e North Pacific), Great Lakes, North Carolina (w North Atlantic)
530	528	ssp				A. m. marila	(Linnaeus, 1761)	subarctic from Iceland and Scandinavia to Lena River (nc Siberia)	to coasts of nw, ec Europe (e North Atlantic); Black and Caspian seas
531	529	ssp				A. m. nearctica	Stejneger, 1885	Lena River (nc Siberia) to Kamchatka and the Commander Is. (se Russia); Alaska to n Quebec	Japan and Korean Pen. to e China and Taiwan (w North Pacific); c California (e North Pacific), Great Lakes, North Carolina (w North Atlantic)
532	530	Species		Lesser Scaup	Anatidae	Aythya affinis	(Eyton, 1838)	NA : sw Alaska mainland to California, wc Quebec and w Minnesota	to Central America and the Caribbean
533	531	Genus				Polysticta	Eyton, 1836
534	532	Species		Steller's Eider	Anatidae	Polysticta stelleri	(Pallas, 1769)	NA, PAL : nw, ne Siberia from Yamal Pen. to Chukotka; and Arctic Coastal Plain, n Alaska	to Kamchatka Pen., Commander and Kuril is. (se Russia) and Aleutian Is.; also Kola Pen., Barents and White seas (nw Russia) and Baltic Sea
535	533	Genus				Somateria	Leach, 1819
536	534	Species		Spectacled Eider	Anatidae	Somateria fischeri	(Brandt, JF, 1847)	NA, PAL : nc, ne Siberia from Lena Delta to Chukotka; w, n Alaska in Yukon Delta and Arctic Coastal Plain	polynyas (ice-free seas) between St. Lawrence and St. Matthew is. (n Bering Sea)
537	535	Species		King Eider	Anatidae	Somateria spectabilis	(Linnaeus, 1758)	NA, PAL : coastal n, c Greenland, Svalbard (n of Norway), Russia from e of the White Sea to Chukotka (ne Russia); Arctic Coastal Plain of Alaska, n slope of Canada and associated Arctic is.	to Kamchatka (se Russia) and Aleutian Is.; Newfoundland (se Canada), s Greenland, Iceland, and n Norway
538	536	Species		Common Eider	Anatidae	Somateria mollissima	(Linnaeus, 1758)	NA, PAL : c, s coastal Greenland, Iceland, Faroe Is., nw Europe to Chukotka Pen. (ne Russia), Alaska through Arctic Canada to Massachusetts (nw Atlantic)	to France, Kamchatka (se Russia), Aleutian Is., Long I. (New York)	PS	Some Common Eider subspecies, including Pacific Eider S. m. v-nigrum, may deserve species status (Livezey 1995; Garner & Millington 2010).
539	537	ssp				S. m. v-nigrum	Bonaparte & Gray, GR, 1855	ne Siberia and Alaska	Bering Sea and Aleutian Is.
540	538	ssp				S. m. borealis	(Brehm, CL, 1824)	Greenland, Iceland and ne Canada	nw Atlantic coast s to Gulf of St. Lawrence
541	539	ssp				S. m. sedentaria	Snyder, 1941	Hudson and James bays (ec Canada)
542	540	ssp				S. m. dresseri	Sharpe, 1871	Groswater Bay, Labrador (se Canada) to Massachusetts (ne USA)	to Long I., New York (nw Atlantic coast)
543	541	ssp				S. m. faeroeensis	Brehm, CL, 1831	Faroe, Shetland, Orkney and Outer Hebrides Is. (nw Europe)
544	542	ssp				S. m. mollissima	(Linnaeus, 1758)	nw Europe to Novaya Zemlya (nw Russia)	nw, c Europe
545	543	Genus				Histrionicus	Lesson, RP, 1828
546	544	Species		Harlequin Duck	Anatidae	Histrionicus histrionicus	(Linnaeus, 1758)	NA, PAL : ne Siberia, Chukotka, Kamchatka, and Sakhalin pens., Kuril Is., Hokkaido and n Honshu (c Japan); Aleutian Is., Alaska, w Canada, Pacific Northwest and n Rocky Mt. states; ne Canada, s Greenland and Iceland	to wc, ec North Pacific and wc North Atlantic coasts
547	545	Genus	†			Camptorhynchus	Bonaparte, 1838
548	546	Species	†	Labrador Duck	Anatidae	Camptorhynchus labradorius	(Gmelin, JF, 1789)	NA : Labrador? Gulf of St. Lawrence?	ne NA from Labrador to Chesapeake Bay
549	547	Genus				Melanitta	Boie, F, 1822
550	548	Species		Surf Scoter	Anatidae	Melanitta perspicillata	(Linnaeus, 1758)	NA : mainland Alaska through subarctic Canada e to Labrador	e Aleutian Is. to Baja California (North Pacific); Prince Edward I. to North Carolina (wc North Atlantic)
551	549	Species		Velvet Scoter	Anatidae	Melanitta fusca	(Linnaeus, 1758)	PAL : n Europe from Norway to Yenisey River (c Siberia) and ne Kazakhstan, also Turkey and Georgia	to Baltic Sea, Denmark and e coast of Britain
552	550	Species		White-winged Scoter	Anatidae	Melanitta deglandi	(Bonaparte, 1850)	NA : subarctic w Alaska to e shore of James Bay (ec Canada)	Aleutian Is. to c California (e North Pacific coast); Gulf of St. Lawrence to New Jersey (w North Atlantic)	AS	Melanitta deglandi is split from M. fusca (Livezey 1995; BOU-Sangster et al. 2005).
553	551	Species		Stejneger's Scoter	Anatidae	Melanitta stejnegeri	(Ridgway, 1887)	PAL : Yenisey Basin to Kamchatka (c, e Siberia), ne Kazakhstan and n, w Mongolia	to Kuril and Commander Is. (se Russia), coasts of Japan and e Korean Pen. (ne Pacific)	AS	Split (9.2) of Stejneger's Scoter M. stejnegeri from White-winged Scoter M. deglandi based on lack of hybridization and on morphological characters that include the black rather than brown flanks (deglandi also has brown-tinged scapulars), a more obvious hook "nose" on stejnegeri, a longer white post-ocular mark on stejnegeri, and different bill coloration (HBW; NACC 2019-A-16 and references ther…
554	552	Species		Common Scoter	Anatidae	Melanitta nigra	(Linnaeus, 1758)	PAL : se Greenland, Iceland, Scotland, and n, w Scandinavia to Olenyok River (nc Siberia)	to Baltic and North sea coasts, and Atlantic coast to nw Africa
555	553	Species		Black Scoter	Anatidae	Melanitta americana	(Swainson, 1832)	PAL, NA : Yana River to Kamchatka (e Siberia), Alaska e to nw Yukon; e Northwest Territories and sw Nunavut to Newfoundland (c to e Canada)	to c Japan (w North Pacific coast); Aleutian Is., e North Pacific coast to c California; Newfoundland to n Florida (w North Atlantic coast)	AS	Melanitta americana is split from M. nigra (Livezey 1995; Collinson et al. 2006; Sangster 2009). Accepted by BOU (Sangster et al. 2005) and AOU (2010; NACC Supplement 51, but English names were mixed up).
556	554	Genus				Clangula	Leach, 1819
557	555	Species		Long-tailed Duck	Anatidae	Clangula hyemalis	(Linnaeus, 1758)	NA, PAL : coastal Greenland, Iceland, n Fennoscandia and Arctic archs., n Russia and Siberia to Chukotka Pen., Alaska and n Canada	to n Japan, Aleutian Is. to sw Canada in North Pacific; to wc, ec North Atlantic
558	556	Genus				Bucephala	Baird, SF, 1858
559	557	Species		Bufflehead	Anatidae	Bucephala albeola	(Linnaeus, 1758)	NA : subarctic wc Alaska and Canada e to e Quebec and (locally) nw, nc USA	to c Mexico and n Florida
560	558	Species		Common Goldeneye	Anatidae	Bucephala clangula	(Linnaeus, 1758)	NA, PAL : subarctic from Scotland and Scandinavia to Sakhalin and Kamchatka (se Russia), in s through n Kazakhstan, n Mongolia and Heilongjiang (ne China); w Alaskan mainland to Labrador and New Brunswick, in s through n tier of contiguous USA
561	559	ssp				B. c. clangula	(Linnaeus, 1758)	subarctic from Scotland and Scandinavia to Sakhalin and Kamchatka (se Russia), in s through n Kazakhstan, n Mongolia and Heilongjiang (ne China)	to w, c Europe, sw Asia, c Japan, s Korean Pen. and c, e China
562	560	ssp				B. c. americana	(Bonaparte, 1838)	subarctic from w Alaskan mainland to Labrador and New Brunswick, in s through n tier of contiguous USA	to Aleutian Is. and c tier of contiguous USA
563	561	Species		Barrow's Goldeneye	Anatidae	Bucephala islandica	(Gmelin, JF, 1789)	NA, PAL : c, sw Alaska through w Canada s to nw USA se to Oregon and Colorado; ne Quebec and sw, n Labrador; Iceland	to c California and se Canada
564	562	Genus				Mergellus	Selby, 1840
565	563	Species		Smew	Anatidae	Mergellus albellus	(Linnaeus, 1758)	PAL : subarctic from n Scandinavia to Kamchatka (se Russia)	to w, c, se Europe, c Asia, Japan, Korean Pen. and se China
566	564	Genus				Lophodytes	Reichenbach, 1853
567	565	Species		Hooded Merganser	Anatidae	Lophodytes cucullatus	(Linnaeus, 1758)	NA : se Alaska to nw USA; s Manitoba to Nova Scotia (c, se Canada) to e Texas and n Florida (e, se USA)	to s California, s Texas and s Florida
568	566	Genus				Mergus	Linnaeus, 1758
569	567	Species	†	New Zealand Merganser	Anatidae	Mergus australis	Hombron & Jacquinot, 1841	AU : Auckland Is. (s of South I., New Zealand)		ENG	Formerly Auckland Merganser. Although limited to Auckland Islands in historical times, fossil record shows that this species was also formerly present on North, South and Stewart Islands (Gill et al. 2010).
570	568	Species		Brazilian Merganser	Anatidae	Mergus octosetaceus	Vieillot, 1817	SA : sc Brazil, e Paraguay and ne Argentina
571	569	Species		Common Merganser	Anatidae	Mergus merganser	Linnaeus, 1758	NA, PAL : Iceland, n, c Europe, subarctic Russia through ne Kazakhstan and ne Afghanistan through Tibet and w China, n Mongolia to Kamchatka, Hokkaido (n Japan) and ne China; sw Alaska mainland through subarctic Canada to Newfoundland, s through w USA and to n Great Lakes
572	570	ssp				M. m. merganser	Linnaeus, 1758	Iceland, n, c Europe, subarctic Russia through ne Kazakhstan and n Mongolia to Kamchatka, Hokkaido (n Japan) and ne China	s Eurasia
573	571	ssp				M. m. orientalis	Gould, 1845	ne Afghanistan through Tibet and w China	Himalayas to se China
574	572	ssp				M. m. americanus	Cassin, 1852	sw Alaska mainland through subarctic Canada to Newfoundland, s through w USA and to n Great Lakes	to nc Mexico and ec US
575	573	Species		Red-breasted Merganser	Anatidae	Mergus serrator	Linnaeus, 1758	NA, PAL : s Greenland, Iceland, n British Isles, Scandinavia to Sakhalin and Kamchatka pens., and Kuril and Commander is. (se Russia), s through n Kazakhstan and ne China; w Alaska mainland through mainland Canada from Arctic to n Great Lakes and e to Nova Scotia	to coasts of s Europe (e North Atlantic), Black and Caspian seas; Japan, Korean Pen. and e China (w North Pacific); to wc Mexico (e North Pacific), Gulf Coast and Florida (w North Atlantic)
576	574	Species		Scaly-sided Merganser	Anatidae	Mergus squamatus	Gould, 1864	PAL : e Siberia, Korean Pen. and ne China
577	575	Genus				Heteronetta	Salvadori, 1866
578	576	Species		Black-headed Duck	Anatidae	Heteronetta atricapilla	(Merrem, 1841)	SA : c Chile to Paraguay and s to c Argentina
579	577	Genus				Nomonyx	Ridgway, 1880
580	578	Species		Masked Duck	Anatidae	Nomonyx dominicus	(Linnaeus, 1766)	MA, SA : widespread
581	579	Genus				Oxyura	Bonaparte, 1828
582	580	Species		Ruddy Duck	Anatidae	Oxyura jamaicensis	(Gmelin, JF, 1789)	NA, MA : s Canada, USA and West Indies		SSP	Includes weakly differentiated subspecies rubida; treated here as monotypic (Carboneras & Kirwan 2017).
583	581	Species		Andean Duck	Anatidae	Oxyura ferruginea	(Eyton, 1838)	SA : Colombia to Southern Cone		PL	Oxyura ferruginea is split from O. jamaicensis (Ridgely & Greenfield 2001; Jaramillo 2003; Dickinson 2003). Lumped by some (H&M 4; Fjeldså 1986; SACC; McCracken & Sorenson 2005) based on hybrid populations (andina) in Colombia.
584	582	ssp				O. f. ferruginea	(Eyton, 1838)	sw Colombia to Tierra del Fuego
585	583	ssp				O. f. andina	Lehmann, 1946	nc, wc Colombia		SSP	Variable plumage intermediate between O. jamaicensis and O. ferruginea. Here treated as a subspecies of hybrid origin (see Lozano-Jaramillo et al. 2018), assigned to O. ferruginea following Hilty & Brown (1986), Ridgely & Greenfield (2001).
586	584	Species		Lake Duck	Anatidae	Oxyura vittata	(Philippi, 1860)	SA : Southern Cone
587	585	Species		Blue-billed Duck	Anatidae	Oxyura australis	Gould, 1837	AU : sw WA, sw QLD to s VIC and se SA and Tasmania (sw, se Australia)
588	586	Species		Maccoa Duck	Anatidae	Oxyura maccoa	(Eyton, 1838)	AF : Ethiopia to South Africa
589	587	Species		White-headed Duck	Anatidae	Oxyura leucocephala	(Scopoli, 1769)	PAL : s Europe and n Africa to c Asia and nw China
590	588	Genus				Biziura	Stephens, 1824
591	589	Species		Musk Duck	Anatidae	Biziura lobata	(Shaw, 1796)	AU : sw WA, sw QLD to s VIC and se SA and Tasmania (sw, se Australia)
592	590	ssp				B. l. lobata	(Shaw, 1796)	sw SW (sw Australia)
593	591	ssp				B. l. menziesi	Mathews, 1914	sw QLD to s VIC and se SA and Tasmania (se Australia)		SSP	See Guay et al. (2010); McCracken et al. (2002).
594	592	Blank
595	593	ORDER				ORDER GALLIFORMES
596	594	Family	21	Megapodes	21	Family Megapodiidae
597	595	Genus				Alectura	Latham, 1824
598	596	Species		Australian Brushturkey	Megapodiidae	Alectura lathami	Gray, JE, 1831	AU : e Australia
599	597	ssp				A. l. purpureicollis	(Le Souef, 1898)	n Cape York Pen., ne QLD (ne Australia)
600	598	ssp				A. l. lathami	Gray, JE, 1831	s Cape York Pen., ne QLD to ec NSW (e Australia)
601	599	Genus				Aepypodius	Oustalet, 1880
602	600	Species		Wattled Brushturkey	Megapodiidae	Aepypodius arfakianus	(Salvadori, 1877)	AU : New Guinea
603	601	ssp				A. a. arfakianus	(Salvadori, 1877)	montane Yapen (Geelvink Bay is., nw New Guinea) and New Guinea
604	602	ssp				A. a. misoliensis	Ripley, 1957	Misool (Raja Ampat Is., nw of New Guinea)
605	603	Species		Waigeo Brushturkey	Megapodiidae	Aepypodius bruijnii	(Oustalet, 1880)	AU : montane Waigeo (Raja Ampat Is., nw of New Guinea)
606	604	Genus				Talegalla	Lesson, RP, 1828
607	605	Species		Red-billed Brushturkey	Megapodiidae	Talegalla cuvieri	Lesson, RP, 1828	AU : Misool and Salawati (Raja Ampat Is., nw of New Guinea), Bird's Head and Neck (n sector) and wc New Guinea		SSP	Treat as monotypic; includes granti (Beehler & Pratt 2016).
608	606	Species		Black-billed Brushturkey	Megapodiidae	Talegalla fuscirostris	Salvadori, 1877	AU : Aru Is. (sw of New Guinea) and s New Guinea		SSP	Treat as monotypic; includes occidentis, aruensis and meyeri (Beehler & Pratt 2016).
609	607	Species		Collared Brushturkey	Megapodiidae	Talegalla jobiensis	Meyer, AB, 1874	AU : Yapen (Geelvink Bay is., nw New Guinea) and n, se New Guinea
610	608	ssp				T. j. jobiensis	Meyer, AB, 1874	Yapen (Geelvink Bay is., nw New Guinea) and nc New Guinea
611	609	ssp				T. j. longicaudus	Meyer, AB, 1891	e, se New Guinea
612	610	Genus				Leipoa	Gould, 1840
613	611	Species		Malleefowl	Megapodiidae	Leipoa ocellata	Gould, 1840	AU : sw WA to ec NSW (s Australia)
614	612	Genus				Macrocephalon	Müller, S, 1846
615	613	Species		Maleo	Megapodiidae	Macrocephalon maleo	Müller, S, 1846	AU : Sulawesi and Butung (=Buton, s of se Sulawesi)
616	614	Genus				Eulipoa	Ogilvie-Grant, 1893
617	615	Species		Moluccan Megapode	Megapodiidae	Eulipoa wallacei	(Gray, GR, 1861)	AU : n, c Moluccas and Misool (Raja Ampat Is., nw of New Guinea)
618	616	Genus				Megapodius	Gaimard, 1823
619	617	Species		Tongan Megapode	Megapodiidae	Megapodius pritchardii	Gray, GR, 1864	PO : Niuafo'ou (nw Tonga, sc Polynesia)
620	618	Species		Micronesian Megapode	Megapodiidae	Megapodius laperouse	Gaimard, 1823	PO : Palau (w Caroline Is.), Northern Mariana Is. and Guam (where extinct; w Micronesia)
621	619	ssp				M. l. senex	Hartlaub, 1868	Palau (w Caroline Is., w Micronesia)
622	620	ssp				M. l. laperouse	Gaimard, 1823	Northern Mariana Is. and Guam (s Mariana Is., where extinct; w Micronesia)
623	621	Species		Nicobar Megapode	Megapodiidae	Megapodius nicobariensis	Blyth, 1846	OR : Nicobar Is.
624	622	ssp				M. n. nicobariensis	Blyth, 1846	n, c Nicobar Is.
625	623	ssp				M. n. abbotti	Oberholser, 1919	Great and Little Nicobar Is.
626	624	Species		Philippine Megapode	Megapodiidae	Megapodius cumingii	Dillwyn, 1853	OR, AU : Philippines, Borneo and Sulawesi
627	625	ssp				M. c. cumingii	Dillwyn, 1853	islets off Balabac, Palawan, Calamian Is. and Sulu Arch. (sw, s Philippines) and ne Borneo
628	626	ssp				M. c. dillwyni	Tweeddale, 1878	Luzon, Mindoro, Marinduque and satellites (n Philippines)
629	627	ssp				M. c. pusillus	Tweeddale, 1878	Visayas, w Mindanao and Basilan (c, s Philippines)
630	628	ssp				M. c. tabon	Hachisuka, 1931	e Mindanao (s Philippines)
631	629	ssp				M. c. gilbertii	Gray, GR, 1862	Sulawesi and Togian Is. (between ne and ec Sulawesi)
632	630	ssp				M. c. sanghirensis	Schlegel, 1880	Sangihe Is. including Siau (n of ne Sulawesi)
633	631	ssp				M. c. talautensis	Roselaar, 1994	Talaud Is. (ne of ne Sulawesi)
634	632	Species		Sula Megapode	Megapodiidae	Megapodius bernsteinii	Schlegel, 1866	AU : Banggai and Sula Is. (e of Sulawesi)
635	633	Species		Tanimbar Megapode	Megapodiidae	Megapodius tenimberensis	Sclater, PL, 1883	AU : Tanimbar Is. (s Moluccas)
636	634	Species		Dusky Megapode	Megapodiidae	Megapodius freycinet	Gaimard, 1823	AU : n, c Moluccas and Raja Ampat Is. (nw of New Guinea)
637	635	ssp				M. f. quoyii	Gray, GR, 1862	Morotai to Obi (n Moluccas)
638	636	ssp				M. f. freycinet	Gaimard, 1823	Gebe, Waigeo, Misool and nearby islets (Raja Ampat Is., nw of New Guinea)
639	637	ssp				M. f. oustaleti	Roselaar, 1994	Batanta, Salawati, and other islets (Raja Ampat Is., nw of New Guinea)
640	638	ssp				M. f. forsteni	Gray, GR, 1847	Seram, Ambon and Haruku (s of w Seram) and Gorong (se of Seram; ec Moluccas)		AL	Forsten's Megapode, including buruensis, is lumped with Dusky Megapode (see Birks & Edwards 2002; Harris et al. 2014; HBW Alive).
641	639	ssp				M. f. buruensis	Stresemann, 1914	Buru (wc Moluccas)
642	640	Species		Biak Scrubfowl	Megapodiidae	Megapodius geelvinkianus	Meyer, AB, 1874	AU : Numfor, Biak, and nearby islets (Geelvink Bay is., nw New Guinea)		ENG	Change English name of Megapodius geelvinkianus to Biak Scrubfowl (Gregory 2009).
643	641	Species		Melanesian Megapode	Megapodiidae	Megapodius eremita	Hartlaub, 1868	AU : Karkar (n of ne New Guinea), Bismarck Arch. to Solomon Is. (except Rennell and Temotu)
644	642	Species		Vanuatu Megapode	Megapodiidae	Megapodius layardi	Tristram, 1879	AU : Torres Is. to Efate (n to sc Vanuatu)
645	643	Species		New Guinea Scrubfowl	Megapodiidae	Megapodius decollatus	Oustalet, 1878	AU : Yapen (Geelvink Bay is., nw New Guinea), n to n slope of se New Guinea, Tarawai and Manam (n of ne New Guinea)		ENG	Change English name of Megapodius decollatus to New Guinea Scrubfowl (Gregory 2009).
646	644	Species		Orange-footed Scrubfowl	Megapodiidae	Megapodius reinwardt	Dumont, 1823	AU : Lesser Sundas, Kai Is. (s Moluccas), nw, s, se New Guinea and satellites and n Australia		ENG	Change English name of Megapodius reinwardt to Orange-footed Scrubfowl (Gregory 2009).
647	645	ssp				M. r. reinwardt	Dumont, 1823	Lesser Sundas, Kai Is. (se Moluccas), Aru Is. (sw of New Guinea) and s, se New Guinea
648	646	ssp				M. r. macgillivrayi	Gray, GR, 1862	D'Entrecasteaux Is. and Louisiade Arch. (e of se New Guinea)
649	647	ssp				M. r. tumulus	Gould, 1842	n Top End, n NT (nc Australia)
650	648	ssp				M. r. yorki	Mathews, 1929	n, c Cape York Pen., ne QLD (ne Australia)
651	649	ssp				M. r. castanonotus	Mayr, 1938	se Cape York Pen., ne QLD (ne Australia)
652	650	Blank
653	651	Family	56	Chachalacas, Curassows, Guans	56	Family Cracidae
654	652	Genus				Ortalis	Merrem, 1786
655	653	Species		Plain Chachalaca	Cracidae	Ortalis vetula	(Wagler, 1830)	NA, MA : s Texas to nw Costa Rica
656	654	ssp				O. v. mccalli	Baird, SF, 1858	s Texas (USA) and ne Mexico
657	655	ssp				O. v. vetula	(Wagler, 1830)	e Mexico to nw Costa Rica		SSP	Includes intermedia (Peterson 2000).
658	656	ssp				O. v. pallidiventris	Ridgway, 1887	n Yucatán (Mexico)
659	657	ssp				O. v. deschauenseei	Bond, J, 1936	Utila I. (Bay Is., off n Honduras)
660	658	Species		Grey-headed Chachalaca	Cracidae	Ortalis cinereiceps	Gray, GR, 1867	MA, SA : Honduras to n Colombia		AS	Ortalis cinereiceps is split from O. garrula (Sibley & Monroe 1990; AOU 1998).
661	659	Species		Chestnut-winged Chachalaca	Cracidae	Ortalis garrula	(Humboldt, 1805)	SA : nw Colombia
662	660	Species		Rufous-vented Chachalaca	Cracidae	Ortalis ruficauda	Jardine, 1847	SA : Colombia and Venezuela
663	661	ssp				O. r. ruficrissa	Sclater, PL & Salvin, 1870	n Colombia and nw Venezuela
664	662	ssp				O. r. ruficauda	Jardine, 1847	ne Colombia to n Venezuela, Tobago and Isla Margarita
665	663	Species		Rufous-headed Chachalaca	Cracidae	Ortalis erythroptera	Sclater, PL & Salvin, 1870	SA : w Ecuador and nw Peru
666	664	Species		Rufous-bellied Chachalaca	Cracidae	Ortalis wagleri	Gray, GR, 1867	MA : nw and w Mexico
667	665	Species		West Mexican Chachalaca	Cracidae	Ortalis poliocephala	(Wagler, 1830)	MA : w and sw Mexico
668	666	Species		Chaco Chachalaca	Cracidae	Ortalis canicollis	(Wagler, 1830)	SA : c
669	667	ssp				O. c. canicollis	(Wagler, 1830)	e Bolivia, w Paraguay and n Argentina
670	668	ssp				O. c. pantanalensis	Cherrie & Reichenberger, 1921	e Paraguay and sw Brazil
671	669	Species		White-bellied Chachalaca	Cracidae	Ortalis leucogastra	(Gould, 1843)	MA : s Mexico to Nicaragua
672	670	Species		Speckled Chachalaca	Cracidae	Ortalis guttata	(Spix, 1825)	SA : Amazonia
673	671	ssp				O. g. guttata	(Spix, 1825)	w Amazonia
674	672	ssp				O. g. subaffinis	Todd, 1932	e, ne Bolivia and adjacent Brazil
675	673	ssp				O. g. remota	Pinto, 1960	sc Brazil		SSP	Recently proposed as a distinct species (Silveira et al. 2017). Tentatively treat as a subspecies of O. guttata for now.
676	674	Species		East Brazilian Chachalaca	Cracidae	Ortalis araucuan	(Spix, 1825)	SA : e Brazil		AS	Ortalis araucuan is split from O. guttata (Sick 1993, 1997; Ridgely et al. 2001; SACC 478A).
677	675	Species		Scaled Chachalaca	Cracidae	Ortalis squamata	Lesson, RP, 1829	SA : se Brazil		AS	Ortalis squamata is split from O. guttata (Sick 1993, 1997; Ridgely et al. 2001; SACC 478B).
678	676	Species		Colombian Chachalaca	Cracidae	Ortalis columbiana	Hellmayr, 1906	SA : nc Colombia		AS	Ortalis columbiana is split from O. guttata (Sick 1993, 1997; Ridgely et al. 2001; Ridgely & Greenfield 2001; SACC 439).
679	677	Species		Little Chachalaca	Cracidae	Ortalis motmot	(Linnaeus, 1766)	SA : n Amazonia
680	678	Species		Chestnut-headed Chachalaca	Cracidae	Ortalis ruficeps	(Wagler, 1830)	SA : nc Brazil		AS	Ortalis ruficeps is split from O. motmot (Sick 1993; Ridgely et al. 2001; SACC 731; Tomotani et al. 2020).
681	679	Species		Buff-browed Chachalaca	Cracidae	Ortalis superciliaris	Gray, GR, 1867	SA : ne Brazil
682	680	Genus				Penelope	Merrem, 1786
683	681	Species		Band-tailed Guan	Cracidae	Penelope argyrotis	(Bonaparte, 1856)	SA : Colombia and Venezuela
684	682	ssp				P. a. colombiana	Todd, 1912	Santa Marta Mts. (n Colombia)
685	683	ssp				P. a. albicauda	Phelps, WH & Gilliard, 1940	Perijá Mts. (Colombia-Venezuela border)		SSP	Add (Restall et al. 2006).
686	684	ssp				P. a. argyrotis	(Bonaparte, 1856)	ne Colombia and n, sw Venezuela
687	685	Species		Bearded Guan	Cracidae	Penelope barbata	Chapman, 1921	SA : s Ecuador and nw Peru
688	686	Species		Baudo Guan	Cracidae	Penelope ortoni	Salvin, 1874	SA : w Colombia and w Ecuador
689	687	Species		Andean Guan	Cracidae	Penelope montagnii	(Bonaparte, 1856)	SA : Colombia to Bolivia
690	688	ssp				P. m. montagnii	(Bonaparte, 1856)	n, c Colombia and nw Venezuela
691	689	ssp				P. m. atrogularis	Hellmayr & Conover, 1932	sw Colombia and w Ecuador
692	690	ssp				P. m. brooki	Chubb, C, 1917	s Colombia and e Ecuador
693	691	ssp				P. m. plumosa	Berlepsch & Stolzmann, 1902	c Peru
694	692	ssp				P. m. sclateri	Gray, GR, 1860	c Bolivia
695	693	Species		Marail Guan	Cracidae	Penelope marail	(Müller, PLS, 1776)	SA : n
696	694	ssp				P. m. jacupeba	Spix, 1825	se Venezuela and n Brazil
697	695	ssp				P. m. marail	(Müller, PLS, 1776)	e Venezuela and the Guianas
698	696	Species		Rusty-margined Guan	Cracidae	Penelope superciliaris	Temminck, 1815	SA : c, e
699	697	ssp				P. s. pseudonyma	Neumann, 1933	c Amazonian Brazil		SSP	Previously included in the nominate subspecies; elevated following Evangelista-Vargas et al. (2017).
700	698	ssp				P. s. superciliaris	Temminck, 1815	e Amazonian Brazil
701	699	ssp				P. s. jacupemba	Spix, 1825	e, s Brazil and e Bolivia		SSP	Includes alagoensis; taxonomically unsettled (del Hoyo 1994; Silveira & Olmos 2003).
702	700	ssp				P. s. major	Bertoni, AW, 1901	s Brazil, e Paraguay and ne Argentina
703	701	Species		Red-faced Guan	Cracidae	Penelope dabbenei	Hellmayr & Conover, 1942	SA : se Bolivia and nw Argentina
704	702	Species		Crested Guan	Cracidae	Penelope purpurascens	Wagler, 1830	MA, SA : Mexico to nw SA
705	703	ssp				P. p. purpurascens	Wagler, 1830	nw, ne Mexico to Honduras and Nicaragua
706	704	ssp				P. p. aequatorialis	Salvadori & Festa, 1900	s Honduras to nw Colombia and se Ecuador
707	705	ssp				P. p. brunnescens	Hellmayr & Conover, 1932	n Colombia to e Venezuela
708	706	Species		Cauca Guan	Cracidae	Penelope perspicax	Bangs, 1911	SA : w Colombia
709	707	Species		White-winged Guan	Cracidae	Penelope albipennis	Taczanowski, 1878	SA : nw Peru
710	708	Species		Spix's Guan	Cracidae	Penelope jacquacu	Spix, 1825	SA : Amazonia
711	709	ssp				P. j. granti	Berlepsch, 1908	e Venezuela and Guyana
712	710	ssp				P. j. orienticola	Todd, 1932	se Venezuela and nw Brazil
713	711	ssp				P. j. jacquacu	Spix, 1825	e Colombia to n Bolivia
714	712	ssp				P. j. speciosa	Todd, 1915	c, e Bolivia
715	713	Species		Dusky-legged Guan	Cracidae	Penelope obscura	Temminck, 1815	SA : sc, se
716	714	ssp				P. o. bronzina	Hellmayr, 1914	e Brazil
717	715	ssp				P. o. obscura	Temminck, 1815	s Brazil to se Paraguay, Uruguay and ne Argentina
718	716	Species		Yungas Guan	Cracidae	Penelope bridgesi	Gray, GR, 1860	SA : c Bolivia to nw Argentina		AS	Yungas Guan is split from Dusky-legged Guan Penelope obscura based on allopatry and morphological differences (Evangelista-Vargas & Silveira 2018; SACC 875).
719	717	Species		White-crested Guan	Cracidae	Penelope pileata	Wagler, 1830	SA : nc Brazil
720	718	Species		Chestnut-bellied Guan	Cracidae	Penelope ochrogaster	Pelzeln, 1870	SA : c Brazil
721	719	Species		White-browed Guan	Cracidae	Penelope jacucaca	Spix, 1825	SA : e Brazil
722	720	Genus				Pipile	Bonaparte, 1856
723	721	Species		Trinidad Piping Guan	Cracidae	Pipile pipile	(Jacquin, 1784)	SA : Trinidad		ENG	Restrict English name to "Trinidad" instead of "Common" while other species of Pipile are recognized (SACC).
724	722	Species		Blue-throated Piping Guan	Cracidae	Pipile cumanensis	(Jacquin, 1784)	SA : w Guianas to sw Brazil		PL	Pipile cumanensis treated as ssp. of P. pipile by Ridgely & Greenfield (2001); H&M; BLI; and SACC recognize as species.
725	723	ssp				P. c. cumanensis	(Jacquin, 1784)	e Colombia to the Guianas, w Brazil and Peru
726	724	ssp				P. c. grayi	(Pelzeln, 1870)	sw Brazil, se Peru, e Bolivia and ne Paraguay
727	725	Species		Red-throated Piping Guan	Cracidae	Pipile cujubi	(Pelzeln, 1858)	SA : nc Brazil and Amazonia		PL	Pipile cujubi treated as spp. of P. pipile by Ridgely & Greenfield (2001); H&M; BLI; and SACC recognize as species.
728	726	ssp				P. c. cujubi	(Pelzeln, 1858)	nc Brazil
729	727	ssp				P. c. nattereri	Reichenbach, 1861	w Brazil to ne Bolivia
730	728	Species		Black-fronted Piping Guan	Cracidae	Pipile jacutinga	(Spix, 1825)	SA : se Brazil, ne Argentina and se Paraguay		AS	Pipile jacutinga is split from P. pipile (H&M; BLI; SACC).
731	729	Genus				Aburria	Reichenbach, 1853
732	730	Species		Wattled Guan	Cracidae	Aburria aburri	(Lesson, RP, 1828)	SA : Venezuela to Peru
733	731	Genus				Chamaepetes	Wagler, 1832
734	732	Species		Black Guan	Cracidae	Chamaepetes unicolor	Salvin, 1867	MA : Costa Rica and Panama
735	733	Species		Sickle-winged Guan	Cracidae	Chamaepetes goudotii	(Lesson, RP, 1828)	SA : Colombia to Bolivia
736	734	ssp				C. g. goudotii	(Lesson, RP, 1828)	w, c Colombia
737	735	ssp				C. g. sanctaemarthae	Chapman, 1912	Santa Marta Mts. (ne Colombia)
738	736	ssp				C. g. fagani	Chubb, C, 1917	sw Colombia and w Ecuador
739	737	ssp				C. g. tschudii	Taczanowski, 1886	s Colombia, Ecuador and n Peru
740	738	ssp				C. g. rufiventris	(Tschudi, 1843)	ec Peru
741	739	Genus				Penelopina	Reichenbach, 1861
742	740	Species		Highland Guan	Cracidae	Penelopina nigra	(Fraser, 1852)	MA : s Mexico to Nicaragua
743	741	Genus				Oreophasis	Gray, GR, 1844
744	742	Species		Horned Guan	Cracidae	Oreophasis derbianus	Gray, GR, 1844	MA : se Mexico and Guatemala
745	743	Genus				Nothocrax	Burmeister, 1856
746	744	Species		Nocturnal Curassow	Cracidae	Nothocrax urumutum	(Spix, 1825)	SA : w Amazonia
747	745	Genus				Mitu	Lesson, RP, 1831
748	746	Species		Crestless Curassow	Cracidae	Mitu tomentosum	(Spix, 1825)	SA : n Amazonia
749	747	Species		Salvin's Curassow	Cracidae	Mitu salvini	Reinhardt, 1879	SA : w Amazonia
750	748	Species		Razor-billed Curassow	Cracidae	Mitu tuberosum	(Spix, 1825)	SA : Amazonia s of the Amazon
751	749	Species		Alagoas Curassow	Cracidae	Mitu mitu	(Linnaeus, 1766)	SA : e Brazil
752	750	Genus				Pauxi	Temminck, 1813
753	751	Species		Helmeted Curassow	Cracidae	Pauxi pauxi	(Linnaeus, 1766)	SA : Venezuela and Colombia		ENG	Simpler SACC name Helmeted Curassow accords with split of Sira Curassow.
754	752	ssp				P. p. pauxi	(Linnaeus, 1766)	ne Colombia to nc, w Venezuela
755	753	ssp				P. p. gilliardi	Wetmore & Phelps, WH, 1943	Perijá Mts. (Colombia-Venezuela border)
756	754	Species		Horned Curassow	Cracidae	Pauxi unicornis	Bond, J & Meyer de Schauensee, 1939	SA : c Bolivia
757	755	Species		Sira Curassow	Cracidae	Pauxi koepckeae	Weske & Terborgh, 1971	SA : Cerros del Sira (c Peru)		AS	Sira Curassow is split from Horned Curassow (Gastañaga et al. 2011; SACC 537).
758	756	Genus				Crax	Linnaeus, 1758
759	757	Species		Great Curassow	Cracidae	Crax rubra	Linnaeus, 1758	MA, SA : Mexico to Peru
760	758	ssp				C. r. rubra	Linnaeus, 1758	e Mexico to w Ecuador
761	759	ssp				C. r. griscomi	Nelson, 1926	Cozumel I. (Mexico)
762	760	Species		Blue-billed Curassow	Cracidae	Crax alberti	Fraser, 1852	SA : n Colombia		ENG	Change English name of Crax alberti; Blue-knobbed is more accurate but revert to traditional name per SACC.
763	761	Species		Yellow-knobbed Curassow	Cracidae	Crax daubentoni	Gray, GR, 1867	SA : ne Colombia and n Venezuela
764	762	Species		Black Curassow	Cracidae	Crax alector	Linnaeus, 1766	SA : n Amazonia
765	763	ssp				C. a. alector	Linnaeus, 1766	e Venezuela, the Guianas and n Brazil
766	764	ssp				C. a. erythrognatha	Sclater, PL & Salvin, 1877	e Colombia and s Venezuela		SSP	Add (Delacour & Amadon 1973; Restall et al. 2006).
767	765	Species		Wattled Curassow	Cracidae	Crax globulosa	Spix, 1825	SA : w Amazonia
768	766	Species		Bare-faced Curassow	Cracidae	Crax fasciolata	Spix, 1825	SA : c
769	767	ssp				C. f. fasciolata	Spix, 1825	c, sw Brazil, Paraguay and ne Argentina
770	768	ssp				C. f. pinima	Pelzeln, 1870	ne Brazil
771	769	ssp				C. f. grayi	Ogilvie-Grant, 1893	e Bolivia
772	770	Species		Red-billed Curassow	Cracidae	Crax blumenbachii	Spix, 1825	SA : se Brazil		ENG	Change English name of Crax blumenbachii; Red-knobbed is more accurate but revert to traditional name per SACC.
773	771	Blank
774	772	Family	6	Guineafowl	6	Family Numididae
775	773	Genus				Agelastes	Bonaparte, 1850
776	774	Species		White-breasted Guineafowl	Numididae	Agelastes meleagrides	Bonaparte, 1850	AF : Sierra Leone to Ghana
777	775	Species		Black Guineafowl	Numididae	Agelastes niger	(Cassin, 1857)	AF : se Nigeria to c DR Congo
778	776	Genus				Numida	Linnaeus, 1764
779	777	Species		Helmeted Guineafowl	Numididae	Numida meleagris	(Linnaeus, 1758)	AF : widespread
780	778	ssp				N. m. sabyi	Hartert, EJO, 1919	nw Morocco
781	779	ssp				N. m. galeatus	Pallas, 1767	w Africa to s Chad and n Angola
782	780	ssp				N. m. meleagris	(Linnaeus, 1758)	e Chad to w Ethiopia, n Kenya, Uganda and n DR Congo
783	781	ssp				N. m. somaliensis	Neumann, 1899	ne Ethiopia and Somalia
784	782	ssp				N. m. reichenowi	Ogilvie-Grant, 1894	Kenya to c Tanzania
785	783	ssp				N. m. mitratus	(Pallas, 1764)	Tanzania to Mozambique, Zambia and Botswana
786	784	ssp				N. m. marungensis	Schalow, 1884	s DR Congo to w Angola and Zambia
787	785	ssp				N. m. papillosus	Reichenow, 1894	Botswana and Namibia
788	786	ssp				N. m. coronatus	Gurney, JH Sr, 1868	e South Africa
789	787	Genus				Guttera	Wagler, 1832
790	788	Species		Plumed Guineafowl	Numididae	Guttera plumifera	(Cassin, 1857)	AF : wc
791	789	ssp				G. p. plumifera	(Cassin, 1857)	s Cameroon to n Angola
792	790	ssp				G. p. schubotzi	Reichenow, 1912	n, e DR Congo
793	791	Species		Crested Guineafowl	Numididae	Guttera pucherani	(Hartlaub, 1861)	AF : w, c, e, se
794	792	ssp				G. p. pucherani	(Hartlaub, 1861)	sw Somalia to c Tanzania, Zanzibar and Tumbatu I.
795	793	ssp				G. p. verreauxi	(Elliot, DG, 1870)	Guinea-Bissau to w Kenya, Zambia and Angola		SSP	Includes kathleenae and schoutedeni (Urban et al. 1986; Martinez 1994).
796	794	ssp				G. p. sclateri	Reichenow, 1898	nw Cameroon
797	795	ssp				G. p. barbata	Ghigi, 1905	se Tanzania to n Mozambique and Malawi
798	796	ssp				G. p. edouardi	(Hartlaub, 1867)	e Zambia to s Mozambique and South Africa
799	797	Genus				Acryllium	Gray, GR, 1840
800	798	Species		Vulturine Guineafowl	Numididae	Acryllium vulturinum	(Hardwicke, 1834)	AF : Ethiopia and Somalia to Tanzania
801	799	Blank
802	800	Family	34	New World Quail	34	Family Odontophoridae
803	801	Genus				Ptilopachus	Swainson, 1837			PHY, SEQ	Ptilopachus partridges of Africa are more closely related to New World quails (Odontophoridae) and in turn to the guineafowl (Numididae) than to members of Phasianidae (Crowe et al. 2006; Crowe 2010; Cohen et al. 2012). See also Bowie et al. (2013) recommendation to treat as subfamily Ptilopachinae.
804	802	Species		Stone Partridge	Odontophoridae	Ptilopachus petrosus	(Gmelin, JF, 1789)	AF : w
805	803	ssp				P. p. petrosus	(Gmelin, JF, 1789)	Gambia to Cameroon
806	804	ssp				P. p. brehmi	Neumann, 1908	s Chad to c Sudan
807	805	ssp				P. p. major	Neumann, 1908	n Ethiopia
808	806	ssp				P. p. florentiae	Ogilvie-Grant, 1900	s Sudan and s Ethiopia to ne DR Congo, n Uganda and c Kenya
809	807	Species		Nahan's Partridge	Odontophoridae	Ptilopachus nahani	(Dubois, AJC, 1905)	AF : ne DR Congo and w Uganda		ENG	Change English name of Ptilopachus nahani to Nahan's Partridge with assignment to Odontophoridae.
810	808	Genus				Dendrortyx	Gould, 1844			SEQ	Resequenced to reflect phylogenetic results of Tsai et al. (2019; Chesser et al. 2020, NACC 2020-A-06).
811	809	Species		Buffy-crowned Wood Partridge	Odontophoridae	Dendrortyx leucophrys	(Gould, 1844)	MA : s Mexico to Costa Rica
812	810	ssp				D. l. leucophrys	(Gould, 1844)	s Mexico to Nicaragua
813	811	ssp				D. l. hypospodius	Salvin, 1896	n Costa Rica
814	812	Species		Long-tailed Wood Partridge	Odontophoridae	Dendrortyx macroura	(Jardine & Selby, 1828)	MA : c Mexico
815	813	ssp				D. m. macroura	(Jardine & Selby, 1828)	ec Mexico
816	814	ssp				D. m. griseipectus	Nelson, 1897	c Mexico
817	815	ssp				D. m. diversus	Friedmann, 1943	nw Jalisco (wc Mexico)
818	816	ssp				D. m. striatus	Nelson, 1897	wc Mexico
819	817	ssp				D. m. inesperatus	Phillips, AR, 1966	sc Mexico
820	818	ssp				D. m. oaxacae	Nelson, 1897	w Oaxaca (sc Mexico)
821	819	Species		Bearded Wood Partridge	Odontophoridae	Dendrortyx barbatus	Gould, 1846	MA : c Mexico
822	820	Genus				Oreortyx	Baird, SF, 1858
823	821	Species		Mountain Quail	Odontophoridae	Oreortyx pictus	(Douglas, 1829)	NA, MA : sw Canada to Baja California
824	822	ssp				O. p. pictus	(Douglas, 1829)	sw Washington to nw California (nw USA)
825	823	ssp				O. p. plumifer	(Gould, 1837)	Oregon, ne California, w Nevada (nw USA)
826	824	ssp				O. p. russelli	Miller, AH, 1946	Little San Bernadino Mts., California (sw USA)
827	825	ssp				O. p. eremophilus	Van Rossem, 1937	s California (sw USA)
828	826	ssp				O. p. confinis	Anthony, 1889	n Baja California (Mexico)
829	827	Genus				Callipepla	Wagler, 1832
830	828	Species		Scaled Quail	Odontophoridae	Callipepla squamata	(Vigors, 1830)	NA, MA : sw USA and nc Mexico
831	829	ssp				C. s. pallida	Brewster, 1881	sw USA and nw Mexico
832	830	ssp				C. s. hargravei	Rea, 1973	sc USA
833	831	ssp				C. s. castanogastris	Brewster, 1883	s Texas (USA) and ne Mexico
834	832	ssp				C. s. squamata	(Vigors, 1830)	n and nc Mexico
835	833	Species		Elegant Quail	Odontophoridae	Callipepla douglasii	(Vigors, 1829)	MA : w Mexico
836	834	ssp				C. d. douglasii	(Vigors, 1829)	Sinaloa and nw Durango (nw Mexico)
837	835	ssp				C. d. bensoni	Ridgway, 1887	Sonora and c Chihuahua (nw Mexico)
838	836	ssp				C. d. impedita	(Friedmann, 1943)	Nayarit (wc Mexico)		SSP	Add (Carroll 1994).
839	837	ssp				C. d. teres	(Friedmann, 1943)	Jalisco (wc Mexico)
840	838	ssp				C. d. vanderbilti	(Bond, J & Meyer de Schauensee, 1944)	Tres Marías Is. (off wc Mexico)		SSP	Per Dickinson & Remsen (2013).
841	839	Species		California Quail	Odontophoridae	Callipepla californica	(Shaw, 1798)	NA, MA : sw Canada to Baja California
842	840	ssp				C. c. brunnescens	(Ridgway, 1884)	sw Oregon to c California (wc USA)
843	841	ssp				C. c. canfieldae	(Van Rossem, 1939)	ec California (wc USA)
844	842	ssp				C. c. californica	(Shaw, 1798)	e Oregon (USA) to nw Mexico
845	843	ssp				C. c. catalinensis	(Grinnell, 1906)	Santa Catalina I. (USA)
846	844	ssp				C. c. achrustera	(Peters, JL, 1923)	c, s Baja California (nw Mexico)		SSP	Includes decolorata (Calkins et al. 2014).
847	845	Species		Gambel's Quail	Odontophoridae	Callipepla gambelii	(Gambel, 1843)	NA, MA : sw USA and nw Mexico
848	846	ssp				C. g. gambelii	(Gambel, 1843)	sw USA (s Nevada to Arizona) and nw Mexico		SSP	Includes venusta, deserticola, sana, and pembertoni (Gee et al. 2013).
849	847	ssp				C. g. ignoscens	(Friedmann, 1943)	sw USA (s New Mexico and w Texas)		SSP	Add (Gee et al. 2013).
850	848	ssp				C. g. fulvipectus	Nelson, 1899	nc Sonora to nw Sinaloa (nw Mexico)			Includes friedmanni (Gee et al. 2013).
851	849	ssp				C. g. stephensi	(Phillips, AR, 1959)	s Sonora (nw Mexico)		SSP	Add (Gee et al. 2013).
852	850	Genus				Philortyx	Gould, 1846
853	851	Species		Banded Quail	Odontophoridae	Philortyx fasciatus	(Gould, 1844)	MA : c Mexico
854	852	Genus				Colinus	Goldfuss, 1820
855	853	Species		Northern Bobwhite	Odontophoridae	Colinus virginianus	(Linnaeus, 1758)	NA, MA : ec, se USA and e Mexico
856	854	ssp				C. v. virginianus	(Linnaeus, 1758)	ec, e NA from sc Canada to n Florida		SSP	Includes marilandicus and mexicanus (Brennan et al. 2014; contra Brennan 1999).
857	855	ssp				C. v. floridanus	(Coues, 1872)	Florida (se USA) and Bahamas.
858	856	ssp	†			C. v. insulanus	Howe, 1904	Key West, Florida (USA)
859	857	ssp				C. v. cubanensis	(Gray, GR, 1846)	Cuba
860	858	ssp				C. v. taylori	Lincoln, 1915	c USA
861	859	ssp				C. v. ridgwayi	Brewster, 1885	Sonora (n Mexico)
862	860	ssp				C. v. texanus	(Lawrence, 1853)	sw Texas (sc USA) to Coahuila, Nuevo-León and Tamaulipas (n Mexico)
863	861	ssp				C. v. maculatus	Nelson, 1899	ec and c Mexico
864	862	ssp				C. v. aridus	Aldrich, 1942	ne Mexico
865	863	ssp				C. v. graysoni	(Lawrence, 1867)	wc Mexico
866	864	ssp				C. v. nigripectus	Nelson, 1897	e Mexico
867	865	ssp				C. v. pectoralis	(Gould, 1843)	c Veracruz (se Mexico)
868	866	ssp				C. v. godmani	Nelson, 1897	e Veracruz (se Mexico)
869	867	ssp				C. v. minor	Nelson, 1901	Tabasco and ne Chiapas (se Mexico)
870	868	ssp				C. v. insignis	Nelson, 1897	se Chiapas (s Mexico) and nw Guatemala		SSP	Includes nelsoni (Brennen et al. 2014).
871	869	ssp				C. v. salvini	Nelson, 1897	s Chiapas (s Mexico)
872	870	ssp				C. v. coyoleos	(Müller, PLS, 1776)	e Oaxaca and n Chiapas (s Mexico)		SSP	Change subspecies epithet from coyolcos to coyoleos, the correct original spelling (H&M 4:28).
873	871	ssp				C. v. thayeri	Bangs & Peters, JL, 1928	ne Oaxaca (s Mexico)
874	872	ssp				C. v. harrisoni	Orr & Webster, JD, 1968	sw Oaxaca (s Mexico)
875	873	ssp				C. v. atriceps	(Ogilvie-Grant, 1893)	w Oaxaca (s Mexico)
876	874	Species		Yucatan Bobwhite	Odontophoridae	Colinus nigrogularis	(Gould, 1843)	MA : se Mexico to Honduras
877	875	ssp				C. n. caboti	Van Tyne & Trautman, 1941	Campeche (se Mexico)
878	876	ssp				C. n. persiccus	Van Tyne & Trautman, 1941	n Yucatán (se Mexico)
879	877	ssp				C. n. nigrogularis	(Gould, 1843)	Belize and n Guatemala
880	878	ssp				C. n. segoviensis	Ridgway, 1888	e Honduras and ne Guatemala
881	879	Species		Spot-bellied Bobwhite	Odontophoridae	Colinus leucopogon	(Lesson, RP, 1842)	MA : Guatemala to Costa Rica
882	880	ssp				C. l. incanus	Friedmann, 1944	s Guatemala
883	881	ssp				C. l. hypoleucus	(Gould, 1860)	w El Salvador and w Guatemala
884	882	ssp				C. l. leucopogon	(Lesson, RP, 1842)	se El Salvador and w Honduras
885	883	ssp				C. l. leylandi	(Moore, TJ, 1859)	nw Honduras
886	884	ssp				C. l. sclateri	(Bonaparte, 1856)	sw, c Honduras and nw Nicaragua
887	885	ssp				C. l. dickeyi	Conover, 1932	nw, c Costa Rica
888	886	Species		Crested Bobwhite	Odontophoridae	Colinus cristatus	(Linnaeus, 1766)	MA, SA : Costa Rica through n SA
889	887	ssp				C. c. mariae	Wetmore, 1962	sw Costa Rica and Chiriquí (nw Panama)
890	888	ssp				C. c. panamensis	Dickey & Van Rossem, 1930	sw Panama
891	889	ssp				C. c. decoratus	(Todd, 1917)	n Colombia
892	890	ssp				C. c. littoralis	(Todd, 1917)	Santa Marta foothills (ne Colombia)
893	891	ssp				C. c. cristatus	(Linnaeus, 1766)	ne Colombia, nw Venezuela, Aruba and Curaçao
894	892	ssp				C. c. horvathi	(Madarász, G, 1904)	Mérida Mts. (nw Venezuela)
895	893	ssp				C. c. barnesi	Gilliard, 1940	wc Venezuela
896	894	ssp				C. c. sonnini	(Temminck, 1815)	nc Venezuela, the Guianas and n Brazil
897	895	ssp				C. c. mocquerysi	(Hartert, EJO, 1894)	ne Venezuela
898	896	ssp				C. c. leucotis	(Gould, 1844)	Magdalena Valley (nc Colombia)
899	897	ssp				C. c. badius	Conover, 1938	wc Colombia
900	898	ssp				C. c. bogotensis	Dugand, 1943	nc Colombia
901	899	ssp				C. c. parvicristatus	(Gould, 1843)	ec Colombia and sc Venezuela
902	900	Genus				Odontophorus	Vieillot, 1816
903	901	Species		Marbled Wood Quail	Odontophoridae	Odontophorus gujanensis	(Gmelin, JF, 1789)	MA, SA : Costa Rica to e Bolivia
904	902	ssp				O. g. castigatus	Bangs, 1901	sw Costa Rica and nw Panama
905	903	ssp				O. g. marmoratus	(Gould, 1843)	e Panama, n Colombia and nw Venezuela
906	904	ssp				O. g. medius	Chapman, 1929	s Venezuela and nw Brazil
907	905	ssp				O. g. gujanensis	(Gmelin, JF, 1789)	se Venezuela, the Guianas, Brazil and n Paraguay
908	906	ssp				O. g. buckleyi	Chubb, C, 1919	s, e Colombia, e Ecuador and n Peru
909	907	ssp				O. g. rufogularis	Blake, 1959	ne Peru
910	908	ssp				O. g. pachyrhynchus	Tschudi, 1844	ec Peru and w Bolivia
911	909	ssp				O. g. simonsi	Chubb, C, 1919	n, e Bolivia
912	910	Species		Spot-winged Wood Quail	Odontophoridae	Odontophorus capueira	(Spix, 1825)	SA : e Brazil to ne Argentina and e Paraguay		SSP	Treat as monotypic; includes plumbeicollis (Carroll 1994).
913	911	Species		Black-eared Wood Quail	Odontophoridae	Odontophorus melanotis	Salvin, 1865	MA : Honduras to Panama
914	912	ssp				O. m. verecundus	Peters, JL, 1929	n Honduras
915	913	ssp				O. m. melanotis	Salvin, 1865	se Honduras to Panama
916	914	Species		Rufous-fronted Wood Quail	Odontophoridae	Odontophorus erythrops	Gould, 1859	SA : w Colombia and w Ecuador
917	915	ssp				O. e. parambae	Rothschild, 1897	w Colombia and w Ecuador
918	916	ssp				O. e. erythrops	Gould, 1859	sw Ecuador
919	917	Species		Black-fronted Wood Quail	Odontophoridae	Odontophorus atrifrons	Allen, JA, 1900	SA : ne Colombia and nw Venezuela
920	918	ssp				O. a. atrifrons	Allen, JA, 1900	Santa Marta Mts. (ne Colombia)
921	919	ssp				O. a. variegatus	Todd, 1919	ne Colombia
922	920	ssp				O. a. navai	Aveledo & Pons, 1952	Perijá Mts. (ne Colombia and nw Venezuela)
923	921	Species		Chestnut Wood Quail	Odontophoridae	Odontophorus hyperythrus	Gould, 1858	SA : Colombia
924	922	Species		Dark-backed Wood Quail	Odontophoridae	Odontophorus melanonotus	Gould, 1861	SA : sw Colombia and nw Ecuador
925	923	Species		Rufous-breasted Wood Quail	Odontophoridae	Odontophorus speciosus	Tschudi, 1843	SA : w Amazonia
926	924	ssp				O. s. soderstromii	Lönnberg & Rendahl, 1922	e, s Ecuador
927	925	ssp				O. s. speciosus	Tschudi, 1843	ec Peru
928	926	ssp				O. s. loricatus	Todd, 1932	se Peru and e Bolivia
929	927	Species		Tacarcuna Wood Quail	Odontophoridae	Odontophorus dialeucos	Wetmore, 1963	MA, SA : e Panama and nw Colombia
930	928	Species		Gorgeted Wood Quail	Odontophoridae	Odontophorus strophium	(Gould, 1844)	SA : Colombia
931	929	Species		Venezuelan Wood Quail	Odontophoridae	Odontophorus columbianus	Gould, 1850	SA : nc Venezuela
932	930	Species		Black-breasted Wood Quail	Odontophoridae	Odontophorus leucolaemus	Salvin, 1867	MA : Costa Rica and Panama
933	931	Species		Stripe-faced Wood Quail	Odontophoridae	Odontophorus balliviani	Gould, 1846	SA : se Peru and nw Bolivia
934	932	Species		Starred Wood Quail	Odontophoridae	Odontophorus stellatus	(Gould, 1843)	SA : w Amazonia
935	933	Species		Spotted Wood Quail	Odontophoridae	Odontophorus guttatus	(Gould, 1838)	MA : s Mexico to Panama
936	934	Genus				Dactylortyx	Ogilvie-Grant, 1893
937	935	Species		Singing Quail	Odontophoridae	Dactylortyx thoracicus	(Gambel, 1848)	MA : c Mexico to Honduras
938	936	ssp				D. t. pettingilli	Warner & Harrell, 1957	se San Luis Potosí and sw Tamaulipas (ec Mexico)
939	937	ssp				D. t. thoracicus	(Gambel, 1848)	ne Puebla and c Veracruz (ec Mexico)
940	938	ssp				D. t. sharpei	Nelson, 1903	Yucatán Pen. (se Mexico) to n Guatemala
941	939	ssp				D. t. paynteri	Warner & Harrell, 1955	s Quintana Roo (se Mexico)
942	940	ssp				D. t. devius	Nelson, 1898	Jalisco (w Mexico)
943	941	ssp				D. t. melodus	Warner & Harrell, 1957	Guerrero (sw Mexico)
944	942	ssp				D. t. chiapensis	Nelson, 1898	c Chiapas (s Mexico)
945	943	ssp				D. t. dolichonyx	Warner & Harrell, 1957	s Chiapas (s Mexico) and w Guatemala
946	944	ssp				D. t. salvadoranus	Dickey & Van Rossem, 1928	El Salvador
947	945	ssp				D. t. fuscus	Conover, 1937	c Honduras
948	946	ssp				D. t. conoveri	Warner & Harrell, 1957	e Honduras
949	947	Genus				Cyrtonyx	Gould, 1844
950	948	Species		Montezuma Quail	Odontophoridae	Cyrtonyx montezumae	(Vigors, 1830)	NA, MA : sw US, Mexico
951	949	ssp				C. m. mearnsi	Nelson, 1900	sw USA and n Mexico
952	950	ssp				C. m. montezumae	(Vigors, 1830)	c Mexico		SSP	Includes merriami, known from a single specimen and of doubtful validity (Stromberg 2002).
953	951	ssp				C. m. rowleyi	Phillips, AR, 1966	Oaxaca (s Mexico)
954	952	ssp				C. m. sallei	Verreaux, J, 1859	Michoacán and Guerrero (sw Mexico)
955	953	Species		Ocellated Quail	Odontophoridae	Cyrtonyx ocellatus	(Gould, 1837)	MA : sw Mexico to Nicaragua
956	954	Genus				Rhynchortyx	Ogilvie-Grant, 1893
957	955	Species		Tawny-faced Quail	Odontophoridae	Rhynchortyx cinctus	(Salvin, 1876)	MA, SA : Honduras to Ecuador
958	956	ssp				R. c. pudibundus	Peters, JL, 1929	ne Honduras and e, nc Nicaragua
959	957	ssp				R. c. cinctus	(Salvin, 1876)	s Nicaragua to Panama
960	958	ssp				R. c. australis	Chapman, 1915	w Colombia and nw Ecuador
961	959	Blank
962	960	Family	185	Pheasants & Allies	185	Family Phasianidae				SEQ	The linear sequence of Phasianidae is based on the phylogenetic analysis of Kimball et al. (2021).
963	961	Genus				Xenoperdix	Dinesen, Lehmberg, Svendsen, Hansen & Fjeldså, 1994
964	962	Species		Udzungwa Forest Partridge	Phasianidae	Xenoperdix udzungwensis	Dinesen, Lehmberg, Svendsen, Hansen & Fjeldså, 1994	AF : Udzungwa Mts. of s Tanzania
965	963	Species		Rubeho Forest Partridge	Phasianidae	Xenoperdix obscuratus	Fjeldså & Kiure, 2003	AF : Rubeho highlands of s Tanzania
966	964	Genus				Caloperdix	Blyth, 1861
967	965	Species		Ferruginous Partridge	Phasianidae	Caloperdix oculeus	(Temminck, 1815)	OR : Myanmar, Malay Pen., Sumatra and Borneo
968	966	ssp				C. o. oculeus	(Temminck, 1815)	se Myanmar and sw Thailand to Malay Pen.
969	967	ssp				C. o. ocellatus	(Raffles, 1822)	Sumatra
970	968	ssp				C. o. borneensis	Ogilvie-Grant, 1892	Borneo
971	969	Genus				Rollulus	Bonnaterre, 1791
972	970	Species		Crested Partridge	Phasianidae	Rollulus rouloul	(Scopoli, 1786)	OR : Thailand, Malay Pen., Sumatra and Borneo and some satellites
973	971	Genus				Melanoperdix	Jerdon, 1864
974	972	Species		Black Partridge	Phasianidae	Melanoperdix niger	(Vigors, 1829)	OR : Malay Pen., Sumatra and Borneo
975	973	ssp				M. n. niger	(Vigors, 1829)	Malay Pen. and Sumatra
976	974	ssp				M. n. borneensis	Rothschild, 1917	Borneo
977	975	Genus				Arborophila	Hodgson, 1837
978	976	Species		Hill Partridge	Phasianidae	Arborophila torqueola	(Valenciennes, 1825)	OR : w Himalayas to nw Vietnam
979	977	ssp				A. t. millardi	(Baker, ECS, 1921)	w Himalayas to w Nepal
980	978	ssp				A. t. torqueola	(Valenciennes, 1825)	c, e Himalayas to n Myanmar and s China
981	979	ssp				A. t. interstincta	Ripley, 1951	s, se Assam (ne India)
982	980	ssp				A. t. batemani	(Ogilvie-Grant, 1906)	w, nw Myanmar and s China
983	981	ssp				A. t. griseata	Delacour & Jabouille, 1930	nw Vietnam
984	982	Species		Sichuan Partridge	Phasianidae	Arborophila rufipectus	Boulton, 1932	OR : sc China
985	983	Species		Chestnut-breasted Partridge	Phasianidae	Arborophila mandellii	Hume, 1874	OR : ne India to se Tibet
986	984	Species		White-necklaced Partridge	Phasianidae	Arborophila gingica	(Gmelin, JF, 1789)	OR : s China
987	985	ssp				A. g. gingica	(Gmelin, JF, 1789)	se China
988	986	ssp				A. g. guangxiensis	Zhou F & Jiang A, 2008	Guangxi (sc China)
989	987	Species		Rufous-throated Partridge	Phasianidae	Arborophila rufogularis	(Blyth, 1849)	OR : n India to c Vietnam
990	988	ssp				A. r. rufogularis	(Blyth, 1849)	ne India, Nepal, Bhutan and se Tibet
991	989	ssp				A. r. intermedia	(Blyth, 1855)	ne India to n, nw Myanmar
992	990	ssp				A. r. tickelli	(Hume, 1880)	e Myanmar to Thailand and sw Laos
993	991	ssp				A. r. euroa	(Bangs & Phillips, JC, 1914)	se Yunnan (s China) to n Laos
994	992	ssp				A. r. guttata	Delacour & Jabouille, 1928	c Vietnam and c Laos
995	993	ssp				A. r. annamensis	(Robinson & Kloss, 1919)	sc Vietnam
996	994	Species		Red-billed Partridge	Phasianidae	Arborophila rubrirostris	(Salvadori, 1879)	OR : montane Sumatra
997	995	Species		Siamese Partridge	Phasianidae	Arborophila diversa	Riley, 1930	OR : se Thailand
998	996	Species		Chestnut-headed Partridge	Phasianidae	Arborophila cambodiana	Delacour & Jabouille, 1928	OR : Cambodia
999	997	ssp				A. c. cambodiana	Delacour & Jabouille, 1928	se Cambodia
1000	998	ssp				A. c. chandamonyi	Eames, JC, Steinheimer & Bansok, 2002	sw Cambodia
1001	999	Species		Hainan Partridge	Phasianidae	Arborophila ardens	(Styan, 1892)	OR : Hainan
1002	1000	Species		Taiwan Partridge	Phasianidae	Arborophila crudigularis	(Swinhoe, 1864)	OR : Taiwan
1003	1001	Species		White-cheeked Partridge	Phasianidae	Arborophila atrogularis	(Blyth, 1849)	OR : ne India and Myanmar
1004	1002	Species		Bar-backed Partridge	Phasianidae	Arborophila brunneopectus	(Blyth, 1855)	OR : se Asia
1005	1003	ssp				A. b. brunneopectus	(Blyth, 1855)	sw China to e Myanmar, n Laos and w Thailand
1006	1004	ssp				A. b. henrici	(Oustalet, 1896)	n, c Vietnam
1007	1005	ssp				A. b. albigula	(Robinson & Kloss, 1919)	sc Vietnam
1008	1006	Species		Orange-necked Partridge	Phasianidae	Arborophila davidi	Delacour, 1927	OR : s Vietnam
1009	1007	Species		Red-breasted Partridge	Phasianidae	Arborophila hyperythra	(Sharpe, 1879)	OR : montane Borneo		TAX	Arborophila hyperythra treated as monotypic following Dickinson (2003).
1010	1008	Species		Malayan Partridge	Phasianidae	Arborophila campbelli	(Robinson, 1904)	OR : montane Malay Pen.		ENG	Change English name from Malaysian Partridge to Malayan Partridge to align with other species whose range is limited to the Malay Peninsula.
1011	1009	Species		Roll's Partridge	Phasianidae	Arborophila rolli	(Rothschild, 1909)	OR : montane nw Sumatra
1012	1010	Species		Sumatran Partridge	Phasianidae	Arborophila sumatrana	Ogilvie-Grant, 1891	OR : montane c, s Sumatra
1013	1011	Species		Chestnut-bellied Partridge	Phasianidae	Arborophila javanica	(Gmelin, JF, 1789)	OR : montane Java
1014	1012	ssp				A. j. javanica	(Gmelin, JF, 1789)	montane w, wc Java
1015	1013	ssp				A. j. lawuana	Bartels, M, 1938	montane ec Java
1016	1014	Species		Grey-breasted Partridge	Phasianidae	Arborophila orientalis	(Horsfield, 1821)	OR : montane e Java
1017	1015	Genus				Lerwa	Hodgson, 1837
1018	1016	Species		Snow Partridge	Phasianidae	Lerwa lerwa	(Hodgson, 1833)	PAL : Himalayas to c China		SSP	Includes major and callipygia; clinal, so treat as monotypic (McGowan 1994; Madge & McGowan 2002).
1019	1017	Genus				Ithaginis	Wagler, 1832
1020	1018	Species		Blood Pheasant	Phasianidae	Ithaginis cruentus	(Hardwicke, 1821)	OR : Himalayas
1021	1019	ssp				I. c. cruentus	(Hardwicke, 1821)	n Nepal and sc Tibet
1022	1020	ssp				I. c. affinis	Beebe, 1912	Sikkim (ne India), w Bhutan and sse Tibet
1023	1021	ssp				I. c. tibetanus	Baker, ECS, 1914	e Bhutan and se Tibet
1024	1022	ssp				I. c. kuseri	Beebe, 1912	n Assam and e Arunachal Pradesh (ne India), ese Tibet and nw Yunnan (sw China)
1025	1023	ssp				I. c. marionae	Mayr, 1941	w Yunnan (sw China) and ne Myanmar
1026	1024	ssp				I. c. rocki	Riley, 1925	nw Yunnan (sw China)		SSP	Includes holoptilus.
1027	1025	ssp				I. c. clarkei	Rothschild, 1920	Lichiang Mts. (nw Yunnan, sw China)
1028	1026	ssp				I. c. geoffroyi	Verreaux, J, 1867	e Tibet and sw Sichuan (w China)
1029	1027	ssp				I. c. berezowskii	Bianchi, 1904	nw Sichuan to s Gansu (c China)		SSP	Includes annae.
1030	1028	ssp				I. c. beicki	Mayr & Birckhead, 1937	ne Qinghai (nc China)
1031	1029	ssp				I. c. michaelis	Bianchi, 1904	n Qinghai and nw Gansu (nc China)
1032	1030	ssp				I. c. sinensis	David, A, 1873	Shensi (c China)
1033	1031	Genus				Tragopan	Cuvier, 1829
1034	1032	Species		Western Tragopan	Phasianidae	Tragopan melanocephalus	(Gray, JE, 1829)	OR : Himalayas
1035	1033	Species		Satyr Tragopan	Phasianidae	Tragopan satyra	(Linnaeus, 1758)	OR : Himalayas
1036	1034	Species		Blyth's Tragopan	Phasianidae	Tragopan blythii	(Jerdon, 1870)	OR : Himalayas
1037	1035	ssp				T. b. molesworthi	Baker, ECS, 1914	e Bhutan and s Tibet to ne Assam (ne India)
1038	1036	ssp				T. b. blythii	(Jerdon, 1870)	ne India to sw China and Myanmar
1039	1037	Species		Temminck's Tragopan	Phasianidae	Tragopan temminckii	(Gray, JE, 1831)	OR : e Himalayas to sc China
1040	1038	Species		Cabot's Tragopan	Phasianidae	Tragopan caboti	(Gould, 1857)	OR : s China
1041	1039	ssp				T. c. caboti	(Gould, 1857)	se China
1042	1040	ssp				T. c. guangxiensis	Cheng T & Wu M, 1979	Guangxi (sc China)
1043	1041	Genus				Tetraophasis	Elliot, DG, 1871
1044	1042	Species		Verreaux's Monal-Partridge	Phasianidae	Tetraophasis obscurus	(Verreaux, J, 1869)	PAL : w China
1045	1043	Species		Szechenyi's Monal-Partridge	Phasianidae	Tetraophasis szechenyii	Madarász, G, 1885	PAL : Himalayas
1046	1044	Genus				Lophophorus	Temminck, 1813
1047	1045	Species		Himalayan Monal	Phasianidae	Lophophorus impejanus	(Latham, 1790)	OR : Himalayas
1048	1046	Species		Sclater's Monal	Phasianidae	Lophophorus sclateri	Jerdon, 1870	OR : e Himalayas
1049	1047	ssp				L. s. arunachalensis	Kumar & Singh, 2004	Arunachal Pradesh (ne India)
1050	1048	ssp				L. s. sclateri	Jerdon, 1870	ne India, s Tibet and n Myanmar
1051	1049	ssp				L. s. orientalis	Davison, GWH, 1974	ne Myanmar and w Yunnan (s China)
1052	1050	Species		Chinese Monal	Phasianidae	Lophophorus lhuysii	Geoffroy Saint-Hilaire, A, 1866	OR : c China
1053	1051	Genus				Pucrasia	Gray, GR, 1841
1054	1052	Species		Koklass Pheasant	Phasianidae	Pucrasia macrolopha	(Lesson, RP, 1829)	OR : Himalayas to sc China
1055	1053	ssp				P. m. castanea	Gould, 1854	e Afghanistan and nw Pakistan
1056	1054	ssp				P. m. biddulphi	Marshall, GFL, 1879	Kashmir (n India)
1057	1055	ssp				P. m. macrolopha	(Lesson, RP, 1829)	w Himalayas
1058	1056	ssp				P. m. nipalensis	Gould, 1854	w Nepal
1059	1057	ssp				P. m. meyeri	Madarász, G, 1886	w Sichuan to nw Yunnan (sc China)
1060	1058	ssp				P. m. ruficollis	David, A & Oustalet, 1877	wc Sichuan to sw Gansu and s Shaanxi (c China)
1061	1059	ssp				P. m. xanthospila	Gray, GR, 1864	n Shaanxi and Shaanxi to w Hebei (ne China)
1062	1060	ssp				P. m. joretiana	Heude, 1883	sw Anhui (ec China)
1063	1061	ssp				P. m. darwini	Swinhoe, 1872	Hubei and se Sichuan to Fujian (c China)
1064	1062	Genus				Meleagris	Linnaeus, 1758
1065	1063	Species		Wild Turkey	Phasianidae	Meleagris gallopavo	Linnaeus, 1758	NA, MA : s Canada, USA and n Mexico
1066	1064	ssp				M. g. silvestris	Vieillot, 1817	s Canada and c, e USA
1067	1065	ssp				M. g. osceola	Scott, WED, 1890	Florida (USA)
1068	1066	ssp				M. g. intermedia	Sennett, 1879	n Texas to ec Mexico
1069	1067	ssp				M. g. mexicana	Gould, 1856	nw, nc Mexico		SSP	Includes onusta (McRoberts et al. 2014).
1070	1068	ssp				M. g. merriami	Nelson, 1900	w USA
1071	1069	ssp				M. g. gallopavo	Linnaeus, 1758	s Mexico
1072	1070	Species		Ocellated Turkey	Phasianidae	Meleagris ocellata	Cuvier, 1820	MA : se Mexico, Belize and Guatemala
1073	1071	Genus				Bonasa	Stephens, 1819
1074	1072	Species		Ruffed Grouse	Phasianidae	Bonasa umbellus	(Linnaeus, 1766)	NA : Alaska, Canada and n USA
1075	1073	ssp				B. u. yukonensis	Grinnell, 1916	Alaska (USA) and nw Canada
1076	1074	ssp				B. u. umbelloides	(Douglas, 1829)	se Alaska (USA) through c Canada to c Oregon and nw Wyoming (USA)		SSP	Includes affinis (AOU 1957; Godfrey 1986).
1077	1075	ssp				B. u. labradorensis	Ouellet, 1991	Labrador Pen. (Canada)
1078	1076	ssp				B. u. castanea	Aldrich & Friedmann, 1943	Olympic Pen. (USA)
1079	1077	ssp				B. u. obscura	Todd, 1947	n Ontario (Canada)
1080	1078	ssp				B. u. sabini	(Douglas, 1829)	w coast of Canada and USA
1081	1079	ssp				B. u. brunnescens	Conover, 1935	Vancouver I. (Canada)
1082	1080	ssp				B. u. togata	(Linnaeus, 1766)	nc, ne USA and se Canada
1083	1081	ssp				B. u. mediana	Todd, 1940	nc USA
1084	1082	ssp				B. u. phaios	Aldrich & Friedmann, 1943	se British Columbia (Canada) to sc Idaho and e Oregon (USA)
1085	1083	ssp				B. u. incana	Aldrich & Friedmann, 1943	se Idaho to c Utah (USA)
1086	1084	ssp				B. u. monticola	Todd, 1940	c, ec USA
1087	1085	ssp				B. u. umbellus	(Linnaeus, 1766)	ec USA		SSP	Includes helmei (Rusch et al. 2000).
1088	1086	Genus				Tetrastes	Keyserling & Blasius, JH, 1840
1089	1087	Species		Hazel Grouse	Phasianidae	Tetrastes bonasia	(Linnaeus, 1758)	PAL : nw, nc, ne
1090	1088	ssp				T. b. rhenanus	(Kleinschmidt, 1917)	ne France, Luxembourg, Belgium and w Germany
1091	1089	ssp				T. b. styriacus	(von Jordans & Schiebel, 1944)	Alps, s Poland to Hungary
1092	1090	ssp				T. b. schiebeli	(Kleinschmidt, 1943)	Balkan Pen.
1093	1091	ssp				T. b. rupestris	(Brehm, CL, 1831)	s Germany and Czech Rep.
1094	1092	ssp				T. b. bonasia	(Linnaeus, 1758)	w, s Scandinavia and c Poland e to the Ural Mts. (Russia)
1095	1093	ssp				T. b. griseonota	Salomonsen, 1947	n Sweden		SSP	Original spelling; invariable (H&M 4:45).
1096	1094	ssp				T. b. sibiricus	Buturlin, 1916	ne Russia, n, c Siberia and n Mongolia
1097	1095	ssp				T. b. kolymensis	Buturlin, 1916	e Siberia
1098	1096	ssp				T. b. amurensis	Riley, 1916	ne China to n Korean Pen.
1099	1097	ssp				T. b. yamashinai	Momiyama, 1928	Sakhalin I. (Russia)
1100	1098	ssp				T. b. vicinitas	Riley, 1915	Hokkaido (Japan)
1101	1099	Species		Chinese Grouse	Phasianidae	Tetrastes sewerzowi	Przevalski, 1876	PAL : c China		ENG	Change English name of China endemic Tetrastes sewerzowi to Chinese Grouse, the alternative and prevailing name.
1102	1100	ssp				T. s. sewerzowi	Przevalski, 1876	nc China
1103	1101	ssp				T. s. secundus	Riley, 1925	sc China
1104	1102	Genus				Centrocercus	Swainson, 1832
1105	1103	Species		Sage Grouse	Phasianidae	Centrocercus urophasianus	(Bonaparte, 1827)	NA : sc Canada to wc USA
1106	1104	Species		Gunnison Grouse	Phasianidae	Centrocercus minimus	Young, Braun, C, Oyler-McCance, Hupp & Quinn, 2000	NA : sw Colorado and e Utah
1107	1105	Genus				Dendragapus	Elliot, DG, 1864
1108	1106	Species		Dusky Grouse	Phasianidae	Dendragapus obscurus	(Say, 1822)	NA : s Yukon to c Colorado		ENG	Dendragapus obscurus renamed Dusky Grouse with split of D. fuliginosus, Sooty Grouse (AOU 2006).
1109	1107	ssp				D. o. richardsonii	(Douglas, 1829)	s Yukon (Canada) to Idaho, nw Wyoming and w Montana (USA)
1110	1108	ssp				D. o. pallidus	Swarth, 1931	se British Columbia (Canada) to ne Oregon and w Wyoming (USA)
1111	1109	ssp				D. o. oreinus	Behle & Selander, 1951	e Nevada, s Idaho and w Utah (USA)
1112	1110	ssp				D. o. obscurus	(Say, 1822)	Wyoming to New Mexico and Arizona (USA)
1113	1111	Species		Sooty Grouse	Phasianidae	Dendragapus fuliginosus	(Ridgway, 1873)	NA : se Alaska to s California		AS	Dendragapus fuliginosus is split from D. obscurus and renamed Sooty Grouse (AOU 2006).
1114	1112	ssp				D. f. sitkensis	Swarth, 1921	se Alaska (USA)
1115	1113	ssp				D. f. fuliginosus	(Ridgway, 1873)	Yukon (Canada) to nw California (USA)
1116	1114	ssp				D. f. sierrae	Chapman, 1904	Washington to nc California and Nevada (USA)
1117	1115	ssp				D. f. howardi	Dickey & Van Rossem, 1923	c California
1118	1116	Genus				Tympanuchus	Gloger, 1841
1119	1117	Species		Sharp-tailed Grouse	Phasianidae	Tympanuchus phasianellus	(Linnaeus, 1758)	NA : nc, nw
1120	1118	ssp				T. p. caurus	(Friedmann, 1943)	Alaska (USA) and nw Canada
1121	1119	ssp				T. p. kennicotti	(Suckley, 1861)	c Northwest Territory (Canada)
1122	1120	ssp				T. p. phasianellus	(Linnaeus, 1758)	c Canada
1123	1121	ssp				T. p. columbianus	(Ord, 1815)	British Columbia (Canada) to w Colorado (USA)
1124	1122	ssp	†			T. p. hueyi	Dickerman & Hubbard, 1994	New Mexico (USA)
1125	1123	ssp				T. p. jamesi	(Lincoln, 1917)	nc Alberta (Canada) to nc USA
1126	1124	ssp				T. p. campestris	(Ridgway, 1884)	c Canada to Wisconsin (USA)
1127	1125	Species		Greater Prairie Chicken	Phasianidae	Tympanuchus cupido	(Linnaeus, 1758)	NA : sc Canada to Texas (sc USA)
1128	1126	ssp				T. c. pinnatus	(Brewster, 1885)	sc Canada to ne Texas (USA)
1129	1127	ssp				T. c. attwateri	Bendire, 1893	se Texas (USA)
1130	1128	ssp	†			T. c. cupido	(Linnaeus, 1758)	Maine to Virginia (e USA)
1131	1129	Species		Lesser Prairie Chicken	Phasianidae	Tympanuchus pallidicinctus	(Ridgway, 1873)	NA : c USA
1132	1130	Genus				Lagopus	Brisson, 1760
1133	1131	Species		White-tailed Ptarmigan	Phasianidae	Lagopus leucura	(Richardson, 1831)	NA : w, nw
1134	1132	ssp				L. l. peninsularis	Chapman, 1902	sc Alaska and Yukon
1135	1133	ssp				L. l. leucura	(Richardson, 1831)	w Canada
1136	1134	ssp				L. l. rainierensis	Taylor, W, 1920	c, s Washington (USA)
1137	1135	ssp				L. l. saxatilis	Cowan, 1939	Vancouver I. (Canada)
1138	1136	ssp				L. l. altipetens	Osgood, 1901	Rocky Mts. from Montana to New Mexico (USA)
1139	1137	Species		Willow Ptarmigan	Phasianidae	Lagopus lagopus	(Linnaeus, 1758)	NA, PAL : n
1140	1138	ssp				L. l. scotica	(Latham, 1787)	Britain and Ireland		PS	Red Grouse Lagopus scotica is a proposed split from Willow Ptarmigan based on molecular evidence and differences in plumage (Sangster et al. 2022).
1141	1139	ssp				L. l. variegata	Salomonsen, 1936	islets off w Norway
1142	1140	ssp				L. l. lagopus	(Linnaeus, 1758)	Scandinavia and n Russia
1143	1141	ssp				L. l. rossica	Serebrovski, 1926	Baltic States to c Russia
1144	1142	ssp				L. l. koreni	Thayer & Bangs, 1914	Siberia to Kamchatka Pen.
1145	1143	ssp				L. l. maior	Lorenz, T, 1904	n Kazakhstan and sw Siberia
1146	1144	ssp				L. l. brevirostris	Hesse, 1912	e Kazakhstan to sc Siberia and w Mongolia
1147	1145	ssp				L. l. kozlowae	Portenko, 1931	n Mongolia and s Siberia
1148	1146	ssp				L. l. sserebrowsky	Domaniewski, 1933	ne Mongolia to se Siberia and ne China
1149	1147	ssp				L. l. okadai	Momiyama, 1928	Sakhalin I. (Russia)
1150	1148	ssp				L. l. alascensis	Swarth, 1926	Alaska (USA)
1151	1149	ssp				L. l. alexandrae	Grinnell, 1909	Aleutian Is., Kodiak I., s, se Alaskan islands (USA) and nw British Columbia (Canada)		SSP	Includes muriei (Hannon et al. 1998).
1152	1150	ssp				L. l. leucoptera	Taverner, 1932	northernmost Canada and its Arctic islands
1153	1151	ssp				L. l. alba	(Gmelin, JF, 1789)	n Canada
1154	1152	ssp				L. l. ungavus	Riley, 1911	ne Canada
1155	1153	ssp				L. l. alleni	Stejneger, 1884	Newfoundland (Canada)
1156	1154	Species		Rock Ptarmigan	Phasianidae	Lagopus muta	(Montin, 1781)	NA, PAL : n
1157	1155	ssp				L. m. muta	(Montin, 1781)	n Scandinavia to Kola Pen. (nw Russia)
1158	1156	ssp				L. m. millaisi	Hartert, EJO, 1923	Scotland
1159	1157	ssp				L. m. helvetica	(Thienemann, 1829)	Alps
1160	1158	ssp				L. m. pyrenaica	Hartert, EJO, 1921	c, e Pyrenees (France and Spain)
1161	1159	ssp				L. m. pleskei	Serebrovski, 1926	n Siberia
1162	1160	ssp				L. m. nadezdae	Serebrovski, 1926	s Siberia and n Mongolia
1163	1161	ssp				L. m. gerasimovi	Red'kin, 2005	Karaginskiy Is. (Russia)
1164	1162	ssp				L. m. ridgwayi	Stejneger, 1884	Commander Is. (Russia)
1165	1163	ssp				L. m. kurilensis	Kuroda, Nm, 1924	Kuril Is. (Russia)
1166	1164	ssp				L. m. japonica	Clark, AH, 1907	Honshu (Japan)
1167	1165	ssp				L. m. evermanni	Elliot, DG, 1896	Attu I. (w Aleutian Is., USA)
1168	1166	ssp				L. m. townsendi	Elliot, DG, 1896	Kiska I., Amchitka, Little Sitkin and Rat Is. (w Aleutian Is., USA)		SSP	Includes gabrielsoni (Montgomerie & Holder 2008).
1169	1167	ssp				L. m. atkhensis	Turner, 1882	Tanaga I., Adak I. and Atka I. (wc Aleutian Is., USA)		SSP	Includes sanfordi and chamberlaini (Montgomerie & Holder 2008).
1170	1168	ssp				L. m. yunaskensis	Gabrielson & Lincoln, 1951	Yunaska I. (c Aleutian Is., USA)
1171	1169	ssp				L. m. nelsoni	Stejneger, 1884	Unimak and Unalaska Is. (e Aleutian Is., USA) and s Alaska
1172	1170	ssp				L. m. dixoni	Grinnell, 1909	Glacier Bay Is. and se Alaska
1173	1171	ssp				L. m. rupestris	(Gmelin, JF, 1789)	n North America
1174	1172	ssp				L. m. welchi	Brewster, 1885	Newfoundland (Canada)
1175	1173	ssp				L. m. saturata	Salomonsen, 1950	nw Greenland
1176	1174	ssp				L. m. macruros	Schiøler, 1925	ne Greenland		SSP	L. m. macruros Schiøler, 1925 replaces L. m. capta Peters, JL, 1934 (Dickinson & Remsen 2013).
1177	1175	ssp				L. m. reinhardi	(Brehm, CL, 1824)	s Greenland		SSP	Add (Montgomerie & Holder 2008).
1178	1176	ssp				L. m. hyperborea	Sundevall, 1845	Svalbard (Norway) and Franz Josef Land (Russia)
1179	1177	ssp				L. m. islandorum	(Faber, 1822)	Iceland
1180	1178	Genus				Falcipennis	Elliot, DG, 1864
1181	1179	Species		Siberian Grouse	Phasianidae	Falcipennis falcipennis	(Hartlaub, 1855)	PAL : e Siberia and Sakhalin I.
1182	1180	Genus				Canachites	Stejneger, 1885			TAX	Spruce Grouse and Siberian Grouse do not form a monophyletic clade in recent phylogenetic analyses, but rather Siberian Grouse is a basal taxon within a clade that includes Spruce Grouse, Tetrao and Lyrurus (Kimball et al. 2011; Persons et al. 2016; Kimball et al. 2021). Recognize the resurrected genus Canachites as distinct from Falcipennis (AOS 2021).
1183	1181	Species		Spruce Grouse	Phasianidae	Canachites canadensis	(Linnaeus, 1758)	NA : Alaska, Canada and n USA
1184	1182	ssp				C. c. osgoodi	Bishop, 1900	n Alaska (USA)
1185	1183	ssp				C. c. atratus	Grinnell, 1910	s Alaska (USA)
1186	1184	ssp				C. c. canadensis	(Linnaeus, 1758)	c Alberta to Labrador and Nova Scotia (Canada)
1187	1185	ssp				C. c. canace	(Linnaeus, 1766)	se Canada and ne USA
1188	1186	ssp				C. c. isleibi	(Dickerman & Gustafson, 1996)	se Alaska (USA)
1189	1187	ssp				C. c. franklinii	(Douglas, 1829)	se Alaska to nw Wyoming and Idaho (USA)
1190	1188	Genus				Tetrao	Linnaeus, 1758
1191	1189	Species		Western Capercaillie	Phasianidae	Tetrao urogallus	Linnaeus, 1758	PAL : nw, nc
1192	1190	ssp				T. u. cantabricus	Castroviejo, 1967	nw Spain
1193	1191	ssp				T. u. aquitanicus	Ingram, C, 1915	Pyrenees (France and Spain)
1194	1192	ssp				T. u. crassirostris	Brehm, CL, 1831	Germany and Poland to the Balkan Pen.		SSP	Replaces T. u. major (Dickinson & Remsen 2013). Includes rudolfi (Madge & McGowan 2002).
1195	1193	ssp				T. u. volgensis	Buturlin, 1907	s, c Belarus and ec Russia
1196	1194	ssp				T. u. urogallus	Linnaeus, 1758	Scotland and Scandinavia to the White Sea (Russia)
1197	1195	ssp				T. u. kureikensis	Buturlin, 1927	nw Russia
1198	1196	ssp				T. u. uralensis	Nazarov, 1886	sw Russia
1199	1197	ssp				T. u. taczanowskii	(Stejneger, 1885)	c Siberia to nw Mongolia and n Korean Pen.
1200	1198	Species		Black-billed Capercaillie	Phasianidae	Tetrao urogalloides	Middendorff, 1853	PAL : ne		TAX	Tetrao urogalloides Middendorf, 1853 has precedence over Tetrao parvirostris Bonaparte, 1856 (H&M 4:47).
1201	1199	ssp				T. u. urogalloides	Middendorff, 1853	ne Asia
1202	1200	ssp				T. u. kamtschaticus	Kittlitz, 1858	Kamchatka Pen.
1203	1201	Genus				Lyrurus	Swainson, 1832
1204	1202	Species		Black Grouse	Phasianidae	Lyrurus tetrix	(Linnaeus, 1758)	PAL : n
1205	1203	ssp				L. t. britannicus	Witherby & Lönnberg, 1913	Scotland, Wales and n England		SSP	May not be distinct from nominate on mtDNA (Corrales et al. 2014), but female plumages distinct (Cramp & Simmons 1980).
1206	1204	ssp				L. t. tetrix	(Linnaeus, 1758)	Scandinavia to s France and n Italy to ne Siberia
1207	1205	ssp				L. t. viridanus	(Lorenz, T, 1891)	se Russia to sw Siberia		SSP	Subspecies viridanus may not be distinct from nominate based on mtDNA (Corrales et al. 2014). Variation clinal (Cramp & Simmons 1980). Includes tschusii (Dickinson & Remsen 2013).
1208	1206	ssp				L. t. baikalensis	(Lorenz, T, 1911)	se Siberia to n Mongolia and nw Manchuria (China)		SSP	Subspecies status unsettled (Corrales et al. 2014).
1209	1207	ssp				L. t. mongolicus	(Lönnberg, 1904)	e Kyrgyzstan and nw China to e Kazakhstan, sc Siberia and w Mongolia
1210	1208	ssp				L. t. ussuriensis	(Kohts, 1911)	e Siberia and ne China to nw Korean Pen.
1211	1209	Species		Caucasian Grouse	Phasianidae	Lyrurus mlokosiewiczi	(Taczanowski, 1875)	PAL : montane far sw Russia e to ne Azerbaijan and s to ne Turkey, Armenia and far nw Iran
1212	1210	Genus				Rhizothera	Gray, GR, 1841
1213	1211	Species		Long-billed Partridge	Phasianidae	Rhizothera longirostris	(Temminck, 1815)	OR : Malay Pen., Sumatra and Borneo
1214	1212	Species		Dulit Partridge	Phasianidae	Rhizothera dulitensis	Ogilvie-Grant, 1895	OR : montane n Borneo (no recent records)		ENG	Change English name of Rhizothera dulitensis from Hose's Partridge to Dulit Partridge (Eaton et al. 2012; HBW/BirdLife/Clements).
1215	1213	Genus				Perdix	Brisson, 1760
1216	1214	Species		Tibetan Partridge	Phasianidae	Perdix hodgsoniae	(Hodgson, 1856)	PAL : c Asia
1217	1215	ssp				P. h. caraganae	Meinertzhagen, R & Meinertzhagen, A, 1926	w Tibet
1218	1216	ssp				P. h. hodgsoniae	(Hodgson, 1856)	se Tibet, Bhutan, Nepal and n India
1219	1217	ssp				P. h. sifanica	Przevalski, 1876	e Tibet to wc China
1220	1218	Species		Grey Partridge	Phasianidae	Perdix perdix	(Linnaeus, 1758)	PAL : w, wc
1221	1219	ssp				P. p. perdix	(Linnaeus, 1758)	s Scandinavia and Britain to Bulgaria and Greece
1222	1220	ssp				P. p. armoricana	Hartert, EJO, 1917	w, s France
1223	1221	ssp				P. p. sphagnetorum	(Altum, 1894)	ne Netherlands and nw Germany
1224	1222	ssp				P. p. hispaniensis	Reichenow, 1892	ne Portugal and n Spain
1225	1223	ssp	†			P. p. italica	Hartert, EJO, 1917	Italy
1226	1224	ssp				P. p. lucida	(Altum, 1894)	Finland to the Ural Mts. and n Caucasus
1227	1225	ssp				P. p. canescens	Buturlin, 1906	Turkey to the Caucasus and nw Iran
1228	1226	ssp				P. p. robusta	Homeyer & Tancre, 1883	Ural Mts. to sw Siberia and nw China
1229	1227	Species		Daurian Partridge	Phasianidae	Perdix dauurica	(Pallas, 1811)	PAL : Kyrgyzstan and ne Kazakhstan through w, n Xinjiang, sw Siberia and Mongolia e to Transbaikalia, Amurland (ne Russia) and ne China
1230	1228	ssp				P. d. dauurica	(Pallas, 1811)	Kyrgyzstan and ne Kazakhstan through w, n Xinjiang, sw Siberia, Mongolia, Xinghai and Gansu (nc China)
1231	1229	ssp				P. d. suschkini	Poliakov, 1915	Transbaikalia and Amurland (ne Russia) and ne China
1232	1230	Genus				Syrmaticus	Wagler, 1832
1233	1231	Species		Copper Pheasant	Phasianidae	Syrmaticus soemmerringii	(Temminck, 1830)	PAL : Honshu, Shikoku, and Kyushu (c, s Japan)
1234	1232	ssp				S. s. scintillans	(Gould, 1866)	n, c Honshu (c Japan)
1235	1233	ssp				S. s. subrufus	(Kuroda, Nm, 1919)	c, sw Honshu and sw Shikoku (c Japan)
1236	1234	ssp				S. s. intermedius	(Kuroda, Nm, 1919)	Shikoku and se, sw Honshu (c Japan)
1237	1235	ssp				S. s. soemmerringii	(Temminck, 1830)	n, c Kyushu (s Japan)
1238	1236	ssp				S. s. ijimae	(Dresser, 1902)	se Kyushu (s Japan)
1239	1237	Species		Reeves's Pheasant	Phasianidae	Syrmaticus reevesii	(Gray, JE, 1829)	PAL : n, c China
1240	1238	Species		Mikado Pheasant	Phasianidae	Syrmaticus mikado	(Ogilvie-Grant, 1906)	OR : Taiwan
1241	1239	Species		Elliot's Pheasant	Phasianidae	Syrmaticus ellioti	(Swinhoe, 1872)	OR : se China
1242	1240	Species		Mrs. Hume's Pheasant	Phasianidae	Syrmaticus humiae	(Hume, 1881)	OR : ne India to sw China (Yunnan) and n Thailand
1243	1241	ssp				S. h. humiae	(Hume, 1881)	ne India and n Myanmar
1244	1242	ssp				S. h. burmanicus	(Oates, 1898)	ne Myanmar, sw China (Yunnan) to n Thailand
1245	1243	Genus				Chrysolophus	Gray, JE, 1834
1246	1244	Species		Golden Pheasant	Phasianidae	Chrysolophus pictus	(Linnaeus, 1758)	OR : c, s China
1247	1245	Species		Lady Amherst's Pheasant	Phasianidae	Chrysolophus amherstiae	(Leadbeater, 1829)	OR : ne Myanmar, se Tibet and sw China
1248	1246	Genus				Phasianus	Linnaeus, 1758
1249	1247	Species		Common Pheasant	Phasianidae	Phasianus colchicus	Linnaeus, 1758	PAL, OR : c, e Eurasia, s China, Taiwan and n Vietnam
1250	1248	ssp				P. c. septentrionalis	Lorenz, T, 1889	n Caucasus (s Russia)
1251	1249	ssp				P. c. colchicus	Linnaeus, 1758	Transcaucasia (Georgia, Armenia and Azerbaijan)
1252	1250	ssp				P. c. talischensis	Lorenz, T, 1889	se Transcaucasia (Azerbaijan and nc Iran)
1253	1251	ssp				P. c. persicus	Severtsov, 1875	sw Turkmenistan and ne Iran
1254	1252	ssp				P. c. principalis	Sclater, PL, 1885	se Turkmenistan and nw Afghanistan
1255	1253	ssp				P. c. chrysomelas	Severtsov, 1875	n Turkmenistan and w Uzbekistan
1256	1254	ssp				P. c. zarudnyi	Buturlin, 1904	e Turkmenistan
1257	1255	ssp				P. c. bianchii	Buturlin, 1904	se Uzbekistan, sw Tajikistan and ne Afghanistan
1258	1256	ssp				P. c. zerafschanicus	Tarnovski, 1891	s Uzbekistan
1259	1257	ssp				P. c. turcestanicus	Lorenz, T, 1896	s Kazakhstan
1260	1258	ssp				P. c. mongolicus	Brandt, JF, 1844	se Kazakhstan and n Kyrgyzstan
1261	1259	ssp				P. c. shawii	Elliot, DG, 1870	w China
1262	1260	ssp				P. c. tarimensis	Pleske, 1889	Tarim Basin to Lop Nur (w China)
1263	1261	ssp				P. c. vlangalii	Przevalski, 1876	Qaidam Basin (wc China)
1264	1262	ssp				P. c. strauchi	Przevalski, 1876	ne Qinghai (c China)
1265	1263	ssp				P. c. sohokhotensis	Buturlin, 1908	e Gansu (c China)
1266	1264	ssp				P. c. satscheuensis	Pleske, 1892	w Gansu (nc China)
1267	1265	ssp				P. c. hagenbecki	Rothschild, 1901	w Mongolia
1268	1266	ssp				P. c. edzinensis	Sushkin, 1926	sc Mongolia
1269	1267	ssp				P. c. alaschanicus	Alphéraky & Bianchi, 1908	Ningxia (nc China)
1270	1268	ssp				P. c. kiangsuensis	Buturlin, 1904	ne China
1271	1269	ssp				P. c. karpowi	Buturlin, 1904	ne China to Korean Pen.
1272	1270	ssp				P. c. pallasi	Rothschild, 1903	se Siberia, ne China and ne Korean Pen.
1273	1271	ssp				P. c. suehschanensis	Bianchi, 1906	nw Sichua and s Gansu (wc China)
1274	1272	ssp				P. c. elegans	Elliot, DG, 1870	w Sichuan to nw Yunnan (wc China), ne Myanmar and e Tibet
1275	1273	ssp				P. c. decollatus	Swinhoe, 1870	c China
1276	1274	ssp				P. c. rothschildi	La Touche, 1922	se Yunnan (sc China) and nw Vietnam
1277	1275	ssp				P. c. takatsukasae	Delacour, 1927	sw Guangdong (s China) and ne Vietnam
1278	1276	ssp				P. c. torquatus	Gmelin, JF, 1789	e China
1279	1277	ssp				P. c. formosanus	Elliot, DG, 1870	Taiwan
1280	1278	Species		Green Pheasant	Phasianidae	Phasianus versicolor	Vieillot, 1825	OR : Honshu to Yakushima and Tanegashima, se of Kyushu (c, s Japan)		AS	Phasianus versicolor is split from P. colchicus (Dickinson 2003).
1281	1279	ssp				P. v. robustipes	Kuroda, Nm, 1919	nw Honshu and Sado (c Japan)
1282	1280	ssp				P. v. tohkaidi	Momiyama, 1922	c, w Honshu and Shikoku (c Japan)
1283	1281	ssp				P. v. tanensis	Kuroda, Nm, 1919	s Honshu, Izu Is. (se of Honshu), Kyushu and Yakushima and Tanegashima, se of Kyushu (c, s Japan)
1284	1282	ssp				P. v. versicolor	Vieillot, 1825	w Honshu and Kyushu (c, s Japan)
1285	1283	Genus				Catreus	Cabanis, 1851
1286	1284	Species		Cheer Pheasant	Phasianidae	Catreus wallichii	(Hardwicke, 1827)	OR : Himalayas
1287	1285	Genus				Crossoptilon	Hodgson, 1838
1288	1286	Species		Tibetan Eared Pheasant	Phasianidae	Crossoptilon harmani	Elwes, 1881	OR : Tibet
1289	1287	Species		White Eared Pheasant	Phasianidae	Crossoptilon crossoptilon	(Hodgson, 1838)	OR : wc, sc China and Tibet
1290	1288	ssp				C. c. dolani	Meyer de Schauensee, 1937	se Qinghai (wc China)
1291	1289	ssp				C. c. crossoptilon	(Hodgson, 1838)	se Tibet, sw China
1292	1290	ssp				C. c. lichiangense	Delacour, 1945	n Yunnan to sw Sichuan (sc China)
1293	1291	ssp				C. c. drouynii	Verreaux, J, 1868	e Tibet
1294	1292	Species		Brown Eared Pheasant	Phasianidae	Crossoptilon mantchuricum	Swinhoe, 1863	PAL : ne China
1295	1293	Species		Blue Eared Pheasant	Phasianidae	Crossoptilon auritum	(Pallas, 1811)	PAL : c China
1296	1294	Genus				Lophura	Fleming, J, 1822
1297	1295	Species		Edwards's Pheasant	Phasianidae	Lophura edwardsi	(Oustalet, 1896)	OR : c Vietnam		TAX	Edwards's Pheasant includes Vietnamese Pheasant (L. hatinhensis). Its taxonomic status is uncertain, but species description inadequate and hypotheses re variation in Edwards's Pheasant unresolved (McGowan 1994; HBW 2/IBC; Madge & McGowan 2002; Hennache et al. 2002; Penhallurick & Rheindt comments March 2012).
1298	1296	Species		Swinhoe's Pheasant	Phasianidae	Lophura swinhoii	(Gould, 1863)	OR : Taiwan
1299	1297	Species		Bulwer's Pheasant	Phasianidae	Lophura bulweri	(Sharpe, 1874)	OR : Borneo
1300	1298	Species		Kalij Pheasant	Phasianidae	Lophura leucomelanos	(Latham, 1790)	OR : n Pakistan to w Thailand
1301	1299	ssp				L. l. hamiltonii	(Gray, JE, 1829)	n Pakistan to w Nepal
1302	1300	ssp				L. l. leucomelanos	(Latham, 1790)	c Nepal
1303	1301	ssp				L. l. melanota	(Hutton, T, 1848)	e Nepal to w Bhutan
1304	1302	ssp				L. l. moffitti	(Hachisuka, 1938)	c Bhutan
1305	1303	ssp				L. l. lathami	(Gray, JE, 1829)	e Bhutan and s Tibet to n Myanmar
1306	1304	ssp				L. l. williamsi	(Oates, 1898)	w Myanmar
1307	1305	ssp				L. l. oatesi	(Ogilvie-Grant, 1893)	wc Myanmar
1308	1306	ssp				L. l. lineata	(Vigors, 1831)	ec Myanmar and w Thailand
1309	1307	ssp				L. l. crawfurdii	(Gray, JE, 1829)	se Myanmar and sw Thailand
1310	1308	Species		Silver Pheasant	Phasianidae	Lophura nycthemera	(Linnaeus, 1758)	OR : se Asia
1311	1309	ssp				L. n. omeiensis	Cheng T, Chang C & Tang R, 1964	c, s Sichuan (sc China)
1312	1310	ssp				L. n. rongjiangensis	Tan Y & Wu Z, 1981	se Guizhou (sc China)
1313	1311	ssp				L. n. nycthemera	(Linnaeus, 1758)	Guangxi, Guangdong (s China) and ne Vietnam
1314	1312	ssp				L. n. fokiensis	Delacour, 1948	nw Fokien (se China)
1315	1313	ssp				L. n. whiteheadi	(Ogilvie-Grant, 1899)	Hainan I. (s China)
1316	1314	ssp				L. n. occidentalis	Delacour, 1948	nw Yunnan (sw China) and ne Myanmar
1317	1315	ssp				L. n. rufipes	(Oates, 1898)	sw Yunnan (sw China) and nc Myanmar
1318	1316	ssp				L. n. jonesi	(Oates, 1903)	e Myanmar to s China and n Thailand
1319	1317	ssp				L. n. ripponi	(Sharpe, 1902)	ec Myanmar
1320	1318	ssp				L. n. beaulieui	Delacour, 1948	sw Yunnan (sc China), n Laos and nw Vietnam
1321	1319	ssp				L. n. berliozi	(Delacour & Jabouille, 1928)	nc Vietnam
1322	1320	ssp				L. n. beli	(Oustalet, 1898)	wc Vietnam
1323	1321	ssp				L. n. annamensis	(Ogilvie-Grant, 1906)	sc Vietnam
1324	1322	ssp				L. n. lewisi	(Delacour & Jabouille, 1928)	sw Cambodia and se Thailand
1325	1323	ssp				L. n. engelbachi	Delacour, 1948	s Laos
1326	1324	Species		Crestless Fireback	Phasianidae	Lophura erythrophthalma	(Raffles, 1822)	OR : Malay Pen., Sumatra and Borneo
1327	1325	ssp				L. e. erythrophthalma	(Raffles, 1822)	Malay Pen. and Sumatra
1328	1326	ssp				L. e. pyronota	(Gray, GR, 1841)	n Borneo
1329	1327	Species		Siamese Fireback	Phasianidae	Lophura diardi	(Bonaparte, 1856)	OR : se Asia
1330	1328	Species		Salvadori's Pheasant	Phasianidae	Lophura inornata	(Salvadori, 1879)	OR : montane Sumatra
1331	1329	ssp				L. i. inornata	(Salvadori, 1879)	montane s Sumatra
1332	1330	ssp				L. i. hoogerwerfi	(Chasen, 1939)	montane n Sumatra		AL, SSP	Overdue lump (10.1) of poorly known 'Hoogerwerf's Pheasant originally based on minor differences between females; males indistinguishable (Sözer et al. 2006; HBW; Eaton et al. 2016). Treat as a subspecies.
1333	1331	Species		Crested Fireback	Phasianidae	Lophura ignita	(Shaw, 1798)	OR : Malay Pen., Sumatra and Borneo
1334	1332	ssp				L. i. rufa	(Raffles, 1822)	Malay Pen. and n, c Sumatra
1335	1333	ssp				L. i. macartneyi	(Temminck, 1813)	se Sumatra
1336	1334	ssp				L. i. nobilis	(Sclater, PL, 1863)	n Borneo
1337	1335	ssp				L. i. ignita	(Shaw, 1798)	Bangka (e of s Sumatra) and s Borneo
1338	1336	Genus				Rheinardia	Maingonnat, 1882
1339	1337	Species		Vietnamese Crested Argus	Phasianidae	Rheinardia ocellata	(Elliot, DG, 1871)	OR : c Vietnam, e Laos		ENG	Change English name from Crested Argus to Vietnamese Crested Argus with split of R. nigrescens (Davison et al. 2020).
1340	1338	Species		Malayan Crested Argus	Phasianidae	Rheinardia nigrescens	Rothschild, 1902	OR : c Malay Pen.		AS, ENG	Malayan Crested Argus Rheinardia nigrescens is split from (Vietnamese) Crested Argus based on plumage, crest morphology and color, and vocalizations (Sibley & Monroe 1990; Davison et al. 2020; Rheindt pers. comm.). Change English name from Malaysian Crested Argus to Malayan Crested Argus to align with other species whose range is limited to the Malay Pen.
1341	1339	Genus				Argusianus	Gray, GR, 1849
1342	1340	Species		Great Argus	Phasianidae	Argusianus argus	(Linnaeus, 1766)	OR : Malay Pen., Sumatra and Borneo
1343	1341	ssp				A. a. grayi	(Elliot, DG, 1865)	Borneo
1344	1342	ssp				A. a. argus	(Linnaeus, 1766)	Malay Pen. and Sumatra
1345	1343	Genus				Afropavo	Chapin, 1936
1346	1344	Species		Congo Peafowl	Phasianidae	Afropavo congensis	Chapin, 1936	AF : DR Congo		ENG	Modify English name to prevailing consensus of Peafowl, not Peacock.
1347	1345	Genus				Pavo	Linnaeus, 1758
1348	1346	Species		Indian Peafowl	Phasianidae	Pavo cristatus	Linnaeus, 1758	OR : India, Pakistan and Sri Lanka
1349	1347	Species		Green Peafowl	Phasianidae	Pavo muticus	Linnaeus, 1766	OR : se Asia to Java
1350	1348	ssp				P. m. spicifer	Shaw, 1804	ne India and Bangladesh to w Myanmar
1351	1349	ssp				P. m. imperator	Delacour, 1949	e Myanmar to Thailand, Indochina and s China
1352	1350	ssp				P. m. muticus	Linnaeus, 1766	Malaysian Pen. (extinct) and Java
1353	1351	Genus				Tropicoperdix	Blyth, 1859			TAX, PHY	Tropicoperdix is resurrected for two species formerly assigned to Arborophila but which belong to a different clade (Chen et al. 2015, 2018).
1354	1352	Species		Green-legged Partridge	Phasianidae	Tropicoperdix chloropus	Blyth, 1859	OR : se Asia		TAX	Green-legged Partridge includes subspecies tonkinensis of n Vietnam previously assigned to Scaly-breasted (=Chestnut-necklaced) Partridge (Clements 2006; Rheindt unpublished).
1355	1353	ssp				T. c. chloropus	Blyth, 1859	sw China to Myanmar and w Thailand
1356	1354	ssp				T. c. cognacqi	Delacour & Jabouille, 1924	sc Vietnam
1357	1355	ssp				T. c. merlini	Delacour & Jabouille, 1924	wc Vietnam
1358	1356	ssp				T. c. vivida	Delacour, 1926	ec Vietnam
1359	1357	ssp				T. c. peninsularis	(Meyer de Schauensee, 1941)	sw Thailand
1360	1358	ssp				T. c. olivacea	Delacour & Jabouille, 1928	Laos and Cambodia
1361	1359	ssp				T. c. tonkinensis	Delacour, 1927	n, nc Vietnam
1362	1360	Species		Chestnut-necklaced Partridge	Phasianidae	Tropicoperdix charltonii	(Eyton, 1845)	OR : Malay Pen., Sumatra and Borneo		ENG	Change English name of Tropicoperdix charltonii from Scaly-breasted Partridge to Chestnut-necklaced Partridge to conform to current usage for charltoni s.s.
1363	1361	ssp				T. c. charltonii	(Eyton, 1845)	s Thailand and s Myanmar to Malay Pen.
1364	1362	ssp				T. c. atjenensis	(Meyer de Schauensee & Ripley, 1940)	n, s Sumatra
1365	1363	ssp				T. c. graydoni	(Sharpe & Chubb, C, 1906)	n Borneo
1366	1364	Genus				Haematortyx	Sharpe, 1879
1367	1365	Species		Crimson-headed Partridge	Phasianidae	Haematortyx sanguiniceps	Sharpe, 1879	OR : montane Borneo
1368	1366	Genus				Galloperdix	Blyth, 1845
1369	1367	Species		Red Spurfowl	Phasianidae	Galloperdix spadicea	(Gmelin, JF, 1789)	OR : India and Nepal
1370	1368	ssp				G. s. spadicea	(Gmelin, JF, 1789)	w Nepal and n, c India
1371	1369	ssp				G. s. caurina	Blanford, 1898	s Rajasthan (w India)
1372	1370	ssp				G. s. stewarti	Baker, ECS, 1919	c, s Kerala (s India)
1373	1371	Species		Painted Spurfowl	Phasianidae	Galloperdix lunulata	(Valenciennes, 1825)	OR : India
1374	1372	Species		Sri Lanka Spurfowl	Phasianidae	Galloperdix bicalcarata	(Forster, JR, 1781)	OR : Sri Lanka
1375	1373	Genus				Polyplectron	Temminck, 1807
1376	1374	Species		Palawan Peacock-Pheasant	Phasianidae	Polyplectron napoleonis	Lesson, RP, 1831	OR : Palawan (sw Philippines)
1377	1375	Species		Bornean Peacock-Pheasant	Phasianidae	Polyplectron schleiermacheri	Brüggemann, 1877	OR : Borneo
1378	1376	Species		Malayan Peacock-Pheasant	Phasianidae	Polyplectron malacense	(Scopoli, 1786)	OR : sw Thailand and Malay Pen.
1379	1377	Species		Germain's Peacock-Pheasant	Phasianidae	Polyplectron germaini	Elliot, DG, 1866	OR : Vietnam
1380	1378	Species		Hainan Peacock-Pheasant	Phasianidae	Polyplectron katsumatae	Rothschild, 1906	OR : Hainan Is.		AS	Polyplectron katsumatae is split from genetically distinct P. bicalcaratum (Chang et al. 2008).
1381	1379	Species		Grey Peacock-Pheasant	Phasianidae	Polyplectron bicalcaratum	(Linnaeus, 1758)	OR : Sikkim to c Vietnam		TAX, SSP	Treat as monotypic; includes bakeri and ghigii. Differences attributed to individual variation (Penhallurick & Walters 2005).
1382	1380	Species		Mountain Peacock-Pheasant	Phasianidae	Polyplectron inopinatum	(Rothschild, 1903)	OR : Malay Pen.
1383	1381	Species		Bronze-tailed Peacock-Pheasant	Phasianidae	Polyplectron chalcurum	Lesson, RP, 1831	OR : montane Sumatra
1384	1382	ssp				P. c. scutulatum	Chasen, 1941	montane n Sumatra
1385	1383	ssp				P. c. chalcurum	Lesson, RP, 1831	montane s Sumatra
1386	1384	Genus				Bambusicola	Gould, 1863
1387	1385	Species		Mountain Bamboo Partridge	Phasianidae	Bambusicola fytchii	Anderson, 1871	OR : ne India to Myanmar and sc China
1388	1386	ssp				B. f. fytchii	Anderson, 1871	Yunnan and w Sichuan (sc China) to Myanmar and n Vietnam
1389	1387	ssp				B. f. hopkinsoni	Godwin-Austen, 1874	ne India, Bangladesh and w Myanmar
1390	1388	Species		Chinese Bamboo Partridge	Phasianidae	Bambusicola thoracicus	(Temminck, 1815)	OR : s China
1391	1389	Species		Taiwan Bamboo Partridge	Phasianidae	Bambusicola sonorivox	Gould, 1863	OR : Taiwan		AS	Taiwanese Bamboo Partridge is split from Chinese Bamboo Partridge (Collar 2004; Hung et al. 2014; HBW Alive; Clements et al. 2015).
1392	1390	Genus				Gallus	Brisson, 1760
1393	1391	Species		Green Junglefowl	Phasianidae	Gallus varius	(Shaw, 1798)	OR : Java, Bali and Lombok to Alor (w, ec Lesser Sundas)		SEQ	Sequence based on Tiley et al. (2020).
1394	1392	Species		Red Junglefowl	Phasianidae	Gallus gallus	(Linnaeus, 1758)	OR : India and se Asia
1395	1393	ssp				G. g. murghi	Robinson & Kloss, 1920	n India, Nepal, Bhutan and Bangladesh
1396	1394	ssp				G. g. spadiceus	(Bonnaterre, 1792)	ne India to s China, Malay Pen. and n Sumatra
1397	1395	ssp				G. g. jabouillei	Delacour & Kinnear, 1928	s China to n Vietnam and n Laos
1398	1396	ssp				G. g. gallus	(Linnaeus, 1758)	s Myanmar through Indochina
1399	1397	ssp				G. g. bankiva	Temminck, 1813	Java and Bali
1400	1398	Species		Grey Junglefowl	Phasianidae	Gallus sonneratii	Temminck, 1813	OR : India
1401	1399	Species		Sri Lanka Junglefowl	Phasianidae	Gallus lafayettii	Lesson, RP, 1831	OR : Sri Lanka		TAX	Original spelling lafayetii emended to lafayettii (H&M 4:41).
1402	1400	Genus				Peliperdix	Bonaparte, 1856
1403	1401	Species		Latham's Francolin	Phasianidae	Peliperdix lathami	(Hartlaub, 1854)	AF : w, c
1404	1402	ssp				P. l. lathami	(Hartlaub, 1854)	Sierra Leone to nw DR Congo and Angola
1405	1403	ssp				P. l. schubotzi	(Reichenow, 1912)	w DR Congo to sw Sudan, w Uganda and nw Tanzania
1406	1404	Genus				Ortygornis	Reichenbach, 1852			TAX	Ortygornis is resurrected for a discrete clade that includes Crested, Grey and Swamp Francolins (Mandiwana-Neudani et al. 2019b; Kimball et al. 2021).
1407	1405	Species		Crested Francolin	Phasianidae	Ortygornis sephaena	(Smith, A, 1836)	AF : e, se		TAX	Crested Francolin is sister to Grey Francolin and Swamp Francolin based on phylogenetic analysis. Move from the monotypic genus Dendroperdix to Ortygornis (Mandiwana-Neudani et al. 2019b; Kimball et al. 2021).
1408	1406	ssp				O. s. grantii	(Hartlaub, 1866)	s Sudan and w Ethiopia to nc Tanzania
1409	1407	ssp				O. s. rovuma	(Gray, GR, 1867)	e Kenya to n Mozambique
1410	1408	ssp				O. s. spilogaster	(Salvadori, 1888)	e Ethiopia, Somalia and ne Kenya
1411	1409	ssp				O. s. zambesiae	(Mackworth-Praed, 1920)	wc Mozambique to Namibia and s Angola
1412	1410	ssp				O. s. sephaena	(Smith, A, 1836)	e Zimbabwe to se Botswana, s Mozambique and ne South Africa
1413	1411	Species		Grey Francolin	Phasianidae	Ortygornis pondicerianus	(Gmelin, JF, 1789)	PAL, OR : se Iran through India and Sri Lanka		TAX	Move Grey Francolin from Francolinus to the resurrected genus Ortygornis (Mandiwana-Neudani et al. 2019b; Kimball et al. 2021).
1414	1412	ssp				O. p. mecranensis	(Zarudny & Härms, 1913)	s Iran and s Pakistan
1415	1413	ssp				O. p. interpositus	(Hartert, EJO, 1917)	e Pakistan, n India and Nepal
1416	1414	ssp				O. p. pondicerianus	(Gmelin, JF, 1789)	s India and Sri Lanka
1417	1415	Species		Swamp Francolin	Phasianidae	Ortygornis gularis	(Temminck, 1815)	OR : n India and Nepal to Bangladesh		TAX	Move Swamp Francolin from Francolinus to the resurrected genus Ortygornis (Mandiwana-Neudani et al. 2019b; Kimball et al. 2021).
1418	1416	Genus				Francolinus	Stephens, 1819
1419	1417	Species		Chinese Francolin	Phasianidae	Francolinus pintadeanus	(Scopoli, 1786)	OR : se Asia
1420	1418	ssp				F. p. phayrei	(Blyth, 1843)	ne India to s China and Indochina
1421	1419	ssp				F. p. pintadeanus	(Scopoli, 1786)	se China
1422	1420	Species		Black Francolin	Phasianidae	Francolinus francolinus	(Linnaeus, 1766)	PAL, OR : Asia Minor to Bangladesh
1423	1421	ssp				F. f. francolinus	(Linnaeus, 1766)	Cyprus and Asia Minor s to Israel and e to Iran and Turkmenistan
1424	1422	ssp				F. f. arabistanicus	Zarudny & Härms, 1913	c, s Iraq and sw Iran
1425	1423	ssp				F. f. bogdanovi	Zarudny, 1906	s Iran, s Afghanistan and sw Pakistan
1426	1424	ssp				F. f. henrici	Bonaparte, 1856	s Pakistan and w India
1427	1425	ssp				F. f. asiae	Bonaparte, 1856	w, c India, Nepal and Bhutan
1428	1426	ssp				F. f. melanonotus	Hume, 1888	e India and Bangladesh
1429	1427	Species		Painted Francolin	Phasianidae	Francolinus pictus	(Jardine & Selby, 1828)	OR : India and Sri Lanka
1430	1428	ssp				F. p. pallidus	(Gray, JE, 1831)	nc India
1431	1429	ssp				F. p. pictus	(Jardine & Selby, 1828)	c, s India
1432	1430	ssp				F. p. watsoni	Legge, 1880	Sri Lanka
1433	1431	Genus				Campocolinus	Crowe, Mandiwana-Neudani, Donsker, Bowie & Little, 2020			TAX	Campocolinus is a newly described genus for three species of francolin formerly assigned to Peliperdix but which are in a different clade than Latham's Francolin as demonstrated in phylogenetic analyses (Mandiwani-Neudani et al. 2019b; Crowe et al. 2020; Kimball et al. 2021).
1434	1432	Species		Coqui Francolin	Phasianidae	Campocolinus coqui	(Smith, A, 1836)	AF : widespread		TAX	Move from Peliperdix to the newly described genus Campocolinus (Mandiwani-Neudani et al. 2019b; Crowe et al. 2020).
1435	1433	ssp				C. c. spinetorum	(Bates, GL, 1928)	Mauritania and Mali to n Nigeria
1436	1434	ssp				C. c. maharao	(Sclater, WL, 1927)	s Ethiopia and c, e Kenya
1437	1435	ssp				C. c. hubbardi	(Ogilvie-Grant, 1895)	w, s Kenya and n Tanzania
1438	1436	ssp				C. c. coqui	(Smith, A, 1836)	Gabon, DR Congo to s Kenya and Uganda, s to South Africa		SSP	Includes angolensis and vernayi (McGowan 1994; Hockey et al. 2005).
1439	1437	Species		White-throated Francolin	Phasianidae	Campocolinus albogularis	(Hartlaub, 1854)	AF : w, sc		TAX	Move from Peliperdix to the newly described genus Campocolinus (Mandiwani-Neudani et al. 2019b; Crowe et al. 2020).
1440	1438	ssp				C. a. albogularis	(Hartlaub, 1854)	Senegal and Gambia to Ivory Coast
1441	1439	ssp				C. a. buckleyi	(Ogilvie-Grant, 1892)	e Ivory Coast to n Cameroon
1442	1440	ssp				C. a. dewittei	(Chapin, 1937)	se DR Congo, nw Zambia and e Angola		SSP	Includes meinertzhageni (McGowan 1994).
1443	1441	Species		Schlegel's Francolin	Phasianidae	Campocolinus schlegelii	(Heuglin, 1863)	AF : Cameroon to Sudan		TAX	Move from Peliperdix to the newly described genus Campocolinus (Mandiwani-Neudani et al. 2019b; Crowe et al. 2020).
1444	1442	Genus				Scleroptila	Blyth, 1852
1445	1443	Species		Ring-necked Francolin	Phasianidae	Scleroptila streptophora	(Ogilvie-Grant, 1891)	AF : Cameroon, Uganda, Kenya and Tanzania
1446	1444	Species		Red-winged Francolin	Phasianidae	Scleroptila levaillantii	(Valenciennes, 1825)	AF : ec, sc, s
1447	1445	ssp				S. l. kikuyuensis	(Ogilvie-Grant, 1897)	e DR Congo to wc Kenya s to Angola and Zambia
1448	1446	ssp				S. l. crawshayi	(Ogilvie-Grant, 1896)	n Malawi
1449	1447	ssp				S. l. levaillantii	(Valenciennes, 1825)	Zimbabwe and e South Africa
1450	1448	Species		Finsch's Francolin	Phasianidae	Scleroptila finschi	(Barboza du Bocage, 1881)	AF : Gabon to sw DR Congo and w Angola
1451	1449	Species		Moorland Francolin	Phasianidae	Scleroptila psilolaema	(Gray, GR, 1867)	AF : c, s Ethiopia
1452	1451	Species		Elgon Francolin	Phasianidae	Scleroptila elgonensis	(Ogilvie-Grant, 1891)	AF : e Uganda to c Kenya		AS	Elgon Francolin Scleroptila elgonensis is split from Moorland Francolin S. psilolaema based on differences in vocalizations and plumage (Hunter et al. 2019; HBW/BirdLife; N. Redman in litt).
1453	1452	Species		Grey-winged Francolin	Phasianidae	Scleroptila afra	(Latham, 1790)	AF : Lesotho and South Africa		TAX	Correct species name for Grey-winged Francolin is afra, not africana (Wolters 1975; Zoonomen; Penhallurick, World Bird Info).
1454	1453	Species		Orange River Francolin	Phasianidae	Scleroptila gutturalis	(Rüppell, 1835)	AF : ne, s		TAX	The name gutturalis (Rüppell, 1835) has priority over levalliantoides (Smith, A, 1836) when the two taxa are considered conspecific, as here.
1455	1454	ssp				S. g. gutturalis	(Rüppell, 1835)	Eritrea and n Ethiopia		PS	"Archer's Francolin" including gutturalis, archeri and lorti is distinct genetically and morphologically (Mandiwana-Neudani et al. 2019b).
1456	1455	ssp				S. g. archeri	(Sclater, WL, 1927)	s Ethiopia, se Sudan, n Uganda and nw Kenya
1457	1456	ssp				S. g. lorti	(Sharpe, 1897)	n Somalia
1458	1457	ssp				S. g. jugularis	(Büttikofer, 1889)	sw Angola
1459	1458	ssp				S. g. pallidior	(Neumann, 1908)	n Namibia
1460	1459	ssp				S. g. levalliantoides	(Smith, A, 1836)	e Namibia and s Botswana to c South Africa		TAX	Change frequently used levaillantoides to original spelling levalliantoides (Zoonomen; H&M 4).
1461	1460	Species		Shelley's Francolin	Phasianidae	Scleroptila shelleyi	(Ogilvie-Grant, 1890)	AF : e, se
1462	1461	ssp				S. s. uluensis	(Ogilvie-Grant, 1892)	c, s Kenya and n Tanzania
1463	1462	ssp				S. s. macarthuri	(Van Someren, 1938)	Chyulu Hills (se Kenya)
1464	1463	ssp				S. s. shelleyi	(Ogilvie-Grant, 1890)	s Uganda and c Tanzania to n South Africa and w Mozambique		SSP	Includes canidorsalis (Hockey et al. 2005).
1465	1464	ssp				S. s. whytei	(Neumann, 1908)	se DR Congo, Zambia and n Malawi
1466	1465	Genus				Tetraogallus	Gray, JE, 1832
1467	1466	Species		Tibetan Snowcock	Phasianidae	Tetraogallus tibetanus	Gould, 1854	PAL : Himalayas
1468	1467	ssp				T. t. tschimenensis	Sushkin, 1926	Kun Lun and Altun Shan Mts. (n Tibet, nw China)
1469	1468	ssp				T. t. tibetanus	Gould, 1854	e Afghanistan to w Tibetan Plateau and n India
1470	1469	ssp				T. t. aquilonifer	Meinertzhagen, R & Meinertzhagen, A, 1926	n Nepal to n Bhutan, ne India and sw China
1471	1470	ssp				T. t. yunnanensis	Yang L & Xu Y 1987	n Yunnan (sc China)
1472	1471	ssp				T. t. henrici	Oustalet, 1892	e Xizang and w Sichuan (c China)
1473	1472	ssp				T. t. przewalskii	Bianchi, 1907	Qinghai, n Sichuan and w Gansu (nc China)
1474	1473	Species		Altai Snowcock	Phasianidae	Tetraogallus altaicus	(Gebler, 1836)	PAL : montane far ne Kazakhstan, sw Siberia, n Xinjiang and w, c Mongolia
1475	1474	Species		Caucasian Snowcock	Phasianidae	Tetraogallus caucasicus	(Pallas, 1811)	PAL : high-montane Caucasus of sw Russia, n Georgia and n Azerbaijan
1476	1475	Species		Caspian Snowcock	Phasianidae	Tetraogallus caspius	(Gmelin, SG, 1784)	PAL : montane c, e Turkey, s Georgia and Azerbaijan to ne, sc Iran
1477	1476	ssp				T. c. tauricus	Dresser, 1876	montane s, e Turkey and w Armenia
1478	1477	ssp				T. c. caspius	(Gmelin, SG, 1784)	montane c Armenia to Kopet-Dag of sw Turkmenistan and ne Iran
1479	1478	ssp				T. c. semenowtianschanskii	Zarudny, 1908	Zagros Mts. (sw Iran)
1480	1479	Species		Himalayan Snowcock	Phasianidae	Tetraogallus himalayensis	Gray, GR, 1843	PAL : Himalayas
1481	1480	ssp				T. h. sauricus	Potapov, 1993	Tarbagatai Mts. (e Kazakhstan and w China)
1482	1481	ssp				T. h. sewerzowi	Zarudny, 1910	Tien Shan Mts. (e Kazakhstan and w China)
1483	1482	ssp				T. h. incognitus	Zarudny, 1911	s Tajikistan and n Afghanistan
1484	1483	ssp				T. h. himalayensis	Gray, GR, 1843	e Afghanistan to nw India and w Nepal
1485	1484	ssp				T. h. grombczewskii	Bianchi, 1898	s Xinjiang (w China) and n Tibet
1486	1485	ssp				T. h. koslowi	Bianchi, 1898	sw Xinjiang, n Qinghai and sw Gansu (w, sw China)
1487	1486	Genus				Ammoperdix	Gould, 1851
1488	1487	Species		See-see Partridge	Phasianidae	Ammoperdix griseogularis	(Brandt, JF, 1843)	PAL : se Turkey, n Syria, and (locally) n Saudi Arabia to s Armenia, Uzbekistan, se Turkmenistan, s Tajikistan s through Iran and Afghanistan (except ne) to sub-Himalayan Pakistan
1489	1488	Species		Sand Partridge	Phasianidae	Ammoperdix heyi	(Temminck, 1825)	PAL, AF : Arabian Pen., Egypt and n Sudan
1490	1489	ssp				A. h. heyi	(Temminck, 1825)	Sinai Pen. (Egypt), Israel and Jordan through w Saudi Arabia
1491	1490	ssp				A. h. nicolli	Hartert, EJO, 1919	ne to ec Egypt
1492	1491	ssp				A. h. cholmleyi	Ogilvie-Grant, 1897	c Egypt to n Sudan
1493	1492	ssp				A. h. intermedius	Hartert, EJO, 1917	sw Arabian Pen. and s Oman
1494	1493	Genus				Synoicus	Gould, 1843			TAX, PHY	Synoicus is resurrected as a genus for the clade that encompasses Coturnix ypsilophora, Anurophasis monorthonyx, and the two species formerly attributed to Excalfactoria (Seabrook-Davison et al. 2009; Hosner et al. 2017; Kimball et al. 2021).
1495	1494	Species		Brown Quail	Phasianidae	Synoicus ypsilophorus	(Bosc, 1792)	AU : c, e Lesser Sundas, n, e New Guinea, Australia (except sc) and Tasmania		TAX, PHY	Move Brown Quail from Coturnix to resurrected genus Synoicus (Seabrook-Davison et al. 2009; Kimball et al. 2011). Note change of gender to masculine.
1496	1495	ssp				S. y. raaltenii	(Müller, S, 1842)	Flores to Leti, Moa and Luang (e of Timor; c, e Lesser Sundas) and Tanimbar Is. (s Moluccas)
1497	1496	ssp				S. y. pallidior	Hartert, EJO, 1897	Sumba and Sawu (=Savu; sw Lesser Sundas)
1498	1497	ssp				S. y. saturatior	Hartert, EJO, 1930	lowland n New Guinea
1499	1498	ssp				S. y. dogwa	Mayr & Rand, 1935	Trans-Fly (sc New Guinea lowlands)
1500	1499	ssp				S. y. plumbeus	Salvadori, 1895	lowland ne (Huon Pen.) and se New Guinea
1501	1500	ssp				S. y. monticola	Mayr & Rand, 1935	high montane se New Guinea
1502	1501	ssp				S. y. mafulu	Mayr & Rand, 1935	mid-montane e, se New Guinea
1503	1502	ssp				S. y. australis	(Latham, 1801)	Australia (except sc, Tasmania)
1504	1503	ssp				S. y. ypsilophorus	(Bosc, 1792)	Tasmania (se Australia)
1505	1504	Species		Snow Mountain Quail	Phasianidae	Synoicus monorthonyx	(van Oort, 1910)	AU : high montane wc New Guinea		ENG, TAX	Snow Mountain Quail, not Snow Mountains Quail (Beehler & Pratt 2016). Reassign Snow Mountain Quail from the monotypic genus Anurophasis to Synoicus based on phylogenetic analysis that shows it is sister to Brown Quail Synoicus ypsilophorus (Hosner et al. 2017).
1506	1505	Species		King Quail	Phasianidae	Synoicus chinensis	(Linnaeus, 1766)	OR, AU : widespread		TAX, PHY	King Quail is moved from Coturnix to Excalfactoria (Crowe et al. 2006; Christidis & Boles 2008). King Quail is moved from Excalfactoria to Synoicus based on phylogenetic analysis (Seabrook-Davison et al. 2009; Kimball et al. 2021). Note change of gender to masculine.
1507	1506	ssp				S. c. chinensis	(Linnaeus, 1766)	India to Sri Lanka, Malay Pen., Sumatra, Java, Indochina, se China and Taiwan		SSP	Includes palmeri (Mees 2006).
1508	1507	ssp				S. c. trinkutensis	(Richmond, 1902)	Nicobar Is.
1509	1508	ssp				S. c. lineatus	(Scopoli, 1786)	Philippines and Indonesian Arch.
1510	1509	ssp				S. c. lepidus	(Hartlaub, 1879)	New Guinea and Bismarck Arch.		SSP	Includes novaeguineae and papuensis (Beehler & Pratt 2016).
1511	1510	ssp				S. c. victoriae	(Mathews, 1912)	Cape York Pen., ne QLD to se NSW (e Australia)		SSP	With the merger of both Coturnix ypsilophora and Excalfactoria chinensis into the genus Synoicus, S. c. australis Gould, 1865 is preoccupied by S. y. australis (Latham, 1801). Change subspecies epithet to victoriae (Mathews, 1912).
1512	1511	ssp				S. c. colletti	(Mathews, 1912)	ne WA to ne NT (nc Australia)
1513	1512	Species		Blue Quail	Phasianidae	Synoicus adansonii	(Verreaux, J & Verreaux, É, 1851)	AF : widespread s of the Sahara		TAX, PHY	Blue Quail is moved from Coturnix to Excalfactoria (Crowe et al. 2006; Christidis & Boles 2008). Blue Quail is moved from Excalfactoria to Synoicus based on phylogenetic analysis (Seabrook-Davison et al. 2009; Kimball et al. 2021).
1514	1513	Genus				Margaroperdix	Reichenbach, 1853
1515	1514	Species		Madagascar Partridge	Phasianidae	Margaroperdix madagarensis	(Scopoli, 1786)	AF : Madagascar
1516	1515	Genus				Coturnix	Garsault, 1764
1517	1516	Species		Common Quail	Phasianidae	Coturnix coturnix	(Linnaeus, 1758)	AF, IO, PAL : Europe and c Asia	AF, India
1518	1517	ssp				C. c. coturnix	(Linnaeus, 1758)	Europe and nw Africa to Mongolia and n India	Africa and c, s India
1519	1518	ssp				C. c. conturbans	Hartert, EJO, 1917	Azores
1520	1519	ssp				C. c. inopinata	Hartert, EJO, 1917	Cape Verde Is.
1521	1520	ssp				C. c. africana	Temminck & Schlegel, 1849	Sub-Saharan Africa, Comoros, Madagascar and Mauritius (c Mascarenes)
1522	1521	ssp				C. c. erlangeri	Zedlitz, 1912	e, ne Africa
1523	1522	Species		Japanese Quail	Phasianidae	Coturnix japonica	Temminck & Schlegel, 1848	PAL : Mongolia and e Siberia, Japan and Korean Pen.	se Asia
1524	1523	Species		Harlequin Quail	Phasianidae	Coturnix delegorguei	Delegorgue, 1847	AF : widespread
1525	1524	ssp				C. d. delegorguei	Delegorgue, 1847	Africa s of the Sahara and Madagascar
1526	1525	ssp				C. d. histrionica	Hartlaub, 1849	São Tomé
1527	1526	ssp				C. d. arabica	Bannerman, 1929	s Arabia
1528	1527	Species		Rain Quail	Phasianidae	Coturnix coromandelica	(Gmelin, JF, 1789)	OR : Pakistan to Sri Lanka and Myanmar
1529	1528	Species		Stubble Quail	Phasianidae	Coturnix pectoralis	Gould, 1837	AU : Australia (except n)
1530	1529	Species	†	New Zealand Quail	Phasianidae	Coturnix novaezelandiae	Quoy & Gaimard, 1832	AU : New Zealand
1531	1530	Genus				Alectoris	Kaup, 1829
1532	1531	Species		Barbary Partridge	Phasianidae	Alectoris barbara	(Bonnaterre, 1790)	AF : n
1533	1532	ssp				A. b. koenigi	(Reichenow, 1899)	Canary Is. and nw Morocco
1534	1533	ssp				A. b. spatzi	(Reichenow, 1895)	s Morocco to c, s Algeria and s Tunisia
1535	1534	ssp				A. b. barbara	(Bonnaterre, 1790)	ne Morocco to n Tunisia
1536	1535	ssp				A. b. barbata	(Reichenow, 1896)	ne Libya and nw Egypt
1537	1536	Species		Arabian Partridge	Phasianidae	Alectoris melanocephala	(Rüppell, 1835)	PAL : sw Arabia to Yemen and sw Oman		SSP	Treat as monotypic. Includes dubious subspecies guichardi (Kirwan 2021).
1540	1539	Species		Red-legged Partridge	Phasianidae	Alectoris rufa	(Linnaeus, 1758)	PAL : sw Europe
1541	1540	ssp				A. r. rufa	(Linnaeus, 1758)	Britain, France, n Italy and Corsica
1542	1541	ssp				A. r. hispanica	(Seoane, 1894)	n, w Iberian Pen.
1543	1542	ssp				A. r. intercedens	(Brehm, AE, 1857)	e, s Iberian Pen.
1544	1543	Species		Chukar Partridge	Phasianidae	Alectoris chukar	(Gray, JE, 1830)	PAL : s
1545	1544	ssp				A. c. kleini	Hartert, EJO, 1925	n Greece through Bulgaria and n Turkey to the Caucasus
1546	1545	ssp				A. c. cypriotes	Hartert, EJO, 1917	Crete, Rhodes, Cyprus and sw, sc Turkey
1547	1546	ssp				A. c. kurdestanica	Meinertzhagen, R, 1923	se Turkey, n Syria, n Iraq to n Iran
1548	1547	ssp				A. c. sinaica	(Bonaparte, 1858)	Syria to Sinai Pen. (Egypt)
1549	1548	ssp				A. c. werae	(Zarudny & Loudon, 1904)	e Iraq and sw Iran
1550	1549	ssp				A. c. koroviakovi	(Zarudny, 1914)	ne, e Iran to w Pakistan
1551	1550	ssp				A. c. subpallida	(Zarudny, 1914)	c Turkmenistan to c Uzbekistan and n Afghanistan
1552	1551	ssp				A. c. falki	Hartert, EJO, 1917	w Uzbekistan to nc Afghanistan and w China
1553	1552	ssp				A. c. dzungarica	Sushkin, 1927	Tien Shan Mts. (e Kazakhstan, w China) to nw Mongolia
1554	1553	ssp				A. c. pallida	(Hume, 1873)	w Xinjiang (w China)
1555	1554	ssp				A. c. pallescens	(Hume, 1873)	ne Afghanistan to w Tibet
1556	1555	ssp				A. c. chukar	(Gray, JE, 1830)	e Afghanistan to Nepal
1557	1556	ssp				A. c. potanini	Sushkin, 1927	w Mongolia and nw China
1558	1557	ssp				A. c. pubescens	(Swinhoe, 1871)	ne Xinjiang (w China) to sw Mongolia and n Ningxia (c China)
1559	1558	Species		Rock Partridge	Phasianidae	Alectoris graeca	(Meisner, 1804)	PAL : montane c, se Europe: far se France, Switzerland and sw Austria through Italy and Sicily, Balkans and Greece e to ec Bulgaria
1560	1559	ssp				A. g. saxatilis	(Bechstein, 1805)	Alps from France to w Croatia
1561	1560	ssp				A. g. graeca	(Meisner, 1804)	Serbia and Albania to Greece and Bulgaria
1562	1561	ssp				A. g. orlandoi	Priolo, 1984	Italy
1563	1562	ssp				A. g. whitakeri	Schiebel, 1934	Sicily
1564	1563	Species		Philby's Partridge	Phasianidae	Alectoris philbyi	Lowe, 1934	PAL : montane sw Saudi Arabia and nw Yemen (sw Arabian Pen.)
1565	1564	Species		Przevalski's Partridge	Phasianidae	Alectoris magna	(Przevalski, 1876)	PAL : montane n Qinghai and w, c Gansu (nc China)
1566	1565	ssp				A. m. magna	(Przevalski, 1876)	n, ne Qinghai (wc China)
1567	1566	ssp				A. m. lanzhouensis	Liu N, Huang Z & Wen L, 2004	Lanzhou Basin, c Gansu (nc China)
1568	1567	Genus				Perdicula	Hodgson, 1837
1569	1568	Species		Jungle Bush Quail	Phasianidae	Perdicula asiatica	(Latham, 1790)	OR : India and Sri Lanka
1570	1569	ssp				P. a. punjaubi	Whistler, 1939	nw India
1571	1570	ssp				P. a. asiatica	(Latham, 1790)	n, c India
1572	1571	ssp				P. a. vidali	Whistler & Kinnear, 1936	sw India
1573	1572	ssp				P. a. vellorei	Abdulali & Reuben, 1965	s India
1574	1573	ssp				P. a. ceylonensis	Whistler & Kinnear, 1936	Sri Lanka
1575	1574	Species		Rock Bush Quail	Phasianidae	Perdicula argoondah	(Sykes, 1832)	OR : India
1576	1575	ssp				P. a. meinertzhageni	Whistler, 1937	w, nw India
1577	1576	ssp				P. a. argoondah	(Sykes, 1832)	c, se India
1578	1577	ssp				P. a. salimalii	Whistler, 1943	s India
1579	1578	Species		Painted Bush Quail	Phasianidae	Perdicula erythrorhyncha	(Sykes, 1832)	OR : India
1580	1579	ssp				P. e. blewitti	(Hume, 1874)	c, se India
1581	1580	ssp				P. e. erythrorhyncha	(Sykes, 1832)	sw India
1582	1581	Species		Manipur Bush Quail	Phasianidae	Perdicula manipurensis	Hume, 1881	OR : ne India and Bangladesh
1583	1582	ssp				P. m. inglisi	(Ogilvie-Grant, 1909)	n Bengal to n Assam (ne India)
1584	1583	ssp				P. m. manipurensis	Hume, 1881	Bangladesh to s Assam (ne India)
1585	1584	Genus	†			Ophrysia	Bonaparte, 1856
1586	1585	Species	†	Himalayan Quail	Phasianidae	Ophrysia superciliosa	(Gray, JE, 1846)	OR : n India
1587	1586	Genus				Pternistis	Wagler, 1832			PHY, TAX, ENG	Revised (10.1) classification of spurfowls largely follows Mandiwana-Neudani et al. (2019). English name "spurfowl" for all the species in Pternistis follows Mandiwana-Neudani et al. (2019).
1588	1587	Species		Hartlaub's Spurfowl	Phasianidae	Pternistis hartlaubi	(Barboza du Bocage, 1869)	AF : sw Angola and c, n Namibia		SSP	Treat as monotypic; includes ovambensis, bradfieldi and crypticus (Hockey et al. 2005; Mandiwana-Neudani et al. 2019).
1589	1588	Species		Mount Cameroon Spurfowl	Phasianidae	Pternistis camerunensis	(Alexander, 1909)	AF : s Cameroon		ENG	Change from Francolin to Spurfowl follows Mandiwana-Neudani et al. (2019).
1590	1589	Species		Handsome Spurfowl	Phasianidae	Pternistis nobilis	(Reichenow, 1908)	AF : e DR Congo, sw Uganda, Rwanda and Burundi		ENG	Change from Francolin to Spurfowl follows Mandiwana-Neudani et al. (2019).
1591	1590	Species		Chestnut-naped Spurfowl	Phasianidae	Pternistis castaneicollis	(Salvadori, 1888)	AF : montane sw to ne Ethiopia and nw Somalia		SSP, ENG	Treat as monotypic; includes ogoensis and kaffanus (Mandiwana-Neudani et al. 2019). Change from Francolin to Spurfowl follows Mandiwana-Neudani et al. (2019).
1592	1591	Species		Black-fronted Spurfowl	Phasianidae	Pternistis atrifrons	(Conover, 1930)	AF : s Ethiopia		AS, ENG	Black-fronted Francolin is split from Chestnut-naped Francolin P. castaneicollis (Töpfer et al. 2014), but treated as ssp. by Mandiwana-Newdani et al. (2019) absent DNA metrics. Change from Francolin to Spurfowl follows Mandiwana-Neudani et al. (2019).
1593	1592	Species		Erckel's Spurfowl	Phasianidae	Pternistis erckelii	(Rüppell, 1835)	AF : ne Sudan, Eritrea to c Ethiopia		ENG	Change from Francolin to Spurfowl follows Mandiwana-Neudani et al. (2019).
1594	1593	Species		Djibouti Spurfowl	Phasianidae	Pternistis ochropectus	(Dorst & Jouanin, 1952)	AF : montane Djibouti		ENG	Change from Francolin to Spurfowl follows Mandiwana-Neudani et al. (2019).
1595	1594	Species		Swierstra's Spurfowl	Phasianidae	Pternistis swierstrai	(Roberts, 1929)	AF : w Angola		ENG	Change from Francolin to Spurfowl follows Mandiwana-Neudani et al. (2019).
1596	1595	Species		Ahanta Spurfowl	Phasianidae	Pternistis ahantensis	(Temminck, 1854)	AF : Senegambia to sw Nigeria		SSP, ENG	Treat as monotypic; includes hopkinsoni (Mandiwana-Neudani et al. 2019). Change from Francolin to Spurfowl follows Mandiwana-Neudani et al. (2019).
1597	1596	Species		Grey-striped Spurfowl	Phasianidae	Pternistis griseostriatus	(Ogilvie-Grant, 1890)	AF : w Angola		ENG	Change from Francolin to Spurfowl follows Mandiwana-Neudani et al. (2019).
1598	1597	Species		Jackson's Spurfowl	Phasianidae	Pternistis jacksoni	(Ogilvie-Grant, 1891)	AF : w, c Kenya		ENG	Change from Francolin to Spurfowl follows Mandiwana-Neudani et al. (2019).
1599	1598	Species		Red-billed Spurfowl	Phasianidae	Pternistis adspersus	(Waterhouse, 1838)	AF : sw Angola, n Namibia and Botswana to sw Zambia, nw Zimbabwe and nc South Africa		SSP	Treat as monotypic; includes mesicus (Mandiwana-Neudani et al. 2019).
1600	1599	Species		Cape Spurfowl	Phasianidae	Pternistis capensis	(Gmelin, JF, 1789)	AF : w, sw South Africa
1601	1600	Species		Natal Spurfowl	Phasianidae	Pternistis natalensis	(Smith, A, 1833)	AF : s Zambia and Zimbabwe to w Mozambique and ne South Africa		SSP	Treat as monotypic; includes neavei (Mandiwana-Neudani et al. 2019).
1602	1601	Species		Hildebrandt's Spurfowl	Phasianidae	Pternistis hildebrandti	(Cabanis, 1878)	AF : e, se		ENG	Change from Francolin to Spurfowl follows Mandiwana-Neudani et al. (2019).
1603	1602	ssp				P. h. hildebrandti	(Cabanis, 1878)	Kenya, n, w Tanzania, se DR Congo and ne Zambia		SSP	Includes altumi and fischeri (Mandiwana-Neudani et al. 2019).
1604	1603	ssp				P. h. johnstoni	(Shelley, 1894)	se Tanzania, n Mozambique and Malawi
1605	1604	Species		Double-spurred Spurfowl	Phasianidae	Pternistis bicalcaratus	(Linnaeus, 1766)	AF : w, c
1606	1605	ssp				P. b. adamauae	(Neumann, 1915)	c Nigeria to Cameroon and sw Chad		SSP, ENG	Includes ogilviegranti (Mandiwana-Neudani et al. 2019). Change from Francolin to Spurfowl follows Mandiwana-Neudani et al. (2019).
1607	1606	ssp				P. b. ayesha	(Hartert, EJO, 1917)	w Morocco
1608	1607	ssp				P. b. bicalcaratus	(Linnaeus, 1766)	Senegambia and s Mauritania to w Nigeria		SSP	Includes thornei (Urban et al. 1986).
1609	1608	Species		Scaly Spurfowl	Phasianidae	Pternistis squamatus	(Cassin, 1857)	AF : se Nigeria to n, e DR Congo, Gabon and Congo Republic, e DR Congo to Uganda, s Kenya, Tanzania, n Malawi and c Ethiopia		ENG	Change from Francolin to Spurfowl follows Mandiwana-Neudani et al. (2019).
1610	1609	ssp				P. s. squamatus	(Cassin, 1857)	se Nigeria to n, e DR Congo, Gabon and Congo Republic
1611	1610	ssp				P. s. schuetti	(Cabanis, 1881)	e DR Congo to Uganda, c, sw Kenya, and c Ethiopia; also ne, se Tanzania and n Malawi (Viphya Plateau)		SSP, PS	Schuett's Spurfowl P. schuetti (including maranensis) recognized as a full species by Mandiwana-Neudani et al. (2019) is treated here as a potential split pending further examination.Tentatively includes usambarae, uzungwensis and doni (Mandiwana-Neudani et al. 2019).
1612	1611	ssp				P. s. maranensis	(Mearns, 1910)	se Kenya and ne Tanzania
1613	1612	Species		Heuglin's Spurfowl	Phasianidae	Pternistis icterorhynchus	(Heuglin, 1863)	AF : s Chad and sw Sudan to n DR Congo and w Uganda		ENG	Change from Francolin to Spurfowl follows Mandiwana-Neudani et al. (2019).
1614	1613	Species		Clapperton's Spurfowl	Phasianidae	Pternistis clappertoni	(Children & Vigors, 1826)	AF : c, ne		ENG	Change from Francolin to Spurfowl follows Mandiwana-Neudani et al. (2019).
1615	1614	ssp				P. c. clappertoni	(Children & Vigors, 1826)	Mali to s Sudan, e South Sudan, ne Uganda and w Ethiopia		SSP	Includes koenigseggi, heuglini, nigrosquamatus and gedgii (Mandiwana-Neudani et al. 2019).
1616	1615	ssp				P. c. sharpii	(Ogilvie-Grant, 1892)	n, c Ethiopia and Eritrea
1617	1616	Species		Harwood's Spurfowl	Phasianidae	Pternistis harwoodi	(Blundell & Lovat, 1899)	AF : montane c Ethiopia		ENG	Change from Francolin to Spurfowl follows Mandiwana-Neudani et al. (2019).
1618	1617	Species		Swainson's Spurfowl	Phasianidae	Pternistis swainsonii	(Smith, A, 1836)	AF : se Angola, n Namibia and Zambia to e Botswana, n South Africa, Zimbabwe and s Mozambique		SSP	Treat as monotypic; includes lundazi (Mandiwana-Neudani et al. 2019).
1619	1618	Species		Yellow-necked Spurfowl	Phasianidae	Pternistis leucoscepus	(Gray, GR, 1867)	AF : Eritrea and e South Sudan to Somalia, Kenya and ne Tanzania
1620	1619	ssp				P. l. leucoscepus	(Gray, GR, 1867)	Eritrea and adjacent n Ethiopia
1621	1620	ssp				P. l. infuscatus	Cabanis, 1868	n Somalia and Djibouti s through Ethiopia, e South Sudan, s Somalia, ne Uganda, Kenya and nc Tanzania		SSP	See Mandiwana-Neudani et al. (2019).
1622	1621	Species		Grey-breasted Spurfowl	Phasianidae	Pternistis rufopictus	Reichenow, 1887	AF : nw Tanzania
1623	1622	Species		Red-necked Spurfowl	Phasianidae	Pternistis afer	(Müller, PLS, 1776)	AF : c, e, se
1624	1623	ssp				P. a. cranchii	(Leach, 1818)	n Gabon and s Congo Republic through s, e DR Congo to c Angola and w Zambia to c Tanzania, w Kenya and Uganda		PS, SSP	Spilt from Red-necked Spurfowl by Mandiwana-Neudani et al. (2019) as Cranch's Spurfowl, but here treated as a potential split pending further examination. Includes harterti (Mandiwana-Neudani et al. 2019).
1625	1624	ssp				P. a. afer	(Müller, PLS, 1776)	w Angola and nw Namibia
1626	1625	ssp				P. a. castaneiventer	Gunning & Roberts, 1911	s, e South Africa
1627	1626	ssp				P. a. humboldtii	(Peters, W, 1854)	se Kenya and n, e Tanzania to Mozambique, ne Zambia and e Zimbabwe		SSP	Includes leucoparaeus, melanogaster and swynnertoni (Mandiwana-Neudani et al. 2019).
1628	1627	Blank
1629	1628	PARV CLASS		TYPICAL BIRDS		NEOAVES				PHY, SEQ	Neoaves includes three major components: (1) a basal unresolved polytomy of at least nine orders; (2) a Core Waterbird Clade (Aequornithes); and (3) a Core Landbird Clade (Telluraves) (Prum et al. 2015; Suh et al. 2016).
1630	1629	ORDER				ORDER CAPRIMULGIFORMES				TAX	Split the former Order Caprimulgiformes, which is comprised of very deeply diverged lineages, into four smaller orders (Yuri et al. 2013; Mayr 2014; Prum et al. 2015; NACC 2016-A-10; SACC 703; Chen et al. 2019).
1631	1630	Family	97	Nightjars	97	Family Caprimulgidae				PHY	The eared nightjars Eurostopodus are sister to rest of the Caprimulgidae (Barrowclough et al. 2006; Larsen et al. 2007), but they are not equivalent in rank to other families in the Caprimulgiformes.
1632	1631	Genus				Eurostopodus	Gould, 1838			SEQ	The eared nightjars Eurostopodus are basal to rest of the Caprimulgidae, and thus placed first in the sequence of the genera (Barrowclough et al. 2006; Larsen et al. 2007).
1633	1632	Species		Spotted Nightjar	Caprimulgidae	Eurostopodus argus	Hartert, EJO, 1892	AU : Australia (except se, Tasmania)	to s Moluccas
1634	1633	Species		White-throated Nightjar	Caprimulgidae	Eurostopodus mystacalis	(Temminck, 1826)	AU : ne Cape York Pen., ne QLD to sc VIC (e Australia)	New Guinea (except nw)
1635	1634	Species		Solomons Nightjar	Caprimulgidae	Eurostopodus nigripennis	Ramsay, EP, 1882	AU : Bougainville to Isabel and New Georgia group (n, c Solomon Is.)		AS	Solomons Nightjar is split from White-throated Nightjar E. mystacalis (Cleere 2010; Dutson 2012).
1636	1635	Species		New Caledonian Nightjar	Caprimulgidae	Eurostopodus exul	Mayr, 1941	AU : Grande Terre (New Caledonia; sole record a 1939 specimen)		AS	New Caledonian Nightjar is split from White-throated Nightjar E. mystacalis (Cleere 2010; Dutson 2012; H&M 4).
1637	1636	Species		Satanic Nightjar	Caprimulgidae	Eurostopodus diabolicus	Stresemann, 1931	AU : montane n, c Sulawesi
1638	1637	Species		Papuan Nightjar	Caprimulgidae	Eurostopodus papuensis	(Schlegel, 1866)	AU : Salawati (Raja Ampat Is., nw of New Guinea) and New Guinea
1639	1638	Species		Archbold's Nightjar	Caprimulgidae	Eurostopodus archboldi	(Mayr & Rand, 1935)	AU : montane New Guinea		ENG	Change English name of Eurostopodus archboldi to Archbold's Nightjar (Gregory 2009).
1640	1639	Genus				Lyncornis	Gould, 1838			PHY,TAX	Move Malaysian Eared Nightjar and Great Eared Nightjar from Eurostopodus to Lyncornis (Han et al. 2010).
1641	1640	Species		Malaysian Eared Nightjar	Caprimulgidae	Lyncornis temminckii	Gould, 1838	OR : Malay Pen., Sumatra, Nias (w of n Sumatra), Bangka and Belitung (e of s Sumatra) and Borneo
1642	1641	Species		Great Eared Nightjar	Caprimulgidae	Lyncornis macrotis	(Vigors, 1831)	OR, AU : widespread; also Sulawesi
1643	1642	ssp				L. m. cerviniceps	Gould, 1838	Bangladesh and ne India to s China, Indochina and n Malay Pen.
1644	1643	ssp				L. m. bourdilloni	Hume, 1875	sw India
1645	1644	ssp				L. m. macrotis	(Vigors, 1831)	Philippines (except most West Visayas, Palawan group, and Sulu Arch.)
1646	1645	ssp				L. m. jacobsoni	Junge, 1936	Simeulue (w of n Sumatra)
1647	1646	ssp				L. m. macropterus	Bonaparte, 1850	Sulawesi, Sangihe and Talaud is. (n of ne Sulawesi), Banggai and Sula is. (e of Sulawesi)
1648	1647	Genus				Gactornis	Han, Robbins & Braun, M, 2010
1649	1648	Species		Collared Nightjar	Caprimulgidae	Gactornis enarratus	(Gray, GR, 1871)	AF : nw, e Madagascar		TAX, PHY	Han et al. (2010) separates Collared Nightjar, sister to main clade of nightjars and nighthawks, as Gactornis.
1650	1649	Genus				Chordeiles	Swainson, 1832
1651	1650	Species		Nacunda Nighthawk	Caprimulgidae	Chordeiles nacunda	(Vieillot, 1817)	SA : widespread		PHY,TAX	Nacunda Nighthawk is moved from Podager to Chordeiles before Least Nighthawk, its sister species (Han et al. 2010; SACC 467).
1652	1651	ssp				C. n. coryi	Agne & Pacheco, 2011	n, e Colombia and n Venezuela through Guyana and Suriname to n Brazil
1653	1652	ssp				C. n. nacunda	(Vieillot, 1817)	e Peru and c Brazil to c Argentina
1654	1653	Species		Least Nighthawk	Caprimulgidae	Chordeiles pusillus	Gould, 1861	SA : n, e
1655	1654	ssp				C. p. septentrionalis	(Hellmayr, 1908)	e Colombia through Venezuela and the Guianas
1656	1655	ssp				C. p. esmeraldae	Zimmer, JT & Phelps, WH, 1947	se Colombia, s Venezuela and nw Brazil
1657	1656	ssp				C. p. xerophilus	Dickerman, 1988	Paraíba and Pernambuco (ne Brazil)
1658	1657	ssp				C. p. novaesi	Dickerman, 1988	Maranhão and Piauí (ne Brazil)
1659	1658	ssp				C. p. saturatus	Pinto & Camargo, 1957	e Bolivia and wc Brazil
1660	1659	ssp				C. p. pusillus	Gould, 1861	Tocantins, Bahia and Goiás (e Brazil)
1661	1660	Species		Sand-colored Nighthawk	Caprimulgidae	Chordeiles rupestris	(Spix, 1825)	SA : Amazonia
1662	1661	ssp				C. r. xyostictus	Oberholser, 1914	c Colombia
1663	1662	ssp				C. r. rupestris	(Spix, 1825)	Amazonia
1664	1663	Species		Lesser Nighthawk	Caprimulgidae	Chordeiles acutipennis	(Hermann, 1783)	NA, MA, SA : sw USA to n Argentina
1665	1664	ssp				C. a. texensis	Lawrence, 1857	sw USA to c Mexico	to n Colombia
1666	1665	ssp				C. a. littoralis	Brodkorb, 1940	s Mexico to Costa Rica
1667	1666	ssp				C. a. micromeris	Oberholser, 1914	s Yucatán Pen. and Belize	to Panama
1668	1667	ssp				C. a. acutipennis	(Hermann, 1783)	n, c South America to n Argentina
1669	1668	ssp				C. a. crissalis	Miller, AH, 1959	sw Colombia
1670	1669	ssp				C. a. aequatorialis	Chapman, 1923	w Colombia, w Ecuador and nw Peru (?)
1671	1670	ssp				C. a. exilis	(Lesson, RP, 1839)	w Peru
1672	1671	Species		Common Nighthawk	Caprimulgidae	Chordeiles minor	(Forster, JR, 1771)	NA, MA : widespread	SA
1673	1672	ssp				C. m. minor	(Forster, JR, 1771)	c, s Canada and c, e USA
1674	1673	ssp				C. m. hesperis	Grinnell, 1905	sw Canada and w USA
1675	1674	ssp				C. m. sennetti	Coues, 1888	sc Canada and c, nc USA
1676	1675	ssp				C. m. howelli	Oberholser, 1914	wc USA
1677	1676	ssp				C. m. henryi	Cassin, 1855	sw USA and nc Mexico
1678	1677	ssp				C. m. aserriensis	Cherrie, 1896	se Texas (sc USA) and ne Mexico
1679	1678	ssp				C. m. chapmani	Coues, 1888	se USA
1680	1679	ssp				C. m. neotropicalis	Selander & Álvarez del Toro, 1955	e, s Mexico
1681	1680	ssp				C. m. panamensis	Eisenmann, 1962	Belize and Honduras to Panama
1682	1681	Species		Antillean Nighthawk	Caprimulgidae	Chordeiles gundlachii	Lawrence, 1857	NA : s Florida, Bahamas, Cuba, Hispaniola, Jamaica, Puerto Rico and Virgin Is.		SSP	Treat species as monotypic; includes vicinus (Guzy 2002).
1683	1682	Genus				Lurocalis	Cassin, 1851
1684	1683	Species		Short-tailed Nighthawk	Caprimulgidae	Lurocalis semitorquatus	(Gmelin, JF, 1789)	MA, SA : widespread
1685	1684	ssp				L. s. stonei	Huber, 1923	se Mexico to nw Ecuador		SSP	Includes noctivagus (Ridgely & Greenfield 2001).
1686	1685	ssp				L. s. semitorquatus	(Gmelin, JF, 1789)	n Colombia to the Guianas and n Brazil, Trinidad and Tobago
1687	1686	ssp				L. s. schaeferi	Phelps, WH & Phelps, WH Jr, 1952	Aragua (n Venezuela)
1688	1687	ssp				L. s. nattererii	(Temminck, 1822)	Amazonia s of the Amazon to n Argentina
1689	1688	Species		Rufous-bellied Nighthawk	Caprimulgidae	Lurocalis rufiventris	Taczanowski, 1884	SA : Venezuela to Bolivia
1690	1689	Genus				Nyctiprogne	Bonaparte, 1857
1691	1690	Species		Band-tailed Nighthawk	Caprimulgidae	Nyctiprogne leucopyga	(Spix, 1825)	SA : Amazonia
1692	1691	ssp				N. l. exigua	Friedmann, 1945	e Colombia and s Venezuela
1693	1692	ssp				N. l. pallida	Phelps, WH & Phelps, WH Jr, 1952	ne Colombia and w, c Venezuela
1694	1693	ssp				N. l. leucopyga	(Spix, 1825)	e Venezuela, the Guianas and n Brazil
1695	1694	ssp				N. l. latifascia	Friedmann, 1945	extreme s Venezuela
1696	1695	ssp				N. l. majuscula	Pinto & Camargo, 1952	ne Peru, n, e Bolivia and w, c Brazil
1697	1696	Species		Plain-tailed Nighthawk	Caprimulgidae	Nyctiprogne vielliardi	(Lencioni-Neto, 1994)	SA : e Brazil
1698	1697	Genus				Nyctipolus	Ridgway, 1912			TAX, PHY	Generic assignments of New World taxa, formerly placed in Caprimulgus, are revised following SACC 522, based on Han et al. (2010).
1699	1698	Species		Blackish Nightjar	Caprimulgidae	Nyctipolus nigrescens	(Cabanis, 1849)	SA : Amazonia
1700	1699	Species		Pygmy Nightjar	Caprimulgidae	Nyctipolus hirundinaceus	(Spix, 1825)	SA : ne, e Brazil
1701	1700	ssp				N. h. cearae	Cory, 1917	Ceará to n Bahia (ne Brazil)
1702	1701	ssp				N. h. hirundinaceus	(Spix, 1825)	Piauí to Bahia and Alagoas (e Brazil)
1703	1702	ssp				N. h. vielliardi	(Ribon, 1995)	Espírito Santo (e Brazil)
1704	1703	Genus				Nyctidromus	Gould, 1838
1705	1704	Species		Pauraque	Caprimulgidae	Nyctidromus albicollis	(Gmelin, JF, 1789)	MA, SA : widespread
1706	1705	ssp				N. a. insularis	Nelson, 1898	Tres Marías Is. (off w Mexico)
1707	1706	ssp				N. a. merrilli	Sennett, 1888	s Texas (USA) and ne Mexico
1708	1707	ssp				N. a. yucatanensis	Nelson, 1901	w, e Mexico (including Yucatán Pen.) to c Guatemala
1709	1708	ssp				N. a. gilvus	Bangs, 1902	c, e Panama and n Colombia
1710	1709	ssp				N. a. albicollis	(Gmelin, JF, 1789)	s Guatemala to nw Peru; e Colombia, nw Peru and Venezuela through the Guianas and Brazil		SSP	Includes intercedens (Latta & Howell 1999; Holyoak 2001).
1711	1710	ssp				N. a. derbyanus	Gould, 1838	Bolivia, c, s Brazil, Paraguay and ne Argentina
1712	1711	Species		Anthony's Nightjar	Caprimulgidae	Nyctidromus anthonyi	(Chapman, 1923)	SA : w Ecuador and nw Peru		PHY	Anthony's Nightjar assigned to Nyctidromus following SACC 522, based on Han et al. (2010).
1713	1712	Genus				Setopagis	Ridgway, 1912			TAX, PHY	Generic assignments of New World taxa, formerly placed in Caprimulgus, are revised following SACC 522, based on Han et al. (2010).
1714	1713	Species		Todd's Nightjar	Caprimulgidae	Setopagis heterura	Todd, 1915	SA : ne Colombia and n, c Venezuela		AS	Todd's Nightjar Caprimulgus heterura is split from Little Nightjar C. parvula (SACC 169).
1715	1714	Species		Little Nightjar	Caprimulgidae	Setopagis parvula	(Gould, 1837)	SA : e Peru to e Brazil, s to c Argentina and Uruguay
1716	1715	Species		Roraiman Nightjar	Caprimulgidae	Setopagis whitelyi	(Salvin, 1885)	SA : tepuis of e Venezuela, w Guyana and n Brazil
1717	1716	Species		Cayenne Nightjar	Caprimulgidae	Setopagis maculosa	(Todd, 1920)	SA : French Guiana
1718	1717	Genus				Eleothreptus	Gray, GR, 1840
1719	1718	Species		Sickle-winged Nightjar	Caprimulgidae	Eleothreptus anomalus	(Gould, 1838)	SA : se Brazil; se Paraguay to c Argentina and Uruguay
1720	1719	Species		White-winged Nightjar	Caprimulgidae	Eleothreptus candicans	(Pelzeln, 1867)	SA : n Bolivia and sc Brazil and e Paraguay		PHY	White-winged Nightjar may belong with Sickle-winged Nightjar in Eleothreptus (Cleere 2002; BLI; SACC 256). Assigned to Eleothreptus following SACC 522 based on Han et al. (2010).
1721	1720	Genus				Systellura	Ridgway, 1912			TAX, PHY	Generic assignments of New World taxa, formerly placed in Caprimulgus, are revised following SACC 522 based on Han et al. (2010).
1722	1721	Species		Band-winged Nightjar	Caprimulgidae	Systellura longirostris	(Bonaparte, 1825)	SA : n, w, s, se
1723	1722	ssp				S. l. ruficervix	(Sclater, PL, 1866)	Colombia, Venezuela and Ecuador		PS	Rufous-naped Nightjar S. ruficervix is a proposed split from Band-winged Nightjar (Cleere 2010; SACC 677).
1724	1723	ssp				S. l. roraimae	Chapman, 1929	tepuis of s Venezuela		PS	Tepui Nightjar S. roraimae is a proposed split from Band-winged Nightjar (Cleere 2010; SACC 677).
1725	1724	ssp				S. l. atripunctata	Chapman, 1923	Peru to nw Argentina
1726	1725	ssp				S. l. bifasciata	(Gould, 1837)	Chile and w Argentina
1727	1726	ssp				S. l. pedrolimai	(Grantsau, 2008)	ne Brazil
1728	1727	ssp				S. l. longirostris	(Bonaparte, 1825)	se Brazil, Paraguay, Uruguay and ne Argentina
1729	1728	ssp				S. l. mochaensis	(Cleere, 2006)	c Chile
1730	1729	ssp				S. l. patagonica	(Olrog, 1962)	c, s Argentina
1731	1730	Species		Tschudi's Nightjar	Caprimulgidae	Systellura decussata	(Tschudi, 1844)	SA : w Peru and n Chile		AS	Tschudi's/Desert Nightjar S. decussata is split from Band-winged Nightjar (Cleere 2010; SACC 677). English name provisional.
1732	1731	Genus				Uropsalis	Miller, W, 1915
1733	1732	Species		Swallow-tailed Nightjar	Caprimulgidae	Uropsalis segmentata	(Cassin, 1849)	SA : Colombia to c Bolivia
1734	1733	ssp				U. s. segmentata	(Cassin, 1849)	Colombia and Ecuador
1735	1734	ssp				U. s. kalinowskii	(Berlepsch & Stolzmann, 1894)	Peru and Bolivia
1736	1735	Species		Lyre-tailed Nightjar	Caprimulgidae	Uropsalis lyra	(Bonaparte, 1850)	SA : Venezuela to s Bolivia
1737	1736	ssp				U. l. lyra	(Bonaparte, 1850)	Colombia, Venezuela and Ecuador
1738	1737	ssp				U. l. peruana	(Berlepsch & Stolzmann, 1906)	Peru to w Bolivia
1739	1738	ssp				U. l. argentina	Olrog, 1975	s Bolivia and n Argentina
1740	1739	Genus				Hydropsalis	Wagler, 1832			PHY	White-tailed Nightjar and Spot-tailed Nightjar assigned to Hydropsalis following SACC 522, based on Han et al. (2010).
1741	1740	Species		White-tailed Nightjar	Caprimulgidae	Hydropsalis cayennensis	(Gmelin, JF, 1789)	MA, SA : Costa Rica through n SA
1742	1741	ssp				H. c. albicauda	(Lawrence, 1875)	Costa Rica to n Colombia
1743	1742	ssp				H. c. aperta	(Peters, JL, 1940)	w Colombia and n Ecuador
1744	1743	ssp				H. c. cayennensis	(Gmelin, JF, 1789)	e Colombia through Venezuela and the Guianas to n Brazil
1745	1744	ssp				H. c. insularis	(Richmond, 1902)	ne Colombia and n Venezuela and nearby islands
1746	1745	ssp				H. c. leopetes	(Jardine & Selby, 1830)	Trinidad and Tobago
1747	1746	ssp				H. c. manati	(Pinchon, 1963)	Martinique (Lesser Antilles)
1748	1747	Species		Spot-tailed Nightjar	Caprimulgidae	Hydropsalis maculicaudus	(Lawrence, 1862)	MA, SA : widespread
1749	1748	Species		Ladder-tailed Nightjar	Caprimulgidae	Hydropsalis climacocerca	(Tschudi, 1844)	SA : Amazonia
1750	1749	ssp				H. c. schomburgki	Sclater, PL, 1866	e Venezuela and the Guianas
1751	1750	ssp				H. c. climacocerca	(Tschudi, 1844)	w Amazonia
1752	1751	ssp				H. c. pallidior	Todd, 1937	Santarém, w Pará (nc Brazil)
1753	1752	ssp				H. c. intercedens	Todd, 1937	Obidos, w Pará (c Brazil)
1754	1753	ssp				H. c. canescens	Griscom & Greenway, 1937	lower Rio Tapajós, w Pará (nc Brazil)
1755	1754	Species		Scissor-tailed Nightjar	Caprimulgidae	Hydropsalis torquata	(Gmelin, JF, 1789)	SA : Amazonia and sc se
1756	1755	ssp				H. t. torquata	(Gmelin, JF, 1789)	s Suriname, Brazil and e Peru
1757	1756	ssp				H. t. furcifer	(Vieillot, 1817)	s Peru to s Brazil and c Argentina
1758	1757	Genus				Macropsalis	Sclater, PL, 1866
1759	1758	Species		Long-trained Nightjar	Caprimulgidae	Macropsalis forcipata	(Nitsch, 1840)	SA : se Brazil and ne Argentina
1760	1759	Genus				Siphonorhis	Sclater, PL, 1861
1761	1760	Species		Least Poorwill	Caprimulgidae	Siphonorhis brewsteri	(Chapman, 1917)	NA : Hispaniola
1762	1761	ssp				S. b. brewsteri	(Chapman, 1917)	Hispaniola
1763	1762	ssp				S. b. gonavensis	Garrido, 2003	Gonâve I.
1764	1763	Species	†	Jamaican Poorwill	Caprimulgidae	Siphonorhis americana	(Linnaeus, 1758)	NA : Jamaica
1765	1764	Genus				Nyctiphrynus	Bonaparte, 1857
1766	1765	Species		Choco Poorwill	Caprimulgidae	Nyctiphrynus rosenbergi	(Hartert, EJO, 1895)	SA : w Colombia and nw Ecuador
1767	1766	Species		Eared Poorwill	Caprimulgidae	Nyctiphrynus mcleodii	(Brewster, 1888)	MA : w Mexico
1768	1767	ssp				N. m. mcleodii	(Brewster, 1888)	Chihuahua and s Sonora to Jalisco and Colima (w Mexico)
1769	1768	ssp				N. m. rayi	(Miller, AH, 1948)	Guerrero (wc Mexico)
1770	1769	Species		Yucatan Poorwill	Caprimulgidae	Nyctiphrynus yucatanicus	(Hartert, EJO, 1892)	MA : Yucatán Pen.
1771	1770	Species		Ocellated Poorwill	Caprimulgidae	Nyctiphrynus ocellatus	(Tschudi, 1844)	MA, SA : widespread
1772	1771	ssp				N. o. lautus	Miller, W & Griscom, 1925	e Honduras to nw Costa Rica
1773	1772	ssp				N. o. ocellatus	(Tschudi, 1844)	Colombia to Peru, e Brazil and ne Argentina
1774	1773	Genus				Phalaenoptilus	Ridgway, 1880
1775	1774	Species		Common Poorwill	Caprimulgidae	Phalaenoptilus nuttallii	(Audubon, 1844)	NA, MA : sw Canada to n Mexico
1776	1775	ssp				P. n. nuttallii	(Audubon, 1844)	sw Canada, w, wc USA and n Mexico
1777	1776	ssp				P. n. californicus	Ridgway, 1887	w California (USA) and n Baja California (Mexico)
1778	1777	ssp				P. n. hueyi	Dickey, 1928	se California, sw Arizona (USA) and ne Baja California (Mexico)
1779	1778	ssp				P. n. dickeyi	Grinnell, 1928	s Baja California (Mexico)
1780	1779	ssp				P. n. adustus	Van Rossem, 1941	s Arizona (USA) and n Mexico
1781	1780	ssp				P. n. centralis	Moore, RT, 1947	c Mexico
1782	1781	Genus				Antrostomus	Bonaparte, 1838			PHY, TAX	Transfer the following 11 species of New World nightjars to Antrostomus following Han et al. (2010), SACC 466.
1783	1782	Species		Chuck-will's-widow	Caprimulgidae	Antrostomus carolinensis	(Gmelin, JF, 1789)	NA : e USA	MA, SA
1784	1783	Species		Rufous Nightjar	Caprimulgidae	Antrostomus rufus	(Boddaert, 1783)	MA, SA : widespread s from Costa Rica
1785	1784	ssp				A. r. minimus	(Griscom & Greenway, 1937)	s Costa Rica to Colombia and Venezuela		SSP	Includes maximus, which is virtually unknown and taxonomically uncertain (Cleere 2010).
1786	1785	ssp				A. r. rufus	(Boddaert, 1783)	s Venezuela, the Guianas and n Brazil
1787	1786	ssp				A. r. otiosus	Bangs, 1911	St. Lucia (Lesser Antilles)
1788	1787	ssp				A. r. rutilus	Burmeister, 1856	s Brazil and e Bolivia to n Argentina		SSP	Includes saltarius (Holyoak 2001).
1789	1788	Species		Cuban Nightjar	Caprimulgidae	Antrostomus cubanensis	Lawrence, 1860	NA : Cuba
1790	1789	ssp				A. c. cubanensis	Lawrence, 1860	Cuba
1791	1790	ssp				A. c. insulaepinorum	(Garrido, 1983)	Isle of Pines
1792	1791	Species		Hispaniolan Nightjar	Caprimulgidae	Antrostomus ekmani	Lönnberg, 1929	NA : Hispaniola		AS	Hispaniolan Nightjar is split from Cuban [Greater Antillean] Nightjar (Garrido & Reynard 1998; Cleere 2010; HBW 5).
1793	1792	Species		Tawny-collared Nightjar	Caprimulgidae	Antrostomus salvini	(Hartert, EJO, 1892)	MA : e Mexico
1794	1793	Species		Yucatan Nightjar	Caprimulgidae	Antrostomus badius	Bangs & Peck, 1908	MA : Yucatán Pen.
1795	1794	Species		Silky-tailed Nightjar	Caprimulgidae	Antrostomus sericocaudatus	Cassin, 1849	SA : widespread
1796	1795	ssp				A. s. mengeli	(Dickerman, 1975)	n Brazil, n Peru and n Bolivia
1797	1796	ssp				A. s. sericocaudatus	Cassin, 1849	se Brazil, e Paraguay and ne Argentina
1798	1797	Species		Buff-collared Nightjar	Caprimulgidae	Antrostomus ridgwayi	Nelson, 1897	MA : nw Mexico to Nicaragua
1799	1798	ssp				A. r. ridgwayi	Nelson, 1897	se Arizona (USA) and w Mexico
1800	1799	ssp				A. r. troglodytes	(Griscom, 1930)	c Guatemala, c Honduras and c Nicaragua
1801	1800	Species		Eastern Whip-poor-will	Caprimulgidae	Antrostomus vociferus	(Wilson, A, 1812)	NA : sc, se Canada and ec, e USA	se USA and MA
1802	1801	Species		Mexican Whip-poor-will	Caprimulgidae	Antrostomus arizonae	Brewster, 1881	NA : w USA s to Honduras	c Mexico s to Honduras	AS	Mexican Whip-poor-will is split from [Eastern] Whip-poor-will (NACC 2010; Supplement 51).
1803	1802	ssp				A. a. arizonae	Brewster, 1881	sw USA to c Mexico
1804	1803	ssp				A. a. setosus	(Van Rossem, 1934)	e Mexico
1805	1804	ssp				A. a. oaxacae	Nelson, 1900	sw Mexico
1806	1805	ssp				A. a. chiapensis	Nelson, 1900	se Mexico and Guatemala
1807	1806	ssp				A. a. vermiculatus	Dickey & Van Rossem, 1928	Honduras and El Salvador
1808	1807	Species		Puerto Rican Nightjar	Caprimulgidae	Antrostomus noctitherus	(Wetmore, 1919)	NA : sw Puerto Rico
1809	1808	Species		Dusky Nightjar	Caprimulgidae	Antrostomus saturatus	Salvin, 1870	MA : Costa Rica and w Panama
1810	1809	Genus				Veles	Bangs, 1918
1811	1810	Species		Brown Nightjar	Caprimulgidae	Veles binotatus	(Bonaparte, 1850)	AF : Liberia to c DR Congo
1812	1811	Genus				Caprimulgus	Linnaeus, 1758
1813	1812	Species		Red-necked Nightjar	Caprimulgidae	Caprimulgus ruficollis	Temminck, 1820	PAL, AF : Iberian Pen. to nw AF	w AF
1814	1813	ssp				C. r. ruficollis	Temminck, 1820	Iberian Pen. and n Morocco	to w Africa
1815	1814	ssp				C. r. desertorum	Erlanger, 1900	ne Morocco, n Algeria and n Tunisia	to w Africa
1816	1815	Species		Jungle Nightjar	Caprimulgidae	Caprimulgus indicus	Latham, 1790	OR : India and Sri Lanka		ENG	Change English name of Caprimulgus indicus from Grey Nightjar to Jungle Nightjar, with split of C. jotaka, which retains English name of Grey Nightjar.
1817	1816	ssp				C. i. indicus	Latham, 1790	c, s India
1818	1817	ssp				C. i. kelaarti	Blyth, 1851	Sri Lanka
1819	1818	Species		Grey Nightjar	Caprimulgidae	Caprimulgus jotaka	Temminck & Schlegel, 1845	OR : Himalayas to e, se Asia	Indian subcontinent, se Asia s to Greater Sundas	AS	Caprimulgus jotaka with English name Grey Nightjar is split from C. indicus (Rasmussen & Anderton 2005).
1820	1819	ssp				C. j. jotaka	Temminck & Schlegel, 1845	se Siberia to Japan, Korean Pen. and e China	to Greater Sundas; vagrant Philippines
1821	1820	ssp				C. j. hazarae	Whistler, 1935	ne Pakistan through Himalayas to ne India, Myanmar, s China and Malay Pen.
1822	1821	Species		Palau Nightjar	Caprimulgidae	Caprimulgus phalaena	Hartlaub & Finsch, 1872	OR : Palau (w Caroline Is., w Micronesia)		AS	Palau Nightjar is split from Grey Nightjar C. jotaka (Cleere 2010); distinct vocals (XC; Macaulay; Pratt).
1823	1822	Species		European Nightjar	Caprimulgidae	Caprimulgus europaeus	Linnaeus, 1758	PAL : w, c	AF	ENG	Eurasian Nightjar would be a more accurate name for Caprimulgus europaeus, but tradition rules for the moment.
1824	1823	ssp				C. e. europaeus	Linnaeus, 1758	c, n Europe to c, n, sc Siberia
1825	1824	ssp				C. e. meridionalis	Hartert, EJO, 1896	s Europe and n Africa to the Caucasus and nw Iran
1826	1825	ssp				C. e. sarudnyi	Hartert, EJO, 1912	Kazakhstan and w Siberia
1827	1826	ssp				C. e. unwini	Hume, 1871	Iraq and Iran to Turkmenistan and Uzbekistan
1828	1827	ssp				C. e. plumipes	Przevalski, 1876	nw China to w, s Mongolia		AL	Includes Vaurie's Nightjar Caprimulgus centralasicus, known only from a single specimen and formerly treated as a distinct species, as a synonym (Schweizer et al. 2020; Kirwan & Schweizer 2020).
1829	1828	ssp				C. e. dementievi	Stegmann, 1949	ne Mongolia to sc Siberia
1830	1829	Species		Sombre Nightjar	Caprimulgidae	Caprimulgus fraenatus	Salvadori, 1884	AF : Eritrea, Ethiopia and Somalia to ne Tanzania
1831	1830	Species		Rufous-cheeked Nightjar	Caprimulgidae	Caprimulgus rufigena	Smith, A, 1845	AF : s	wc AF
1832	1831	ssp				C. r. damarensis	Strickland, 1853	w Angola, Namibia, Botswana and nw South Africa
1833	1832	ssp				C. r. rufigena	Smith, A, 1845	sw Zambia, Zimbabwe and c, e, s South Africa
1834	1833	Species		Egyptian Nightjar	Caprimulgidae	Caprimulgus aegyptius	Lichtenstein, MHC, 1823	PAL, AF : nw AF to sc Asia	e, c, w AF
1835	1834	ssp				C. a. saharae	Erlanger, 1900	Morocco to w Egypt	w Africa
1836	1835	ssp				C. a. aegyptius	Lichtenstein, MHC, 1823	ne Egypt through Arabia to w China, w Pakistan and se Iran	c Africa
1837	1836	Species		Sykes's Nightjar	Caprimulgidae	Caprimulgus mahrattensis	Sykes, 1832	PAL : se Iran, s Afghanistan, sub-Himalayan Pakistan and far w India	to nc India
1838	1837	Species		Nubian Nightjar	Caprimulgidae	Caprimulgus nubicus	Lichtenstein, MHC, 1823	AF : ne, n, also w, sw Arabian Pen.
1839	1838	ssp				C. n. tamaricis	Tristram, 1864	Jordan and Israel through sw Saudi Arabia to Yemen	ne Africa
1840	1839	ssp				C. n. nubicus	Lichtenstein, MHC, 1823	c Sudan
1841	1840	ssp				C. n. torridus	Lort Phillips, 1898	c Ethiopia to Somalia, Kenya and ne Uganda; also Socotra		SSP	Includes jonesi and taruensis as junior synonyms (Kirwan 2004; Cleere 2010; Redman 2011).
1843	1842	Species		Golden Nightjar	Caprimulgidae	Caprimulgus eximius	Temminck, 1826	AF : ne, nc, w
1844	1843	ssp				C. e. simplicior	Hartert, EJO, 1921	s Mauritania to n Cameroon
1845	1844	ssp				C. e. eximius	Temminck, 1826	w, c Sudan
1846	1845	Species		Jerdon's Nightjar	Caprimulgidae	Caprimulgus atripennis	Jerdon, 1845	OR : s, e India and Sri Lanka
1847	1846	ssp				C. a. atripennis	Jerdon, 1845	s India
1848	1847	ssp				C. a. aequabilis	Ripley, 1945	Sri Lanka
1849	1848	Species		Large-tailed Nightjar	Caprimulgidae	Caprimulgus macrurus	Horsfield, 1821	OR, AU : e India to n Australia, New Guinea region and Bismarck Arch.
1850	1849	ssp				C. m. albonotatus	Tickell, 1833	ne Pakistan through n India to Bhutan and Bangladesh
1851	1850	ssp				C. m. bimaculatus	Peale, 1849	ne India and s China through se Asia, Malay Pen., Sumatra and Riau Is. (e of c Sumatra)
1852	1851	ssp				C. m. macrurus	Horsfield, 1821	Java, Bali and Lombok (w Lesser Sundas)
1853	1852	ssp				C. m. salvadorii	Sharpe, 1875	s Sulu Arch. (s Philippines) and Borneo
1854	1853	ssp				C. m. johnsoni	Deignan, 1955	Palawan group (sw Philippines)
1855	1854	ssp				C. m. schlegelii	Meyer, AB, 1874	Moluccas, New Guinea and satellites to n, ne Australia and c, e Bismarck Arch.
1856	1855	Species		Mees's Nightjar	Caprimulgidae	Caprimulgus meesi	Sangster & Rozendaal, 2004	OR : Sumba, Flores, Alor and Pantar (sw, c Lesser Sundas)		NEW	Caprimulgus meesi is a newly described species: Sangster & Rozendaal, 2004.
1857	1856	Species		Andaman Nightjar	Caprimulgidae	Caprimulgus andamanicus	Hume, 1873	OR : Andaman Is.		AS	Caprimulgus andamanicus is split from C. macrurus (Rasmussen & Anderton 2005).
1858	1857	Species		Philippine Nightjar	Caprimulgidae	Caprimulgus manillensis	Walden, 1875	OR : Philippines (except Palawan group)
1859	1858	Species		Sulawesi Nightjar	Caprimulgidae	Caprimulgus celebensis	Ogilvie-Grant, 1894	AU : Sulawesi, Banggai and Sula is. (e of Sulawesi)
1860	1859	ssp				C. c. celebensis	Ogilvie-Grant, 1894	Sulawesi and Butung (=Buton, s of se Sulawesi)
1861	1860	ssp				C. c. jungei	Neumann, 1939	Banggai and Sula is. (e of Sulawesi)
1862	1861	Species		Donaldson Smith's Nightjar	Caprimulgidae	Caprimulgus donaldsoni	Sharpe, 1895	AF : e Ethiopia and nw Somalia to ne Tanzania
1863	1862	Species		Black-shouldered Nightjar	Caprimulgidae	Caprimulgus nigriscapularis	Reichenow, 1893	AF : Senegal and Gambia to w Kenya and sw DR Congo
1864	1863	Species		Fiery-necked Nightjar	Caprimulgidae	Caprimulgus pectoralis	Cuvier, 1816	AF : s, se, sc
1865	1864	ssp				C. p. shelleyi	Barboza du Bocage, 1878	Angola and s DR Congo to se Kenya, c Tanzania and n Malawi
1866	1865	ssp				C. p. fervidus	Sharpe, 1875	s Angola and n Namibia to Zimbabwe and n South Africa
1867	1866	ssp				C. p. crepusculans	Clancey, 1994	se Zimbabwe and Mozambique to e South Africa
1868	1867	ssp				C. p. pectoralis	Cuvier, 1816	s South Africa
1869	1868	Species		Montane Nightjar	Caprimulgidae	Caprimulgus poliocephalus	Rüppell, 1840	AF : sw Saudi Arabia, Ethiopia to Zambia and c Angola		AL	Includes Rwenzori Nightjar C. ruwenzorii (Dowsett et al. 2008; Jackson 2014; H&M 4/HBW Alive).
1870	1869	ssp				C. p. poliocephalus	Rüppell, 1840	sw Saudi Arabia, Ethiopia to n Tanzania
1871	1870	ssp				C. p. ruwenzorii	Ogilvie-Grant, 1909	sw Uganda, e DR Congo
1872	1871	ssp				C. p. guttifer	Grote, 1921	Tanzania, Malawi and Zambia
1873	1872	ssp				C. p. koesteri	Neumann, 1931	c Angola
1874	1873	Species		Indian Nightjar	Caprimulgidae	Caprimulgus asiaticus	Latham, 1790	OR : se Pakistan to se Asia
1875	1874	ssp				C. a. asiaticus	Latham, 1790	se Pakistan through India to s Indochina
1876	1875	ssp				C. a. eidos	Peters, JL, 1940	Sri Lanka
1877	1876	Species		Madagascar Nightjar	Caprimulgidae	Caprimulgus madagascariensis	Sganzin, 1840	AF : Aldabra (sw Seychelles) and Madagascar
1878	1877	ssp				C. m. aldabrensis	Ridgway, 1894	Aldabra (w Aldabra group, sw Seychelles)
1879	1878	ssp				C. m. madagascariensis	Sganzin, 1840	Madagascar
1880	1879	Species		Swamp Nightjar	Caprimulgidae	Caprimulgus natalensis	Smith, A, 1845	AF : widespread
1881	1880	ssp				C. n. accrae	Shelley, 1875	Sierra Leone to w Cameroon
1882	1881	ssp				C. n. natalensis	Smith, A, 1845	Mali and Sudan to Gabon and e South Africa		SSP	Includes carpi and mpasa (Cleere 2010; Holyoak 1999a). Subspecies taxonomy unresolved.
1883	1882	Species		Nechisar Nightjar	Caprimulgidae	Caprimulgus solala	Safford, Ash, Duckworth, Telfer & Zewdie, 1995	AF : s Ethiopia
1884	1883	Species		Plain Nightjar	Caprimulgidae	Caprimulgus inornatus	Heuglin, 1869	AF : Mauritania and n Senegal to Ethiopia and Somalia, also sw Arabian Pen.
1885	1884	Species		Star-spotted Nightjar	Caprimulgidae	Caprimulgus stellatus	Blundell & Lovat, 1899	AF : Ethiopia and Somalia to c Kenya		SSP	Treat as monotypic; includes simplex (Cleere 2010; Holyoak 1999a).
1886	1885	Species		Savanna Nightjar	Caprimulgidae	Caprimulgus affinis	Horsfield, 1821	OR, AU : widespread		TAX	The Caprimulgus affinis group may be a complex of three distinct species (Sangster et al. 2021).
1887	1886	ssp				C. a. monticolus	Franklin, 1831	ne Pakistan through n India and Myanmar to Thailand, Cambodia and s Vietnam		PS	Caprimulgus monticolus (including amoyensis and stictomus) is a proposed split from C. affinis. English names under discussion (Sangster et al. 2021).
1888	1887	ssp				C. a. amoyensis	Baker, ECS, 1931	s, se China and n Vietnam
1889	1888	ssp				C. a. stictomus	Swinhoe, 1863	Taiwan
1890	1889	ssp				C. a. affinis	Horsfield, 1821	s Thai-Malay Pen., Greater Sundas and w, c Lesser Sundas		SSP	Includes undulatus and kasuidori (Mees 2006).
1891	1893	ssp				C. a. propinquus	Riley, 1918	c, s Sulawesi
1892	1890	ssp				C. a. timorensis	Mayr, 1944	Rote, Timor, Alor, Kisar and Leti (e of Timor; e Lesser Sundas)
1893	1891	ssp				C. a. griseatus	Walden, 1875	n, c Philippines		PS	C. griseatus (including mindanensis) is a proposed split from C. affinis. English names under discussion (Sangster et al. 2021).
1894	1892	ssp				C. a. mindanensis	Mearns, 1905	Mindanao (s Philippines)
1895	1894	Species		Freckled Nightjar	Caprimulgidae	Caprimulgus tristigma	Rüppell, 1840	AF : widespread
1896	1895	ssp				C. t. sharpei	Alexander, 1901	Senegal to c Central African Republic
1897	1896	ssp				C. t. pallidogriseus	Parker, RH & Benson, 1971	Nigeria
1898	1897	ssp				C. t. tristigma	Rüppell, 1840	s Sudan and Ethiopia to ne DR Congo and n Tanzania
1899	1898	ssp				C. t. granosus	Clancey, 1965	se DR Congo to s Tanzania and e South Africa
1900	1899	ssp				C. t. lentiginosus	Smith, A, 1845	Angola to w South Africa
1901	1900	Species		Bonaparte's Nightjar	Caprimulgidae	Caprimulgus concretus	Bonaparte, 1850	OR : Sumatra, Belitung (e of s Sumatra) and Borneo
1902	1901	Species		Salvadori's Nightjar	Caprimulgidae	Caprimulgus pulchellus	Salvadori, 1879	OR : montane Sumatra and Java
1903	1902	ssp				C. p. pulchellus	Salvadori, 1879	montane Sumatra
1904	1903	ssp				C. p. bartelsi	Finsch, 1902	montane Java
1905	1904	Species		Prigogine's Nightjar	Caprimulgidae	Caprimulgus prigoginei	Louette, 1990	AF : e DR Congo		PHY	Prigogine's Nightjar is a very deep branch between nighthawks and nightjars, warranting generic revision (Fjeldså pers. comm., unpublished).
1906	1905	Species		Bates's Nightjar	Caprimulgidae	Caprimulgus batesi	Sharpe, 1906	AF : Cameroon to Uganda and e DR Congo
1907	1906	Species		Long-tailed Nightjar	Caprimulgidae	Caprimulgus climacurus	Vieillot, 1824	AF : c, wc, w
1908	1907	ssp				C. c. climacurus	Vieillot, 1824	Mauritania to w Ethiopia (except c Sudan) s to DR Congo
1909	1908	ssp				C. c. nigricans	(Salvadori, 1869)	c Sudan
1910	1909	ssp				C. c. sclateri	(Bates, GL, 1927)	Guinea to Cameroon, n DR Congo and nw Kenya
1911	1910	Species		Slender-tailed Nightjar	Caprimulgidae	Caprimulgus clarus	Reichenow, 1892	AF : Ethiopia and Somalia to c Tanzania
1912	1911	Species		Square-tailed Nightjar	Caprimulgidae	Caprimulgus fossii	Hartlaub, 1857	AF : sc, se
1913	1912	ssp				C. f. fossii	Hartlaub, 1857	Gabon and sw Congo
1914	1913	ssp				C. f. welwitschii	Barboza du Bocage, 1867	s DR Congo and n Namibia to s Tanzania and e, ne South Africa		SSP	Includes mossambicus (Cleere 2010; Holyoak 1999a).
1915	1914	ssp				C. f. griseoplurus	Clancey, 1965	w Botswana and n South Africa
1916	1915	Species		Standard-winged Nightjar	Caprimulgidae	Caprimulgus longipennis	Shaw, 1796	AF : Senegal and Gambia to Liberia, e to sw Sudan and Uganda		PHY	Standard-winged Nightjar and Pennant-winged Nightjar (previously Macrodipteryx Swainson, 1837) are embedded within Caprimulgus (Larsen et al. 2007; Han et al. 2010).
1917	1916	Species		Pennant-winged Nightjar	Caprimulgidae	Caprimulgus vexillarius	(Gould, 1838)	AF : Angola, s DR Congo and sw Tanzania s to Namibia, Botswana and e South Africa
1918	1917	Blank
1919	1918	ORDER				ORDER STEATORNITHIFORMES				TAX	Split the former Order Caprimulgiformes, which is comprised of very deeply diverged lineages, into four smaller orders (Yuri et al. 2013; Mayr 2014; Prum et al. 2015; NACC 2016-A-10; SACC 703; Chen et al. 2019).
1920	1919	Family	1	Oilbird	1	Family Steatornithidae
1921	1920	Genus				Steatornis	Humboldt, 1814
1922	1921	Species		Oilbird	Steatornithidae	Steatornis caripensis	Humboldt, 1817	SA : Panama to n, nw
1923	1922	Blank
1924	1923	ORDER				ORDER NYCTIBIIFORMES				TAX	Split the former Order Caprimulgiformes, which is comprised of very deeply diverged lineages, into four smaller orders (Yuri et al. 2013; Mayr 2014; Prum et al. 2015; NACC 2016-A-10; SACC 703; Chen et al. 2019).
1925	1924	Family	7	Potoos	7	Family Nyctibiidae				SEQ	Revise sequence of Nyctibiidae to move the phylogenetically basal and monotypic genus Phyllaemulor to the beginning of the sequence (Costa et al. 2017; SACC 927).
		Genus				Phyllaemulor	Costa, Whitney, Braun, White, Silveira & Cleere, 2018			TAX	Gen. nov.: Phyllaemulor Costa et al., 2018 is a newly described genus for the morphologically, behaviorally and phylogenetically highly divergent Rufous Potoo, formerly placed in Nyctibius.
1943	1942	Species		Rufous Potoo	Nyctibiidae	Phyllaemulor bracteatus	(Gould, 1846)	SA : Amazonia
1926	1925	Genus				Nyctibius	Vieillot, 1816
1927	1926	Species		Great Potoo	Nyctibiidae	Nyctibius grandis	(Gmelin, JF, 1789)	MA, SA : s Mexico to Panama through South America to c Bolivia and sc, se Brazil		SSP	Includes guatemalensis; treat as monotypic (Cleere 1998).
1928	1927	Species		Long-tailed Potoo	Nyctibiidae	Nyctibius aethereus	(Wied-Neuwied, M, 1820)	SA : Amazonia and se SA
1929	1928	ssp				N. a. chocoensis	Chapman, 1921	w Colombia
1930	1929	ssp				N. a. longicaudatus	(Spix, 1825)	Amazonia
1931	1930	ssp				N. a. aethereus	(Wied-Neuwied, M, 1820)	se Brazil, se Paraguay and ne Argentina
1932	1931	Species		Northern Potoo	Nyctibiidae	Nyctibius jamaicensis	(Gmelin, JF, 1789)	MA, NA : Mexico to Costa Rica; Greater Antilles
1933	1932	ssp				N. j. lambi	Davis, J, 1959	w Mexico
1934	1933	ssp				N. j. mexicanus	Nelson, 1900	e, s Mexico to Honduras
1935	1934	ssp				N. j. costaricensis	Ridgway, 1912	Costa Rica
1936	1935	ssp				N. j. jamaicensis	(Gmelin, JF, 1789)	Jamaica
1937	1936	ssp				N. j. abbotti	Richmond, 1917	Hispaniola and Gonâve I.
1938	1937	Species		Common Potoo	Nyctibiidae	Nyctibius griseus	(Gmelin, JF, 1789)	MA, SA : Nicaragua to Uruguay
1939	1938	ssp				N. g. panamensis	Ridgway, 1912	e Nicaragua to w Panama, w Colombia and w Ecuador
1940	1939	ssp				N. g. griseus	(Gmelin, JF, 1789)	n, c South America e of the Andes
1941	1940	Species		Andean Potoo	Nyctibiidae	Nyctibius maculosus	Ridgway, 1912	SA : Venezuela to Bolivia
1942	1941	Species		White-winged Potoo	Nyctibiidae	Nyctibius leucopterus	(Wied-Neuwied, M, 1821)	SA : Amazonia
1944	1943	Blank
1945	1944	ORDER				ORDER PODARGIFORMES				TAX	Split the former Order Caprimulgiformes, which is comprised of very deeply diverged lineages, into four smaller orders (Yuri et al. 2013; Mayr 2014; Prum et al. 2015; NACC 2016-A-10; SACC 703; Chen et al. 2019).
1946	1945	Family	16	Frogmouths	16	Family Podargidae				TAX	Occasionally treated as two separate families, Asian Batrachostomatidae and Australasian Podargidae (e.g. Sibley & Monroe 1990), but generally unified into a single family.
1947	1946	Genus				Podargus	Vieillot, 1818
1948	1947	Species		Marbled Frogmouth	Podargidae	Podargus ocellatus	Quoy & Gaimard, 1832	AU : New Guinea and satellites and e, ne Australia
1949	1948	ssp				P. o. ocellatus	Quoy & Gaimard, 1832	New Guinea and w satellites
1950	1949	ssp				P. o. marmoratus	Gould, 1855	ne Cape York Pen., ne QLD (ne Australia)
1951	1950	ssp				P. o. plumiferus	Gould, 1846	se QLD and ne NSW (ec Australia)
1952	1951	ssp				P. o. intermedius	Hartert, EJO, 1895	D'Entrecasteaux Arch. and Trobriand Is. (e of se New Guinea)
1953	1952	ssp				P. o. meeki	Hartert, EJO, 1898	Tagula (c Louisiade Arch., e of se New Guinea)
1954	1953	Species		Papuan Frogmouth	Podargidae	Podargus papuensis	Quoy & Gaimard, 1832	AU : New Guinea and w satellites, and Cape York Pen., ne QLD (ne Australia)		SSP	Includes rogersi and baileyi; treat as monotypic (Beehler & Pratt 2016; Holyoak 1999b, 2001; Cleere 2010).
1955	1954	Species		Tawny Frogmouth	Podargidae	Podargus strigoides	(Latham, 1801)	AU : Australia
1956	1955	ssp				P. s. brachypterus	Gould, 1841	wc, sw WA to nc QLD and se SA (w, c Australia)
1957	1956	ssp				P. s. phalaenoides	Gould, 1840	ne WA to Cape York Pen., ne QLD (n Australia)
1958	1957	ssp				P. s. strigoides	(Latham, 1801)	ec QLD to s VIC and Tasmania (e Australia)
1959	1958	Genus				Rigidipenna	Cleere, Kratter, Steadman, Braun, M, Huddleston, Filardi & Dutson, 2007			TAX	DNA analyses support separation of Podargus inexpectatus to a monotypic genus Rigidipenna (Cleere et al. 2007; BLI; Tree of Life).
1960	1959	Species		Solomons Frogmouth	Podargidae	Rigidipenna inexpectata	(Hartert, EJO, 1901)	AU : Bougainville, Choiseul, Isabel, and San Jorge (se of Isabel; n, c Solomon Is.)		ENG	Change English name of Rigidipenna inexpectata from Cinnamon Frogmouth to Solomons Frogmouth (Dutson et al. 2010).
1961	1960	Genus				Batrachostomus	Gould, 1838
1962	1961	Species		Large Frogmouth	Podargidae	Batrachostomus auritus	(Gray, JE, 1829)	OR : Malay Pen., Sumatra, n Natuna Is. (nw of Borneo), Borneo and Labuan (w of ne Borneo)
1963	1962	Species		Dulit Frogmouth	Podargidae	Batrachostomus harterti	Sharpe, 1892	OR : montane ne Sarawak and nc Kalimantan (nc Borneo)
1964	1963	Species		Philippine Frogmouth	Podargidae	Batrachostomus septimus	Tweeddale, 1877	OR : Philippines (except Palawan group and Mindoro)
1965	1964	ssp				B. s. microrhynchus	Ogilvie-Grant, 1895	Luzon and Catanduanes (n Philippines)
1966	1965	ssp				B. s. menagei	Bourns & Worcester, 1894	Panay and Negros (wc Philippines)
1967	1966	ssp				B. s. septimus	Tweeddale, 1877	Samar, Leyte, Bohol, Mindanao and Basilan (ec, s Philippines)
1968	1967	Species		Gould's Frogmouth	Podargidae	Batrachostomus stellatus	(Gould, 1837)	OR : Malay Pen., Sumatra, Riau and Lingga is. (e of c Sumatra), Bangka (e of s Sumatra), n Natuna Is. (nw of Borneo) and Borneo
1969	1968	Species		Sri Lanka Frogmouth	Podargidae	Batrachostomus moniliger	Blyth, 1849	OR : sw India and Sri Lanka
1970	1969	ssp				B. m. roonwali	Dutta, 2009	s India
1971	1970	ssp				B. m. moniliger	Blyth, 1849	Sri Lanka
1972	1971	Species		Hodgson's Frogmouth	Podargidae	Batrachostomus hodgsoni	(Gray, GR, 1859)	OR : ne India to se Asia
1973	1972	ssp				B. h. hodgsoni	(Gray, GR, 1859)	ne India, e Bangladesh and n, w Myanmar
1974	1973	ssp				B. h. indochinae	Stresemann, 1937	e Myanmar and sw Yunnan (China) to n Thailand, nw Laos and c Vietnam
1975	1974	Species		Sumatran Frogmouth	Podargidae	Batrachostomus poliolophus	Hartert, EJO, 1892	OR : montane Sumatra		ENG	Follows split of Bornean Frogmouth (Eaton et al. 2016).
1976	1975	Species		Bornean Frogmouth	Podargidae	Batrachostomus mixtus	Sharpe, 1892	OR : montane Borneo		AS	Bornean Frogmouth is split from Short-tailed Frogmouth B. poliolophus (Cleere 1998; BLI).
1977	1976	Species		Javan Frogmouth	Podargidae	Batrachostomus javensis	(Horsfield, 1821)	OR : Java
1978	1977	Species		Blyth's Frogmouth	Podargidae	Batrachostomus affinis	Blyth, 1847	OR : n Thailand, s Myanmar, c Vietnam to Malay Pen., n Sumatra, Riau Is. (e of c Sumatra) and Borneo		AS	Blyth's Frogmouth is split from Javan Frogmouth B. javensis (Cleere 2010).
1979	1978	ssp				B. a. continentalis	Stresemann, 1937	se Myanmar to Thailand, s Laos and c Vietnam
1980	1979	ssp				B. a. affinis	Blyth, 1847	s Thailand, s Malay Pen., Sumatra, Riau Is. (e of c Sumatra) and Borneo
1981	1980	Species		Palawan Frogmouth	Podargidae	Batrachostomus chaseni	Stresemann, 1937	OR : Palawan group (w Philippines) and Banggi (n of ne Borneo)		AS	Palawan Frogmouth is split from Javan Frogmouth B. javensis (Cleere 2010).
1982	1981	Species		Sunda Frogmouth	Podargidae	Batrachostomus cornutus	(Temminck, 1822)	OR : Sumatra and Borneo
1983	1982	ssp				B. c. cornutus	(Temminck, 1822)	Sumatra, Bangka and Belitung (e of s Sumatra), Borneo and Banggi (n of ne Borneo)
1984	1983	ssp				B. c. longicaudatus	Hoogerwerf, 1962	Kangean Is. (n of Bali)
1985	1984	Blank
1986	1985	ORDER				ORDER AEGOTHELIFORMES				PHY	The nocturnal owlet-nightjars (Aegothelidae) are the sister taxon to treeswifts and in turn to the swifts and hummingbirds. Here treated as a separate order from Apodiformes (Yuri et al. 2013; Mayr 2014; Prum et al. 2015; NACC 2016-A-10; SACC 703; Chen et al. 2019).
1987	1986	Family	9	Owlet-nightjars	9	Family Aegothelidae				TAX	Species taxonomy of owlet-nightjars on New Guinea needs study and revision (Beehler & Pratt 2016).
1988	1987	Genus				Aegotheles	Vigors & Horsfield, 1827			TAX	Euaegotheles is merged into Aegotheles (Dumbacher et al. 2003).
1989	1988	Species		Feline Owlet-nightjar	Aegothelidae	Aegotheles insignis	Salvadori, 1876	AU : montane New Guinea
1990	1989	Species		Starry Owlet-nightjar	Aegothelidae	Aegotheles tatei	Rand, 1941	AU : Fly/Elevala area of ec New Guinea and Amazon Bay area of far se New Guinea		ENG	Change English name of Aegotheles tatei from Spangled Owlet-nightjar to Starry Owlet-nightjar (Beehler & Pratt 2016).
1991	1990	Species		Moluccan Owlet-nightjar	Aegothelidae	Aegotheles crinifrons	(Bonaparte, 1850)	AU : Halmahera and Bacan (n Moluccas)
1992	1991	Species		Wallace's Owlet-nightjar	Aegothelidae	Aegotheles wallacii	Gray, GR, 1859	AU : Waigeo (Raja Ampat Is., nw of New Guinea), Aru Is. (sw of New Guinea), Bird's Head (nw New Guinea) and patchily in New Guinea		SSP	Treat as monotypic; includes manni and gigas (Beehler & Pratt 2016).
1993	1992	Species		Mountain Owlet-nightjar	Aegothelidae	Aegotheles albertisi	Sclater, PL, 1874	AU : montane New Guinea		SSP, AL	Treat Mountain Owlet-nightjar as monotypic including Archbold's Owlet-nightjar A. archboldi and Salvadori's Owlet-nightjar A. salvadorii (Beehler & Pratt 2016) as well as subspecies wondiwoi pending additional genetic studies (Dumbacher et al. 2003). Archbold's Owlet-nightjar is not distinguishable from variable Mountain Owlet-nightjar (Beehler & Pratt 2016).
1994	1993	Species		New Caledonian Owlet-nightjar	Aegothelidae	Aegotheles savesi	Layard, EL & Layard, ELC, 1881	AU : Grande Terre (New Caledonia); likely extinct		ENG	Change English name of Aegotheles savesi from Enigmatic Owlet-nightjar to New Caledonian Owlet-nightjar (Dutson et al. 2010).
1995	1994	Species		Barred Owlet-nightjar	Aegothelidae	Aegotheles bennettii	Salvadori & D'Albertis, 1875	AU : c to se New Guinea
1996	1995	ssp				A. b. wiedenfeldi	Laubmann, 1914	n New Guinea
1997	1996	ssp				A. b. terborghi	Diamond, 1967	Karimui Basin (sc New Guinea; only known from type)		PHY, PS	Species status and relationships of terborghi uncertain; inclusion in A. bennettii provisional (Beehler & Pratt 2016).
1998	1997	ssp				A. b. bennettii	Salvadori & D'Albertis, 1875	Aru Is. (sw of New Guinea) and s New Guinea
1999	1998	ssp				A. b. plumifer	Ramsay, EP, 1883	D'Entrecasteaux Arch. (e of se New Guinea)
2000	1999	Species		Vogelkop Owlet-nightjar	Aegothelidae	Aegotheles affinis	Salvadori, 1876	AU : Arfak Mts., Bird's Head (nw New Guinea)		AS	Vogelkop Owlet-nightjar A. affinis is split from Barred Owlet-nightjar A. bennetti (Dumbacher et al. 2003; Beehler & Pratt 2016).
2001	2000	Species		Australian Owlet-nightjar	Aegothelidae	Aegotheles cristatus	(Shaw, 1790)	AU : sc, se New Guinea, Australia and Tasmania
2002	2001	ssp				A. c. cristatus	(Shaw, 1790)	Trans-Fly (sc New Guinea), Port Moresby area (se New Guinea) and Australia		SSP	Includes major (Holyoak 1999a).
[truncated: 31,910 more rows]
[truncated: 2 more columns]
