# Supplementary material for: SPARSE 1.0: a template for databases of species inventories, with an open example of Czech birds
Source: Biodivers Data J. 2023 Nov 23;11:e108731. doi: 10.3897/BDJ.11.e108731 (PMC10690794; doi:10.3897/BDJ.11.e108731)
Supplement: Supplementary material 1 — SPARSE 1.0 - all database files as on the date of submission [file bdj-11-e108731-s001.zip › code/taxon harmonisation/master_ioc_list_v12.2.xlsx]

## Sheet: Master
		IOC WORLD BIRD LIST (12.2) http://dx.doi.org/10.14344/IOC.ML.12.2
		Gill, F, D Donsker, and P Rasmussen (Eds). 2022. IOC World Bird List (v 12.2). Doi 10.14344/IOC.ML.12.2. http://www.worldbirdnames.org/
		44	253		2383	11093	19880
Infraclass	Parvclass	Order	Family (Scientific)	Family (English)	Genus	Species (Scientific)	Subspecies	Authority	Species (English)	Breeding Range	Breeding Range-Subregion(s)	Nonbreeding Range	Code	Comment
PALAEOGNATHAE				RATITES
		STRUTHIONIFORMES											PHY	The ratites (paleognaths) are the sister group to the rest of living birds (neognaths).
			Struthionidae	Ostriches
					Struthio			Linnaeus, 1758
						camelus		Linnaeus, 1758	Common Ostrich	AF	w, c, e, sw		TAX	See Miller et al. (2011) re genetic structure and phylogeography of ostrich populations.
							syriacus †	Rothschild, 1919			Syrian and Arabian deserts
							camelus	Linnaeus, 1758			s Morocco and Mauritania to s Egypt, Eritrea and n, w Ethiopia, s to Cameroon and n Uganda
							massaicus	Neumann, 1898			s Kenya and c Tanzania
							australis	Gurney, JH Sr, 1868			s Africa
						molybdophanes		Reichenow, 1883	Somali Ostrich	AF	extreme se S Sudan, s, e Ethiopia, Somalia, Djibouti and n, ec Kenya		AS	Genetic analyses support species recognition of Somali Ostrich and perhaps other subspecies groups (Miller et al. 2011).
		RHEIFORMES
			Rheidae	Rheas
					Rhea			Brisson, 1760
						americana		(Linnaeus, 1758)	Greater Rhea	SA	se
							americana	(Linnaeus, 1758)			n, e Brazil
							intermedia	Rothschild & Chubb, C, 1914			se Brazil and Uruguay
							nobilis	Brodkorb, 1939			e Paraguay
							araneipes	Brodkorb, 1938			sw Brazil, e Bolivia and w Paraguay
							albescens	Lynch & Holmberg, 1878			ne, e Argentina
						pennata		d'Orbigny, 1837	Lesser Rhea	SA	Southern Cone		TAX, ENG	Pterocnemia merged into Rhea (SACC 348); change English name to Lesser Rhea to conform to general usage.
							garleppi	(Chubb, C, 1913)			s Peru, sw Bolivia and nw Argentina
							tarapacensis	(Chubb, C, 1913)			n Chile
							pennata	d'Orbigny, 1837			s Chile and wc, s Argentina
		APTERYGIFORMES
			Apterygidae	Kiwis									PHY	Kiwis are sister to the clade of emus and cassowaries/tinamous (Cracraft 2013; Prum et al. 2015).
					Apteryx			Shaw, 1813
						australis		Shaw, 1813	Southern Brown Kiwi	AU	sw South and Stewart Is. (New Zealand)
							australis	Shaw, 1813			sw South I. (New Zealand)
							lawryi	Rothschild, 1893			Stewart I. (New Zealand)
						mantelli		Bartlett, AD, 1852	North Island Brown Kiwi	AU	North I. (New Zealand)
						rowi		Tennyson, Palma, Robertson, HA, Worthy & Gill, BJ, 2003	Okarito Kiwi	AU	Okarito Forest (wc South I., New Zealand)
						owenii		Gould, 1847	Little Spotted Kiwi	AU	Kapiti I. (off sw North I.) and other predator-free satellites (New Zealand)
						haastii		Potts, 1872	Great Spotted Kiwi	AU	montane n South I. (New Zealand)
		CASUARIIFORMES
			Casuariidae	Cassowaries, Emu									PHY, TAX	Includes Dromaiidae.
					Casuarius			Brisson, 1760
						casuarius		(Linnaeus, 1758)	Southern Cassowary	AU	Aru Is. (sw of New Guinea), New Guinea and e Cape York Pen., ne QLD (ne Australia)
						bennetti		Gould, 1857	Dwarf Cassowary	AU	Yapen (Geelvink Bay is., nw New Guinea), New Guinea and New Britain (se Bismarck Arch.)
							westermanni	Sclater, PL, 1874			nw New Guinea		SSP	Add as a subspecies of C. bennetti, treated as a full species in Davies (2002). The use of C. b. westermanni rather than C. b. papuanus for the form from the Vogelkop Pen. with the white occipital region follows Perron (2011) and Beehler & Pratt (2016). The provenance of the specimen associated with papuanus remains unsettled.
							bennetti	Gould, 1857			Yapen (Geelvink Bay is., nw New Guinea), New Guinea (except nw) and New Britain (se Bismarck Arch.)
						unappendiculatus		Blyth, 1860	Northern Cassowary	AU	Salawati (Raja Ampat Is., nw of New Guinea), Yapen (Geelvink Bay is., nw New Guinea) and New Guinea
					Dromaius			Vieillot, 1816					PHY, TAX	Emus treated previously as a separate family Dromaiidae. Move to subfamily status in Casuariidae aligns with consensus (Christidis & Boles 2008; H&M 4).
						novaehollandiae		(Latham, 1790)	Emu	AU	Australia
							novaehollandiae	(Latham, 1790)			mainland Australia		SSP	Includes doubtfully valid rothschildi (Davies 2002; Marchant & Higgins 1990a).
							diemenensis †	Le Souef, 1907			Tasmania
							minor †	Spencer, B, 1906			King I. (w Bass Strait, se Australia)		SSP	Treat as subspecies rather than species (Fuller 2001; Heupink et al. 2011; Thomson et al. 2018). Epithet minor replaces ater which is a nomen novum for Dromaius novaehollandiae (H&M 4:6).
							baudinianus †	Parker, SA, 1984			Kangaroo I. (off se SA; sc Australia)		SSP	Treat as subspecies rather than species (Fuller 2001; Thomson et al. 2018).
		TINAMIFORMES											PHY, SEQ	Tinamou relationships within the ratites are uncertain (Hackett et al. 2008; Baker et al. 2010; Haddrath & Baker 2012), but here treated provisionally as sister to emus and cassowaries (Prum et al. 2015).
			Tinamidae	Tinamous
					Tinamus			Hermann, 1783
						tao		Temminck, 1815	Grey Tinamou	SA	Amazonia
							larensis	Phelps, WH & Phelps, WH Jr, 1949			c Colombia and nw Venezuela
							septentrionalis	Brabourne & Chubb, C, 1913			ne Venezuela and nw Guyana
							tao	Temminck, 1815			nc Brazil
							kleei	(Tschudi, 1843)			sc Colombia to e Bolivia and w Brazil
						solitarius		(Vieillot, 1819)	Solitary Tinamou	SA	e Brazil to ne Argentina and e Paraguay		TAX, SSP	Treat as monotypic; subspecies pernambucensis is synonymous with the nominate (Amaral & Silveira 2004).
						osgoodi		Conover, 1949	Black Tinamou	SA	sc Colombia and se Peru
							hershkovitzi	Blake, 1953			sc Colombia
							osgoodi	Conover, 1949			se Peru
						major		(Gmelin, JF, 1789)	Great Tinamou	MA, SA	s Mexico through Amazonia
							robustus	Sclater, PL & Salvin, 1868			se Mexico, Guatemala and Honduras
							percautus	Van Tyne, 1935			s Mexico, n Guatemala and Belize
							fuscipennis	Salvadori, 1895			n Nicaragua to w Panama
							brunneiventris	Aldrich, 1937			sc Panama
							castaneiceps	Salvadori, 1895			sw Costa Rica and w Panama
							saturatus	Griscom, 1929			e Panama and nw Colombia
							zuliensis	Osgood & Conover, 1922			ne Colombia and n Venezuela
							latifrons	Salvadori, 1895			sw Colombia and w Ecuador
							major	(Gmelin, JF, 1789)			e Venezuela to ne Brazil
							serratus	(Spix, 1825)			nw Brazil
							olivascens	Conover, 1937			Amazonian Brazil
							peruvianus	Bonaparte, 1856			se Colombia to Bolivia and w Brazil
						guttatus		Pelzeln, 1863	White-throated Tinamou	SA	Amazonia
					Nothocercus			Bonaparte, 1856
						bonapartei		(Gray, GR, 1867)	Highland Tinamou	MA, SA	Costa Rica to Peru
							frantzii	(Lawrence, 1868)			Costa Rica and w Panama
							bonapartei	(Gray, GR, 1867)			nc Colombia and w Venezuela
							intercedens	Salvadori, 1895			w Colombia
							discrepans	Friedmann, 1947			e Colombia
							plumbeiceps	Lönnberg & Rendahl, 1922			e Ecuador and n Peru
						julius		(Bonaparte, 1854)	Tawny-breasted Tinamou	SA	c Colombia and w Venezuela to sc Peru
						nigrocapillus		(Gray, GR, 1867)	Hooded Tinamou	SA	Peru and Bolivia
							cadwaladeri	Carriker, 1933			nw Peru
							nigrocapillus	(Gray, GR, 1867)			c Peru to n Bolivia
					Crypturellus			Brabourne & Chubb, C, 1914
						berlepschi		(Rothschild, 1897)	Berlepsch's Tinamou	SA	w Colombia and nw Ecuador
						cinereus		(Gmelin, JF, 1789)	Cinereous Tinamou	SA	Amazonia
						soui		(Hermann, 1783)	Little Tinamou	MA, SA	s Mexico to e Brazil
							meserythrus	(Sclater, PL, 1860)			s Mexico to se Nicaragua
							modestus	(Cabanis, 1869)			Costa Rica and w Panama
							capnodes	Wetmore, 1963			nw Panama
							poliocephalus	(Aldrich, 1937)			Panama (Pacific slope)
							panamensis	(Carriker, 1910)			Panama
							mustelinus	(Bangs, 1905)			ne Colombia and nw Venezuela
							soui	(Hermann, 1783)			e Colombia to ne Brazil
							andrei	(Brabourne & Chubb, C, 1914)			Trinidad and ne Venezuela
							caucae	(Chapman, 1912)			nc Colombia
							harterti	(Brabourne & Chubb, C, 1914)			w Colombia and w Ecuador
							caquetae	(Chapman, 1915)			se Colombia
							nigriceps	(Chapman, 1923)			e Ecuador and ne Peru
							albigularis	(Brabourne & Chubb, C, 1914)			n, e Brazil
							inconspicuus	Carriker, 1935			c Peru to e Bolivia
						ptaritepui		Zimmer, JT & Phelps, WH, 1945	Tepui Tinamou	SA	Venezuela
						obsoletus		(Temminck, 1815)	Brown Tinamou	SA	widespread
							cerviniventris	(Sclater, PL & Salvin, 1873)			n Venezuela
							knoxi	Phelps, WH Jr, 1976			nw Venezuela
							castaneus	(Sclater, PL, 1858)			e Colombia to n Peru
							ochraceiventris	(Stolzmann, 1926)			c Peru
							traylori	Blake, 1961			se Peru
							punensis	(Chubb, C, 1918)			se Peru and n Bolivia
							griseiventris	(Salvadori, 1895)			nc Brazil
							hypochraceus	(Miranda-Ribeiro, 1938)			sw Brazil
							obsoletus	(Temminck, 1815)			s Brazil, Paraguay and ne Argentina
						undulatus		(Temminck, 1815)	Undulated Tinamou	SA	Amazonia and sc
							manapiare	Phelps, WH & Phelps, WH Jr, 1952			s Venezuela
							simplex	(Salvadori, 1895)			s Guyana and nc Brazil
							yapura	(Spix, 1825)			w Amazonia
							adspersus	(Temminck, 1815)			c Brazil
							vermiculatus	(Temminck, 1825)			e Brazil
							undulatus	(Temminck, 1815)			se Peru to n Argentina
						transfasciatus		(Sclater, PL & Salvin, 1878)	Pale-browed Tinamou	SA	w Ecuador and nw Peru
						strigulosus		(Temminck, 1815)	Brazilian Tinamou	SA	e Peru and nw Bolivia through s Amazonian Brazil
						duidae		Zimmer, JT, 1938	Grey-legged Tinamou	SA	ec Colombia to s Venezuela
						erythropus		(Pelzeln, 1863)	Red-legged Tinamou	SA	n
							cursitans	Wetmore & Phelps, WH Jr, 1956			n Colombia and nw Venezuela
							idoneus	(Todd, 1919)			ne Colombia and nw Venezuela
							columbianus	(Salvadori, 1895)			nc Colombia
							saltuarius	Wetmore, 1950			Magdalena Prov. (nc Colombia)
							spencei	(Brabourne & Chubb, C, 1914)			n Venezuela
							margaritae	Phelps, WH & Phelps, WH Jr, 1948			Margarita I. (off Venezuela)
							erythropus	(Pelzeln, 1863)			e Venezuela to ne Brazil
						noctivagus		(Wied-Neuwied, M, 1820)	Yellow-legged Tinamou	SA	e Brazil
							zabele	(Spix, 1825)			ne Brazil		PS	SACC 738 proposal to split zabele was declined.
							noctivagus	(Wied-Neuwied, M, 1820)			se Brazil
						atrocapillus		(Tschudi, 1844)	Black-capped Tinamou	SA	Peru and Bolivia
							atrocapillus	(Tschudi, 1844)			se Peru
							garleppi	(Berlepsch, 1892)			n Bolivia
						cinnamomeus		(Lesson, RP, 1842)	Thicket Tinamou	MA	wc Mexico to Costa Rica		AS	Crypturellus cinnamomeus is split from C. erythropus (H&M; BLI; AOU 1998).
							occidentalis	(Salvadori, 1895)			wc Mexico
							mexicanus	(Salvadori, 1895)			ec Mexico
							soconuscensis	Brodkorb, 1939			sw Mexico
							vicinior	Conover, 1933			s Mexico to c Honduras
							sallaei	(Bonaparte, 1856)			s Mexico
							goldmani	(Nelson, 1901)			se Mexico, n Guatemala and n Belize
							cinnamomeus	(Lesson, RP, 1842)			s Guatemala, El Salvador and s Honduras
							delattrii	(Bonaparte, 1854)			w Nicaragua
							praepes	(Bangs & Peters, JL, 1927)			nw Costa Rica
						boucardi		(Sclater, PL, 1860)	Slaty-breasted Tinamou	MA	s Mexico to Costa Rica		AS	Crypturellus boucardi is split from C. erythropus (H&M; BLI; AOU 1998).
							boucardi	(Sclater, PL, 1860)			s Mexico to nw Honduras
							costaricensis	(Dwight & Griscom, 1924)			n, e Honduras to Costa Rica
						kerriae		(Chapman, 1915)	Choco Tinamou	MA, SA	se Panama and nw Colombia
						variegatus		(Gmelin, JF, 1789)	Variegated Tinamou	SA	Amazonia and e Brazil
						brevirostris		(Pelzeln, 1863)	Rusty Tinamou	SA	w, ne Amazonia
						bartletti		(Sclater, PL & Salvin, 1873)	Bartlett's Tinamou	SA	w Amazonia
						parvirostris		(Wagler, 1827)	Small-billed Tinamou	SA	se Peru and s Amazonian Brazil to ne Argentina
						casiquiare		(Chapman, 1929)	Barred Tinamou	SA	e Colombia and s Venezuela
						tataupa		(Temminck, 1815)	Tataupa Tinamou	SA	e, se, sc
							inops	Bangs & Noble, 1918			sw Ecuador and nw Peru
							lepidotus	(Swainson, 1837)			ne Brazil
							peruvianus	(Cory, 1915)			c Peru
							tataupa	(Temminck, 1815)			n, e Bolivia to s Brazil, Paraguay and n Argentina
					Rhynchotus			Spix, 1825
						rufescens		(Temminck, 1815)	Red-winged Tinamou	SA	e, se, sc
							catingae	Reiser, 1905			c, ne Brazil
							pallescens	Kothe, 1907			ne, c Argentina
							rufescens	(Temminck, 1815)			n Bolivia to e Brazil, Paraguay, ne Argentina and Uruguay
						maculicollis		Gray, GR, 1867	Huayco Tinamou	SA	nw Bolivia and nw Argentina
					Nothoprocta			Sclater, PL & Salvin, 1873
						taczanowskii		Sclater, PL & Salvin, 1875	Taczanowski's Tinamou	SA	sc Peru
						ornata		(Gray, GR, 1867)	Ornate Tinamou	SA	Peru to n Chile and nw Argentina		TAX	Nothoprocta kalinowskii is a synonym of N. ornata (Krabbe & Schulenberg 2005; SACC 246).
							branickii	Taczanowski, 1875			c Peru
							ornata	(Gray, GR, 1867)			s Peru, w Bolivia and n Chile		SSP	Includes jimenezi and labradori (H&M 4:4; HBW 1).
							rostrata	Berlepsch, 1907			s Bolivia and nw Argentina
						perdicaria		(Kittlitz, 1830)	Chilean Tinamou	SA	Chile
							perdicaria	(Kittlitz, 1830)			nc Chile
							sanborni	Conover, 1924			sc Chile
						cinerascens		(Burmeister, 1860)	Brushland Tinamou	SA	Southern Cone
							cinerascens	(Burmeister, 1860)			se Bolivia to nw Paraguay and c Argentina
							parvimaculata	Olrog, 1959			nw Argentina
						pentlandii		(Gray, GR, 1867)	Andean Tinamou	SA	Ecuador to c Argentina
							ambigua	Cory, 1915			s Ecuador and nw Peru
							niethammeri	Koepcke, 1968			wc Peru
							oustaleti	Berlepsch & Stolzmann, 1901			c, s Peru
							fulvescens	Berlepsch, 1902			se Peru
							pentlandii	(Gray, GR, 1867)			w Bolivia, nw Argentina (Catamarca) and n Chile
							patriciae	Hoy, G, 1987			nw Argentina (Salta)		SSP	Add (Cabot et al. 2016).
							mendozae	Banks & Bohl, 1968			wc Argentina
							doeringi	Cabanis, 1878			c Argentina
						curvirostris		Sclater, PL & Salvin, 1873	Curve-billed Tinamou	SA	Ecuador, Peru
							curvirostris	Sclater, PL & Salvin, 1873			c Ecuador to n Peru
							peruviana	Taczanowski, 1886			n, c Peru
					Nothura			Wagler, 1827
						boraquira		(Spix, 1825)	White-bellied Nothura	SA	e Brazil to e Bolivia and ne Paraguay
						minor		(Spix, 1825)	Lesser Nothura	SA	se Brazil
						darwinii		Gray, GR, 1867	Darwin's Nothura	SA	Peru to sc Argentina
							peruviana	Berlepsch & Stolzmann, 1906			s Peru
							agassizii	Bangs, 1910			se Peru and w Bolivia
							boliviana	Salvadori, 1895			w Bolivia
							salvadorii	Hartert, EJO, 1909			w Argentina
							darwinii	Gray, GR, 1867			sc Argentina
						maculosa		(Temminck, 1815)	Spotted Nothura	SA	se
							cearensis	Naumburg, 1932			ne Brazil
							major	(Spix, 1825)			ec Brazil
							paludivaga	Conover, 1950			c Paraguay and nc Argentina
							maculosa	(Temminck, 1815)			se Brazil to e Paraguay, ne Argentina and Uruguay
							pallida	Olrog, 1959			nw Argentina
							annectens	Conover, 1950			e Argentina
							submontana	Conover, 1950			sw Argentina
							nigroguttata	Salvadori, 1895			sc Argentina
							chacoensis	Conover, 1937			nw Paraguay		AL, SSP	Treat (9.1) Chaco Nothura as a subspecies of Spotted Nothura (Hayes et al. 2018; SACC 782).
					Taoniscus			Gloger, 1842
						nanus		(Temminck, 1815)	Dwarf Tinamou	SA	se Brazil and ne Argentina
					Eudromia			Geoffroy Saint-Hilaire, I, 1832
						elegans		Geoffroy Saint-Hilaire, I, 1832	Elegant Crested Tinamou	SA	Southern Cone
							intermedia	(Dabbene & Lillo, 1913)			nw Argentina
							magnistriata	Olrog, 1959			nc Argentina
							riojana	Olrog, 1959			wc Argentina
							albida	(Wetmore, 1921)			wc Argentina
							wetmorei	Banks, 1977			w Argentina
							numida	Banks, 1977			c Argentina
							elegans	Geoffroy Saint-Hilaire, I, 1832			sc Argentina
							multiguttata	Conover, 1950			ec Argentina
							devia	Conover, 1950			sw Argentina
							patagonica	Conover, 1950			s Chile and s Argentina
						formosa		(Lillo, 1905)	Quebracho Crested Tinamou	SA	Paraguay and n Argentina
							formosa	(Lillo, 1905)			n Argentina
							mira	Brodkorb, 1938			sw Paraguay		SSP	Add (Davies 2002).
					Tinamotis			Vigors, 1837
						pentlandii		Vigors, 1837	Puna Tinamou	SA	sc Peru, n Bolivia, n Chile and nw Argentina
						ingoufi		Oustalet, 1890	Patagonian Tinamou	SA	s Chile and sw Argentina
NEOGNATHAE
	GALLOANSERES			WATERFOWL & LANDFOWL
		ANSERIFORMES											PHY	Landfowl (Galliformes) and Waterfowl (Anseriformes) together (Galloanseres) are sister to all other extant non-paleognath birds (Neoaves). Within Galloanseres, resequence Anseriformes to precede Galliformes to follow standard sequencing protocol.
			Anhimidae	Screamers
					Anhima			Brisson, 1760
						cornuta		(Linnaeus, 1766)	Horned Screamer	SA	Colombia and Venezuela through Amazonia to Bolivia
					Chauna			Illiger, 1811
						chavaria		(Linnaeus, 1766)	Northern Screamer	SA	n Colombia and nw Venezuela
						torquata		(Oken, 1816)	Southern Screamer	SA	se Peru and s Brazil to c Argentina
			Anseranatidae	Magpie Goose
					Anseranas			Lesson, RP, 1828
						semipalmata		(Latham, 1798)	Magpie Goose	AU	Trans-Fly (sc New Guinea) and ne WA to s VIC (n, e Australia)
			Anatidae	Ducks, Geese, Swans
					Dendrocygna			Swainson, 1837
						viduata		(Linnaeus, 1766)	White-faced Whistling Duck	AF, SA	widespread
						autumnalis		(Linnaeus, 1758)	Black-bellied Whistling Duck	NA, MA, SA	se Texas to n Argentina
							fulgens	Friedmann, 1947			se Texas to Panama
							autumnalis	(Linnaeus, 1758)			Panama to Ecuador and n Argentina
						guttata		Schlegel, 1866	Spotted Whistling Duck	OR, AU	Sulawesi region, n, c Moluccas, New Guinea, n Cape York Pen., ne QLD (ne Australia), Umboi (w of New Britain) and New Britain (se Bismarck Arch.)
						arborea		(Linnaeus, 1758)	West Indian Whistling Duck	NA	West Indies
						bicolor		(Vieillot, 1816)	Fulvous Whistling Duck	NA, MA, SA, AF, OR	widespread
						eytoni		(Eyton, 1838)	Plumed Whistling Duck	AU	Australia (except sw, sc, Tasmania)
						arcuata		(Horsfield, 1824)	Wandering Whistling Duck	OR, AU	Sumatra and Philippines to Australia, New Guinea, New Britain (se Bismarck Arch.) and Fiji (sw Polynesia)
							arcuata	(Horsfield, 1824)			Philippines to Indonesian Arch.
							pygmaea	Mayr, 1945			New Britain (se Bismarck Arch.)
							australis	Reichenbach, 1850			s New Guinea and n, e Australia
						javanica		(Horsfield, 1821)	Lesser Whistling Duck	OR	Pakistan to se China and Greater Sundas
					Thalassornis			Eyton, 1838
						leuconotus		Eyton, 1838	White-backed Duck	AF	widespread
							leuconotus	Eyton, 1838			e Cameroon to s Ethiopia and South Africa
							insularis	Richmond, 1897			Madagascar
					Cereopsis			Latham, 1801
						novaehollandiae		Latham, 1801	Cape Barren Goose	AU	islands off s Australia	adjacent coast
							novaehollandiae	Latham, 1801			islands off Nuyts Arch (SA), Western Port (VIC) and Bass Strait (se Australia)	adjacent coast
							grisea	(Vieillot, 1818)			Recherche Arch. (sw Australia)	adjacent coast
					Branta			Scopoli, 1769					PHY, SEQ	Sequence of true geese (Branta, Anser) follows Ottenburghs et al. (2016).
						bernicla		(Linnaeus, 1758)	Brant Goose	NA, PAL	widespread
							nigricans	(Lawrence, 1846)			ne Siberia, Alaska and nw Canada	e Asia and w North America
							bernicla	(Linnaeus, 1758)			nw, nc Russia	nw Europe
							hrota	(Müller, OF, 1776)			ne Canada, Greenland and Spitzbergen	ne USA, Ireland, UK and nw Europe
						ruficollis		(Pallas, 1769)	Red-breasted Goose	PAL	low Arctic tundra of Yamal, Gydan and Taymyr pens. (nw Siberia)	to w, s Black Sea and s Caspian Sea; prone to vagrancy elsewhere in Eurasia
						sandvicensis		(Vigors, 1834)	Nene	PO	Hawaiian Is.
						canadensis		(Linnaeus, 1758)	Canada Goose	NA	widespread
							occidentalis	(Baird, SF, 1858)			sw Alaska
							fulva	Delacour, 1951			s Alaska (USA) and w British Columbia (Canada)
							maxima	Delacour, 1951			sc Canada
							parvipes	(Cassin, 1852)			c Alaska (USA) to c Canada	sc USA
							moffitti	Aldrich, 1946			sw Canada and nw USA	w USA to n Mexico
							interior	Todd, 1938			sc Canada	e USA
							canadensis	(Linnaeus, 1758)			e Canada	e, se USA
						leucopsis		(Bechstein, 1803)	Barnacle Goose	PAL	high Arctic e Greenland, Svalbard (n of Norway), Novaya Zemlya and nearby Kolguyev and Vaygach is. (nw Russia)	to coastal n British Is., s Scandinavia, and nw Europe
						hutchinsii		(Richardson, 1832)	Cackling Goose	NA	c Canada	to Texas and n Mexico
							leucopareia	(Brandt, JF, 1836)			Bering I., n Kuril Is. (se Russia) and Aleutian Is. (USA)	Japan and w USA	SSP	Includes extinct asiatica (Mowbray et al. 2002).
							minima	Ridgway, 1885			w Alaska (USA)	sw Canada and w USA
							taverneri	Delacour, 1951			ne Alaska (USA) and n Canada	sw USA and Mexico
							hutchinsii	(Richardson, 1832)			nc Canada and Greenland	Texas and Mexico
					Anser			Brisson, 1760
						indicus		(Latham, 1790)	Bar-headed Goose	PAL	c Asia	n India
						canagicus		(Sevastianov, 1802)	Emperor Goose	NA, PAL	w Alaska and ne Siberia
						rossii		Cassin, 1861	Ross's Goose	NA	n Canada	s, w USA and n Mexico
						caerulescens		(Linnaeus, 1758)	Snow Goose	NA	n	s, w USA and n Mexico	TAX, PHY	Merge Chen (caerulescens, rossi, canagica) into Anser (Ottenburghs et al. 2016).
							caerulescens	(Linnaeus, 1758)			ne Siberia, n Alaska (USA) and nw Canada	s USA, n Mexico and Japan
							atlanticus	(Kennard, 1927)			ne Canada and nw Greenland	ne USA
						anser		(Linnaeus, 1758)	Greylag Goose	PAL	c, w	n OR
							anser	(Linnaeus, 1758)			n, c Europe	s Europe and n Africa
							rubrirostris	Swinhoe, 1871			ec Europe to China	Asia Minor and s Asia
						cygnoides		(Linnaeus, 1758)	Swan Goose	PAL	c Asia and Mongolia to se Siberia	se China
						fabalis		(Latham, 1787)	Taiga Bean Goose	PAL	n	se China and c Europe	ENG	Change English name Anser fabalis to Taiga Bean Goose with split of A. serrirostris (AOU 2007).
							fabalis	(Latham, 1787)			Scandinavia to nc Siberia	c, s Europe and sw Asia
							johanseni	Delacour, 1951			w Siberia	c, sc Asia
							middendorffii	Severtsov, 1873			e Siberia	e China, Korean Pen. and Japan
						brachyrhynchus		Baillon, 1834	Pink-footed Goose	PAL	Greenland, Iceland and Svalbard	nw Europe
						serrirostris		Gould, 1852	Tundra Bean Goose	PAL	n		PL, TAX	Species status of these Anser geese uncertain. Split of Anser serrirostris from A. fabalis followed AOU/NACC 2007 but may have been premature. Rukonen et al. (2008) suggest that middendorffii is basal to the clade that includes both fabalis and serrirostris, based on mtDNA control region. Author citation Gould, 1852 rather than Swinhoe, 1871 (H&M 4:10).
							rossicus	Buturlin, 1933			n Russia and nw Siberia	w, c Europe and sw Asia
							serrirostris	Gould, 1852			ne Siberia	China, Korean Pen. and Japan
						albifrons		(Scopoli, 1769)	Greater White-fronted Goose	NA, MA, PAL	widespread
							flavirostris	Dalgety & Scott, P, 1948			w Greenland	Ireland and Scotland
							albifrons	(Scopoli, 1769)			n Russia	w Europe to e Asia
							elgasi	Delacour & Ripley, 1975			s Alaska (USA)	n, c California (USA)
							gambelli	Hartlaub, 1852			Alaska and nw, nc Canada	s USA and n Mexico
							sponsa	Banks, 2011			w Alaska (USA)	California (USA) and w Mexico
						erythropus		(Linnaeus, 1758)	Lesser White-fronted Goose	PAL	n Eurasia	se Europe and e China
					Coscoroba			Reichenbach, 1853
						coscoroba		(Molina, 1782)	Coscoroba Swan	SA	Southern Cone
					Cygnus			Garsault, 1764
						atratus		(Latham, 1790)	Black Swan	AU	Australia (except n, sc), Tasmania, and North, South, Stewart and Chatham is. (New Zealand)
						melancoryphus		(Molina, 1782)	Black-necked Swan	SA	Southern Cone		TAX	Change spelling of Cygnus melanocoryphus to Cygnus melancoryphus (David & Gosselin 2002; SACC).
						olor		(Gmelin, JF, 1789)	Mute Swan	PAL	Europe to c Asia	n AF and India
						buccinator		Richardson, 1831	Trumpeter Swan	NA	Alaska, w Canada and nc USA	w Canada and nw, c USA
						columbianus		(Ord, 1815)	Tundra Swan	PAL, NA	n	s PAL and s, c NA	TAX	Tundra Swan was formerly treated as two species: the North American race with at most a small yellow spot at the base of the bill, as Whistling Swan, Cygnus columbianus; and the Eurasian race, with a large yellow patch at the base of the bill, as Bewick’s Swan, C. bewickii. Currently treated as conspecific (AOU 1983).
							columbianus	(Ord, 1815)			Alaska and n Canada	e and w coast of USA
							bewickii	Yarrell, 1830			n Eurasia	w Europe to e, s Asia
						cygnus		(Linnaeus, 1758)	Whooper Swan	PAL	n Eurasia	w Europe and e China
					Stictonetta			Reichenbach, 1853
						naevosa		(Gould, 1841)	Freckled Duck	AU	Australia (except n, sc, Tasmania)
					Hymenolaimus			Gray, GR, 1843
						malacorhynchos		(Gmelin, JF, 1789)	Blue Duck	AU	c, s North and w South Is. (New Zealand)
							hymenolaimus	Mathews, 1937			c, s North I. (New Zeland)		SSP	Recognize subspecies hymenolaimus based on strong genetic divergence from the nominate subspecies and some differences in plumage (Marchant & Higgins 1990; Robertson et al. 2007).
							malacorhynchos	(Gmelin, JF, 1789)			w South I. (New Zealand)
					Tachyeres			Owen, 1875
						patachonicus		(King, PP, 1831)	Flying Steamer Duck	SA	s Chile, s Argentina and (perhaps) Falkland Is.
						pteneres		(Forster, JR, 1844)	Fuegian Steamer Duck	SA	coastal s Chile and s Argentina
						brachypterus		(Latham, 1790)	Falkland Steamer Duck	SA	Falkland Is.
						leucocephalus		Humphrey & Thompson, 1981	Chubut Steamer Duck	SA	coastal nc to s Chubut Province (se Argentina)
					Merganetta			Gould, 1842
						armata		Gould, 1842	Torrent Duck	SA	Venezuela to c Chile and w Argentina
							colombiana	des Murs, 1845			w Venezuela and n Colombia to c Ecuador
							leucogenis	(Tschudi, 1843)			n Peru
							turneri	Sclater, PL & Salvin, 1869			s Peru and n Chile
							garleppi	Berlepsch, 1894			n Bolivia
							berlepschi	Hartert, EJO, 1909			s Bolivia and nw Argentina
							armata	Gould, 1842			w Argentina and Chile
					Plectropterus			Stephens, 1824
						gambensis		(Linnaeus, 1766)	Spur-winged Goose	AF	widespread
							gambensis	(Linnaeus, 1766)			Gambia to Ethiopia s to Angola and Mozambique
							niger	Sclater, PL, 1877			Namibia and Zimbabwe through South Africa
					Sarkidiornis			Eyton, 1838
						sylvicola		Ihering, HFA & Ihering, R, 1907	Comb Duck	SA	n Colombia and Venezuela to n Argentina			Split accepted by Chesser et al. (2020), NACC 2020-B-02.
						melanotos		(Pennant, 1769)	Knob-billed Duck	AF, OR	Africa s of the Sahara and s, se Asia			Split accepted by Chesser et al. (2020), NACC 2020-B-02.
					Cyanochen			Bonaparte, 1856
						cyanoptera		(Rüppell, 1845)	Blue-winged Goose	AF	montane Ethiopia
					Alopochen			Stejneger, 1885
						aegyptiaca		(Linnaeus, 1766)	Egyptian Goose	AF	s Mauritania to s Egypt and Ethiopia s to South Africa
						mauritiana ††		(Newton, E & Gadow, 1893)	Mauritius Sheldgoose	IO	Mauritius (c Mascarenes)		EXT, ENG	Change English name from Mascarene Sheldgoose to Mauritius Sheldgoose with recognition of Reunion Sheldgoose as a separate species (Cheke & Hume 2008).
						kervazoi ††		(Cowles, 1994)	Reunion Sheldgoose	IO	Réunion (w Mascarenes)		EXT, AS	Follows Cheke & Hume (2008). Treated as conspecific with A. mauritiana by R. Roe (pers. comm.).
					Neochen			Oberholser, 1918
						jubata		(Spix, 1825)	Orinoco Goose	SA	Amazonia to n Argentina
					Chloephaga			Eyton, 1838
						melanoptera		(Eyton, 1838)	Andean Goose	SA	Peru to s Chile and Argentina
						picta		(Gmelin, JF, 1789)	Upland Goose	SA	Southern Cone
							picta	(Gmelin, JF, 1789)			s Chile and s Argentina
							leucoptera	(Gmelin, JF, 1789)			Falkland Is.
						hybrida		(Molina, 1782)	Kelp Goose	SA	s
							hybrida	(Molina, 1782)			s Chile and s Argentina
							malvinarum	Phillips, JC, 1916			Falkland Is.
						poliocephala		Sclater, PL, 1857	Ashy-headed Goose	SA	Southern Cone
						rubidiceps		Sclater, PL, 1861	Ruddy-headed Goose	SA	s Chile, s Argentina and Falkland Is.
					Radjah			Reichenbach, 1853					TAX	Separate Radjah Shelduck from Tadorna to monospecific genus Radjah, as it is paraphyletic in Tadorna relative to Alopochen (Worthy 2009; Gonzalez et al. 2009).
						radjah		(Garnot & Lesson, RP, 1828)	Radjah Shelduck	AU	Moluccas, New Guinea and n Australia		ENG	Change English name of Raja Shelduck to Radjah Shelduck to align with prevailing usage.
							radjah	(Garnot & Lesson, RP, 1828)			Moluccas and New Guinea
							rufitergum	(Hartert, EJO, 1905)			ne WA to se QLD (n, e Australia)
					Tadorna			Boie, F, 1822
						tadorna		(Linnaeus, 1758)	Common Shelduck	PAL, AF	w Europe to ne China	n AF, n India and s China
						ferruginea		(Pallas, 1764)	Ruddy Shelduck	PAL	s Europe to c Asia, nw Africa and Ethiopia	n AF, OR
						cana		(Gmelin, JF, 1789)	South African Shelduck	AF	Namibia, Botswana and South Africa
						tadornoides		(Jardine & Selby, 1828)	Australian Shelduck	AU	s Australia (except c) and Tasmania
						variegata		(Gmelin, JF, 1789)	Paradise Shelduck	AU	North, South, Stewart and satellites (New Zealand)
						cristata †		(Kuroda, Nm, 1917)	Crested Shelduck	PAL	ne Asia	ne Siberia, Korean Pen., s Japan and ne China
					Malacorhynchus			Swainson, 1831
						membranaceus		(Latham, 1801)	Pink-eared Duck	AU	Australia (except far ne, sc, Tasmania)
					Salvadorina			Rothschild & Hartert, EJO, 1894
						waigiuensis		Rothschild & Hartert, EJO, 1894	Salvadori's Teal	AU	montane New Guinea
					Cairina			Fleming, J, 1822
						moschata		(Linnaeus, 1758)	Muscovy Duck	NA, MA, SA	s Texas to n Argentina
					Asarcornis			Salvadori, 1895
						scutulata		(Müller, S, 1842)	White-winged Duck	OR	ne India to se Asia and Sumatra (formerly Java)
					Pteronetta			Salvadori, 1895
						hartlaubii		(Cassin, 1860)	Hartlaub's Duck	AF	Sierra Leone to sw Uganda and n Angola
					Aix			Boie, F, 1828
						sponsa		(Linnaeus, 1758)	Wood Duck	NA	widespread	s USA to n Mexico
						galericulata		(Linnaeus, 1758)	Mandarin Duck	PAL	se Siberia, Korean Pen., Japan and e China	se China
					Chenonetta			Brandt, JF, 1836
						jubata		(Latham, 1801)	Maned Duck	AU	Australia (except n, sc)
					Nettapus			Brandt, JF, 1836
						auritus		(Boddaert, 1783)	African Pygmy Goose	AF	s of the Sahara
						coromandelianus		(Gmelin, JF, 1789)	Cotton Pygmy Goose	OR	widespread	AU
							coromandelianus	(Gmelin, JF, 1789)			India to s China, Indonesian Arch. and New Guinea
							albipennis	Gould, 1842			ne Australia
						pulchellus		Gould, 1842	Green Pygmy Goose	AU	e Lesser Sundas, s Moluccas, s New Guinea and ne WA to se QLD (n, e Australia)
					Amazonetta			Boetticher, 1929
						brasiliensis		(Gmelin, JF, 1789)	Brazilian Teal	SA	Amazonia and se
							brasiliensis	(Gmelin, JF, 1789)			e Colombia to e Brazil
							ipecutiri	(Vieillot, 1816)			e Bolivia to s Brazil and n Argentina
					Callonetta			Delacour, 1936
						leucophrys		(Vieillot, 1816)	Ringed Teal	SA	se Bolivia to se Brazil and Uruguay
					Lophonetta			Riley, 1914
						specularioides		(King, PP, 1828)	Crested Duck	SA	s
							alticola	(Ménégaux, 1909)			c Peru to c Chile and nw Argentina
							specularioides	(King, PP, 1828)			s Chile, s Argentina and Falkland Is.
					Speculanas			Boetticher, 1929
						specularis		(King, PP, 1828)	Bronze-winged Duck	SA	s Chile and s Argentina		ENG	Also called Spectacled Duck (SACC). Bronze-winged Duck is the long-established name in aviculture.
					Sibirionetta			Boetticher, 1929					PHY, TAX, SEQ	Transfer Baikal Teal from Anas to monotypic Sibirionetta (Gonzalez et al. 2009; H&M 4; NACC 2017-B-10).
						formosa		(Georgi, 1775)	Baikal Teal	PAL	e Siberia	se China and Japan
					Spatula			Boie, F, 1822					PHY, TAX, SEQ	Transfer 10 species of teals and shovelers from Anas to Spatula and resequence (Gonzalez et al. 2009; H&M 4; NACC 2017-B-10).
						querquedula		(Linnaeus, 1758)	Garganey	PAL	w Europe to Japan	w, c Africa and Asia to New Guinea
						hottentota		(Eyton, 1838)	Blue-billed Teal	AF	Nigeria to Ethiopia and s to South Africa, Madagascar		ENG	Change English name from Hottentot Teal to Blue-billed Teal in concert with BirdLife South Africa List Committee, as the former name has become offensive. See Koopman (2021).
						puna		(Tschudi, 1844)	Puna Teal	SA	Peru to nw Argentina
						versicolor		(Vieillot, 1816)	Silver Teal	SA	s
							versicolor	(Vieillot, 1816)			c Chile to s Brazil and s Argentina
							fretensis	(King, PP, 1831)			s Chile, s Argentina and Falkland Is.	c Argentina and Uruguay
						platalea		(Vieillot, 1816)	Red Shoveler	SA	s Peru, c Chile and s Brazil to Tierra del Fuego
						cyanoptera		(Vieillot, 1816)	Cinnamon Teal	NA, MA, SA	w NA to s SA
							septentrionalium	(Snyder & Lumsden, 1951)			w North America	nw South America
							tropica	(Snyder & Lumsden, 1951)			nw Colombia
							borreroi	(Snyder & Lumsden, 1951)			ec Colombia
							orinoma	(Oberholser, 1906)			Peru, Bolivia, n Chile and nw Argentina
							cyanoptera	(Vieillot, 1816)			sw Peru to s Brazil, s Argentina and Falkland Is.
						discors		(Linnaeus, 1766)	Blue-winged Teal	NA	s Canada and USA	MA, n SA
						smithii		Hartert, EJO, 1891	Cape Shoveler	AF	Namibia, Botswana and South Africa
						rhynchotis		(Latham, 1801)	Australasian Shoveler	AU	s Australia, Tasmania and North and South Is. (New Zealand)		SSP	Includes variegata; treat as monotypic (Gill et al. 2010).
						clypeata		(Linnaeus, 1758)	Northern Shoveler	NA, PAL	widespread	MA, AF, OR
					Mareca			Stephens, 1824					PHY, TAX, SEQ	Transfer 6 species of wigeons from Anas to Mareca and resequence (Gonzalez et al. 2009; H&M 4; NACC 2017-B-10).
						strepera		(Linnaeus, 1758)	Gadwall	NA, PAL	widespread	MA, AF, n OR
							strepera	(Linnaeus, 1758)			n, c PAL, NA	MA, AF, n OR
							couesi †	(Streets, 1876)			Tabuaeran Is. (Kiribati)
						falcata		(Georgi, 1775)	Falcated Duck	PAL	Mongolia, e Siberia and ne China	n India to s, e China, s Korean Pen. and Japan
						penelope		(Linnaeus, 1758)	Eurasian Wigeon	PAL	n Eurasia	AF and n OR
						sibilatrix		(Poeppig, 1829)	Chiloe Wigeon	SA	Southern Cone
						americana		(Gmelin, JF, 1789)	American Wigeon	NA	Alaska, Canada and n USA	MA
						marecula ††		(Olson & Jouventin, 1996)	Amsterdam Wigeon	IO	Amsterdam I.		EXT
					Anas			Linnaeus, 1758					PHY, TAX, SEQ	Excludes species moved to Sibirionetta, Spatula, and Mareca and resequenced (Gonzalez et al. 2009; H&M 4; NACC 2017-B-10).
						sparsa		Eyton, 1838	African Black Duck	AF	widespread
							leucostigma	Rüppell, 1845			Nigeria to DR Congo, Sudan and Ethiopia s to Zimbabwe and Angola
							sparsa	Eyton, 1838			Namibia and s Zimbabwe to South Africa
						undulata		Dubois, CF, 1838	Yellow-billed Duck	AF	ec, sc, s
							ruppelli	Blyth, 1855			e Sudan, Ethiopia and n Kenya
							undulata	Dubois, CF, 1838			s Kenya to Angola and w South Africa
						melleri		Sclater, PL, 1865	Meller's Duck	AF	montane e Madagascar (rare)
						superciliosa		Gmelin, JF, 1789	Pacific Black Duck	AU	widespread
							superciliosa	Gmelin, JF, 1789			Java and Sulawesi region to w New Guinea, w Australia, Tasmania and New Zealand region (where pure form perhaps extinct through hybridization)		SSP	Includes rogersi, poorly differentiated from the nominate (Marchant & Higgins 1990b).
							pelewensis	Hartlaub & Finsch, 1872			n, c New Guinea, Solomon Is. to Society Is. and Austral Is. (e Polynesia)
						laysanensis		Rothschild, 1892	Laysan Duck	PO	Laysan I.
						wyvilliana		Sclater, PL, 1878	Hawaiian Duck	PO	Hawaiian Is.
						luzonica		Fraser, 1839	Philippine Duck	OR	Philippines (except Sulu Arch.)
						poecilorhyncha		Forster, JR, 1781	Indian Spot-billed Duck	OR	s, se Asia from Pakistan, s to Sri Lanka, e to Laos and n to sw Yunnan
							poecilorhyncha	Forster, JR, 1781			India and Sri Lanka
							haringtoni	(Oates, 1907)			Myanmar to s China and Laos
						zonorhyncha		Swinhoe, 1866	Eastern Spot-billed Duck	OR	China and se Asia	se Asia
						platyrhynchos		Linnaeus, 1758	Mallard	NA, PAL	widespread	Mexico, n AF, AU and n OR
							platyrhynchos	Linnaeus, 1758			Europe, Asia and North America	n Africa, India, s USA and Mexico
							conboschas	Brehm, CL, 1831			Greenland
						fulvigula		Ridgway, 1874	Mottled Duck	NA	sc, se
							fulvigula	Ridgway, 1874			Florida (se USA)
							maculosa	Sennett, 1889			sc USA and ne Mexico
						rubripes		Brewster, 1902	American Black Duck	NA	e Canada and ne USA	e USA
						diazi		Ridgway, 1886	Mexican Duck	NA, MA	sw USA to n, c Mexico highlands		AS	Mexican Duck Anas diazi is related to Black and Mottled Ducks and should be recognized (McCracken et al. 2001); lump by AOU cites only Hubbard (1977). Split accepted by Chesser et al. (2020), NACC 2020-A-08.
						capensis		Gmelin, JF, 1789	Cape Teal	AF	Chad, Sudan and Ethiopia to South Africa	w AF
						bahamensis		Linnaeus, 1758	White-cheeked Pintail	SA, NA	widespread in South America and Caribbean
							bahamensis	Linnaeus, 1758			West Indies and n South America
							rubrirostris	Vieillot, 1816			s Ecuador and s Brazil to n Argentina and n Chile
							galapagensis	(Ridgway, 1890)			Galápagos
						erythrorhyncha		Gmelin, JF, 1789	Red-billed Teal	AF	s Sudan and Ethiopia to South Africa
						georgica		Gmelin, JF, 1789	Yellow-billed Pintail	SA	w, s		TAX	Anas georgica of South Georgia includes mainland subspecies spinicauda, which may deserve recognition (Jaramillo 2003; SACC needs proposal).
							niceforoi †	Wetmore & Borrero, 1946			ec Colombia
							spinicauda	Vieillot, 1816			s Colombia to s Argentina, s Chile and Falkland Is.
							georgica	Gmelin, JF, 1789			South Georgia Is.
						eatoni		(Sharpe, 1875)	Eaton's Pintail	IO	Kerguelen Is.
							drygalskii	Reichenow, 1904			Crozet Is.
							eatoni	(Sharpe, 1875)			Kerguelen Is.
						acuta		Linnaeus, 1758	Northern Pintail	NA, PAL	widespread	MA, OR and AF
						crecca		Linnaeus, 1758	Eurasian Teal	PAL, NA	n, c Europe, Asia and Aleutian Is.	c, s Europe, n Africa and c, s, e Asia	SSP	Includes nimia; variation clinal so treat as monotypic (Sangster et al. 2001; Carboneras et al. 2017).
						carolinensis		Gmelin, JF, 1789	Green-winged Teal	NA	widespread	MA	PL	Treated as conspecific with A. crecca by NACC; H&M 4.
						flavirostris		Vieillot, 1816	Yellow-billed Teal	SA	w, s		TAX; ENG	Anas flavirostris includes subspecies oxyptera which may deserve recognition (Jaramillo 2003); change English name to Yellow-billed Teal per SACC.
							oxyptera	Meyen, 1834			n Peru to n Chile and n Argentina
							flavirostris	Vieillot, 1816			Southern Cone, Falkland Is. and South Georgia Is.
						andium		(Sclater, PL & Salvin, 1873)	Andean Teal	SA	Colombia and Ecuador		AS	Anas andium is split from A. flavirostris (Ridgely et al. 2001; Hilty 2003; SACC 356).
							altipetens	(Conover, 1941)			e Colombia and w Venezuela
							andium	(Sclater, PL & Salvin, 1873)			c, s Colombia to Ecuador
						gibberifrons		Müller, S, 1842	Sunda Teal	OR	Sumatra and Borneo to Sulawesi region and Lesser Sundas
						albogularis		(Hume, 1873)	Andaman Teal	OR	Andaman Is. and Cocos Is.		AS	Anas albogularis is split from A. gibberifrons (Rasmussen & Anderton 2005; followed in Clements 2007).
						theodori ††		Newton, E & Gadow, 1893	Mascarene Teal	IO	Réunion and Mauritius (w, c Mascarenes, sw Indian Ocean)		TAX	See Cheke & Hume (2008).
						gracilis		Buller, 1869	Grey Teal	AU	widespread
							gracilis	Buller, 1869			New Guinea to Australia, Vanuatu, Grande Terre (New Caledonia) and North and South Is. (New Zealand)
							remissa †	Ripley, 1942			Rennell (s Solomon Is.)
						castanea		(Eyton, 1838)	Chestnut Teal	AU	Australia (except n, c)
						bernieri		(Hartlaub, 1860)	Bernier's Teal	AF	coastal w Madagascar
						chlorotis		Gray, GR, 1845	Brown Teal	AU	Great Barrier I. (off ne North I.) and other satellites (New Zealand)		AS	Anas chlorotis is split from A. aucklandica (Daugherty et al. 1999; Kennedy & Spencer 2000).
						aucklandica		(Gray, GR, 1844)	Auckland Teal	AU	Auckland Is. (s of South I., New Zealand)		ENG	Change English name of Anas aucklandica from Brown Teal to Auckland Teal with splits of A. nesiotis and A. chlorotis (now Brown Teal).
						nesiotis		(Fleming, JH, 1935)	Campbell Teal	AU	Campbell Is. (s of South I., New Zealand)		AS	Anas nesiotis is split from A. aucklandica (Daugherty et al. 1999; Kennedy & Spencer 2000).
					Marmaronetta			Reichenbach, 1853
						angustirostris		(Ménétriés, 1832)	Marbled Duck	PAL	s Spain and nw Africa to Pakistan	AF
					Rhodonessa †			Reichenbach, 1853
						caryophyllacea †		(Latham, 1790)	Pink-headed Duck	OR	ne, e India and Myanmar	OR
					Netta			Kaup, 1829
						rufina		(Pallas, 1773)	Red-crested Pochard	PAL	c, s Europe to n China	n Africa and s Asia
						peposaca		(Vieillot, 1816)	Rosy-billed Pochard	SA	Brazil and Paraguay to c Argentina and c Chile
						erythrophthalma		(Wied-Neuwied, M, 1833)	Southern Pochard	AF, SA	e, se, s AF and Amazonia
							brunnea	(Eyton, 1838)			Ethiopia to South Africa
							erythrophthalma	(Wied-Neuwied, M, 1833)			Amazonia
					Aythya			Boie, F, 1822
						valisineria		(Wilson, A, 1814)	Canvasback	NA	widespread	MA
						americana		(Eyton, 1838)	Redhead	NA	widespread	MA
						ferina		(Linnaeus, 1758)	Common Pochard	PAL	w Europe to c Asia and n China	AF and n OR
						australis		(Eyton, 1838)	Hardhead	AU	Australia and Tasmania, New Zealand, Grande Terre (New Caledonia) and Banks Is. to Tanna (n to s Vanuatu)	to Sulawesi and e Java	SSP	Includes extima, treated as monotypic (Carboneras & Kirwan 2017).
						innotata		(Salvadori, 1894)	Madagascar Pochard	AF	nw Madagascar (nearly extinct and now restricted to single lake in Banemavka area)
						baeri		(Radde, 1863)	Baer's Pochard	PAL	se Siberia and n China	s China and se Asia
						nyroca		(Güldenstädt, 1770)	Ferruginous Duck	PAL	w Europe and nw Africa to c Asia	AF
						novaeseelandiae		(Gmelin, JF, 1789)	New Zealand Scaup	AU	North and South Is. (New Zealand)
						collaris		(Donovan, 1809)	Ring-necked Duck	NA	widespread	MA
						fuligula		(Linnaeus, 1758)	Tufted Duck	PAL	widespread	AF and n OR
						marila		(Linnaeus, 1761)	Greater Scaup	NA, PAL	subarctic Iceland and Scandinavia to Kamchatka and the Commander Is. (se Russia); Alaska to n Quebec	to coasts of nw, ec Europe (e North Atlantic); Black and Caspian seas; Japan and Korean Pen. to e China and Taiwan (w North Pacific); c California (e North Pacific), Great Lakes, North Carolina (w North Atlantic)
							marila	(Linnaeus, 1761)			subarctic from Iceland and Scandinavia to Lena River (nc Siberia)	to coasts of nw, ec Europe (e North Atlantic); Black and Caspian seas
							nearctica	Stejneger, 1885			Lena River (nc Siberia) to Kamchatka and the Commander Is. (se Russia); Alaska to n Quebec	Japan and Korean Pen. to e China and Taiwan (w North Pacific); c California (e North Pacific), Great Lakes, North Carolina (w North Atlantic)
						affinis		(Eyton, 1838)	Lesser Scaup	NA	sw Alaska mainland to California, wc Quebec and w Minnesota	to Central America and the Caribbean
					Polysticta			Eyton, 1836
						stelleri		(Pallas, 1769)	Steller's Eider	NA, PAL	nw, ne Siberia from Yamal Pen. to Chukotka; and Arctic Coastal Plain, n Alaska	to Kamchatka Pen., Commander and Kuril is. (se Russia) and Aleutian Is.; also Kola Pen., Barents and White seas (nw Russia) and Baltic Sea
					Somateria			Leach, 1819
						fischeri		(Brandt, JF, 1847)	Spectacled Eider	NA, PAL	nc, ne Siberia from Lena Delta to Chukotka; w, n Alaska in Yukon Delta and Arctic Coastal Plain	polynyas (ice-free seas) between St. Lawrence and St. Matthew is. (n Bering Sea)
						spectabilis		(Linnaeus, 1758)	King Eider	NA, PAL	coastal n, c Greenland, Svalbard (n of Norway), Russia from e of the White Sea to Chukotka (ne Russia); Arctic Coastal Plain of Alaska, n slope of Canada and associated Arctic is.	to Kamchatka (se Russia) and Aleutian Is.; Newfoundland (se Canada), s Greenland, Iceland, and n Norway
						mollissima		(Linnaeus, 1758)	Common Eider	NA, PAL	c, s coastal Greenland, Iceland, Faroe Is., nw Europe to Chukotka Pen. (ne Russia), Alaska through Arctic Canada to Massachusetts (nw Atlantic)	to France, Kamchatka (se Russia), Aleutian Is., Long I. (New York)	PS	Some Common Eider subspecies, including Pacific Eider S. m. v-nigrum, may deserve species status (Livezey 1995; Garner & Millington 2010).
							v-nigrum	Bonaparte & Gray, GR, 1855			ne Siberia and Alaska	Bering Sea and Aleutian Is.
							borealis	(Brehm, CL, 1824)			Greenland, Iceland and ne Canada	nw Atlantic coast s to Gulf of St. Lawrence
							sedentaria	Snyder, 1941			Hudson and James bays (ec Canada)
							dresseri	Sharpe, 1871			Groswater Bay, Labrador (se Canada) to Massachusetts (ne USA)	to Long I., New York (nw Atlantic coast)
							faeroeensis	Brehm, CL, 1831			Faroe, Shetland, Orkney and Outer Hebrides Is. (nw Europe)
							mollissima	(Linnaeus, 1758)			nw Europe to Novaya Zemlya (nw Russia)	nw, c Europe
					Histrionicus			Lesson, RP, 1828
						histrionicus		(Linnaeus, 1758)	Harlequin Duck	NA, PAL	ne Siberia, Chukotka, Kamchatka, and Sakhalin pens., Kuril Is., Hokkaido and n Honshu (c Japan); Aleutian Is., Alaska, w Canada, Pacific Northwest and n Rocky Mt. states; ne Canada, s Greenland and Iceland	to wc, ec North Pacific and wc North Atlantic coasts
					Camptorhynchus †			Bonaparte, 1838
						labradorius †		(Gmelin, JF, 1789)	Labrador Duck	NA	Labrador? Gulf of St. Lawrence?	ne NA from Labrador to Chesapeake Bay
					Melanitta			Boie, F, 1822
						perspicillata		(Linnaeus, 1758)	Surf Scoter	NA	mainland Alaska through subarctic Canada e to Labrador	e Aleutian Is. to Baja California (North Pacific); Prince Edward I. to North Carolina (wc North Atlantic)
						fusca		(Linnaeus, 1758)	Velvet Scoter	PAL	n Europe from Norway to Yenisey River (c Siberia) and ne Kazakhstan, also Turkey and Georgia	to Baltic Sea, Denmark and e coast of Britain
						deglandi		(Bonaparte, 1850)	White-winged Scoter	NA	subarctic w Alaska to e shore of James Bay (ec Canada)	Aleutian Is. to c California (e North Pacific coast); Gulf of St. Lawrence to New Jersey (w North Atlantic)	AS	Melanitta deglandi is split from M. fusca (Livezey 1995; BOU-Sangster et al. 2005).
						stejnegeri		(Ridgway, 1887)	Stejneger's Scoter	PAL	Yenisey Basin to Kamchatka (c, e Siberia), ne Kazakhstan and n, w Mongolia	to Kuril and Commander Is. (se Russia), coasts of Japan and e Korean Pen. (ne Pacific)	AS	Split (9.2) of Stejneger's Scoter M. stejnegeri from White-winged Scoter M. deglandi based on lack of hybridization and on morphological characters that include the black rather than brown flanks (deglandi also has brown-tinged scapulars), a more obvious hook "nose" on stejnegeri, a longer white post-ocular mark on stejnegeri, and different bill coloration (HBW; NACC 2019-A-16 and references ther…
						nigra		(Linnaeus, 1758)	Common Scoter	PAL	se Greenland, Iceland, Scotland, and n, w Scandinavia to Olenyok River (nc Siberia)	to Baltic and North sea coasts, and Atlantic coast to nw Africa
						americana		(Swainson, 1832)	Black Scoter	PAL, NA	Yana River to Kamchatka (e Siberia), Alaska e to nw Yukon; e Northwest Territories and sw Nunavut to Newfoundland (c to e Canada)	to c Japan (w North Pacific coast); Aleutian Is., e North Pacific coast to c California; Newfoundland to n Florida (w North Atlantic coast)	AS	Melanitta americana is split from M. nigra (Livezey 1995; Collinson et al. 2006; Sangster 2009). Accepted by BOU (Sangster et al. 2005) and AOU (2010; NACC Supplement 51, but English names were mixed up).
					Clangula			Leach, 1819
						hyemalis		(Linnaeus, 1758)	Long-tailed Duck	NA, PAL	coastal Greenland, Iceland, n Fennoscandia and Arctic archs., n Russia and Siberia to Chukotka Pen., Alaska and n Canada	to n Japan, Aleutian Is. to sw Canada in North Pacific; to wc, ec North Atlantic
					Bucephala			Baird, SF, 1858
						albeola		(Linnaeus, 1758)	Bufflehead	NA	subarctic wc Alaska and Canada e to e Quebec and (locally) nw, nc USA	to c Mexico and n Florida
						clangula		(Linnaeus, 1758)	Common Goldeneye	NA, PAL	subarctic from Scotland and Scandinavia to Sakhalin and Kamchatka (se Russia), in s through n Kazakhstan, n Mongolia and Heilongjiang (ne China); w Alaskan mainland to Labrador and New Brunswick, in s through n tier of contiguous USA
							clangula	(Linnaeus, 1758)			subarctic from Scotland and Scandinavia to Sakhalin and Kamchatka (se Russia), in s through n Kazakhstan, n Mongolia and Heilongjiang (ne China)	to w, c Europe, sw Asia, c Japan, s Korean Pen. and c, e China
							americana	(Bonaparte, 1838)			subarctic from w Alaskan mainland to Labrador and New Brunswick, in s through n tier of contiguous USA	to Aleutian Is. and c tier of contiguous USA
						islandica		(Gmelin, JF, 1789)	Barrow's Goldeneye	NA, PAL	c, sw Alaska through w Canada s to nw USA se to Oregon and Colorado; ne Quebec and sw, n Labrador; Iceland	to c California and se Canada
					Mergellus			Selby, 1840
						albellus		(Linnaeus, 1758)	Smew	PAL	subarctic from n Scandinavia to Kamchatka (se Russia)	to w, c, se Europe, c Asia, Japan, Korean Pen. and se China
					Lophodytes			Reichenbach, 1853
						cucullatus		(Linnaeus, 1758)	Hooded Merganser	NA	se Alaska to nw USA; s Manitoba to Nova Scotia (c, se Canada) to e Texas and n Florida (e, se USA)	to s California, s Texas and s Florida
					Mergus			Linnaeus, 1758
						australis †		Hombron & Jacquinot, 1841	New Zealand Merganser	AU	Auckland Is. (s of South I., New Zealand)		ENG	Formerly Auckland Merganser. Although limited to Auckland Islands in historical times, fossil record shows that this species was also formerly present on North, South and Stewart Islands (Gill et al. 2010).
						octosetaceus		Vieillot, 1817	Brazilian Merganser	SA	sc Brazil, e Paraguay and ne Argentina
						merganser		Linnaeus, 1758	Common Merganser	NA, PAL	Iceland, n, c Europe, subarctic Russia through ne Kazakhstan and ne Afghanistan through Tibet and w China, n Mongolia to Kamchatka, Hokkaido (n Japan) and ne China; sw Alaska mainland through subarctic Canada to Newfoundland, s through w USA and to n Great Lakes
							merganser	Linnaeus, 1758			Iceland, n, c Europe, subarctic Russia through ne Kazakhstan and n Mongolia to Kamchatka, Hokkaido (n Japan) and ne China	s Eurasia
							orientalis	Gould, 1845			ne Afghanistan through Tibet and w China	Himalayas to se China
							americanus	Cassin, 1852			sw Alaska mainland through subarctic Canada to Newfoundland, s through w USA and to n Great Lakes	to nc Mexico and ec US
						serrator		Linnaeus, 1758	Red-breasted Merganser	NA, PAL	s Greenland, Iceland, n British Isles, Scandinavia to Sakhalin and Kamchatka pens., and Kuril and Commander is. (se Russia), s through n Kazakhstan and ne China; w Alaska mainland through mainland Canada from Arctic to n Great Lakes and e to Nova Scotia	to coasts of s Europe (e North Atlantic), Black and Caspian seas; Japan, Korean Pen. and e China (w North Pacific); to wc Mexico (e North Pacific), Gulf Coast and Florida (w North Atlantic)
						squamatus		Gould, 1864	Scaly-sided Merganser	PAL	e Siberia, Korean Pen. and ne China
					Heteronetta			Salvadori, 1866
						atricapilla		(Merrem, 1841)	Black-headed Duck	SA	c Chile to Paraguay and s to c Argentina
					Nomonyx			Ridgway, 1880
						dominicus		(Linnaeus, 1766)	Masked Duck	MA, SA	widespread
					Oxyura			Bonaparte, 1828
						jamaicensis		(Gmelin, JF, 1789)	Ruddy Duck	NA, MA	s Canada, USA and West Indies		SSP	Includes weakly differentiated subspecies rubida; treated here as monotypic (Carboneras & Kirwan 2017).
						ferruginea		(Eyton, 1838)	Andean Duck	SA	Colombia to Southern Cone		PL	Oxyura ferruginea is split from O. jamaicensis (Ridgely & Greenfield 2001; Jaramillo 2003; Dickinson 2003). Lumped by some (H&M 4; Fjeldså 1986; SACC; McCracken & Sorenson 2005) based on hybrid populations (andina) in Colombia.
							ferruginea	(Eyton, 1838)			sw Colombia to Tierra del Fuego
							andina	Lehmann, 1946			nc, wc Colombia		SSP	Variable plumage intermediate between O. jamaicensis and O. ferruginea. Here treated as a subspecies of hybrid origin (see Lozano-Jaramillo et al. 2018), assigned to O. ferruginea following Hilty & Brown (1986), Ridgely & Greenfield (2001).
						vittata		(Philippi, 1860)	Lake Duck	SA	Southern Cone
						australis		Gould, 1837	Blue-billed Duck	AU	sw WA, sw QLD to s VIC and se SA and Tasmania (sw, se Australia)
						maccoa		(Eyton, 1838)	Maccoa Duck	AF	Ethiopia to South Africa
						leucocephala		(Scopoli, 1769)	White-headed Duck	PAL	s Europe and n Africa to c Asia and nw China
					Biziura			Stephens, 1824
						lobata		(Shaw, 1796)	Musk Duck	AU	sw WA, sw QLD to s VIC and se SA and Tasmania (sw, se Australia)
							lobata	(Shaw, 1796)			sw SW (sw Australia)
							menziesi	Mathews, 1914			sw QLD to s VIC and se SA and Tasmania (se Australia)		SSP	See Guay et al. (2010); McCracken et al. (2002).
		GALLIFORMES
			Megapodiidae	Megapodes
					Alectura			Latham, 1824
						lathami		Gray, JE, 1831	Australian Brushturkey	AU	e Australia
							purpureicollis	(Le Souef, 1898)			n Cape York Pen., ne QLD (ne Australia)
							lathami	Gray, JE, 1831			s Cape York Pen., ne QLD to ec NSW (e Australia)
					Aepypodius			Oustalet, 1880
						arfakianus		(Salvadori, 1877)	Wattled Brushturkey	AU	New Guinea
							arfakianus	(Salvadori, 1877)			montane Yapen (Geelvink Bay is., nw New Guinea) and New Guinea
							misoliensis	Ripley, 1957			Misool (Raja Ampat Is., nw of New Guinea)
						bruijnii		(Oustalet, 1880)	Waigeo Brushturkey	AU	montane Waigeo (Raja Ampat Is., nw of New Guinea)
					Talegalla			Lesson, RP, 1828
						cuvieri		Lesson, RP, 1828	Red-billed Brushturkey	AU	Misool and Salawati (Raja Ampat Is., nw of New Guinea), Bird's Head and Neck (n sector) and wc New Guinea		SSP	Treat as monotypic; includes granti (Beehler & Pratt 2016).
						fuscirostris		Salvadori, 1877	Black-billed Brushturkey	AU	Aru Is. (sw of New Guinea) and s New Guinea		SSP	Treat as monotypic; includes occidentis, aruensis and meyeri (Beehler & Pratt 2016).
						jobiensis		Meyer, AB, 1874	Collared Brushturkey	AU	Yapen (Geelvink Bay is., nw New Guinea) and n, se New Guinea
							jobiensis	Meyer, AB, 1874			Yapen (Geelvink Bay is., nw New Guinea) and nc New Guinea
							longicaudus	Meyer, AB, 1891			e, se New Guinea
					Leipoa			Gould, 1840
						ocellata		Gould, 1840	Malleefowl	AU	sw WA to ec NSW (s Australia)
					Macrocephalon			Müller, S, 1846
						maleo		Müller, S, 1846	Maleo	AU	Sulawesi and Butung (=Buton, s of se Sulawesi)
					Eulipoa			Ogilvie-Grant, 1893
						wallacei		(Gray, GR, 1861)	Moluccan Megapode	AU	n, c Moluccas and Misool (Raja Ampat Is., nw of New Guinea)
					Megapodius			Gaimard, 1823
						pritchardii		Gray, GR, 1864	Tongan Megapode	PO	Niuafo'ou (nw Tonga, sc Polynesia)
						laperouse		Gaimard, 1823	Micronesian Megapode	PO	Palau (w Caroline Is.), Northern Mariana Is. and Guam (where extinct; w Micronesia)
							senex	Hartlaub, 1868			Palau (w Caroline Is., w Micronesia)
							laperouse	Gaimard, 1823			Northern Mariana Is. and Guam (s Mariana Is., where extinct; w Micronesia)
						nicobariensis		Blyth, 1846	Nicobar Megapode	OR	Nicobar Is.
							nicobariensis	Blyth, 1846			n, c Nicobar Is.
							abbotti	Oberholser, 1919			Great and Little Nicobar Is.
						cumingii		Dillwyn, 1853	Philippine Megapode	OR, AU	Philippines, Borneo and Sulawesi
							cumingii	Dillwyn, 1853			islets off Balabac, Palawan, Calamian Is. and Sulu Arch. (sw, s Philippines) and ne Borneo
							dillwyni	Tweeddale, 1878			Luzon, Mindoro, Marinduque and satellites (n Philippines)
							pusillus	Tweeddale, 1878			Visayas, w Mindanao and Basilan (c, s Philippines)
							tabon	Hachisuka, 1931			e Mindanao (s Philippines)
							gilbertii	Gray, GR, 1862			Sulawesi and Togian Is. (between ne and ec Sulawesi)
							sanghirensis	Schlegel, 1880			Sangihe Is. including Siau (n of ne Sulawesi)
							talautensis	Roselaar, 1994			Talaud Is. (ne of ne Sulawesi)
						bernsteinii		Schlegel, 1866	Sula Megapode	AU	Banggai and Sula Is. (e of Sulawesi)
						tenimberensis		Sclater, PL, 1883	Tanimbar Megapode	AU	Tanimbar Is. (s Moluccas)
						freycinet		Gaimard, 1823	Dusky Megapode	AU	n, c Moluccas and Raja Ampat Is. (nw of New Guinea)
							quoyii	Gray, GR, 1862			Morotai to Obi (n Moluccas)
							freycinet	Gaimard, 1823			Gebe, Waigeo, Misool and nearby islets (Raja Ampat Is., nw of New Guinea)
							oustaleti	Roselaar, 1994			Batanta, Salawati, and other islets (Raja Ampat Is., nw of New Guinea)
							forsteni	Gray, GR, 1847			Seram, Ambon and Haruku (s of w Seram) and Gorong (se of Seram; ec Moluccas)		AL	Forsten's Megapode, including buruensis, is lumped with Dusky Megapode (see Birks & Edwards 2002; Harris et al. 2014; HBW Alive).
							buruensis	Stresemann, 1914			Buru (wc Moluccas)
						geelvinkianus		Meyer, AB, 1874	Biak Scrubfowl	AU	Numfor, Biak, and nearby islets (Geelvink Bay is., nw New Guinea)		ENG	Change English name of Megapodius geelvinkianus to Biak Scrubfowl (Gregory 2009).
						eremita		Hartlaub, 1868	Melanesian Megapode	AU	Karkar (n of ne New Guinea), Bismarck Arch. to Solomon Is. (except Rennell and Temotu)
						layardi		Tristram, 1879	Vanuatu Megapode	AU	Torres Is. to Efate (n to sc Vanuatu)
						decollatus		Oustalet, 1878	New Guinea Scrubfowl	AU	Yapen (Geelvink Bay is., nw New Guinea), n to n slope of se New Guinea, Tarawai and Manam (n of ne New Guinea)		ENG	Change English name of Megapodius decollatus to New Guinea Scrubfowl (Gregory 2009).
						reinwardt		Dumont, 1823	Orange-footed Scrubfowl	AU	Lesser Sundas, Kai Is. (s Moluccas), nw, s, se New Guinea and satellites and n Australia		ENG	Change English name of Megapodius reinwardt to Orange-footed Scrubfowl (Gregory 2009).
							reinwardt	Dumont, 1823			Lesser Sundas, Kai Is. (se Moluccas), Aru Is. (sw of New Guinea) and s, se New Guinea
							macgillivrayi	Gray, GR, 1862			D'Entrecasteaux Is. and Louisiade Arch. (e of se New Guinea)
							tumulus	Gould, 1842			n Top End, n NT (nc Australia)
							yorki	Mathews, 1929			n, c Cape York Pen., ne QLD (ne Australia)
							castanonotus	Mayr, 1938			se Cape York Pen., ne QLD (ne Australia)
			Cracidae	Chachalacas, Curassows, Guans
					Ortalis			Merrem, 1786
						vetula		(Wagler, 1830)	Plain Chachalaca	NA, MA	s Texas to nw Costa Rica
							mccalli	Baird, SF, 1858			s Texas (USA) and ne Mexico
							vetula	(Wagler, 1830)			e Mexico to nw Costa Rica		SSP	Includes intermedia (Peterson 2000).
							pallidiventris	Ridgway, 1887			n Yucatán (Mexico)
							deschauenseei	Bond, J, 1936			Utila I. (Bay Is., off n Honduras)
						cinereiceps		Gray, GR, 1867	Grey-headed Chachalaca	MA, SA	Honduras to n Colombia		AS	Ortalis cinereiceps is split from O. garrula (Sibley & Monroe 1990; AOU 1998).
						garrula		(Humboldt, 1805)	Chestnut-winged Chachalaca	SA	nw Colombia
						ruficauda		Jardine, 1847	Rufous-vented Chachalaca	SA	Colombia and Venezuela
							ruficrissa	Sclater, PL & Salvin, 1870			n Colombia and nw Venezuela
							ruficauda	Jardine, 1847			ne Colombia to n Venezuela, Tobago and Isla Margarita
						erythroptera		Sclater, PL & Salvin, 1870	Rufous-headed Chachalaca	SA	w Ecuador and nw Peru
						wagleri		Gray, GR, 1867	Rufous-bellied Chachalaca	MA	nw and w Mexico
						poliocephala		(Wagler, 1830)	West Mexican Chachalaca	MA	w and sw Mexico
						canicollis		(Wagler, 1830)	Chaco Chachalaca	SA	c
							canicollis	(Wagler, 1830)			e Bolivia, w Paraguay and n Argentina
							pantanalensis	Cherrie & Reichenberger, 1921			e Paraguay and sw Brazil
						leucogastra		(Gould, 1843)	White-bellied Chachalaca	MA	s Mexico to Nicaragua
						guttata		(Spix, 1825)	Speckled Chachalaca	SA	Amazonia
							guttata	(Spix, 1825)			w Amazonia
							subaffinis	Todd, 1932			e, ne Bolivia and adjacent Brazil
							remota	Pinto, 1960			sc Brazil		SSP	Recently proposed as a distinct species (Silveira et al. 2017). Tentatively treat as a subspecies of O. guttata for now.
						araucuan		(Spix, 1825)	East Brazilian Chachalaca	SA	e Brazil		AS	Ortalis araucuan is split from O. guttata (Sick 1993, 1997; Ridgely et al. 2001; SACC 478A).
						squamata		Lesson, RP, 1829	Scaled Chachalaca	SA	se Brazil		AS	Ortalis squamata is split from O. guttata (Sick 1993, 1997; Ridgely et al. 2001; SACC 478B).
						columbiana		Hellmayr, 1906	Colombian Chachalaca	SA	nc Colombia		AS	Ortalis columbiana is split from O. guttata (Sick 1993, 1997; Ridgely et al. 2001; Ridgely & Greenfield 2001; SACC 439).
						motmot		(Linnaeus, 1766)	Little Chachalaca	SA	n Amazonia
						ruficeps		(Wagler, 1830)	Chestnut-headed Chachalaca	SA	nc Brazil		AS	Ortalis ruficeps is split from O. motmot (Sick 1993; Ridgely et al. 2001; SACC 731; Tomotani et al. 2020).
						superciliaris		Gray, GR, 1867	Buff-browed Chachalaca	SA	ne Brazil
					Penelope			Merrem, 1786
						argyrotis		(Bonaparte, 1856)	Band-tailed Guan	SA	Colombia and Venezuela
							colombiana	Todd, 1912			Santa Marta Mts. (n Colombia)
							albicauda	Phelps, WH & Gilliard, 1940			Perijá Mts. (Colombia-Venezuela border)		SSP	Add (Restall et al. 2006).
							argyrotis	(Bonaparte, 1856)			ne Colombia and n, sw Venezuela
						barbata		Chapman, 1921	Bearded Guan	SA	s Ecuador and nw Peru
						ortoni		Salvin, 1874	Baudo Guan	SA	w Colombia and w Ecuador
						montagnii		(Bonaparte, 1856)	Andean Guan	SA	Colombia to Bolivia
							montagnii	(Bonaparte, 1856)			n, c Colombia and nw Venezuela
							atrogularis	Hellmayr & Conover, 1932			sw Colombia and w Ecuador
							brooki	Chubb, C, 1917			s Colombia and e Ecuador
							plumosa	Berlepsch & Stolzmann, 1902			c Peru
							sclateri	Gray, GR, 1860			c Bolivia
						marail		(Müller, PLS, 1776)	Marail Guan	SA	n
							jacupeba	Spix, 1825			se Venezuela and n Brazil
							marail	(Müller, PLS, 1776)			e Venezuela and the Guianas
						superciliaris		Temminck, 1815	Rusty-margined Guan	SA	c, e
							pseudonyma	Neumann, 1933			c Amazonian Brazil		SSP	Previously included in the nominate subspecies; elevated following Evangelista-Vargas et al. (2017).
							superciliaris	Temminck, 1815			e Amazonian Brazil
							jacupemba	Spix, 1825			e, s Brazil and e Bolivia		SSP	Includes alagoensis; taxonomically unsettled (del Hoyo 1994; Silveira & Olmos 2003).
							major	Bertoni, AW, 1901			s Brazil, e Paraguay and ne Argentina
						dabbenei		Hellmayr & Conover, 1942	Red-faced Guan	SA	se Bolivia and nw Argentina
						purpurascens		Wagler, 1830	Crested Guan	MA, SA	Mexico to nw SA
							purpurascens	Wagler, 1830			nw, ne Mexico to Honduras and Nicaragua
							aequatorialis	Salvadori & Festa, 1900			s Honduras to nw Colombia and se Ecuador
							brunnescens	Hellmayr & Conover, 1932			n Colombia to e Venezuela
						perspicax		Bangs, 1911	Cauca Guan	SA	w Colombia
						albipennis		Taczanowski, 1878	White-winged Guan	SA	nw Peru
						jacquacu		Spix, 1825	Spix's Guan	SA	Amazonia
							granti	Berlepsch, 1908			e Venezuela and Guyana
							orienticola	Todd, 1932			se Venezuela and nw Brazil
							jacquacu	Spix, 1825			e Colombia to n Bolivia
							speciosa	Todd, 1915			c, e Bolivia
						obscura		Temminck, 1815	Dusky-legged Guan	SA	sc, se
							bronzina	Hellmayr, 1914			e Brazil
							obscura	Temminck, 1815			s Brazil to se Paraguay, Uruguay and ne Argentina
						bridgesi		Gray, GR, 1860	Yungas Guan	SA	c Bolivia to nw Argentina		AS	Yungas Guan is split from Dusky-legged Guan Penelope obscura based on allopatry and morphological differences (Evangelista-Vargas & Silveira 2018; SACC 875).
						pileata		Wagler, 1830	White-crested Guan	SA	nc Brazil
						ochrogaster		Pelzeln, 1870	Chestnut-bellied Guan	SA	c Brazil
						jacucaca		Spix, 1825	White-browed Guan	SA	e Brazil
					Pipile			Bonaparte, 1856
						pipile		(Jacquin, 1784)	Trinidad Piping Guan	SA	Trinidad		ENG	Restrict English name to "Trinidad" instead of "Common" while other species of Pipile are recognized (SACC).
						cumanensis		(Jacquin, 1784)	Blue-throated Piping Guan	SA	w Guianas to sw Brazil		PL	Pipile cumanensis treated as ssp. of P. pipile by Ridgely & Greenfield (2001); H&M; BLI; and SACC recognize as species.
							cumanensis	(Jacquin, 1784)			e Colombia to the Guianas, w Brazil and Peru
							grayi	(Pelzeln, 1870)			sw Brazil, se Peru, e Bolivia and ne Paraguay
						cujubi		(Pelzeln, 1858)	Red-throated Piping Guan	SA	nc Brazil and Amazonia		PL	Pipile cujubi treated as spp. of P. pipile by Ridgely & Greenfield (2001); H&M; BLI; and SACC recognize as species.
							cujubi	(Pelzeln, 1858)			nc Brazil
							nattereri	Reichenbach, 1861			w Brazil to ne Bolivia
						jacutinga		(Spix, 1825)	Black-fronted Piping Guan	SA	se Brazil, ne Argentina and se Paraguay		AS	Pipile jacutinga is split from P. pipile (H&M; BLI; SACC).
					Aburria			Reichenbach, 1853
						aburri		(Lesson, RP, 1828)	Wattled Guan	SA	Venezuela to Peru
					Chamaepetes			Wagler, 1832
						unicolor		Salvin, 1867	Black Guan	MA	Costa Rica and Panama
						goudotii		(Lesson, RP, 1828)	Sickle-winged Guan	SA	Colombia to Bolivia
							goudotii	(Lesson, RP, 1828)			w, c Colombia
							sanctaemarthae	Chapman, 1912			Santa Marta Mts. (ne Colombia)
							fagani	Chubb, C, 1917			sw Colombia and w Ecuador
							tschudii	Taczanowski, 1886			s Colombia, Ecuador and n Peru
							rufiventris	(Tschudi, 1843)			ec Peru
					Penelopina			Reichenbach, 1861
						nigra		(Fraser, 1852)	Highland Guan	MA	s Mexico to Nicaragua
					Oreophasis			Gray, GR, 1844
						derbianus		Gray, GR, 1844	Horned Guan	MA	se Mexico and Guatemala
					Nothocrax			Burmeister, 1856
						urumutum		(Spix, 1825)	Nocturnal Curassow	SA	w Amazonia
					Mitu			Lesson, RP, 1831
						tomentosum		(Spix, 1825)	Crestless Curassow	SA	n Amazonia
						salvini		Reinhardt, 1879	Salvin's Curassow	SA	w Amazonia
						tuberosum		(Spix, 1825)	Razor-billed Curassow	SA	Amazonia s of the Amazon
						mitu		(Linnaeus, 1766)	Alagoas Curassow	SA	e Brazil
					Pauxi			Temminck, 1813
						pauxi		(Linnaeus, 1766)	Helmeted Curassow	SA	Venezuela and Colombia		ENG	Simpler SACC name Helmeted Curassow accords with split of Sira Curassow.
							pauxi	(Linnaeus, 1766)			ne Colombia to nc, w Venezuela
							gilliardi	Wetmore & Phelps, WH, 1943			Perijá Mts. (Colombia-Venezuela border)
						unicornis		Bond, J & Meyer de Schauensee, 1939	Horned Curassow	SA	c Bolivia
						koepckeae		Weske & Terborgh, 1971	Sira Curassow	SA	Cerros del Sira (c Peru)		AS	Sira Curassow is split from Horned Curassow (Gastañaga et al. 2011; SACC 537).
					Crax			Linnaeus, 1758
						rubra		Linnaeus, 1758	Great Curassow	MA, SA	Mexico to Peru
							rubra	Linnaeus, 1758			e Mexico to w Ecuador
							griscomi	Nelson, 1926			Cozumel I. (Mexico)
						alberti		Fraser, 1852	Blue-billed Curassow	SA	n Colombia		ENG	Change English name of Crax alberti; Blue-knobbed is more accurate but revert to traditional name per SACC.
						daubentoni		Gray, GR, 1867	Yellow-knobbed Curassow	SA	ne Colombia and n Venezuela
						alector		Linnaeus, 1766	Black Curassow	SA	n Amazonia
							alector	Linnaeus, 1766			e Venezuela, the Guianas and n Brazil
							erythrognatha	Sclater, PL & Salvin, 1877			e Colombia and s Venezuela		SSP	Add (Delacour & Amadon 1973; Restall et al. 2006).
						globulosa		Spix, 1825	Wattled Curassow	SA	w Amazonia
						fasciolata		Spix, 1825	Bare-faced Curassow	SA	c
							fasciolata	Spix, 1825			c, sw Brazil, Paraguay and ne Argentina
							pinima	Pelzeln, 1870			ne Brazil
							grayi	Ogilvie-Grant, 1893			e Bolivia
						blumenbachii		Spix, 1825	Red-billed Curassow	SA	se Brazil		ENG	Change English name of Crax blumenbachii; Red-knobbed is more accurate but revert to traditional name per SACC.
			Numididae	Guineafowl
					Agelastes			Bonaparte, 1850
						meleagrides		Bonaparte, 1850	White-breasted Guineafowl	AF	Sierra Leone to Ghana
						niger		(Cassin, 1857)	Black Guineafowl	AF	se Nigeria to c DR Congo
					Numida			Linnaeus, 1764
						meleagris		(Linnaeus, 1758)	Helmeted Guineafowl	AF	widespread
							sabyi	Hartert, EJO, 1919			nw Morocco
							galeatus	Pallas, 1767			w Africa to s Chad and n Angola
							meleagris	(Linnaeus, 1758)			e Chad to w Ethiopia, n Kenya, Uganda and n DR Congo
							somaliensis	Neumann, 1899			ne Ethiopia and Somalia
							reichenowi	Ogilvie-Grant, 1894			Kenya to c Tanzania
							mitratus	(Pallas, 1764)			Tanzania to Mozambique, Zambia and Botswana
							marungensis	Schalow, 1884			s DR Congo to w Angola and Zambia
							papillosus	Reichenow, 1894			Botswana and Namibia
							coronatus	Gurney, JH Sr, 1868			e South Africa
					Guttera			Wagler, 1832
						plumifera		(Cassin, 1857)	Plumed Guineafowl	AF	wc
							plumifera	(Cassin, 1857)			s Cameroon to n Angola
							schubotzi	Reichenow, 1912			n, e DR Congo
						pucherani		(Hartlaub, 1861)	Crested Guineafowl	AF	w, c, e, se
							pucherani	(Hartlaub, 1861)			sw Somalia to c Tanzania, Zanzibar and Tumbatu I.
							verreauxi	(Elliot, DG, 1870)			Guinea-Bissau to w Kenya, Zambia and Angola		SSP	Includes kathleenae and schoutedeni (Urban et al. 1986; Martinez 1994).
							sclateri	Reichenow, 1898			nw Cameroon
							barbata	Ghigi, 1905			se Tanzania to n Mozambique and Malawi
							edouardi	(Hartlaub, 1867)			e Zambia to s Mozambique and South Africa
					Acryllium			Gray, GR, 1840
						vulturinum		(Hardwicke, 1834)	Vulturine Guineafowl	AF	Ethiopia and Somalia to Tanzania
			Odontophoridae	New World Quail
					Ptilopachus			Swainson, 1837					PHY, SEQ	Ptilopachus partridges of Africa are more closely related to New World quails (Odontophoridae) and in turn to the guineafowl (Numididae) than to members of Phasianidae (Crowe et al. 2006; Crowe 2010; Cohen et al. 2012). See also Bowie et al. (2013) recommendation to treat as subfamily Ptilopachinae.
						petrosus		(Gmelin, JF, 1789)	Stone Partridge	AF	w
							petrosus	(Gmelin, JF, 1789)			Gambia to Cameroon
							brehmi	Neumann, 1908			s Chad to c Sudan
							major	Neumann, 1908			n Ethiopia
							florentiae	Ogilvie-Grant, 1900			s Sudan and s Ethiopia to ne DR Congo, n Uganda and c Kenya
						nahani		(Dubois, AJC, 1905)	Nahan's Partridge	AF	ne DR Congo and w Uganda		ENG	Change English name of Ptilopachus nahani to Nahan's Partridge with assignment to Odontophoridae.
					Dendrortyx			Gould, 1844					SEQ	Resequenced to reflect phylogenetic results of Tsai et al. (2019; Chesser et al. 2020, NACC 2020-A-06).
						leucophrys		(Gould, 1844)	Buffy-crowned Wood Partridge	MA	s Mexico to Costa Rica
							leucophrys	(Gould, 1844)			s Mexico to Nicaragua
							hypospodius	Salvin, 1896			n Costa Rica
						macroura		(Jardine & Selby, 1828)	Long-tailed Wood Partridge	MA	c Mexico
							macroura	(Jardine & Selby, 1828)			ec Mexico
							griseipectus	Nelson, 1897			c Mexico
							diversus	Friedmann, 1943			nw Jalisco (wc Mexico)
							striatus	Nelson, 1897			wc Mexico
							inesperatus	Phillips, AR, 1966			sc Mexico
							oaxacae	Nelson, 1897			w Oaxaca (sc Mexico)
						barbatus		Gould, 1846	Bearded Wood Partridge	MA	c Mexico
					Oreortyx			Baird, SF, 1858
						pictus		(Douglas, 1829)	Mountain Quail	NA, MA	sw Canada to Baja California
							pictus	(Douglas, 1829)			sw Washington to nw California (nw USA)
							plumifer	(Gould, 1837)			Oregon, ne California, w Nevada (nw USA)
							russelli	Miller, AH, 1946			Little San Bernadino Mts., California (sw USA)
							eremophilus	Van Rossem, 1937			s California (sw USA)
							confinis	Anthony, 1889			n Baja California (Mexico)
					Callipepla			Wagler, 1832
						squamata		(Vigors, 1830)	Scaled Quail	NA, MA	sw USA and nc Mexico
							pallida	Brewster, 1881			sw USA and nw Mexico
							hargravei	Rea, 1973			sc USA
							castanogastris	Brewster, 1883			s Texas (USA) and ne Mexico
							squamata	(Vigors, 1830)			n and nc Mexico
						douglasii		(Vigors, 1829)	Elegant Quail	MA	w Mexico
							douglasii	(Vigors, 1829)			Sinaloa and nw Durango (nw Mexico)
							bensoni	Ridgway, 1887			Sonora and c Chihuahua (nw Mexico)
							impedita	(Friedmann, 1943)			Nayarit (wc Mexico)		SSP	Add (Carroll 1994).
							teres	(Friedmann, 1943)			Jalisco (wc Mexico)
							vanderbilti	(Bond, J & Meyer de Schauensee, 1944)			Tres Marías Is. (off wc Mexico)		SSP	Per Dickinson & Remsen (2013).
						californica		(Shaw, 1798)	California Quail	NA, MA	sw Canada to Baja California
							brunnescens	(Ridgway, 1884)			sw Oregon to c California (wc USA)
							canfieldae	(Van Rossem, 1939)			ec California (wc USA)
							californica	(Shaw, 1798)			e Oregon (USA) to nw Mexico
							catalinensis	(Grinnell, 1906)			Santa Catalina I. (USA)
							achrustera	(Peters, JL, 1923)			c, s Baja California (nw Mexico)		SSP	Includes decolorata (Calkins et al. 2014).
						gambelii		(Gambel, 1843)	Gambel's Quail	NA, MA	sw USA and nw Mexico
							gambelii	(Gambel, 1843)			sw USA (s Nevada to Arizona) and nw Mexico		SSP	Includes venusta, deserticola, sana, and pembertoni (Gee et al. 2013).
							ignoscens	(Friedmann, 1943)			sw USA (s New Mexico and w Texas)		SSP	Add (Gee et al. 2013).
							fulvipectus	Nelson, 1899			nc Sonora to nw Sinaloa (nw Mexico)			Includes friedmanni (Gee et al. 2013).
							stephensi	(Phillips, AR, 1959)			s Sonora (nw Mexico)		SSP	Add (Gee et al. 2013).
					Philortyx			Gould, 1846
						fasciatus		(Gould, 1844)	Banded Quail	MA	c Mexico
					Colinus			Goldfuss, 1820
						virginianus		(Linnaeus, 1758)	Northern Bobwhite	NA, MA	ec, se USA and e Mexico
							virginianus	(Linnaeus, 1758)			ec, e NA from sc Canada to n Florida		SSP	Includes marilandicus and mexicanus (Brennan et al. 2014; contra Brennan 1999).
							floridanus	(Coues, 1872)			Florida (se USA) and Bahamas.
							insulanus †	Howe, 1904			Key West, Florida (USA)
							cubanensis	(Gray, GR, 1846)			Cuba
							taylori	Lincoln, 1915			c USA
							ridgwayi	Brewster, 1885			Sonora (n Mexico)
							texanus	(Lawrence, 1853)			sw Texas (sc USA) to Coahuila, Nuevo-León and Tamaulipas (n Mexico)
							maculatus	Nelson, 1899			ec and c Mexico
							aridus	Aldrich, 1942			ne Mexico
							graysoni	(Lawrence, 1867)			wc Mexico
							nigripectus	Nelson, 1897			e Mexico
							pectoralis	(Gould, 1843)			c Veracruz (se Mexico)
							godmani	Nelson, 1897			e Veracruz (se Mexico)
							minor	Nelson, 1901			Tabasco and ne Chiapas (se Mexico)
							insignis	Nelson, 1897			se Chiapas (s Mexico) and nw Guatemala		SSP	Includes nelsoni (Brennen et al. 2014).
							salvini	Nelson, 1897			s Chiapas (s Mexico)
							coyoleos	(Müller, PLS, 1776)			e Oaxaca and n Chiapas (s Mexico)		SSP	Change subspecies epithet from coyolcos to coyoleos, the correct original spelling (H&M 4:28).
							thayeri	Bangs & Peters, JL, 1928			ne Oaxaca (s Mexico)
							harrisoni	Orr & Webster, JD, 1968			sw Oaxaca (s Mexico)
							atriceps	(Ogilvie-Grant, 1893)			w Oaxaca (s Mexico)
						nigrogularis		(Gould, 1843)	Yucatan Bobwhite	MA	se Mexico to Honduras
							caboti	Van Tyne & Trautman, 1941			Campeche (se Mexico)
							persiccus	Van Tyne & Trautman, 1941			n Yucatán (se Mexico)
							nigrogularis	(Gould, 1843)			Belize and n Guatemala
							segoviensis	Ridgway, 1888			e Honduras and ne Guatemala
						leucopogon		(Lesson, RP, 1842)	Spot-bellied Bobwhite	MA	Guatemala to Costa Rica
							incanus	Friedmann, 1944			s Guatemala
							hypoleucus	(Gould, 1860)			w El Salvador and w Guatemala
							leucopogon	(Lesson, RP, 1842)			se El Salvador and w Honduras
							leylandi	(Moore, TJ, 1859)			nw Honduras
							sclateri	(Bonaparte, 1856)			sw, c Honduras and nw Nicaragua
							dickeyi	Conover, 1932			nw, c Costa Rica
						cristatus		(Linnaeus, 1766)	Crested Bobwhite	MA, SA	Costa Rica through n SA
							mariae	Wetmore, 1962			sw Costa Rica and Chiriquí (nw Panama)
							panamensis	Dickey & Van Rossem, 1930			sw Panama
							decoratus	(Todd, 1917)			n Colombia
							littoralis	(Todd, 1917)			Santa Marta foothills (ne Colombia)
							cristatus	(Linnaeus, 1766)			ne Colombia, nw Venezuela, Aruba and Curaçao
							horvathi	(Madarász, G, 1904)			Mérida Mts. (nw Venezuela)
							barnesi	Gilliard, 1940			wc Venezuela
							sonnini	(Temminck, 1815)			nc Venezuela, the Guianas and n Brazil
							mocquerysi	(Hartert, EJO, 1894)			ne Venezuela
							leucotis	(Gould, 1844)			Magdalena Valley (nc Colombia)
							badius	Conover, 1938			wc Colombia
							bogotensis	Dugand, 1943			nc Colombia
							parvicristatus	(Gould, 1843)			ec Colombia and sc Venezuela
					Odontophorus			Vieillot, 1816
						gujanensis		(Gmelin, JF, 1789)	Marbled Wood Quail	MA, SA	Costa Rica to e Bolivia
							castigatus	Bangs, 1901			sw Costa Rica and nw Panama
							marmoratus	(Gould, 1843)			e Panama, n Colombia and nw Venezuela
							medius	Chapman, 1929			s Venezuela and nw Brazil
							gujanensis	(Gmelin, JF, 1789)			se Venezuela, the Guianas, Brazil and n Paraguay
							buckleyi	Chubb, C, 1919			s, e Colombia, e Ecuador and n Peru
							rufogularis	Blake, 1959			ne Peru
							pachyrhynchus	Tschudi, 1844			ec Peru and w Bolivia
							simonsi	Chubb, C, 1919			n, e Bolivia
						capueira		(Spix, 1825)	Spot-winged Wood Quail	SA	e Brazil to ne Argentina and e Paraguay		SSP	Treat as monotypic; includes plumbeicollis (Carroll 1994).
						melanotis		Salvin, 1865	Black-eared Wood Quail	MA	Honduras to Panama
							verecundus	Peters, JL, 1929			n Honduras
							melanotis	Salvin, 1865			se Honduras to Panama
						erythrops		Gould, 1859	Rufous-fronted Wood Quail	SA	w Colombia and w Ecuador
							parambae	Rothschild, 1897			w Colombia and w Ecuador
							erythrops	Gould, 1859			sw Ecuador
						atrifrons		Allen, JA, 1900	Black-fronted Wood Quail	SA	ne Colombia and nw Venezuela
							atrifrons	Allen, JA, 1900			Santa Marta Mts. (ne Colombia)
							variegatus	Todd, 1919			ne Colombia
							navai	Aveledo & Pons, 1952			Perijá Mts. (ne Colombia and nw Venezuela)
						hyperythrus		Gould, 1858	Chestnut Wood Quail	SA	Colombia
						melanonotus		Gould, 1861	Dark-backed Wood Quail	SA	sw Colombia and nw Ecuador
						speciosus		Tschudi, 1843	Rufous-breasted Wood Quail	SA	w Amazonia
							soderstromii	Lönnberg & Rendahl, 1922			e, s Ecuador
							speciosus	Tschudi, 1843			ec Peru
							loricatus	Todd, 1932			se Peru and e Bolivia
						dialeucos		Wetmore, 1963	Tacarcuna Wood Quail	MA, SA	e Panama and nw Colombia
						strophium		(Gould, 1844)	Gorgeted Wood Quail	SA	Colombia
						columbianus		Gould, 1850	Venezuelan Wood Quail	SA	nc Venezuela
						leucolaemus		Salvin, 1867	Black-breasted Wood Quail	MA	Costa Rica and Panama
						balliviani		Gould, 1846	Stripe-faced Wood Quail	SA	se Peru and nw Bolivia
						stellatus		(Gould, 1843)	Starred Wood Quail	SA	w Amazonia
						guttatus		(Gould, 1838)	Spotted Wood Quail	MA	s Mexico to Panama
					Dactylortyx			Ogilvie-Grant, 1893
						thoracicus		(Gambel, 1848)	Singing Quail	MA	c Mexico to Honduras
							pettingilli	Warner & Harrell, 1957			se San Luis Potosí and sw Tamaulipas (ec Mexico)
							thoracicus	(Gambel, 1848)			ne Puebla and c Veracruz (ec Mexico)
							sharpei	Nelson, 1903			Yucatán Pen. (se Mexico) to n Guatemala
							paynteri	Warner & Harrell, 1955			s Quintana Roo (se Mexico)
							devius	Nelson, 1898			Jalisco (w Mexico)
							melodus	Warner & Harrell, 1957			Guerrero (sw Mexico)
							chiapensis	Nelson, 1898			c Chiapas (s Mexico)
							dolichonyx	Warner & Harrell, 1957			s Chiapas (s Mexico) and w Guatemala
							salvadoranus	Dickey & Van Rossem, 1928			El Salvador
							fuscus	Conover, 1937			c Honduras
							conoveri	Warner & Harrell, 1957			e Honduras
					Cyrtonyx			Gould, 1844
						montezumae		(Vigors, 1830)	Montezuma Quail	NA, MA	sw US, Mexico
							mearnsi	Nelson, 1900			sw USA and n Mexico
							montezumae	(Vigors, 1830)			c Mexico		SSP	Includes merriami, known from a single specimen and of doubtful validity (Stromberg 2002).
							rowleyi	Phillips, AR, 1966			Oaxaca (s Mexico)
							sallei	Verreaux, J, 1859			Michoacán and Guerrero (sw Mexico)
						ocellatus		(Gould, 1837)	Ocellated Quail	MA	sw Mexico to Nicaragua
					Rhynchortyx			Ogilvie-Grant, 1893
						cinctus		(Salvin, 1876)	Tawny-faced Quail	MA, SA	Honduras to Ecuador
							pudibundus	Peters, JL, 1929			ne Honduras and e, nc Nicaragua
							cinctus	(Salvin, 1876)			s Nicaragua to Panama
							australis	Chapman, 1915			w Colombia and nw Ecuador
			Phasianidae	Pheasants & Allies									SEQ	The linear sequence of Phasianidae is based on the phylogenetic analysis of Kimball et al. (2021).
					Xenoperdix			Dinesen, Lehmberg, Svendsen, Hansen & Fjeldså, 1994
						udzungwensis		Dinesen, Lehmberg, Svendsen, Hansen & Fjeldså, 1994	Udzungwa Forest Partridge	AF	Udzungwa Mts. of s Tanzania
						obscuratus		Fjeldså & Kiure, 2003	Rubeho Forest Partridge	AF	Rubeho highlands of s Tanzania
					Caloperdix			Blyth, 1861
						oculeus		(Temminck, 1815)	Ferruginous Partridge	OR	Myanmar, Malay Pen., Sumatra and Borneo
							oculeus	(Temminck, 1815)			se Myanmar and sw Thailand to Malay Pen.
							ocellatus	(Raffles, 1822)			Sumatra
							borneensis	Ogilvie-Grant, 1892			Borneo
					Rollulus			Bonnaterre, 1791
						rouloul		(Scopoli, 1786)	Crested Partridge	OR	Thailand, Malay Pen., Sumatra and Borneo and some satellites
					Melanoperdix			Jerdon, 1864
						niger		(Vigors, 1829)	Black Partridge	OR	Malay Pen., Sumatra and Borneo
							niger	(Vigors, 1829)			Malay Pen. and Sumatra
							borneensis	Rothschild, 1917			Borneo
					Arborophila			Hodgson, 1837
						torqueola		(Valenciennes, 1825)	Hill Partridge	OR	w Himalayas to nw Vietnam
							millardi	(Baker, ECS, 1921)			w Himalayas to w Nepal
							torqueola	(Valenciennes, 1825)			c, e Himalayas to n Myanmar and s China
							interstincta	Ripley, 1951			s, se Assam (ne India)
							batemani	(Ogilvie-Grant, 1906)			w, nw Myanmar and s China
							griseata	Delacour & Jabouille, 1930			nw Vietnam
						rufipectus		Boulton, 1932	Sichuan Partridge	OR	sc China
						mandellii		Hume, 1874	Chestnut-breasted Partridge	OR	ne India to se Tibet
						gingica		(Gmelin, JF, 1789)	White-necklaced Partridge	OR	s China
							gingica	(Gmelin, JF, 1789)			se China
							guangxiensis	Zhou F & Jiang A, 2008			Guangxi (sc China)
						rufogularis		(Blyth, 1849)	Rufous-throated Partridge	OR	n India to c Vietnam
							rufogularis	(Blyth, 1849)			ne India, Nepal, Bhutan and se Tibet
							intermedia	(Blyth, 1855)			ne India to n, nw Myanmar
							tickelli	(Hume, 1880)			e Myanmar to Thailand and sw Laos
							euroa	(Bangs & Phillips, JC, 1914)			se Yunnan (s China) to n Laos
							guttata	Delacour & Jabouille, 1928			c Vietnam and c Laos
							annamensis	(Robinson & Kloss, 1919)			sc Vietnam
						rubrirostris		(Salvadori, 1879)	Red-billed Partridge	OR	montane Sumatra
						diversa		Riley, 1930	Siamese Partridge	OR	se Thailand
						cambodiana		Delacour & Jabouille, 1928	Chestnut-headed Partridge	OR	Cambodia
							cambodiana	Delacour & Jabouille, 1928			se Cambodia
							chandamonyi	Eames, JC, Steinheimer & Bansok, 2002			sw Cambodia
						ardens		(Styan, 1892)	Hainan Partridge	OR	Hainan
						crudigularis		(Swinhoe, 1864)	Taiwan Partridge	OR	Taiwan
						atrogularis		(Blyth, 1849)	White-cheeked Partridge	OR	ne India and Myanmar
						brunneopectus		(Blyth, 1855)	Bar-backed Partridge	OR	se Asia
							brunneopectus	(Blyth, 1855)			sw China to e Myanmar, n Laos and w Thailand
							henrici	(Oustalet, 1896)			n, c Vietnam
							albigula	(Robinson & Kloss, 1919)			sc Vietnam
						davidi		Delacour, 1927	Orange-necked Partridge	OR	s Vietnam
						hyperythra		(Sharpe, 1879)	Red-breasted Partridge	OR	montane Borneo		TAX	Arborophila hyperythra treated as monotypic following Dickinson (2003).
						campbelli		(Robinson, 1904)	Malayan Partridge	OR	montane Malay Pen.		ENG	Change English name from Malaysian Partridge to Malayan Partridge to align with other species whose range is limited to the Malay Peninsula.
						rolli		(Rothschild, 1909)	Roll's Partridge	OR	montane nw Sumatra
						sumatrana		Ogilvie-Grant, 1891	Sumatran Partridge	OR	montane c, s Sumatra
						javanica		(Gmelin, JF, 1789)	Chestnut-bellied Partridge	OR	montane Java
							javanica	(Gmelin, JF, 1789)			montane w, wc Java
							lawuana	Bartels, M, 1938			montane ec Java
						orientalis		(Horsfield, 1821)	Grey-breasted Partridge	OR	montane e Java
					Lerwa			Hodgson, 1837
						lerwa		(Hodgson, 1833)	Snow Partridge	PAL	Himalayas to c China		SSP	Includes major and callipygia; clinal, so treat as monotypic (McGowan 1994; Madge & McGowan 2002).
					Ithaginis			Wagler, 1832
						cruentus		(Hardwicke, 1821)	Blood Pheasant	OR	Himalayas
							cruentus	(Hardwicke, 1821)			n Nepal and sc Tibet
							affinis	Beebe, 1912			Sikkim (ne India), w Bhutan and sse Tibet
							tibetanus	Baker, ECS, 1914			e Bhutan and se Tibet
							kuseri	Beebe, 1912			n Assam and e Arunachal Pradesh (ne India), ese Tibet and nw Yunnan (sw China)
							marionae	Mayr, 1941			w Yunnan (sw China) and ne Myanmar
							rocki	Riley, 1925			nw Yunnan (sw China)		SSP	Includes holoptilus.
							clarkei	Rothschild, 1920			Lichiang Mts. (nw Yunnan, sw China)
							geoffroyi	Verreaux, J, 1867			e Tibet and sw Sichuan (w China)
							berezowskii	Bianchi, 1904			nw Sichuan to s Gansu (c China)		SSP	Includes annae.
							beicki	Mayr & Birckhead, 1937			ne Qinghai (nc China)
							michaelis	Bianchi, 1904			n Qinghai and nw Gansu (nc China)
							sinensis	David, A, 1873			Shensi (c China)
					Tragopan			Cuvier, 1829
						melanocephalus		(Gray, JE, 1829)	Western Tragopan	OR	Himalayas
						satyra		(Linnaeus, 1758)	Satyr Tragopan	OR	Himalayas
						blythii		(Jerdon, 1870)	Blyth's Tragopan	OR	Himalayas
							molesworthi	Baker, ECS, 1914			e Bhutan and s Tibet to ne Assam (ne India)
							blythii	(Jerdon, 1870)			ne India to sw China and Myanmar
						temminckii		(Gray, JE, 1831)	Temminck's Tragopan	OR	e Himalayas to sc China
						caboti		(Gould, 1857)	Cabot's Tragopan	OR	s China
							caboti	(Gould, 1857)			se China
							guangxiensis	Cheng T & Wu M, 1979			Guangxi (sc China)
					Tetraophasis			Elliot, DG, 1871
						obscurus		(Verreaux, J, 1869)	Verreaux's Monal-Partridge	PAL	w China
						szechenyii		Madarász, G, 1885	Szechenyi's Monal-Partridge	PAL	Himalayas
					Lophophorus			Temminck, 1813
						impejanus		(Latham, 1790)	Himalayan Monal	OR	Himalayas
						sclateri		Jerdon, 1870	Sclater's Monal	OR	e Himalayas
							arunachalensis	Kumar & Singh, 2004			Arunachal Pradesh (ne India)
							sclateri	Jerdon, 1870			ne India, s Tibet and n Myanmar
							orientalis	Davison, GWH, 1974			ne Myanmar and w Yunnan (s China)
						lhuysii		Geoffroy Saint-Hilaire, A, 1866	Chinese Monal	OR	c China
					Pucrasia			Gray, GR, 1841
						macrolopha		(Lesson, RP, 1829)	Koklass Pheasant	OR	Himalayas to sc China
							castanea	Gould, 1854			e Afghanistan and nw Pakistan
							biddulphi	Marshall, GFL, 1879			Kashmir (n India)
							macrolopha	(Lesson, RP, 1829)			w Himalayas
							nipalensis	Gould, 1854			w Nepal
							meyeri	Madarász, G, 1886			w Sichuan to nw Yunnan (sc China)
							ruficollis	David, A & Oustalet, 1877			wc Sichuan to sw Gansu and s Shaanxi (c China)
							xanthospila	Gray, GR, 1864			n Shaanxi and Shaanxi to w Hebei (ne China)
							joretiana	Heude, 1883			sw Anhui (ec China)
							darwini	Swinhoe, 1872			Hubei and se Sichuan to Fujian (c China)
					Meleagris			Linnaeus, 1758
						gallopavo		Linnaeus, 1758	Wild Turkey	NA, MA	s Canada, USA and n Mexico
							silvestris	Vieillot, 1817			s Canada and c, e USA
							osceola	Scott, WED, 1890			Florida (USA)
							intermedia	Sennett, 1879			n Texas to ec Mexico
							mexicana	Gould, 1856			nw, nc Mexico		SSP	Includes onusta (McRoberts et al. 2014).
							merriami	Nelson, 1900			w USA
							gallopavo	Linnaeus, 1758			s Mexico
						ocellata		Cuvier, 1820	Ocellated Turkey	MA	se Mexico, Belize and Guatemala
					Bonasa			Stephens, 1819
						umbellus		(Linnaeus, 1766)	Ruffed Grouse	NA	Alaska, Canada and n USA
							yukonensis	Grinnell, 1916			Alaska (USA) and nw Canada
							umbelloides	(Douglas, 1829)			se Alaska (USA) through c Canada to c Oregon and nw Wyoming (USA)		SSP	Includes affinis (AOU 1957; Godfrey 1986).
							labradorensis	Ouellet, 1991			Labrador Pen. (Canada)
							castanea	Aldrich & Friedmann, 1943			Olympic Pen. (USA)
							obscura	Todd, 1947			n Ontario (Canada)
							sabini	(Douglas, 1829)			w coast of Canada and USA
							brunnescens	Conover, 1935			Vancouver I. (Canada)
							togata	(Linnaeus, 1766)			nc, ne USA and se Canada
							mediana	Todd, 1940			nc USA
							phaios	Aldrich & Friedmann, 1943			se British Columbia (Canada) to sc Idaho and e Oregon (USA)
							incana	Aldrich & Friedmann, 1943			se Idaho to c Utah (USA)
							monticola	Todd, 1940			c, ec USA
							umbellus	(Linnaeus, 1766)			ec USA		SSP	Includes helmei (Rusch et al. 2000).
					Tetrastes			Keyserling & Blasius, JH, 1840
						bonasia		(Linnaeus, 1758)	Hazel Grouse	PAL	nw, nc, ne
							rhenanus	(Kleinschmidt, 1917)			ne France, Luxembourg, Belgium and w Germany
							styriacus	(von Jordans & Schiebel, 1944)			Alps, s Poland to Hungary
							schiebeli	(Kleinschmidt, 1943)			Balkan Pen.
							rupestris	(Brehm, CL, 1831)			s Germany and Czech Rep.
							bonasia	(Linnaeus, 1758)			w, s Scandinavia and c Poland e to the Ural Mts. (Russia)
							griseonota	Salomonsen, 1947			n Sweden		SSP	Original spelling; invariable (H&M 4:45).
							sibiricus	Buturlin, 1916			ne Russia, n, c Siberia and n Mongolia
							kolymensis	Buturlin, 1916			e Siberia
							amurensis	Riley, 1916			ne China to n Korean Pen.
							yamashinai	Momiyama, 1928			Sakhalin I. (Russia)
							vicinitas	Riley, 1915			Hokkaido (Japan)
						sewerzowi		Przevalski, 1876	Chinese Grouse	PAL	c China		ENG	Change English name of China endemic Tetrastes sewerzowi to Chinese Grouse, the alternative and prevailing name.
							sewerzowi	Przevalski, 1876			nc China
							secundus	Riley, 1925			sc China
					Centrocercus			Swainson, 1832
						urophasianus		(Bonaparte, 1827)	Sage Grouse	NA	sc Canada to wc USA
						minimus		Young, Braun, C, Oyler-McCance, Hupp & Quinn, 2000	Gunnison Grouse	NA	sw Colorado and e Utah
					Dendragapus			Elliot, DG, 1864
						obscurus		(Say, 1822)	Dusky Grouse	NA	s Yukon to c Colorado		ENG	Dendragapus obscurus renamed Dusky Grouse with split of D. fuliginosus, Sooty Grouse (AOU 2006).
							richardsonii	(Douglas, 1829)			s Yukon (Canada) to Idaho, nw Wyoming and w Montana (USA)
							pallidus	Swarth, 1931			se British Columbia (Canada) to ne Oregon and w Wyoming (USA)
							oreinus	Behle & Selander, 1951			e Nevada, s Idaho and w Utah (USA)
							obscurus	(Say, 1822)			Wyoming to New Mexico and Arizona (USA)
						fuliginosus		(Ridgway, 1873)	Sooty Grouse	NA	se Alaska to s California		AS	Dendragapus fuliginosus is split from D. obscurus and renamed Sooty Grouse (AOU 2006).
							sitkensis	Swarth, 1921			se Alaska (USA)
							fuliginosus	(Ridgway, 1873)			Yukon (Canada) to nw California (USA)
							sierrae	Chapman, 1904			Washington to nc California and Nevada (USA)
							howardi	Dickey & Van Rossem, 1923			c California
					Tympanuchus			Gloger, 1841
						phasianellus		(Linnaeus, 1758)	Sharp-tailed Grouse	NA	nc, nw
							caurus	(Friedmann, 1943)			Alaska (USA) and nw Canada
							kennicotti	(Suckley, 1861)			c Northwest Territory (Canada)
							phasianellus	(Linnaeus, 1758)			c Canada
							columbianus	(Ord, 1815)			British Columbia (Canada) to w Colorado (USA)
							hueyi †	Dickerman & Hubbard, 1994			New Mexico (USA)
							jamesi	(Lincoln, 1917)			nc Alberta (Canada) to nc USA
							campestris	(Ridgway, 1884)			c Canada to Wisconsin (USA)
						cupido		(Linnaeus, 1758)	Greater Prairie Chicken	NA	sc Canada to Texas (sc USA)
							pinnatus	(Brewster, 1885)			sc Canada to ne Texas (USA)
							attwateri	Bendire, 1893			se Texas (USA)
							cupido †	(Linnaeus, 1758)			Maine to Virginia (e USA)
						pallidicinctus		(Ridgway, 1873)	Lesser Prairie Chicken	NA	c USA
					Lagopus			Brisson, 1760
						leucura		(Richardson, 1831)	White-tailed Ptarmigan	NA	w, nw
							peninsularis	Chapman, 1902			sc Alaska and Yukon
							leucura	(Richardson, 1831)			w Canada
							rainierensis	Taylor, W, 1920			c, s Washington (USA)
							saxatilis	Cowan, 1939			Vancouver I. (Canada)
							altipetens	Osgood, 1901			Rocky Mts. from Montana to New Mexico (USA)
						lagopus		(Linnaeus, 1758)	Willow Ptarmigan	NA, PAL	n
							scotica	(Latham, 1787)			Britain and Ireland		PS	Red Grouse Lagopus scotica is a proposed split from Willow Ptarmigan based on molecular evidence and differences in plumage (Sangster et al. 2022).
							variegata	Salomonsen, 1936			islets off w Norway
							lagopus	(Linnaeus, 1758)			Scandinavia and n Russia
							rossica	Serebrovski, 1926			Baltic States to c Russia
							koreni	Thayer & Bangs, 1914			Siberia to Kamchatka Pen.
							maior	Lorenz, T, 1904			n Kazakhstan and sw Siberia
							brevirostris	Hesse, 1912			e Kazakhstan to sc Siberia and w Mongolia
							kozlowae	Portenko, 1931			n Mongolia and s Siberia
							sserebrowsky	Domaniewski, 1933			ne Mongolia to se Siberia and ne China
							okadai	Momiyama, 1928			Sakhalin I. (Russia)
							alascensis	Swarth, 1926			Alaska (USA)
							alexandrae	Grinnell, 1909			Aleutian Is., Kodiak I., s, se Alaskan islands (USA) and nw British Columbia (Canada)		SSP	Includes muriei (Hannon et al. 1998).
							leucoptera	Taverner, 1932			northernmost Canada and its Arctic islands
							alba	(Gmelin, JF, 1789)			n Canada
							ungavus	Riley, 1911			ne Canada
							alleni	Stejneger, 1884			Newfoundland (Canada)
						muta		(Montin, 1781)	Rock Ptarmigan	NA, PAL	n
							muta	(Montin, 1781)			n Scandinavia to Kola Pen. (nw Russia)
							millaisi	Hartert, EJO, 1923			Scotland
							helvetica	(Thienemann, 1829)			Alps
							pyrenaica	Hartert, EJO, 1921			c, e Pyrenees (France and Spain)
							pleskei	Serebrovski, 1926			n Siberia
							nadezdae	Serebrovski, 1926			s Siberia and n Mongolia
							gerasimovi	Red'kin, 2005			Karaginskiy Is. (Russia)
							ridgwayi	Stejneger, 1884			Commander Is. (Russia)
							kurilensis	Kuroda, Nm, 1924			Kuril Is. (Russia)
							japonica	Clark, AH, 1907			Honshu (Japan)
							evermanni	Elliot, DG, 1896			Attu I. (w Aleutian Is., USA)
							townsendi	Elliot, DG, 1896			Kiska I., Amchitka, Little Sitkin and Rat Is. (w Aleutian Is., USA)		SSP	Includes gabrielsoni (Montgomerie & Holder 2008).
							atkhensis	Turner, 1882			Tanaga I., Adak I. and Atka I. (wc Aleutian Is., USA)		SSP	Includes sanfordi and chamberlaini (Montgomerie & Holder 2008).
							yunaskensis	Gabrielson & Lincoln, 1951			Yunaska I. (c Aleutian Is., USA)
							nelsoni	Stejneger, 1884			Unimak and Unalaska Is. (e Aleutian Is., USA) and s Alaska
							dixoni	Grinnell, 1909			Glacier Bay Is. and se Alaska
							rupestris	(Gmelin, JF, 1789)			n North America
							welchi	Brewster, 1885			Newfoundland (Canada)
							saturata	Salomonsen, 1950			nw Greenland
							macruros	Schiøler, 1925			ne Greenland		SSP	L. m. macruros Schiøler, 1925 replaces L. m. capta Peters, JL, 1934 (Dickinson & Remsen 2013).
							reinhardi	(Brehm, CL, 1824)			s Greenland		SSP	Add (Montgomerie & Holder 2008).
							hyperborea	Sundevall, 1845			Svalbard (Norway) and Franz Josef Land (Russia)
							islandorum	(Faber, 1822)			Iceland
					Falcipennis			Elliot, DG, 1864
						falcipennis		(Hartlaub, 1855)	Siberian Grouse	PAL	e Siberia and Sakhalin I.
					Canachites			Stejneger, 1885					TAX	Spruce Grouse and Siberian Grouse do not form a monophyletic clade in recent phylogenetic analyses, but rather Siberian Grouse is a basal taxon within a clade that includes Spruce Grouse, Tetrao and Lyrurus (Kimball et al. 2011; Persons et al. 2016; Kimball et al. 2021). Recognize the resurrected genus Canachites as distinct from Falcipennis (AOS 2021).
						canadensis		(Linnaeus, 1758)	Spruce Grouse	NA	Alaska, Canada and n USA
							osgoodi	Bishop, 1900			n Alaska (USA)
							atratus	Grinnell, 1910			s Alaska (USA)
							canadensis	(Linnaeus, 1758)			c Alberta to Labrador and Nova Scotia (Canada)
							canace	(Linnaeus, 1766)			se Canada and ne USA
							isleibi	(Dickerman & Gustafson, 1996)			se Alaska (USA)
							franklinii	(Douglas, 1829)			se Alaska to nw Wyoming and Idaho (USA)
					Tetrao			Linnaeus, 1758
						urogallus		Linnaeus, 1758	Western Capercaillie	PAL	nw, nc
							cantabricus	Castroviejo, 1967			nw Spain
							aquitanicus	Ingram, C, 1915			Pyrenees (France and Spain)
							crassirostris	Brehm, CL, 1831			Germany and Poland to the Balkan Pen.		SSP	Replaces T. u. major (Dickinson & Remsen 2013). Includes rudolfi (Madge & McGowan 2002).
							volgensis	Buturlin, 1907			s, c Belarus and ec Russia
							urogallus	Linnaeus, 1758			Scotland and Scandinavia to the White Sea (Russia)
							kureikensis	Buturlin, 1927			nw Russia
							uralensis	Nazarov, 1886			sw Russia
							taczanowskii	(Stejneger, 1885)			c Siberia to nw Mongolia and n Korean Pen.
						urogalloides		Middendorff, 1853	Black-billed Capercaillie	PAL	ne		TAX	Tetrao urogalloides Middendorf, 1853 has precedence over Tetrao parvirostris Bonaparte, 1856 (H&M 4:47).
							urogalloides	Middendorff, 1853			ne Asia
							kamtschaticus	Kittlitz, 1858			Kamchatka Pen.
					Lyrurus			Swainson, 1832
						tetrix		(Linnaeus, 1758)	Black Grouse	PAL	n
							britannicus	Witherby & Lönnberg, 1913			Scotland, Wales and n England		SSP	May not be distinct from nominate on mtDNA (Corrales et al. 2014), but female plumages distinct (Cramp & Simmons 1980).
							tetrix	(Linnaeus, 1758)			Scandinavia to s France and n Italy to ne Siberia
							viridanus	(Lorenz, T, 1891)			se Russia to sw Siberia		SSP	Subspecies viridanus may not be distinct from nominate based on mtDNA (Corrales et al. 2014). Variation clinal (Cramp & Simmons 1980). Includes tschusii (Dickinson & Remsen 2013).
							baikalensis	(Lorenz, T, 1911)			se Siberia to n Mongolia and nw Manchuria (China)		SSP	Subspecies status unsettled (Corrales et al. 2014).
							mongolicus	(Lönnberg, 1904)			e Kyrgyzstan and nw China to e Kazakhstan, sc Siberia and w Mongolia
							ussuriensis	(Kohts, 1911)			e Siberia and ne China to nw Korean Pen.
						mlokosiewiczi		(Taczanowski, 1875)	Caucasian Grouse	PAL	montane far sw Russia e to ne Azerbaijan and s to ne Turkey, Armenia and far nw Iran
					Rhizothera			Gray, GR, 1841
						longirostris		(Temminck, 1815)	Long-billed Partridge	OR	Malay Pen., Sumatra and Borneo
						dulitensis		Ogilvie-Grant, 1895	Dulit Partridge	OR	montane n Borneo (no recent records)		ENG	Change English name of Rhizothera dulitensis from Hose's Partridge to Dulit Partridge (Eaton et al. 2012; HBW/BirdLife/Clements).
					Perdix			Brisson, 1760
						hodgsoniae		(Hodgson, 1856)	Tibetan Partridge	PAL	c Asia
							caraganae	Meinertzhagen, R & Meinertzhagen, A, 1926			w Tibet
							hodgsoniae	(Hodgson, 1856)			se Tibet, Bhutan, Nepal and n India
							sifanica	Przevalski, 1876			e Tibet to wc China
						perdix		(Linnaeus, 1758)	Grey Partridge	PAL	w, wc
							perdix	(Linnaeus, 1758)			s Scandinavia and Britain to Bulgaria and Greece
							armoricana	Hartert, EJO, 1917			w, s France
							sphagnetorum	(Altum, 1894)			ne Netherlands and nw Germany
							hispaniensis	Reichenow, 1892			ne Portugal and n Spain
							italica †	Hartert, EJO, 1917			Italy
							lucida	(Altum, 1894)			Finland to the Ural Mts. and n Caucasus
							canescens	Buturlin, 1906			Turkey to the Caucasus and nw Iran
							robusta	Homeyer & Tancre, 1883			Ural Mts. to sw Siberia and nw China
						dauurica		(Pallas, 1811)	Daurian Partridge	PAL	Kyrgyzstan and ne Kazakhstan through w, n Xinjiang, sw Siberia and Mongolia e to Transbaikalia, Amurland (ne Russia) and ne China
							dauurica	(Pallas, 1811)			Kyrgyzstan and ne Kazakhstan through w, n Xinjiang, sw Siberia, Mongolia, Xinghai and Gansu (nc China)
							suschkini	Poliakov, 1915			Transbaikalia and Amurland (ne Russia) and ne China
					Syrmaticus			Wagler, 1832
						soemmerringii		(Temminck, 1830)	Copper Pheasant	PAL	Honshu, Shikoku, and Kyushu (c, s Japan)
							scintillans	(Gould, 1866)			n, c Honshu (c Japan)
							subrufus	(Kuroda, Nm, 1919)			c, sw Honshu and sw Shikoku (c Japan)
							intermedius	(Kuroda, Nm, 1919)			Shikoku and se, sw Honshu (c Japan)
							soemmerringii	(Temminck, 1830)			n, c Kyushu (s Japan)
							ijimae	(Dresser, 1902)			se Kyushu (s Japan)
						reevesii		(Gray, JE, 1829)	Reeves's Pheasant	PAL	n, c China
						mikado		(Ogilvie-Grant, 1906)	Mikado Pheasant	OR	Taiwan
						ellioti		(Swinhoe, 1872)	Elliot's Pheasant	OR	se China
						humiae		(Hume, 1881)	Mrs. Hume's Pheasant	OR	ne India to sw China (Yunnan) and n Thailand
							humiae	(Hume, 1881)			ne India and n Myanmar
							burmanicus	(Oates, 1898)			ne Myanmar, sw China (Yunnan) to n Thailand
					Chrysolophus			Gray, JE, 1834
						pictus		(Linnaeus, 1758)	Golden Pheasant	OR	c, s China
						amherstiae		(Leadbeater, 1829)	Lady Amherst's Pheasant	OR	ne Myanmar, se Tibet and sw China
					Phasianus			Linnaeus, 1758
						colchicus		Linnaeus, 1758	Common Pheasant	PAL, OR	c, e Eurasia, s China, Taiwan and n Vietnam
							septentrionalis	Lorenz, T, 1889			n Caucasus (s Russia)
							colchicus	Linnaeus, 1758			Transcaucasia (Georgia, Armenia and Azerbaijan)
							talischensis	Lorenz, T, 1889			se Transcaucasia (Azerbaijan and nc Iran)
							persicus	Severtsov, 1875			sw Turkmenistan and ne Iran
							principalis	Sclater, PL, 1885			se Turkmenistan and nw Afghanistan
							chrysomelas	Severtsov, 1875			n Turkmenistan and w Uzbekistan
							zarudnyi	Buturlin, 1904			e Turkmenistan
							bianchii	Buturlin, 1904			se Uzbekistan, sw Tajikistan and ne Afghanistan
							zerafschanicus	Tarnovski, 1891			s Uzbekistan
							turcestanicus	Lorenz, T, 1896			s Kazakhstan
							mongolicus	Brandt, JF, 1844			se Kazakhstan and n Kyrgyzstan
							shawii	Elliot, DG, 1870			w China
							tarimensis	Pleske, 1889			Tarim Basin to Lop Nur (w China)
							vlangalii	Przevalski, 1876			Qaidam Basin (wc China)
							strauchi	Przevalski, 1876			ne Qinghai (c China)
							sohokhotensis	Buturlin, 1908			e Gansu (c China)
							satscheuensis	Pleske, 1892			w Gansu (nc China)
							hagenbecki	Rothschild, 1901			w Mongolia
							edzinensis	Sushkin, 1926			sc Mongolia
							alaschanicus	Alphéraky & Bianchi, 1908			Ningxia (nc China)
							kiangsuensis	Buturlin, 1904			ne China
							karpowi	Buturlin, 1904			ne China to Korean Pen.
							pallasi	Rothschild, 1903			se Siberia, ne China and ne Korean Pen.
							suehschanensis	Bianchi, 1906			nw Sichua and s Gansu (wc China)
							elegans	Elliot, DG, 1870			w Sichuan to nw Yunnan (wc China), ne Myanmar and e Tibet
							decollatus	Swinhoe, 1870			c China
							rothschildi	La Touche, 1922			se Yunnan (sc China) and nw Vietnam
							takatsukasae	Delacour, 1927			sw Guangdong (s China) and ne Vietnam
							torquatus	Gmelin, JF, 1789			e China
							formosanus	Elliot, DG, 1870			Taiwan
						versicolor		Vieillot, 1825	Green Pheasant	OR	Honshu to Yakushima and Tanegashima, se of Kyushu (c, s Japan)		AS	Phasianus versicolor is split from P. colchicus (Dickinson 2003).
							robustipes	Kuroda, Nm, 1919			nw Honshu and Sado (c Japan)
							tohkaidi	Momiyama, 1922			c, w Honshu and Shikoku (c Japan)
							tanensis	Kuroda, Nm, 1919			s Honshu, Izu Is. (se of Honshu), Kyushu and Yakushima and Tanegashima, se of Kyushu (c, s Japan)
							versicolor	Vieillot, 1825			w Honshu and Kyushu (c, s Japan)
					Catreus			Cabanis, 1851
						wallichii		(Hardwicke, 1827)	Cheer Pheasant	OR	Himalayas
					Crossoptilon			Hodgson, 1838
						harmani		Elwes, 1881	Tibetan Eared Pheasant	OR	Tibet
						crossoptilon		(Hodgson, 1838)	White Eared Pheasant	OR	wc, sc China and Tibet
							dolani	Meyer de Schauensee, 1937			se Qinghai (wc China)
							crossoptilon	(Hodgson, 1838)			se Tibet, sw China
							lichiangense	Delacour, 1945			n Yunnan to sw Sichuan (sc China)
							drouynii	Verreaux, J, 1868			e Tibet
						mantchuricum		Swinhoe, 1863	Brown Eared Pheasant	PAL	ne China
						auritum		(Pallas, 1811)	Blue Eared Pheasant	PAL	c China
					Lophura			Fleming, J, 1822
						edwardsi		(Oustalet, 1896)	Edwards's Pheasant	OR	c Vietnam		TAX	Edwards's Pheasant includes Vietnamese Pheasant (L. hatinhensis). Its taxonomic status is uncertain, but species description inadequate and hypotheses re variation in Edwards's Pheasant unresolved (McGowan 1994; HBW 2/IBC; Madge & McGowan 2002; Hennache et al. 2002; Penhallurick & Rheindt comments March 2012).
						swinhoii		(Gould, 1863)	Swinhoe's Pheasant	OR	Taiwan
						bulweri		(Sharpe, 1874)	Bulwer's Pheasant	OR	Borneo
						leucomelanos		(Latham, 1790)	Kalij Pheasant	OR	n Pakistan to w Thailand
							hamiltonii	(Gray, JE, 1829)			n Pakistan to w Nepal
							leucomelanos	(Latham, 1790)			c Nepal
							melanota	(Hutton, T, 1848)			e Nepal to w Bhutan
							moffitti	(Hachisuka, 1938)			c Bhutan
							lathami	(Gray, JE, 1829)			e Bhutan and s Tibet to n Myanmar
							williamsi	(Oates, 1898)			w Myanmar
							oatesi	(Ogilvie-Grant, 1893)			wc Myanmar
							lineata	(Vigors, 1831)			ec Myanmar and w Thailand
							crawfurdii	(Gray, JE, 1829)			se Myanmar and sw Thailand
						nycthemera		(Linnaeus, 1758)	Silver Pheasant	OR	se Asia
							omeiensis	Cheng T, Chang C & Tang R, 1964			c, s Sichuan (sc China)
							rongjiangensis	Tan Y & Wu Z, 1981			se Guizhou (sc China)
							nycthemera	(Linnaeus, 1758)			Guangxi, Guangdong (s China) and ne Vietnam
							fokiensis	Delacour, 1948			nw Fokien (se China)
							whiteheadi	(Ogilvie-Grant, 1899)			Hainan I. (s China)
							occidentalis	Delacour, 1948			nw Yunnan (sw China) and ne Myanmar
							rufipes	(Oates, 1898)			sw Yunnan (sw China) and nc Myanmar
							jonesi	(Oates, 1903)			e Myanmar to s China and n Thailand
							ripponi	(Sharpe, 1902)			ec Myanmar
							beaulieui	Delacour, 1948			sw Yunnan (sc China), n Laos and nw Vietnam
							berliozi	(Delacour & Jabouille, 1928)			nc Vietnam
							beli	(Oustalet, 1898)			wc Vietnam
							annamensis	(Ogilvie-Grant, 1906)			sc Vietnam
							lewisi	(Delacour & Jabouille, 1928)			sw Cambodia and se Thailand
							engelbachi	Delacour, 1948			s Laos
						erythrophthalma		(Raffles, 1822)	Crestless Fireback	OR	Malay Pen., Sumatra and Borneo
							erythrophthalma	(Raffles, 1822)			Malay Pen. and Sumatra
							pyronota	(Gray, GR, 1841)			n Borneo
						diardi		(Bonaparte, 1856)	Siamese Fireback	OR	se Asia
						inornata		(Salvadori, 1879)	Salvadori's Pheasant	OR	montane Sumatra
							inornata	(Salvadori, 1879)			montane s Sumatra
							hoogerwerfi	(Chasen, 1939)			montane n Sumatra		AL, SSP	Overdue lump (10.1) of poorly known 'Hoogerwerf's Pheasant originally based on minor differences between females; males indistinguishable (Sözer et al. 2006; HBW; Eaton et al. 2016). Treat as a subspecies.
						ignita		(Shaw, 1798)	Crested Fireback	OR	Malay Pen., Sumatra and Borneo
							rufa	(Raffles, 1822)			Malay Pen. and n, c Sumatra
							macartneyi	(Temminck, 1813)			se Sumatra
							nobilis	(Sclater, PL, 1863)			n Borneo
							ignita	(Shaw, 1798)			Bangka (e of s Sumatra) and s Borneo
					Rheinardia			Maingonnat, 1882
						ocellata		(Elliot, DG, 1871)	Vietnamese Crested Argus	OR	c Vietnam, e Laos		ENG	Change English name from Crested Argus to Vietnamese Crested Argus with split of R. nigrescens (Davison et al. 2020).
						nigrescens		Rothschild, 1902	Malayan Crested Argus	OR	c Malay Pen.		AS, ENG	Malayan Crested Argus Rheinardia nigrescens is split from (Vietnamese) Crested Argus based on plumage, crest morphology and color, and vocalizations (Sibley & Monroe 1990; Davison et al. 2020; Rheindt pers. comm.). Change English name from Malaysian Crested Argus to Malayan Crested Argus to align with other species whose range is limited to the Malay Pen.
					Argusianus			Gray, GR, 1849
						argus		(Linnaeus, 1766)	Great Argus	OR	Malay Pen., Sumatra and Borneo
							grayi	(Elliot, DG, 1865)			Borneo
							argus	(Linnaeus, 1766)			Malay Pen. and Sumatra
					Afropavo			Chapin, 1936
						congensis		Chapin, 1936	Congo Peafowl	AF	DR Congo		ENG	Modify English name to prevailing consensus of Peafowl, not Peacock.
					Pavo			Linnaeus, 1758
						cristatus		Linnaeus, 1758	Indian Peafowl	OR	India, Pakistan and Sri Lanka
						muticus		Linnaeus, 1766	Green Peafowl	OR	se Asia to Java
							spicifer	Shaw, 1804			ne India and Bangladesh to w Myanmar
							imperator	Delacour, 1949			e Myanmar to Thailand, Indochina and s China
							muticus	Linnaeus, 1766			Malaysian Pen. (extinct) and Java
					Tropicoperdix			Blyth, 1859					TAX, PHY	Tropicoperdix is resurrected for two species formerly assigned to Arborophila but which belong to a different clade (Chen et al. 2015, 2018).
						chloropus		Blyth, 1859	Green-legged Partridge	OR	se Asia		TAX	Green-legged Partridge includes subspecies tonkinensis of n Vietnam previously assigned to Scaly-breasted (=Chestnut-necklaced) Partridge (Clements 2006; Rheindt unpublished).
							chloropus	Blyth, 1859			sw China to Myanmar and w Thailand
							cognacqi	Delacour & Jabouille, 1924			sc Vietnam
							merlini	Delacour & Jabouille, 1924			wc Vietnam
							vivida	Delacour, 1926			ec Vietnam
							peninsularis	(Meyer de Schauensee, 1941)			sw Thailand
							olivacea	Delacour & Jabouille, 1928			Laos and Cambodia
							tonkinensis	Delacour, 1927			n, nc Vietnam
						charltonii		(Eyton, 1845)	Chestnut-necklaced Partridge	OR	Malay Pen., Sumatra and Borneo		ENG	Change English name of Tropicoperdix charltonii from Scaly-breasted Partridge to Chestnut-necklaced Partridge to conform to current usage for charltoni s.s.
							charltonii	(Eyton, 1845)			s Thailand and s Myanmar to Malay Pen.
							atjenensis	(Meyer de Schauensee & Ripley, 1940)			n, s Sumatra
							graydoni	(Sharpe & Chubb, C, 1906)			n Borneo
					Haematortyx			Sharpe, 1879
						sanguiniceps		Sharpe, 1879	Crimson-headed Partridge	OR	montane Borneo
					Galloperdix			Blyth, 1845
						spadicea		(Gmelin, JF, 1789)	Red Spurfowl	OR	India and Nepal
							spadicea	(Gmelin, JF, 1789)			w Nepal and n, c India
							caurina	Blanford, 1898			s Rajasthan (w India)
							stewarti	Baker, ECS, 1919			c, s Kerala (s India)
						lunulata		(Valenciennes, 1825)	Painted Spurfowl	OR	India
						bicalcarata		(Forster, JR, 1781)	Sri Lanka Spurfowl	OR	Sri Lanka
					Polyplectron			Temminck, 1807
						napoleonis		Lesson, RP, 1831	Palawan Peacock-Pheasant	OR	Palawan (sw Philippines)
						schleiermacheri		Brüggemann, 1877	Bornean Peacock-Pheasant	OR	Borneo
						malacense		(Scopoli, 1786)	Malayan Peacock-Pheasant	OR	sw Thailand and Malay Pen.
						germaini		Elliot, DG, 1866	Germain's Peacock-Pheasant	OR	Vietnam
						katsumatae		Rothschild, 1906	Hainan Peacock-Pheasant	OR	Hainan Is.		AS	Polyplectron katsumatae is split from genetically distinct P. bicalcaratum (Chang et al. 2008).
						bicalcaratum		(Linnaeus, 1758)	Grey Peacock-Pheasant	OR	Sikkim to c Vietnam		TAX, SSP	Treat as monotypic; includes bakeri and ghigii. Differences attributed to individual variation (Penhallurick & Walters 2005).
						inopinatum		(Rothschild, 1903)	Mountain Peacock-Pheasant	OR	Malay Pen.
						chalcurum		Lesson, RP, 1831	Bronze-tailed Peacock-Pheasant	OR	montane Sumatra
							scutulatum	Chasen, 1941			montane n Sumatra
							chalcurum	Lesson, RP, 1831			montane s Sumatra
					Bambusicola			Gould, 1863
						fytchii		Anderson, 1871	Mountain Bamboo Partridge	OR	ne India to Myanmar and sc China
							fytchii	Anderson, 1871			Yunnan and w Sichuan (sc China) to Myanmar and n Vietnam
							hopkinsoni	Godwin-Austen, 1874			ne India, Bangladesh and w Myanmar
						thoracicus		(Temminck, 1815)	Chinese Bamboo Partridge	OR	s China
						sonorivox		Gould, 1863	Taiwan Bamboo Partridge	OR	Taiwan		AS	Taiwanese Bamboo Partridge is split from Chinese Bamboo Partridge (Collar 2004; Hung et al. 2014; HBW Alive; Clements et al. 2015).
					Gallus			Brisson, 1760
						varius		(Shaw, 1798)	Green Junglefowl	OR	Java, Bali and Lombok to Alor (w, ec Lesser Sundas)		SEQ	Sequence based on Tiley et al. (2020).
						gallus		(Linnaeus, 1758)	Red Junglefowl	OR	India and se Asia
							murghi	Robinson & Kloss, 1920			n India, Nepal, Bhutan and Bangladesh
							spadiceus	(Bonnaterre, 1792)			ne India to s China, Malay Pen. and n Sumatra
							jabouillei	Delacour & Kinnear, 1928			s China to n Vietnam and n Laos
							gallus	(Linnaeus, 1758)			s Myanmar through Indochina
							bankiva	Temminck, 1813			Java and Bali
						sonneratii		Temminck, 1813	Grey Junglefowl	OR	India
						lafayettii		Lesson, RP, 1831	Sri Lanka Junglefowl	OR	Sri Lanka		TAX	Original spelling lafayetii emended to lafayettii (H&M 4:41).
					Peliperdix			Bonaparte, 1856
						lathami		(Hartlaub, 1854)	Latham's Francolin	AF	w, c
							lathami	(Hartlaub, 1854)			Sierra Leone to nw DR Congo and Angola
							schubotzi	(Reichenow, 1912)			w DR Congo to sw Sudan, w Uganda and nw Tanzania
					Ortygornis			Reichenbach, 1852					TAX	Ortygornis is resurrected for a discrete clade that includes Crested, Grey and Swamp Francolins (Mandiwana-Neudani et al. 2019b; Kimball et al. 2021).
						sephaena		(Smith, A, 1836)	Crested Francolin	AF	e, se		TAX	Crested Francolin is sister to Grey Francolin and Swamp Francolin based on phylogenetic analysis. Move from the monotypic genus Dendroperdix to Ortygornis (Mandiwana-Neudani et al. 2019b; Kimball et al. 2021).
							grantii	(Hartlaub, 1866)			s Sudan and w Ethiopia to nc Tanzania
							rovuma	(Gray, GR, 1867)			e Kenya to n Mozambique
							spilogaster	(Salvadori, 1888)			e Ethiopia, Somalia and ne Kenya
							zambesiae	(Mackworth-Praed, 1920)			wc Mozambique to Namibia and s Angola
							sephaena	(Smith, A, 1836)			e Zimbabwe to se Botswana, s Mozambique and ne South Africa
						pondicerianus		(Gmelin, JF, 1789)	Grey Francolin	PAL, OR	se Iran through India and Sri Lanka		TAX	Move Grey Francolin from Francolinus to the resurrected genus Ortygornis (Mandiwana-Neudani et al. 2019b; Kimball et al. 2021).
							mecranensis	(Zarudny & Härms, 1913)			s Iran and s Pakistan
							interpositus	(Hartert, EJO, 1917)			e Pakistan, n India and Nepal
							pondicerianus	(Gmelin, JF, 1789)			s India and Sri Lanka
						gularis		(Temminck, 1815)	Swamp Francolin	OR	n India and Nepal to Bangladesh		TAX	Move Swamp Francolin from Francolinus to the resurrected genus Ortygornis (Mandiwana-Neudani et al. 2019b; Kimball et al. 2021).
					Francolinus			Stephens, 1819
						pintadeanus		(Scopoli, 1786)	Chinese Francolin	OR	se Asia
							phayrei	(Blyth, 1843)			ne India to s China and Indochina
							pintadeanus	(Scopoli, 1786)			se China
						francolinus		(Linnaeus, 1766)	Black Francolin	PAL, OR	Asia Minor to Bangladesh
							francolinus	(Linnaeus, 1766)			Cyprus and Asia Minor s to Israel and e to Iran and Turkmenistan
							arabistanicus	Zarudny & Härms, 1913			c, s Iraq and sw Iran
							bogdanovi	Zarudny, 1906			s Iran, s Afghanistan and sw Pakistan
							henrici	Bonaparte, 1856			s Pakistan and w India
							asiae	Bonaparte, 1856			w, c India, Nepal and Bhutan
							melanonotus	Hume, 1888			e India and Bangladesh
						pictus		(Jardine & Selby, 1828)	Painted Francolin	OR	India and Sri Lanka
							pallidus	(Gray, JE, 1831)			nc India
							pictus	(Jardine & Selby, 1828)			c, s India
							watsoni	Legge, 1880			Sri Lanka
					Campocolinus			Crowe, Mandiwana-Neudani, Donsker, Bowie & Little, 2020					TAX	Campocolinus is a newly described genus for three species of francolin formerly assigned to Peliperdix but which are in a different clade than Latham's Francolin as demonstrated in phylogenetic analyses (Mandiwani-Neudani et al. 2019b; Crowe et al. 2020; Kimball et al. 2021).
						coqui		(Smith, A, 1836)	Coqui Francolin	AF	widespread		TAX	Move from Peliperdix to the newly described genus Campocolinus (Mandiwani-Neudani et al. 2019b; Crowe et al. 2020).
							spinetorum	(Bates, GL, 1928)			Mauritania and Mali to n Nigeria
							maharao	(Sclater, WL, 1927)			s Ethiopia and c, e Kenya
							hubbardi	(Ogilvie-Grant, 1895)			w, s Kenya and n Tanzania
							coqui	(Smith, A, 1836)			Gabon, DR Congo to s Kenya and Uganda, s to South Africa		SSP	Includes angolensis and vernayi (McGowan 1994; Hockey et al. 2005).
						albogularis		(Hartlaub, 1854)	White-throated Francolin	AF	w, sc		TAX	Move from Peliperdix to the newly described genus Campocolinus (Mandiwani-Neudani et al. 2019b; Crowe et al. 2020).
							albogularis	(Hartlaub, 1854)			Senegal and Gambia to Ivory Coast
							buckleyi	(Ogilvie-Grant, 1892)			e Ivory Coast to n Cameroon
							dewittei	(Chapin, 1937)			se DR Congo, nw Zambia and e Angola		SSP	Includes meinertzhageni (McGowan 1994).
						schlegelii		(Heuglin, 1863)	Schlegel's Francolin	AF	Cameroon to Sudan		TAX	Move from Peliperdix to the newly described genus Campocolinus (Mandiwani-Neudani et al. 2019b; Crowe et al. 2020).
					Scleroptila			Blyth, 1852
						streptophora		(Ogilvie-Grant, 1891)	Ring-necked Francolin	AF	Cameroon, Uganda, Kenya and Tanzania
						levaillantii		(Valenciennes, 1825)	Red-winged Francolin	AF	ec, sc, s
							kikuyuensis	(Ogilvie-Grant, 1897)			e DR Congo to wc Kenya s to Angola and Zambia
							crawshayi	(Ogilvie-Grant, 1896)			n Malawi
							levaillantii	(Valenciennes, 1825)			Zimbabwe and e South Africa
						finschi		(Barboza du Bocage, 1881)	Finsch's Francolin	AF	Gabon to sw DR Congo and w Angola
						psilolaema		(Gray, GR, 1867)	Moorland Francolin	AF	c, s Ethiopia
						elgonensis		(Ogilvie-Grant, 1891)	Elgon Francolin	AF	e Uganda to c Kenya		AS	Elgon Francolin Scleroptila elgonensis is split from Moorland Francolin S. psilolaema based on differences in vocalizations and plumage (Hunter et al. 2019; HBW/BirdLife; N. Redman in litt).
						afra		(Latham, 1790)	Grey-winged Francolin	AF	Lesotho and South Africa		TAX	Correct species name for Grey-winged Francolin is afra, not africana (Wolters 1975; Zoonomen; Penhallurick, World Bird Info).
						gutturalis		(Rüppell, 1835)	Orange River Francolin	AF	ne, s		TAX	The name gutturalis (Rüppell, 1835) has priority over levalliantoides (Smith, A, 1836) when the two taxa are considered conspecific, as here.
							gutturalis	(Rüppell, 1835)			Eritrea and n Ethiopia		PS	"Archer's Francolin" including gutturalis, archeri and lorti is distinct genetically and morphologically (Mandiwana-Neudani et al. 2019b).
							archeri	(Sclater, WL, 1927)			s Ethiopia, se Sudan, n Uganda and nw Kenya
							lorti	(Sharpe, 1897)			n Somalia
							jugularis	(Büttikofer, 1889)			sw Angola
							pallidior	(Neumann, 1908)			n Namibia
							levalliantoides	(Smith, A, 1836)			e Namibia and s Botswana to c South Africa		TAX	Change frequently used levaillantoides to original spelling levalliantoides (Zoonomen; H&M 4).
						shelleyi		(Ogilvie-Grant, 1890)	Shelley's Francolin	AF	e, se
							uluensis	(Ogilvie-Grant, 1892)			c, s Kenya and n Tanzania
							macarthuri	(Van Someren, 1938)			Chyulu Hills (se Kenya)
							shelleyi	(Ogilvie-Grant, 1890)			s Uganda and c Tanzania to n South Africa and w Mozambique		SSP	Includes canidorsalis (Hockey et al. 2005).
							whytei	(Neumann, 1908)			se DR Congo, Zambia and n Malawi
					Tetraogallus			Gray, JE, 1832
						tibetanus		Gould, 1854	Tibetan Snowcock	PAL	Himalayas
							tschimenensis	Sushkin, 1926			Kun Lun and Altun Shan Mts. (n Tibet, nw China)
							tibetanus	Gould, 1854			e Afghanistan to w Tibetan Plateau and n India
							aquilonifer	Meinertzhagen, R & Meinertzhagen, A, 1926			n Nepal to n Bhutan, ne India and sw China
							yunnanensis	Yang L & Xu Y 1987			n Yunnan (sc China)
							henrici	Oustalet, 1892			e Xizang and w Sichuan (c China)
							przewalskii	Bianchi, 1907			Qinghai, n Sichuan and w Gansu (nc China)
						altaicus		(Gebler, 1836)	Altai Snowcock	PAL	montane far ne Kazakhstan, sw Siberia, n Xinjiang and w, c Mongolia
						caucasicus		(Pallas, 1811)	Caucasian Snowcock	PAL	high-montane Caucasus of sw Russia, n Georgia and n Azerbaijan
						caspius		(Gmelin, SG, 1784)	Caspian Snowcock	PAL	montane c, e Turkey, s Georgia and Azerbaijan to ne, sc Iran
							tauricus	Dresser, 1876			montane s, e Turkey and w Armenia
							caspius	(Gmelin, SG, 1784)			montane c Armenia to Kopet-Dag of sw Turkmenistan and ne Iran
							semenowtianschanskii	Zarudny, 1908			Zagros Mts. (sw Iran)
						himalayensis		Gray, GR, 1843	Himalayan Snowcock	PAL	Himalayas
							sauricus	Potapov, 1993			Tarbagatai Mts. (e Kazakhstan and w China)
							sewerzowi	Zarudny, 1910			Tien Shan Mts. (e Kazakhstan and w China)
							incognitus	Zarudny, 1911			s Tajikistan and n Afghanistan
							himalayensis	Gray, GR, 1843			e Afghanistan to nw India and w Nepal
							grombczewskii	Bianchi, 1898			s Xinjiang (w China) and n Tibet
							koslowi	Bianchi, 1898			sw Xinjiang, n Qinghai and sw Gansu (w, sw China)
					Ammoperdix			Gould, 1851
						griseogularis		(Brandt, JF, 1843)	See-see Partridge	PAL	se Turkey, n Syria, and (locally) n Saudi Arabia to s Armenia, Uzbekistan, se Turkmenistan, s Tajikistan s through Iran and Afghanistan (except ne) to sub-Himalayan Pakistan
						heyi		(Temminck, 1825)	Sand Partridge	PAL, AF	Arabian Pen., Egypt and n Sudan
							heyi	(Temminck, 1825)			Sinai Pen. (Egypt), Israel and Jordan through w Saudi Arabia
							nicolli	Hartert, EJO, 1919			ne to ec Egypt
							cholmleyi	Ogilvie-Grant, 1897			c Egypt to n Sudan
							intermedius	Hartert, EJO, 1917			sw Arabian Pen. and s Oman
					Synoicus			Gould, 1843					TAX, PHY	Synoicus is resurrected as a genus for the clade that encompasses Coturnix ypsilophora, Anurophasis monorthonyx, and the two species formerly attributed to Excalfactoria (Seabrook-Davison et al. 2009; Hosner et al. 2017; Kimball et al. 2021).
						ypsilophorus		(Bosc, 1792)	Brown Quail	AU	c, e Lesser Sundas, n, e New Guinea, Australia (except sc) and Tasmania		TAX, PHY	Move Brown Quail from Coturnix to resurrected genus Synoicus (Seabrook-Davison et al. 2009; Kimball et al. 2011). Note change of gender to masculine.
							raaltenii	(Müller, S, 1842)			Flores to Leti, Moa and Luang (e of Timor; c, e Lesser Sundas) and Tanimbar Is. (s Moluccas)
							pallidior	Hartert, EJO, 1897			Sumba and Sawu (=Savu; sw Lesser Sundas)
							saturatior	Hartert, EJO, 1930			lowland n New Guinea
							dogwa	Mayr & Rand, 1935			Trans-Fly (sc New Guinea lowlands)
							plumbeus	Salvadori, 1895			lowland ne (Huon Pen.) and se New Guinea
							monticola	Mayr & Rand, 1935			high montane se New Guinea
							mafulu	Mayr & Rand, 1935			mid-montane e, se New Guinea
							australis	(Latham, 1801)			Australia (except sc, Tasmania)
							ypsilophorus	(Bosc, 1792)			Tasmania (se Australia)
						monorthonyx		(van Oort, 1910)	Snow Mountain Quail	AU	high montane wc New Guinea		ENG, TAX	Snow Mountain Quail, not Snow Mountains Quail (Beehler & Pratt 2016). Reassign Snow Mountain Quail from the monotypic genus Anurophasis to Synoicus based on phylogenetic analysis that shows it is sister to Brown Quail Synoicus ypsilophorus (Hosner et al. 2017).
						chinensis		(Linnaeus, 1766)	King Quail	OR, AU	widespread		TAX, PHY	King Quail is moved from Coturnix to Excalfactoria (Crowe et al. 2006; Christidis & Boles 2008). King Quail is moved from Excalfactoria to Synoicus based on phylogenetic analysis (Seabrook-Davison et al. 2009; Kimball et al. 2021). Note change of gender to masculine.
							chinensis	(Linnaeus, 1766)			India to Sri Lanka, Malay Pen., Sumatra, Java, Indochina, se China and Taiwan		SSP	Includes palmeri (Mees 2006).
							trinkutensis	(Richmond, 1902)			Nicobar Is.
							lineatus	(Scopoli, 1786)			Philippines and Indonesian Arch.
							lepidus	(Hartlaub, 1879)			New Guinea and Bismarck Arch.		SSP	Includes novaeguineae and papuensis (Beehler & Pratt 2016).
							victoriae	(Mathews, 1912)			Cape York Pen., ne QLD to se NSW (e Australia)		SSP	With the merger of both Coturnix ypsilophora and Excalfactoria chinensis into the genus Synoicus, S. c. australis Gould, 1865 is preoccupied by S. y. australis (Latham, 1801). Change subspecies epithet to victoriae (Mathews, 1912).
							colletti	(Mathews, 1912)			ne WA to ne NT (nc Australia)
						adansonii		(Verreaux, J & Verreaux, É, 1851)	Blue Quail	AF	widespread s of the Sahara		TAX, PHY	Blue Quail is moved from Coturnix to Excalfactoria (Crowe et al. 2006; Christidis & Boles 2008). Blue Quail is moved from Excalfactoria to Synoicus based on phylogenetic analysis (Seabrook-Davison et al. 2009; Kimball et al. 2021).
					Margaroperdix			Reichenbach, 1853
						madagarensis		(Scopoli, 1786)	Madagascar Partridge	AF	Madagascar
					Coturnix			Garsault, 1764
						coturnix		(Linnaeus, 1758)	Common Quail	AF, IO, PAL	Europe and c Asia	AF, India
							coturnix	(Linnaeus, 1758)			Europe and nw Africa to Mongolia and n India	Africa and c, s India
							conturbans	Hartert, EJO, 1917			Azores
							inopinata	Hartert, EJO, 1917			Cape Verde Is.
							africana	Temminck & Schlegel, 1849			Sub-Saharan Africa, Comoros, Madagascar and Mauritius (c Mascarenes)
							erlangeri	Zedlitz, 1912			e, ne Africa
						japonica		Temminck & Schlegel, 1848	Japanese Quail	PAL	Mongolia and e Siberia, Japan and Korean Pen.	se Asia
						delegorguei		Delegorgue, 1847	Harlequin Quail	AF	widespread
							delegorguei	Delegorgue, 1847			Africa s of the Sahara and Madagascar
							histrionica	Hartlaub, 1849			São Tomé
							arabica	Bannerman, 1929			s Arabia
						coromandelica		(Gmelin, JF, 1789)	Rain Quail	OR	Pakistan to Sri Lanka and Myanmar
						pectoralis		Gould, 1837	Stubble Quail	AU	Australia (except n)
						novaezelandiae †		Quoy & Gaimard, 1832	New Zealand Quail	AU	New Zealand
					Alectoris			Kaup, 1829
						barbara		(Bonnaterre, 1790)	Barbary Partridge	AF	n
							koenigi	(Reichenow, 1899)			Canary Is. and nw Morocco
							spatzi	(Reichenow, 1895)			s Morocco to c, s Algeria and s Tunisia
							barbara	(Bonnaterre, 1790)			ne Morocco to n Tunisia
							barbata	(Reichenow, 1896)			ne Libya and nw Egypt
						melanocephala		(Rüppell, 1835)	Arabian Partridge	PAL	sw Arabia to Yemen and sw Oman		SSP	Treat as monotypic. Includes dubious subspecies guichardi (Kirwan 2021).
						rufa		(Linnaeus, 1758)	Red-legged Partridge	PAL	sw Europe
							rufa	(Linnaeus, 1758)			Britain, France, n Italy and Corsica
							hispanica	(Seoane, 1894)			n, w Iberian Pen.
							intercedens	(Brehm, AE, 1857)			e, s Iberian Pen.
						chukar		(Gray, JE, 1830)	Chukar Partridge	PAL	s
							kleini	Hartert, EJO, 1925			n Greece through Bulgaria and n Turkey to the Caucasus
							cypriotes	Hartert, EJO, 1917			Crete, Rhodes, Cyprus and sw, sc Turkey
							kurdestanica	Meinertzhagen, R, 1923			se Turkey, n Syria, n Iraq to n Iran
							sinaica	(Bonaparte, 1858)			Syria to Sinai Pen. (Egypt)
							werae	(Zarudny & Loudon, 1904)			e Iraq and sw Iran
							koroviakovi	(Zarudny, 1914)			ne, e Iran to w Pakistan
							subpallida	(Zarudny, 1914)			c Turkmenistan to c Uzbekistan and n Afghanistan
							falki	Hartert, EJO, 1917			w Uzbekistan to nc Afghanistan and w China
							dzungarica	Sushkin, 1927			Tien Shan Mts. (e Kazakhstan, w China) to nw Mongolia
							pallida	(Hume, 1873)			w Xinjiang (w China)
							pallescens	(Hume, 1873)			ne Afghanistan to w Tibet
							chukar	(Gray, JE, 1830)			e Afghanistan to Nepal
							potanini	Sushkin, 1927			w Mongolia and nw China
							pubescens	(Swinhoe, 1871)			ne Xinjiang (w China) to sw Mongolia and n Ningxia (c China)
						graeca		(Meisner, 1804)	Rock Partridge	PAL	montane c, se Europe: far se France, Switzerland and sw Austria through Italy and Sicily, Balkans and Greece e to ec Bulgaria
							saxatilis	(Bechstein, 1805)			Alps from France to w Croatia
							graeca	(Meisner, 1804)			Serbia and Albania to Greece and Bulgaria
							orlandoi	Priolo, 1984			Italy
							whitakeri	Schiebel, 1934			Sicily
						philbyi		Lowe, 1934	Philby's Partridge	PAL	montane sw Saudi Arabia and nw Yemen (sw Arabian Pen.)
						magna		(Przevalski, 1876)	Przevalski's Partridge	PAL	montane n Qinghai and w, c Gansu (nc China)
							magna	(Przevalski, 1876)			n, ne Qinghai (wc China)
							lanzhouensis	Liu N, Huang Z & Wen L, 2004			Lanzhou Basin, c Gansu (nc China)
					Perdicula			Hodgson, 1837
						asiatica		(Latham, 1790)	Jungle Bush Quail	OR	India and Sri Lanka
							punjaubi	Whistler, 1939			nw India
							asiatica	(Latham, 1790)			n, c India
							vidali	Whistler & Kinnear, 1936			sw India
							vellorei	Abdulali & Reuben, 1965			s India
							ceylonensis	Whistler & Kinnear, 1936			Sri Lanka
						argoondah		(Sykes, 1832)	Rock Bush Quail	OR	India
							meinertzhageni	Whistler, 1937			w, nw India
							argoondah	(Sykes, 1832)			c, se India
							salimalii	Whistler, 1943			s India
						erythrorhyncha		(Sykes, 1832)	Painted Bush Quail	OR	India
							blewitti	(Hume, 1874)			c, se India
							erythrorhyncha	(Sykes, 1832)			sw India
						manipurensis		Hume, 1881	Manipur Bush Quail	OR	ne India and Bangladesh
							inglisi	(Ogilvie-Grant, 1909)			n Bengal to n Assam (ne India)
							manipurensis	Hume, 1881			Bangladesh to s Assam (ne India)
					Ophrysia †			Bonaparte, 1856
						superciliosa †		(Gray, JE, 1846)	Himalayan Quail	OR	n India
					Pternistis			Wagler, 1832					PHY, TAX, ENG	Revised (10.1) classification of spurfowls largely follows Mandiwana-Neudani et al. (2019). English name "spurfowl" for all the species in Pternistis follows Mandiwana-Neudani et al. (2019).
						hartlaubi		(Barboza du Bocage, 1869)	Hartlaub's Spurfowl	AF	sw Angola and c, n Namibia		SSP	Treat as monotypic; includes ovambensis, bradfieldi and crypticus (Hockey et al. 2005; Mandiwana-Neudani et al. 2019).
						camerunensis		(Alexander, 1909)	Mount Cameroon Spurfowl	AF	s Cameroon		ENG	Change from Francolin to Spurfowl follows Mandiwana-Neudani et al. (2019).
						nobilis		(Reichenow, 1908)	Handsome Spurfowl	AF	e DR Congo, sw Uganda, Rwanda and Burundi		ENG	Change from Francolin to Spurfowl follows Mandiwana-Neudani et al. (2019).
						castaneicollis		(Salvadori, 1888)	Chestnut-naped Spurfowl	AF	montane sw to ne Ethiopia and nw Somalia		SSP, ENG	Treat as monotypic; includes ogoensis and kaffanus (Mandiwana-Neudani et al. 2019). Change from Francolin to Spurfowl follows Mandiwana-Neudani et al. (2019).
						atrifrons		(Conover, 1930)	Black-fronted Spurfowl	AF	s Ethiopia		AS, ENG	Black-fronted Francolin is split from Chestnut-naped Francolin P. castaneicollis (Töpfer et al. 2014), but treated as ssp. by Mandiwana-Newdani et al. (2019) absent DNA metrics. Change from Francolin to Spurfowl follows Mandiwana-Neudani et al. (2019).
						erckelii		(Rüppell, 1835)	Erckel's Spurfowl	AF	ne Sudan, Eritrea to c Ethiopia		ENG	Change from Francolin to Spurfowl follows Mandiwana-Neudani et al. (2019).
						ochropectus		(Dorst & Jouanin, 1952)	Djibouti Spurfowl	AF	montane Djibouti		ENG	Change from Francolin to Spurfowl follows Mandiwana-Neudani et al. (2019).
						swierstrai		(Roberts, 1929)	Swierstra's Spurfowl	AF	w Angola		ENG	Change from Francolin to Spurfowl follows Mandiwana-Neudani et al. (2019).
						ahantensis		(Temminck, 1854)	Ahanta Spurfowl	AF	Senegambia to sw Nigeria		SSP, ENG	Treat as monotypic; includes hopkinsoni (Mandiwana-Neudani et al. 2019). Change from Francolin to Spurfowl follows Mandiwana-Neudani et al. (2019).
						griseostriatus		(Ogilvie-Grant, 1890)	Grey-striped Spurfowl	AF	w Angola		ENG	Change from Francolin to Spurfowl follows Mandiwana-Neudani et al. (2019).
						jacksoni		(Ogilvie-Grant, 1891)	Jackson's Spurfowl	AF	w, c Kenya		ENG	Change from Francolin to Spurfowl follows Mandiwana-Neudani et al. (2019).
						adspersus		(Waterhouse, 1838)	Red-billed Spurfowl	AF	sw Angola, n Namibia and Botswana to sw Zambia, nw Zimbabwe and nc South Africa		SSP	Treat as monotypic; includes mesicus (Mandiwana-Neudani et al. 2019).
						capensis		(Gmelin, JF, 1789)	Cape Spurfowl	AF	w, sw South Africa
						natalensis		(Smith, A, 1833)	Natal Spurfowl	AF	s Zambia and Zimbabwe to w Mozambique and ne South Africa		SSP	Treat as monotypic; includes neavei (Mandiwana-Neudani et al. 2019).
						hildebrandti		(Cabanis, 1878)	Hildebrandt's Spurfowl	AF	e, se		ENG	Change from Francolin to Spurfowl follows Mandiwana-Neudani et al. (2019).
							hildebrandti	(Cabanis, 1878)			Kenya, n, w Tanzania, se DR Congo and ne Zambia		SSP	Includes altumi and fischeri (Mandiwana-Neudani et al. 2019).
							johnstoni	(Shelley, 1894)			se Tanzania, n Mozambique and Malawi
						bicalcaratus		(Linnaeus, 1766)	Double-spurred Spurfowl	AF	w, c
							adamauae	(Neumann, 1915)			c Nigeria to Cameroon and sw Chad		SSP, ENG	Includes ogilviegranti (Mandiwana-Neudani et al. 2019). Change from Francolin to Spurfowl follows Mandiwana-Neudani et al. (2019).
							ayesha	(Hartert, EJO, 1917)			w Morocco
							bicalcaratus	(Linnaeus, 1766)			Senegambia and s Mauritania to w Nigeria		SSP	Includes thornei (Urban et al. 1986).
						squamatus		(Cassin, 1857)	Scaly Spurfowl	AF	se Nigeria to n, e DR Congo, Gabon and Congo Republic, e DR Congo to Uganda, s Kenya, Tanzania, n Malawi and c Ethiopia		ENG	Change from Francolin to Spurfowl follows Mandiwana-Neudani et al. (2019).
							squamatus	(Cassin, 1857)			se Nigeria to n, e DR Congo, Gabon and Congo Republic
							schuetti	(Cabanis, 1881)			e DR Congo to Uganda, c, sw Kenya, and c Ethiopia; also ne, se Tanzania and n Malawi (Viphya Plateau)		SSP, PS	Schuett's Spurfowl P. schuetti (including maranensis) recognized as a full species by Mandiwana-Neudani et al. (2019) is treated here as a potential split pending further examination.Tentatively includes usambarae, uzungwensis and doni (Mandiwana-Neudani et al. 2019).
							maranensis	(Mearns, 1910)			se Kenya and ne Tanzania
						icterorhynchus		(Heuglin, 1863)	Heuglin's Spurfowl	AF	s Chad and sw Sudan to n DR Congo and w Uganda		ENG	Change from Francolin to Spurfowl follows Mandiwana-Neudani et al. (2019).
						clappertoni		(Children & Vigors, 1826)	Clapperton's Spurfowl	AF	c, ne		ENG	Change from Francolin to Spurfowl follows Mandiwana-Neudani et al. (2019).
							clappertoni	(Children & Vigors, 1826)			Mali to s Sudan, e South Sudan, ne Uganda and w Ethiopia		SSP	Includes koenigseggi, heuglini, nigrosquamatus and gedgii (Mandiwana-Neudani et al. 2019).
							sharpii	(Ogilvie-Grant, 1892)			n, c Ethiopia and Eritrea
						harwoodi		(Blundell & Lovat, 1899)	Harwood's Spurfowl	AF	montane c Ethiopia		ENG	Change from Francolin to Spurfowl follows Mandiwana-Neudani et al. (2019).
						swainsonii		(Smith, A, 1836)	Swainson's Spurfowl	AF	se Angola, n Namibia and Zambia to e Botswana, n South Africa, Zimbabwe and s Mozambique		SSP	Treat as monotypic; includes lundazi (Mandiwana-Neudani et al. 2019).
						leucoscepus		(Gray, GR, 1867)	Yellow-necked Spurfowl	AF	Eritrea and e South Sudan to Somalia, Kenya and ne Tanzania
							leucoscepus	(Gray, GR, 1867)			Eritrea and adjacent n Ethiopia
							infuscatus	Cabanis, 1868			n Somalia and Djibouti s through Ethiopia, e South Sudan, s Somalia, ne Uganda, Kenya and nc Tanzania		SSP	See Mandiwana-Neudani et al. (2019).
						rufopictus		Reichenow, 1887	Grey-breasted Spurfowl	AF	nw Tanzania
						afer		(Müller, PLS, 1776)	Red-necked Spurfowl	AF	c, e, se
							cranchii	(Leach, 1818)			n Gabon and s Congo Republic through s, e DR Congo to c Angola and w Zambia to c Tanzania, w Kenya and Uganda		PS, SSP	Spilt from Red-necked Spurfowl by Mandiwana-Neudani et al. (2019) as Cranch's Spurfowl, but here treated as a potential split pending further examination. Includes harterti (Mandiwana-Neudani et al. 2019).
							afer	(Müller, PLS, 1776)			w Angola and nw Namibia
							castaneiventer	Gunning & Roberts, 1911			s, e South Africa
							humboldtii	(Peters, W, 1854)			se Kenya and n, e Tanzania to Mozambique, ne Zambia and e Zimbabwe		SSP	Includes leucoparaeus, melanogaster and swynnertoni (Mandiwana-Neudani et al. 2019).
	NEOAVES			TYPICAL BIRDS									PHY, SEQ	Neoaves includes three major components: (1) a basal unresolved polytomy of at least nine orders; (2) a Core Waterbird Clade (Aequornithes); and (3) a Core Landbird Clade (Telluraves) (Prum et al. 2015; Suh et al. 2016).
		CAPRIMULGIFORMES											TAX	Split the former Order Caprimulgiformes, which is comprised of very deeply diverged lineages, into four smaller orders (Yuri et al. 2013; Mayr 2014; Prum et al. 2015; NACC 2016-A-10; SACC 703; Chen et al. 2019).
			Caprimulgidae	Nightjars									PHY	The eared nightjars Eurostopodus are sister to rest of the Caprimulgidae (Barrowclough et al. 2006; Larsen et al. 2007), but they are not equivalent in rank to other families in the Caprimulgiformes.
					Eurostopodus			Gould, 1838					SEQ	The eared nightjars Eurostopodus are basal to rest of the Caprimulgidae, and thus placed first in the sequence of the genera (Barrowclough et al. 2006; Larsen et al. 2007).
						argus		Hartert, EJO, 1892	Spotted Nightjar	AU	Australia (except se, Tasmania)	to s Moluccas
						mystacalis		(Temminck, 1826)	White-throated Nightjar	AU	ne Cape York Pen., ne QLD to sc VIC (e Australia)	New Guinea (except nw)
						nigripennis		Ramsay, EP, 1882	Solomons Nightjar	AU	Bougainville to Isabel and New Georgia group (n, c Solomon Is.)		AS	Solomons Nightjar is split from White-throated Nightjar E. mystacalis (Cleere 2010; Dutson 2012).
						exul		Mayr, 1941	New Caledonian Nightjar	AU	Grande Terre (New Caledonia; sole record a 1939 specimen)		AS	New Caledonian Nightjar is split from White-throated Nightjar E. mystacalis (Cleere 2010; Dutson 2012; H&M 4).
						diabolicus		Stresemann, 1931	Satanic Nightjar	AU	montane n, c Sulawesi
						papuensis		(Schlegel, 1866)	Papuan Nightjar	AU	Salawati (Raja Ampat Is., nw of New Guinea) and New Guinea
						archboldi		(Mayr & Rand, 1935)	Archbold's Nightjar	AU	montane New Guinea		ENG	Change English name of Eurostopodus archboldi to Archbold's Nightjar (Gregory 2009).
					Lyncornis			Gould, 1838					PHY,TAX	Move Malaysian Eared Nightjar and Great Eared Nightjar from Eurostopodus to Lyncornis (Han et al. 2010).
						temminckii		Gould, 1838	Malaysian Eared Nightjar	OR	Malay Pen., Sumatra, Nias (w of n Sumatra), Bangka and Belitung (e of s Sumatra) and Borneo
						macrotis		(Vigors, 1831)	Great Eared Nightjar	OR, AU	widespread; also Sulawesi
							cerviniceps	Gould, 1838			Bangladesh and ne India to s China, Indochina and n Malay Pen.
							bourdilloni	Hume, 1875			sw India
							macrotis	(Vigors, 1831)			Philippines (except most West Visayas, Palawan group, and Sulu Arch.)
							jacobsoni	Junge, 1936			Simeulue (w of n Sumatra)
							macropterus	Bonaparte, 1850			Sulawesi, Sangihe and Talaud is. (n of ne Sulawesi), Banggai and Sula is. (e of Sulawesi)
					Gactornis			Han, Robbins & Braun, M, 2010
						enarratus		(Gray, GR, 1871)	Collared Nightjar	AF	nw, e Madagascar		TAX, PHY	Han et al. (2010) separates Collared Nightjar, sister to main clade of nightjars and nighthawks, as Gactornis.
					Chordeiles			Swainson, 1832
						nacunda		(Vieillot, 1817)	Nacunda Nighthawk	SA	widespread		PHY,TAX	Nacunda Nighthawk is moved from Podager to Chordeiles before Least Nighthawk, its sister species (Han et al. 2010; SACC 467).
							coryi	Agne & Pacheco, 2011			n, e Colombia and n Venezuela through Guyana and Suriname to n Brazil
							nacunda	(Vieillot, 1817)			e Peru and c Brazil to c Argentina
						pusillus		Gould, 1861	Least Nighthawk	SA	n, e
							septentrionalis	(Hellmayr, 1908)			e Colombia through Venezuela and the Guianas
							esmeraldae	Zimmer, JT & Phelps, WH, 1947			se Colombia, s Venezuela and nw Brazil
							xerophilus	Dickerman, 1988			Paraíba and Pernambuco (ne Brazil)
							novaesi	Dickerman, 1988			Maranhão and Piauí (ne Brazil)
							saturatus	Pinto & Camargo, 1957			e Bolivia and wc Brazil
							pusillus	Gould, 1861			Tocantins, Bahia and Goiás (e Brazil)
						rupestris		(Spix, 1825)	Sand-colored Nighthawk	SA	Amazonia
							xyostictus	Oberholser, 1914			c Colombia
							rupestris	(Spix, 1825)			Amazonia
						acutipennis		(Hermann, 1783)	Lesser Nighthawk	NA, MA, SA	sw USA to n Argentina
							texensis	Lawrence, 1857			sw USA to c Mexico	to n Colombia
							littoralis	Brodkorb, 1940			s Mexico to Costa Rica
							micromeris	Oberholser, 1914			s Yucatán Pen. and Belize	to Panama
							acutipennis	(Hermann, 1783)			n, c South America to n Argentina
							crissalis	Miller, AH, 1959			sw Colombia
							aequatorialis	Chapman, 1923			w Colombia, w Ecuador and nw Peru (?)
							exilis	(Lesson, RP, 1839)			w Peru
						minor		(Forster, JR, 1771)	Common Nighthawk	NA, MA	widespread	SA
							minor	(Forster, JR, 1771)			c, s Canada and c, e USA
							hesperis	Grinnell, 1905			sw Canada and w USA
							sennetti	Coues, 1888			sc Canada and c, nc USA
							howelli	Oberholser, 1914			wc USA
							henryi	Cassin, 1855			sw USA and nc Mexico
							aserriensis	Cherrie, 1896			se Texas (sc USA) and ne Mexico
							chapmani	Coues, 1888			se USA
							neotropicalis	Selander & Álvarez del Toro, 1955			e, s Mexico
							panamensis	Eisenmann, 1962			Belize and Honduras to Panama
						gundlachii		Lawrence, 1857	Antillean Nighthawk	NA	s Florida, Bahamas, Cuba, Hispaniola, Jamaica, Puerto Rico and Virgin Is.		SSP	Treat species as monotypic; includes vicinus (Guzy 2002).
					Lurocalis			Cassin, 1851
						semitorquatus		(Gmelin, JF, 1789)	Short-tailed Nighthawk	MA, SA	widespread
							stonei	Huber, 1923			se Mexico to nw Ecuador		SSP	Includes noctivagus (Ridgely & Greenfield 2001).
							semitorquatus	(Gmelin, JF, 1789)			n Colombia to the Guianas and n Brazil, Trinidad and Tobago
							schaeferi	Phelps, WH & Phelps, WH Jr, 1952			Aragua (n Venezuela)
							nattererii	(Temminck, 1822)			Amazonia s of the Amazon to n Argentina
						rufiventris		Taczanowski, 1884	Rufous-bellied Nighthawk	SA	Venezuela to Bolivia
					Nyctiprogne			Bonaparte, 1857
						leucopyga		(Spix, 1825)	Band-tailed Nighthawk	SA	Amazonia
							exigua	Friedmann, 1945			e Colombia and s Venezuela
							pallida	Phelps, WH & Phelps, WH Jr, 1952			ne Colombia and w, c Venezuela
							leucopyga	(Spix, 1825)			e Venezuela, the Guianas and n Brazil
							latifascia	Friedmann, 1945			extreme s Venezuela
							majuscula	Pinto & Camargo, 1952			ne Peru, n, e Bolivia and w, c Brazil
						vielliardi		(Lencioni-Neto, 1994)	Plain-tailed Nighthawk	SA	e Brazil
					Nyctipolus			Ridgway, 1912					TAX, PHY	Generic assignments of New World taxa, formerly placed in Caprimulgus, are revised following SACC 522, based on Han et al. (2010).
						nigrescens		(Cabanis, 1849)	Blackish Nightjar	SA	Amazonia
						hirundinaceus		(Spix, 1825)	Pygmy Nightjar	SA	ne, e Brazil
							cearae	Cory, 1917			Ceará to n Bahia (ne Brazil)
							hirundinaceus	(Spix, 1825)			Piauí to Bahia and Alagoas (e Brazil)
							vielliardi	(Ribon, 1995)			Espírito Santo (e Brazil)
					Nyctidromus			Gould, 1838
						albicollis		(Gmelin, JF, 1789)	Pauraque	MA, SA	widespread
							insularis	Nelson, 1898			Tres Marías Is. (off w Mexico)
							merrilli	Sennett, 1888			s Texas (USA) and ne Mexico
							yucatanensis	Nelson, 1901			w, e Mexico (including Yucatán Pen.) to c Guatemala
							gilvus	Bangs, 1902			c, e Panama and n Colombia
							albicollis	(Gmelin, JF, 1789)			s Guatemala to nw Peru; e Colombia, nw Peru and Venezuela through the Guianas and Brazil		SSP	Includes intercedens (Latta & Howell 1999; Holyoak 2001).
							derbyanus	Gould, 1838			Bolivia, c, s Brazil, Paraguay and ne Argentina
						anthonyi		(Chapman, 1923)	Anthony's Nightjar	SA	w Ecuador and nw Peru		PHY	Anthony's Nightjar assigned to Nyctidromus following SACC 522, based on Han et al. (2010).
					Setopagis			Ridgway, 1912					TAX, PHY	Generic assignments of New World taxa, formerly placed in Caprimulgus, are revised following SACC 522, based on Han et al. (2010).
						heterura		Todd, 1915	Todd's Nightjar	SA	ne Colombia and n, c Venezuela		AS	Todd's Nightjar Caprimulgus heterura is split from Little Nightjar C. parvula (SACC 169).
						parvula		(Gould, 1837)	Little Nightjar	SA	e Peru to e Brazil, s to c Argentina and Uruguay
						whitelyi		(Salvin, 1885)	Roraiman Nightjar	SA	tepuis of e Venezuela, w Guyana and n Brazil
						maculosa		(Todd, 1920)	Cayenne Nightjar	SA	French Guiana
					Eleothreptus			Gray, GR, 1840
						anomalus		(Gould, 1838)	Sickle-winged Nightjar	SA	se Brazil; se Paraguay to c Argentina and Uruguay
						candicans		(Pelzeln, 1867)	White-winged Nightjar	SA	n Bolivia and sc Brazil and e Paraguay		PHY	White-winged Nightjar may belong with Sickle-winged Nightjar in Eleothreptus (Cleere 2002; BLI; SACC 256). Assigned to Eleothreptus following SACC 522 based on Han et al. (2010).
					Systellura			Ridgway, 1912					TAX, PHY	Generic assignments of New World taxa, formerly placed in Caprimulgus, are revised following SACC 522 based on Han et al. (2010).
						longirostris		(Bonaparte, 1825)	Band-winged Nightjar	SA	n, w, s, se
							ruficervix	(Sclater, PL, 1866)			Colombia, Venezuela and Ecuador		PS	Rufous-naped Nightjar S. ruficervix is a proposed split from Band-winged Nightjar (Cleere 2010; SACC 677).
							roraimae	Chapman, 1929			tepuis of s Venezuela		PS	Tepui Nightjar S. roraimae is a proposed split from Band-winged Nightjar (Cleere 2010; SACC 677).
							atripunctata	Chapman, 1923			Peru to nw Argentina
							bifasciata	(Gould, 1837)			Chile and w Argentina
							pedrolimai	(Grantsau, 2008)			ne Brazil
							longirostris	(Bonaparte, 1825)			se Brazil, Paraguay, Uruguay and ne Argentina
							mochaensis	(Cleere, 2006)			c Chile
							patagonica	(Olrog, 1962)			c, s Argentina
						decussata		(Tschudi, 1844)	Tschudi's Nightjar	SA	w Peru and n Chile		AS	Tschudi's/Desert Nightjar S. decussata is split from Band-winged Nightjar (Cleere 2010; SACC 677). English name provisional.
					Uropsalis			Miller, W, 1915
						segmentata		(Cassin, 1849)	Swallow-tailed Nightjar	SA	Colombia to c Bolivia
							segmentata	(Cassin, 1849)			Colombia and Ecuador
							kalinowskii	(Berlepsch & Stolzmann, 1894)			Peru and Bolivia
						lyra		(Bonaparte, 1850)	Lyre-tailed Nightjar	SA	Venezuela to s Bolivia
							lyra	(Bonaparte, 1850)			Colombia, Venezuela and Ecuador
							peruana	(Berlepsch & Stolzmann, 1906)			Peru to w Bolivia
							argentina	Olrog, 1975			s Bolivia and n Argentina
					Hydropsalis			Wagler, 1832					PHY	White-tailed Nightjar and Spot-tailed Nightjar assigned to Hydropsalis following SACC 522, based on Han et al. (2010).
						cayennensis		(Gmelin, JF, 1789)	White-tailed Nightjar	MA, SA	Costa Rica through n SA
							albicauda	(Lawrence, 1875)			Costa Rica to n Colombia
							aperta	(Peters, JL, 1940)			w Colombia and n Ecuador
							cayennensis	(Gmelin, JF, 1789)			e Colombia through Venezuela and the Guianas to n Brazil
							insularis	(Richmond, 1902)			ne Colombia and n Venezuela and nearby islands
							leopetes	(Jardine & Selby, 1830)			Trinidad and Tobago
							manati	(Pinchon, 1963)			Martinique (Lesser Antilles)
						maculicaudus		(Lawrence, 1862)	Spot-tailed Nightjar	MA, SA	widespread
						climacocerca		(Tschudi, 1844)	Ladder-tailed Nightjar	SA	Amazonia
							schomburgki	Sclater, PL, 1866			e Venezuela and the Guianas
							climacocerca	(Tschudi, 1844)			w Amazonia
							pallidior	Todd, 1937			Santarém, w Pará (nc Brazil)
							intercedens	Todd, 1937			Obidos, w Pará (c Brazil)
							canescens	Griscom & Greenway, 1937			lower Rio Tapajós, w Pará (nc Brazil)
						torquata		(Gmelin, JF, 1789)	Scissor-tailed Nightjar	SA	Amazonia and sc se
							torquata	(Gmelin, JF, 1789)			s Suriname, Brazil and e Peru
							furcifer	(Vieillot, 1817)			s Peru to s Brazil and c Argentina
					Macropsalis			Sclater, PL, 1866
						forcipata		(Nitsch, 1840)	Long-trained Nightjar	SA	se Brazil and ne Argentina
					Siphonorhis			Sclater, PL, 1861
						brewsteri		(Chapman, 1917)	Least Poorwill	NA	Hispaniola
							brewsteri	(Chapman, 1917)			Hispaniola
							gonavensis	Garrido, 2003			Gonâve I.
						americana †		(Linnaeus, 1758)	Jamaican Poorwill	NA	Jamaica
					Nyctiphrynus			Bonaparte, 1857
						rosenbergi		(Hartert, EJO, 1895)	Choco Poorwill	SA	w Colombia and nw Ecuador
						mcleodii		(Brewster, 1888)	Eared Poorwill	MA	w Mexico
							mcleodii	(Brewster, 1888)			Chihuahua and s Sonora to Jalisco and Colima (w Mexico)
							rayi	(Miller, AH, 1948)			Guerrero (wc Mexico)
						yucatanicus		(Hartert, EJO, 1892)	Yucatan Poorwill	MA	Yucatán Pen.
						ocellatus		(Tschudi, 1844)	Ocellated Poorwill	MA, SA	widespread
							lautus	Miller, W & Griscom, 1925			e Honduras to nw Costa Rica
							ocellatus	(Tschudi, 1844)			Colombia to Peru, e Brazil and ne Argentina
					Phalaenoptilus			Ridgway, 1880
						nuttallii		(Audubon, 1844)	Common Poorwill	NA, MA	sw Canada to n Mexico
							nuttallii	(Audubon, 1844)			sw Canada, w, wc USA and n Mexico
							californicus	Ridgway, 1887			w California (USA) and n Baja California (Mexico)
							hueyi	Dickey, 1928			se California, sw Arizona (USA) and ne Baja California (Mexico)
							dickeyi	Grinnell, 1928			s Baja California (Mexico)
							adustus	Van Rossem, 1941			s Arizona (USA) and n Mexico
							centralis	Moore, RT, 1947			c Mexico
					Antrostomus			Bonaparte, 1838					PHY, TAX	Transfer the following 11 species of New World nightjars to Antrostomus following Han et al. (2010), SACC 466.
						carolinensis		(Gmelin, JF, 1789)	Chuck-will's-widow	NA	e USA	MA, SA
						rufus		(Boddaert, 1783)	Rufous Nightjar	MA, SA	widespread s from Costa Rica
							minimus	(Griscom & Greenway, 1937)			s Costa Rica to Colombia and Venezuela		SSP	Includes maximus, which is virtually unknown and taxonomically uncertain (Cleere 2010).
							rufus	(Boddaert, 1783)			s Venezuela, the Guianas and n Brazil
							otiosus	Bangs, 1911			St. Lucia (Lesser Antilles)
							rutilus	Burmeister, 1856			s Brazil and e Bolivia to n Argentina		SSP	Includes saltarius (Holyoak 2001).
						cubanensis		Lawrence, 1860	Cuban Nightjar	NA	Cuba
							cubanensis	Lawrence, 1860			Cuba
							insulaepinorum	(Garrido, 1983)			Isle of Pines
						ekmani		Lönnberg, 1929	Hispaniolan Nightjar	NA	Hispaniola		AS	Hispaniolan Nightjar is split from Cuban [Greater Antillean] Nightjar (Garrido & Reynard 1998; Cleere 2010; HBW 5).
						salvini		(Hartert, EJO, 1892)	Tawny-collared Nightjar	MA	e Mexico
						badius		Bangs & Peck, 1908	Yucatan Nightjar	MA	Yucatán Pen.
						sericocaudatus		Cassin, 1849	Silky-tailed Nightjar	SA	widespread
							mengeli	(Dickerman, 1975)			n Brazil, n Peru and n Bolivia
							sericocaudatus	Cassin, 1849			se Brazil, e Paraguay and ne Argentina
						ridgwayi		Nelson, 1897	Buff-collared Nightjar	MA	nw Mexico to Nicaragua
							ridgwayi	Nelson, 1897			se Arizona (USA) and w Mexico
							troglodytes	(Griscom, 1930)			c Guatemala, c Honduras and c Nicaragua
						vociferus		(Wilson, A, 1812)	Eastern Whip-poor-will	NA	sc, se Canada and ec, e USA	se USA and MA
						arizonae		Brewster, 1881	Mexican Whip-poor-will	NA	w USA s to Honduras	c Mexico s to Honduras	AS	Mexican Whip-poor-will is split from [Eastern] Whip-poor-will (NACC 2010; Supplement 51).
							arizonae	Brewster, 1881			sw USA to c Mexico
							setosus	(Van Rossem, 1934)			e Mexico
							oaxacae	Nelson, 1900			sw Mexico
							chiapensis	Nelson, 1900			se Mexico and Guatemala
							vermiculatus	Dickey & Van Rossem, 1928			Honduras and El Salvador
						noctitherus		(Wetmore, 1919)	Puerto Rican Nightjar	NA	sw Puerto Rico
						saturatus		Salvin, 1870	Dusky Nightjar	MA	Costa Rica and w Panama
					Veles			Bangs, 1918
						binotatus		(Bonaparte, 1850)	Brown Nightjar	AF	Liberia to c DR Congo
					Caprimulgus			Linnaeus, 1758
						ruficollis		Temminck, 1820	Red-necked Nightjar	PAL, AF	Iberian Pen. to nw AF	w AF
							ruficollis	Temminck, 1820			Iberian Pen. and n Morocco	to w Africa
							desertorum	Erlanger, 1900			ne Morocco, n Algeria and n Tunisia	to w Africa
						indicus		Latham, 1790	Jungle Nightjar	OR	India and Sri Lanka		ENG	Change English name of Caprimulgus indicus from Grey Nightjar to Jungle Nightjar, with split of C. jotaka, which retains English name of Grey Nightjar.
							indicus	Latham, 1790			c, s India
							kelaarti	Blyth, 1851			Sri Lanka
						jotaka		Temminck & Schlegel, 1845	Grey Nightjar	OR	Himalayas to e, se Asia	Indian subcontinent, se Asia s to Greater Sundas	AS	Caprimulgus jotaka with English name Grey Nightjar is split from C. indicus (Rasmussen & Anderton 2005).
							jotaka	Temminck & Schlegel, 1845			se Siberia to Japan, Korean Pen. and e China	to Greater Sundas; vagrant Philippines
							hazarae	Whistler, 1935			ne Pakistan through Himalayas to ne India, Myanmar, s China and Malay Pen.
						phalaena		Hartlaub & Finsch, 1872	Palau Nightjar	OR	Palau (w Caroline Is., w Micronesia)		AS	Palau Nightjar is split from Grey Nightjar C. jotaka (Cleere 2010); distinct vocals (XC; Macaulay; Pratt).
						europaeus		Linnaeus, 1758	European Nightjar	PAL	w, c	AF	ENG	Eurasian Nightjar would be a more accurate name for Caprimulgus europaeus, but tradition rules for the moment.
							europaeus	Linnaeus, 1758			c, n Europe to c, n, sc Siberia
							meridionalis	Hartert, EJO, 1896			s Europe and n Africa to the Caucasus and nw Iran
							sarudnyi	Hartert, EJO, 1912			Kazakhstan and w Siberia
							unwini	Hume, 1871			Iraq and Iran to Turkmenistan and Uzbekistan
							plumipes	Przevalski, 1876			nw China to w, s Mongolia		AL	Includes Vaurie's Nightjar Caprimulgus centralasicus, known only from a single specimen and formerly treated as a distinct species, as a synonym (Schweizer et al. 2020; Kirwan & Schweizer 2020).
							dementievi	Stegmann, 1949			ne Mongolia to sc Siberia
						fraenatus		Salvadori, 1884	Sombre Nightjar	AF	Eritrea, Ethiopia and Somalia to ne Tanzania
						rufigena		Smith, A, 1845	Rufous-cheeked Nightjar	AF	s	wc AF
							damarensis	Strickland, 1853			w Angola, Namibia, Botswana and nw South Africa
							rufigena	Smith, A, 1845			sw Zambia, Zimbabwe and c, e, s South Africa
						aegyptius		Lichtenstein, MHC, 1823	Egyptian Nightjar	PAL, AF	nw AF to sc Asia	e, c, w AF
							saharae	Erlanger, 1900			Morocco to w Egypt	w Africa
							aegyptius	Lichtenstein, MHC, 1823			ne Egypt through Arabia to w China, w Pakistan and se Iran	c Africa
						mahrattensis		Sykes, 1832	Sykes's Nightjar	PAL	se Iran, s Afghanistan, sub-Himalayan Pakistan and far w India	to nc India
						nubicus		Lichtenstein, MHC, 1823	Nubian Nightjar	AF	ne, n, also w, sw Arabian Pen.
							tamaricis	Tristram, 1864			Jordan and Israel through sw Saudi Arabia to Yemen	ne Africa
							nubicus	Lichtenstein, MHC, 1823			c Sudan
							torridus	Lort Phillips, 1898			c Ethiopia to Somalia, Kenya and ne Uganda; also Socotra		SSP	Includes jonesi and taruensis as junior synonyms (Kirwan 2004; Cleere 2010; Redman 2011).
						eximius		Temminck, 1826	Golden Nightjar	AF	ne, nc, w
							simplicior	Hartert, EJO, 1921			s Mauritania to n Cameroon
							eximius	Temminck, 1826			w, c Sudan
						atripennis		Jerdon, 1845	Jerdon's Nightjar	OR	s, e India and Sri Lanka
							atripennis	Jerdon, 1845			s India
							aequabilis	Ripley, 1945			Sri Lanka
						macrurus		Horsfield, 1821	Large-tailed Nightjar	OR, AU	e India to n Australia, New Guinea region and Bismarck Arch.
							albonotatus	Tickell, 1833			ne Pakistan through n India to Bhutan and Bangladesh
							bimaculatus	Peale, 1849			ne India and s China through se Asia, Malay Pen., Sumatra and Riau Is. (e of c Sumatra)
							macrurus	Horsfield, 1821			Java, Bali and Lombok (w Lesser Sundas)
							salvadorii	Sharpe, 1875			s Sulu Arch. (s Philippines) and Borneo
							johnsoni	Deignan, 1955			Palawan group (sw Philippines)
							schlegelii	Meyer, AB, 1874			Moluccas, New Guinea and satellites to n, ne Australia and c, e Bismarck Arch.
						meesi		Sangster & Rozendaal, 2004	Mees's Nightjar	OR	Sumba, Flores, Alor and Pantar (sw, c Lesser Sundas)		NEW	Caprimulgus meesi is a newly described species: Sangster & Rozendaal, 2004.
						andamanicus		Hume, 1873	Andaman Nightjar	OR	Andaman Is.		AS	Caprimulgus andamanicus is split from C. macrurus (Rasmussen & Anderton 2005).
						manillensis		Walden, 1875	Philippine Nightjar	OR	Philippines (except Palawan group)
						celebensis		Ogilvie-Grant, 1894	Sulawesi Nightjar	AU	Sulawesi, Banggai and Sula is. (e of Sulawesi)
							celebensis	Ogilvie-Grant, 1894			Sulawesi and Butung (=Buton, s of se Sulawesi)
							jungei	Neumann, 1939			Banggai and Sula is. (e of Sulawesi)
						donaldsoni		Sharpe, 1895	Donaldson Smith's Nightjar	AF	e Ethiopia and nw Somalia to ne Tanzania
						nigriscapularis		Reichenow, 1893	Black-shouldered Nightjar	AF	Senegal and Gambia to w Kenya and sw DR Congo
						pectoralis		Cuvier, 1816	Fiery-necked Nightjar	AF	s, se, sc
							shelleyi	Barboza du Bocage, 1878			Angola and s DR Congo to se Kenya, c Tanzania and n Malawi
							fervidus	Sharpe, 1875			s Angola and n Namibia to Zimbabwe and n South Africa
							crepusculans	Clancey, 1994			se Zimbabwe and Mozambique to e South Africa
							pectoralis	Cuvier, 1816			s South Africa
						poliocephalus		Rüppell, 1840	Montane Nightjar	AF	sw Saudi Arabia, Ethiopia to Zambia and c Angola		AL	Includes Rwenzori Nightjar C. ruwenzorii (Dowsett et al. 2008; Jackson 2014; H&M 4/HBW Alive).
							poliocephalus	Rüppell, 1840			sw Saudi Arabia, Ethiopia to n Tanzania
							ruwenzorii	Ogilvie-Grant, 1909			sw Uganda, e DR Congo
							guttifer	Grote, 1921			Tanzania, Malawi and Zambia
							koesteri	Neumann, 1931			c Angola
						asiaticus		Latham, 1790	Indian Nightjar	OR	se Pakistan to se Asia
							asiaticus	Latham, 1790			se Pakistan through India to s Indochina
							eidos	Peters, JL, 1940			Sri Lanka
						madagascariensis		Sganzin, 1840	Madagascar Nightjar	AF	Aldabra (sw Seychelles) and Madagascar
							aldabrensis	Ridgway, 1894			Aldabra (w Aldabra group, sw Seychelles)
							madagascariensis	Sganzin, 1840			Madagascar
						natalensis		Smith, A, 1845	Swamp Nightjar	AF	widespread
							accrae	Shelley, 1875			Sierra Leone to w Cameroon
							natalensis	Smith, A, 1845			Mali and Sudan to Gabon and e South Africa		SSP	Includes carpi and mpasa (Cleere 2010; Holyoak 1999a). Subspecies taxonomy unresolved.
						solala		Safford, Ash, Duckworth, Telfer & Zewdie, 1995	Nechisar Nightjar	AF	s Ethiopia
						inornatus		Heuglin, 1869	Plain Nightjar	AF	Mauritania and n Senegal to Ethiopia and Somalia, also sw Arabian Pen.
						stellatus		Blundell & Lovat, 1899	Star-spotted Nightjar	AF	Ethiopia and Somalia to c Kenya		SSP	Treat as monotypic; includes simplex (Cleere 2010; Holyoak 1999a).
						affinis		Horsfield, 1821	Savanna Nightjar	OR, AU	widespread		TAX	The Caprimulgus affinis group may be a complex of three distinct species (Sangster et al. 2021).
							monticolus	Franklin, 1831			ne Pakistan through n India and Myanmar to Thailand, Cambodia and s Vietnam		PS	Caprimulgus monticolus (including amoyensis and stictomus) is a proposed split from C. affinis. English names under discussion (Sangster et al. 2021).
							amoyensis	Baker, ECS, 1931			s, se China and n Vietnam
							stictomus	Swinhoe, 1863			Taiwan
							affinis	Horsfield, 1821			s Thai-Malay Pen., Greater Sundas and w, c Lesser Sundas		SSP	Includes undulatus and kasuidori (Mees 2006).
							propinquus	Riley, 1918			c, s Sulawesi
							timorensis	Mayr, 1944			Rote, Timor, Alor, Kisar and Leti (e of Timor; e Lesser Sundas)
							griseatus	Walden, 1875			n, c Philippines		PS	C. griseatus (including mindanensis) is a proposed split from C. affinis. English names under discussion (Sangster et al. 2021).
							mindanensis	Mearns, 1905			Mindanao (s Philippines)
						tristigma		Rüppell, 1840	Freckled Nightjar	AF	widespread
							sharpei	Alexander, 1901			Senegal to c Central African Republic
							pallidogriseus	Parker, RH & Benson, 1971			Nigeria
							tristigma	Rüppell, 1840			s Sudan and Ethiopia to ne DR Congo and n Tanzania
							granosus	Clancey, 1965			se DR Congo to s Tanzania and e South Africa
							lentiginosus	Smith, A, 1845			Angola to w South Africa
						concretus		Bonaparte, 1850	Bonaparte's Nightjar	OR	Sumatra, Belitung (e of s Sumatra) and Borneo
						pulchellus		Salvadori, 1879	Salvadori's Nightjar	OR	montane Sumatra and Java
							pulchellus	Salvadori, 1879			montane Sumatra
							bartelsi	Finsch, 1902			montane Java
						prigoginei		Louette, 1990	Prigogine's Nightjar	AF	e DR Congo		PHY	Prigogine's Nightjar is a very deep branch between nighthawks and nightjars, warranting generic revision (Fjeldså pers. comm., unpublished).
						batesi		Sharpe, 1906	Bates's Nightjar	AF	Cameroon to Uganda and e DR Congo
						climacurus		Vieillot, 1824	Long-tailed Nightjar	AF	c, wc, w
							climacurus	Vieillot, 1824			Mauritania to w Ethiopia (except c Sudan) s to DR Congo
							nigricans	(Salvadori, 1869)			c Sudan
							sclateri	(Bates, GL, 1927)			Guinea to Cameroon, n DR Congo and nw Kenya
						clarus		Reichenow, 1892	Slender-tailed Nightjar	AF	Ethiopia and Somalia to c Tanzania
						fossii		Hartlaub, 1857	Square-tailed Nightjar	AF	sc, se
							fossii	Hartlaub, 1857			Gabon and sw Congo
							welwitschii	Barboza du Bocage, 1867			s DR Congo and n Namibia to s Tanzania and e, ne South Africa		SSP	Includes mossambicus (Cleere 2010; Holyoak 1999a).
							griseoplurus	Clancey, 1965			w Botswana and n South Africa
						longipennis		Shaw, 1796	Standard-winged Nightjar	AF	Senegal and Gambia to Liberia, e to sw Sudan and Uganda		PHY	Standard-winged Nightjar and Pennant-winged Nightjar (previously Macrodipteryx Swainson, 1837) are embedded within Caprimulgus (Larsen et al. 2007; Han et al. 2010).
						vexillarius		(Gould, 1838)	Pennant-winged Nightjar	AF	Angola, s DR Congo and sw Tanzania s to Namibia, Botswana and e South Africa
		STEATORNITHIFORMES											TAX	Split the former Order Caprimulgiformes, which is comprised of very deeply diverged lineages, into four smaller orders (Yuri et al. 2013; Mayr 2014; Prum et al. 2015; NACC 2016-A-10; SACC 703; Chen et al. 2019).
			Steatornithidae	Oilbird
					Steatornis			Humboldt, 1814
						caripensis		Humboldt, 1817	Oilbird	SA	Panama to n, nw
		NYCTIBIIFORMES											TAX	Split the former Order Caprimulgiformes, which is comprised of very deeply diverged lineages, into four smaller orders (Yuri et al. 2013; Mayr 2014; Prum et al. 2015; NACC 2016-A-10; SACC 703; Chen et al. 2019).
			Nyctibiidae	Potoos									SEQ	Revise sequence of Nyctibiidae to move the phylogenetically basal and monotypic genus Phyllaemulor to the beginning of the sequence (Costa et al. 2017; SACC 927).
					Phyllaemulor			Costa, Whitney, Braun, White, Silveira & Cleere, 2018					TAX	Gen. nov.: Phyllaemulor Costa et al., 2018 is a newly described genus for the morphologically, behaviorally and phylogenetically highly divergent Rufous Potoo, formerly placed in Nyctibius.
						bracteatus		(Gould, 1846)	Rufous Potoo	SA	Amazonia
					Nyctibius			Vieillot, 1816
						grandis		(Gmelin, JF, 1789)	Great Potoo	MA, SA	s Mexico to Panama through South America to c Bolivia and sc, se Brazil		SSP	Includes guatemalensis; treat as monotypic (Cleere 1998).
						aethereus		(Wied-Neuwied, M, 1820)	Long-tailed Potoo	SA	Amazonia and se SA
							chocoensis	Chapman, 1921			w Colombia
							longicaudatus	(Spix, 1825)			Amazonia
							aethereus	(Wied-Neuwied, M, 1820)			se Brazil, se Paraguay and ne Argentina
						jamaicensis		(Gmelin, JF, 1789)	Northern Potoo	MA, NA	Mexico to Costa Rica; Greater Antilles
							lambi	Davis, J, 1959			w Mexico
							mexicanus	Nelson, 1900			e, s Mexico to Honduras
							costaricensis	Ridgway, 1912			Costa Rica
							jamaicensis	(Gmelin, JF, 1789)			Jamaica
							abbotti	Richmond, 1917			Hispaniola and Gonâve I.
						griseus		(Gmelin, JF, 1789)	Common Potoo	MA, SA	Nicaragua to Uruguay
							panamensis	Ridgway, 1912			e Nicaragua to w Panama, w Colombia and w Ecuador
							griseus	(Gmelin, JF, 1789)			n, c South America e of the Andes
						maculosus		Ridgway, 1912	Andean Potoo	SA	Venezuela to Bolivia
						leucopterus		(Wied-Neuwied, M, 1821)	White-winged Potoo	SA	Amazonia
		PODARGIFORMES											TAX	Split the former Order Caprimulgiformes, which is comprised of very deeply diverged lineages, into four smaller orders (Yuri et al. 2013; Mayr 2014; Prum et al. 2015; NACC 2016-A-10; SACC 703; Chen et al. 2019).
			Podargidae	Frogmouths									TAX	Occasionally treated as two separate families, Asian Batrachostomatidae and Australasian Podargidae (e.g. Sibley & Monroe 1990), but generally unified into a single family.
					Podargus			Vieillot, 1818
						ocellatus		Quoy & Gaimard, 1832	Marbled Frogmouth	AU	New Guinea and satellites and e, ne Australia
							ocellatus	Quoy & Gaimard, 1832			New Guinea and w satellites
							marmoratus	Gould, 1855			ne Cape York Pen., ne QLD (ne Australia)
							plumiferus	Gould, 1846			se QLD and ne NSW (ec Australia)
							intermedius	Hartert, EJO, 1895			D'Entrecasteaux Arch. and Trobriand Is. (e of se New Guinea)
							meeki	Hartert, EJO, 1898			Tagula (c Louisiade Arch., e of se New Guinea)
						papuensis		Quoy & Gaimard, 1832	Papuan Frogmouth	AU	New Guinea and w satellites, and Cape York Pen., ne QLD (ne Australia)		SSP	Includes rogersi and baileyi; treat as monotypic (Beehler & Pratt 2016; Holyoak 1999b, 2001; Cleere 2010).
						strigoides		(Latham, 1801)	Tawny Frogmouth	AU	Australia
							brachypterus	Gould, 1841			wc, sw WA to nc QLD and se SA (w, c Australia)
							phalaenoides	Gould, 1840			ne WA to Cape York Pen., ne QLD (n Australia)
							strigoides	(Latham, 1801)			ec QLD to s VIC and Tasmania (e Australia)
					Rigidipenna			Cleere, Kratter, Steadman, Braun, M, Huddleston, Filardi & Dutson, 2007					TAX	DNA analyses support separation of Podargus inexpectatus to a monotypic genus Rigidipenna (Cleere et al. 2007; BLI; Tree of Life).
						inexpectata		(Hartert, EJO, 1901)	Solomons Frogmouth	AU	Bougainville, Choiseul, Isabel, and San Jorge (se of Isabel; n, c Solomon Is.)		ENG	Change English name of Rigidipenna inexpectata from Cinnamon Frogmouth to Solomons Frogmouth (Dutson et al. 2010).
					Batrachostomus			Gould, 1838
						auritus		(Gray, JE, 1829)	Large Frogmouth	OR	Malay Pen., Sumatra, n Natuna Is. (nw of Borneo), Borneo and Labuan (w of ne Borneo)
						harterti		Sharpe, 1892	Dulit Frogmouth	OR	montane ne Sarawak and nc Kalimantan (nc Borneo)
						septimus		Tweeddale, 1877	Philippine Frogmouth	OR	Philippines (except Palawan group and Mindoro)
							microrhynchus	Ogilvie-Grant, 1895			Luzon and Catanduanes (n Philippines)
							menagei	Bourns & Worcester, 1894			Panay and Negros (wc Philippines)
							septimus	Tweeddale, 1877			Samar, Leyte, Bohol, Mindanao and Basilan (ec, s Philippines)
						stellatus		(Gould, 1837)	Gould's Frogmouth	OR	Malay Pen., Sumatra, Riau and Lingga is. (e of c Sumatra), Bangka (e of s Sumatra), n Natuna Is. (nw of Borneo) and Borneo
						moniliger		Blyth, 1849	Sri Lanka Frogmouth	OR	sw India and Sri Lanka
							roonwali	Dutta, 2009			s India
							moniliger	Blyth, 1849			Sri Lanka
						hodgsoni		(Gray, GR, 1859)	Hodgson's Frogmouth	OR	ne India to se Asia
							hodgsoni	(Gray, GR, 1859)			ne India, e Bangladesh and n, w Myanmar
							indochinae	Stresemann, 1937			e Myanmar and sw Yunnan (China) to n Thailand, nw Laos and c Vietnam
						poliolophus		Hartert, EJO, 1892	Sumatran Frogmouth	OR	montane Sumatra		ENG	Follows split of Bornean Frogmouth (Eaton et al. 2016).
						mixtus		Sharpe, 1892	Bornean Frogmouth	OR	montane Borneo		AS	Bornean Frogmouth is split from Short-tailed Frogmouth B. poliolophus (Cleere 1998; BLI).
						javensis		(Horsfield, 1821)	Javan Frogmouth	OR	Java
						affinis		Blyth, 1847	Blyth's Frogmouth	OR	n Thailand, s Myanmar, c Vietnam to Malay Pen., n Sumatra, Riau Is. (e of c Sumatra) and Borneo		AS	Blyth's Frogmouth is split from Javan Frogmouth B. javensis (Cleere 2010).
							continentalis	Stresemann, 1937			se Myanmar to Thailand, s Laos and c Vietnam
							affinis	Blyth, 1847			s Thailand, s Malay Pen., Sumatra, Riau Is. (e of c Sumatra) and Borneo
						chaseni		Stresemann, 1937	Palawan Frogmouth	OR	Palawan group (w Philippines) and Banggi (n of ne Borneo)		AS	Palawan Frogmouth is split from Javan Frogmouth B. javensis (Cleere 2010).
						cornutus		(Temminck, 1822)	Sunda Frogmouth	OR	Sumatra and Borneo
							cornutus	(Temminck, 1822)			Sumatra, Bangka and Belitung (e of s Sumatra), Borneo and Banggi (n of ne Borneo)
							longicaudatus	Hoogerwerf, 1962			Kangean Is. (n of Bali)
		AEGOTHELIFORMES											PHY	The nocturnal owlet-nightjars (Aegothelidae) are the sister taxon to treeswifts and in turn to the swifts and hummingbirds. Here treated as a separate order from Apodiformes (Yuri et al. 2013; Mayr 2014; Prum et al. 2015; NACC 2016-A-10; SACC 703; Chen et al. 2019).
			Aegothelidae	Owlet-nightjars									TAX	Species taxonomy of owlet-nightjars on New Guinea needs study and revision (Beehler & Pratt 2016).
					Aegotheles			Vigors & Horsfield, 1827					TAX	Euaegotheles is merged into Aegotheles (Dumbacher et al. 2003).
						insignis		Salvadori, 1876	Feline Owlet-nightjar	AU	montane New Guinea
						tatei		Rand, 1941	Starry Owlet-nightjar	AU	Fly/Elevala area of ec New Guinea and Amazon Bay area of far se New Guinea		ENG	Change English name of Aegotheles tatei from Spangled Owlet-nightjar to Starry Owlet-nightjar (Beehler & Pratt 2016).
						crinifrons		(Bonaparte, 1850)	Moluccan Owlet-nightjar	AU	Halmahera and Bacan (n Moluccas)
						wallacii		Gray, GR, 1859	Wallace's Owlet-nightjar	AU	Waigeo (Raja Ampat Is., nw of New Guinea), Aru Is. (sw of New Guinea), Bird's Head (nw New Guinea) and patchily in New Guinea		SSP	Treat as monotypic; includes manni and gigas (Beehler & Pratt 2016).
						albertisi		Sclater, PL, 1874	Mountain Owlet-nightjar	AU	montane New Guinea		SSP, AL	Treat Mountain Owlet-nightjar as monotypic including Archbold's Owlet-nightjar A. archboldi and Salvadori's Owlet-nightjar A. salvadorii (Beehler & Pratt 2016) as well as subspecies wondiwoi pending additional genetic studies (Dumbacher et al. 2003). Archbold's Owlet-nightjar is not distinguishable from variable Mountain Owlet-nightjar (Beehler & Pratt 2016).
						savesi		Layard, EL & Layard, ELC, 1881	New Caledonian Owlet-nightjar	AU	Grande Terre (New Caledonia); likely extinct		ENG	Change English name of Aegotheles savesi from Enigmatic Owlet-nightjar to New Caledonian Owlet-nightjar (Dutson et al. 2010).
						bennettii		Salvadori & D'Albertis, 1875	Barred Owlet-nightjar	AU	c to se New Guinea
							wiedenfeldi	Laubmann, 1914			n New Guinea
							terborghi	Diamond, 1967			Karimui Basin (sc New Guinea; only known from type)		PHY, PS	Species status and relationships of terborghi uncertain; inclusion in A. bennettii provisional (Beehler & Pratt 2016).
							bennettii	Salvadori & D'Albertis, 1875			Aru Is. (sw of New Guinea) and s New Guinea
							plumifer	Ramsay, EP, 1883			D'Entrecasteaux Arch. (e of se New Guinea)
						affinis		Salvadori, 1876	Vogelkop Owlet-nightjar	AU	Arfak Mts., Bird's Head (nw New Guinea)		AS	Vogelkop Owlet-nightjar A. affinis is split from Barred Owlet-nightjar A. bennetti (Dumbacher et al. 2003; Beehler & Pratt 2016).
						cristatus		(Shaw, 1790)	Australian Owlet-nightjar	AU	sc, se New Guinea, Australia and Tasmania
							cristatus	(Shaw, 1790)			Trans-Fly (sc New Guinea), Port Moresby area (se New Guinea) and Australia		SSP	Includes major (Holyoak 1999a).
							tasmanicus	Mathews, 1918			Tasmania (se Australia)
		APODIFORMES											PHY	Apodiformes is revised to include only the dirurnal treeswifts, swifts and hummingbirds. Along with the nocturnal nightjars, oilbird, potoos, frogmouths, and owlet-nightjars it forms Strisores which is a basal clade of Neoaves.
			Hemiprocnidae	Treeswifts
					Hemiprocne			Nitzsch, 1829
						coronata		(Tickell, 1833)	Crested Treeswift	OR	India through se Asia
						longipennis		(Rafinesque, 1802)	Grey-rumped Treeswift	OR, AU	Malay Pen. to Sulawesi region and w Lesser Sundas
							harterti	Stresemann, 1913			s Myanmar to sw Thailand, Malay Pen., Sumatra, Borneo and Sulu Arch. (s Philippines)
							perlonga	(Richmond, 1903)			w Sumatran is.
							longipennis	(Rafinesque, 1802)			Java, Bali, Kangean Is. (n of Bali) and Lombok (w Lesser Sundas)
							wallacii	(Gould, 1859)			Sulawesi, Banggai and Sula is. (e of Sulawesi)
						comata		(Temminck, 1824)	Whiskered Treeswift	OR	Malay Pen., Sumatra, Borneo and Philippines
							comata	(Temminck, 1824)			s Myanmar, s Thailand, Malaysia, Borneo, Sumatra and satellites
							major	(Hartert, EJO, 1895)			Philippines (except Palawan group)
						mystacea		(Lesson, RP & Garnot, 1827)	Moustached Treeswift	AU	n, c Moluccas, New Guinea, Bismarck Arch. and Solomon Is.
[truncated: 31,661 more rows]
