# Supplementary material for: SPARSE 1.0: a template for databases of species inventories, with an open example of Czech birds
Source: Biodivers Data J. 2023 Nov 23;11:e108731. doi: 10.3897/BDJ.11.e108731 (PMC10690794; doi:10.3897/BDJ.11.e108731)
Supplement: Supplementary material 1 — SPARSE 1.0 - all database files as on the date of submission [file bdj-11-e108731-s001.zip › code/taxon harmonisation/SPARSE_BirdL&IOC_species_check.csv]

	previousIdentification	scientificName	observation
1	Accipiter gentilis	Accipiter gentilis	Ok birdL
2	Accipiter nisus	Accipiter nisus	Ok birdL
3	Acrocephallus scripaceus	Acrocephallus scripaceus	Ok birdL
4	Acrocephalus arundinaceus	Acrocephalus arundinaceus	Ok birdL
5	Acrocephalus melanopogon	Acrocephalus melanopogon	Ok birdL
6	Acrocephalus paludicola	Acrocephalus paludicola	Ok birdL
7	Acrocephalus palustris	Acrocephalus palustris	Ok birdL
8	Acrocephalus scirpaceus	Acrocephalus scirpaceus	Ok birdL
9	Acrocephalus schoenobaenus	Acrocephalus schoenobaenus	Ok birdL
10	Actitis hypoleuca	Actitis hypoleuca	Ok birdL
11	Actitis hypoleucos	Actitis hypoleucos	Ok birdL
12	Aegithalos caudatus	Aegithalos caudatus	Ok birdL
13	Aegithatos caudatus	Aegithatos caudatus	Ok birdL
14	Aegolius funereus	Aegolius funereus	Ok birdL
15	Aix galericulata	Aix galericulata	Ok birdL
16	Alauda arvensis	Alauda arvensis	Ok birdL
17	Alcedo atthis	Alcedo atthis	Ok birdL
18	Alopochen aegyptiaca	Alopochen aegyptiaca	Ok birdL
19	Anas acuta	Anas acuta	Ok birdL
20	Anas clypeata	Anas clypeata	Ok birdL
21	Anas crecca	Anas crecca	Ok birdL
22	Anas penelope	Anas penelope	Ok birdL
23	Anas platyrhynchos	Anas platyrhynchos	Ok birdL
24	Anas platyrchynchos	Anas platyrchynchos	Ok birdL
25	Anas querquedula	Anas querquedula	Ok birdL
26	Anas strepera	Anas strepera	Ok birdL
27	Anser albifrons	Anser albifrons	Ok birdL
28	Anser anser	Anser anser	Ok birdL
29	Anser brachyrhynchus	Anser brachyrhynchus	Ok birdL
30	Anser erythropus	Anser erythropus	Ok birdL
31	Anser fabalis	Anser fabalis	Ok birdL
32	Anthus campestris	Anthus campestris	Ok birdL
33	Anthus cervinus	Anthus cervinus	Ok birdL
34	Anthus pratensis	Anthus pratensis	Ok birdL
35	Anthus sp.	Anthus sp.	Ok birdL
36	Anthus spinoletta	Anthus spinoletta	Ok birdL
37	Anthus trivialis	Anthus trivialis	Ok birdL
38	Apus apus	Apus apus	Ok birdL
39	Aquila chrysaetos	Aquila chrysaetos	Ok birdL
40	Aquila pomarina	Aquila pomarina	Ok birdL
41	Aquila rapax	Aquila rapax	Ok birdL
42	Ardea alba	Ardea alba	Ok birdL
43	Ardea cinerea	Ardea cinerea	Ok birdL
44	Ardea purpurea	Ardea purpurea	Ok birdL
45	Ardeola ralloides	Ardeola ralloides	Ok birdL
46	Arenaria interpres	Arenaria interpres	Ok birdL
47	Asio flammeus	Asio flammeus	Ok birdL
48	Asio otus	Asio otus	Ok birdL
49	Athene noctua	Athene noctua	Ok birdL
50	Aythia ferina	Aythia ferina	Ok birdL
51	Aythya ferina	Aythya ferina	Ok birdL
52	Aythya fuligula	Aythya fuligula	Ok birdL
53	Aythya marila	Aythya marila	Ok birdL
54	Aythya nyroca	Aythya nyroca	Ok birdL
55	Bombycilla garrulus	Bombycilla garrulus	Ok birdL
56	Bonasa bonasia	Bonasa bonasia	Ok birdL
57	Botaurus stellaris	Botaurus stellaris	Ok birdL
58	Branta bernicla	Branta bernicla	Ok birdL
59	Branta canadensis	Branta canadensis	Ok birdL
60	Branta leucopsis	Branta leucopsis	Ok birdL
61	Branta ruficollis	Branta ruficollis	Ok birdL
62	Bubo bubo	Bubo bubo	Ok birdL
63	Bubulcus ibis	Bubulcus ibis	Ok birdL
64	Bucephala clangula	Bucephala clangula	Ok birdL
65	Buteo buteo	Buteo buteo	Ok birdL
66	Buteo lagopus	Buteo lagopus	Ok birdL
67	Calidris alba	Calidris alba	Ok birdL
68	Calidris alpina	Calidris alpina	Ok birdL
69	Calidris canutus	Calidris canutus	Ok birdL
70	Calidris falcinellus	Calidris falcinellus	Ok birdL
71	Calidris ferruginea	Calidris ferruginea	Ok birdL
72	Calidris minuta	Calidris minuta	Ok birdL
73	Calidris pugnax	Calidris pugnax	Ok birdL
74	Calidris temminckii	Calidris temminckii	Ok birdL
75	Caprimulgus europaeus	Caprimulgus europaeus	Ok birdL
76	Cardueis cannabina	Cardueis cannabina	Ok birdL
77	Carduelis canabina	Carduelis canabina	Ok birdL
78	Carduelis cannabina	Carduelis cannabina	Ok birdL
79	Carduelis carduelis	Carduelis carduelis	Ok birdL
80	Carduelis flammea	Carduelis flammea	Ok birdL
81	Carduelis chloris	Carduelis chloris	Ok birdL
82	Carduelis spinus	Carduelis spinus	Ok birdL
83	Carpodacus erythrinus	Carpodacus erythrinus	Ok birdL
84	Certhia brachydactyla	Certhia brachydactyla	Ok birdL
85	Certhia familiaris	Certhia familiaris	Ok birdL
86	Certhia sp.	Certhia sp.	Ok birdL
87	Cervus frugilegus	Cervus frugilegus	Ok birdL
88	Cettia cetti	Cettia cetti	Ok birdL
89	Ciconia ciconia	Ciconia ciconia	Ok birdL
90	Ciconia nigra	Ciconia nigra	Ok birdL
91	Cinclus cinclus	Cinclus cinclus	Ok birdL
92	Circus aeruginosus	Circus aeruginosus	Ok birdL
93	Circus cyaneus	Circus cyaneus	Ok birdL
94	Circus pygargus	Circus pygargus	Ok birdL
95	Circus sp.	Circus sp.	Ok birdL
96	Clangula hyemalis	Clangula hyemalis	Ok birdL
97	Coccothraustes coccothraustes	Coccothraustes coccothraustes	Ok birdL
98	Coccothraustes coccothraustes	Coccothraustes coccothraustes	Ok birdL
99	Coloeus monedula	Coloeus monedula	Ok birdL
100	Colubma oenas	Colubma oenas	Ok birdL
101	Columba livia	Columba livia	Ok birdL
102	Columba livia f. domestica	Columba livia f. domestica	Ok birdL
103	Columba livia f.dom.	Columba livia f.dom.	Ok birdL
104	Columba oenas	Columba oenas	Ok birdL
105	Columba palumbus	Columba palumbus	Ok birdL
106	Coracias garrulus	Coracias garrulus	Ok birdL
107	Corvus corax	Corvus corax	Ok birdL
108	Corvus cornix	Corvus cornix	Ok birdL
109	Corvus corone	Corvus corone	Ok birdL
110	Corvus corone cornix	Corvus corone cornix	Ok birdL
111	Corvus corone corone	Corvus corone corone	Ok birdL
112	Corvus frugilegus	Corvus frugilegus	Ok birdL
113	Corvus monedula	Corvus monedula	Ok birdL
114	Coturnix coturnix	Coturnix coturnix	Ok birdL
115	Crex crex	Crex crex	Ok birdL
116	Cuculus canorus	Cuculus canorus	Ok birdL
117	Curruca communis	Curruca communis	Ok birdL
118	Curruca curruca	Curruca curruca	Ok birdL
119	Cyanistes caeruleus	Cyanistes caeruleus	Ok birdL
120	Cyanistes coeruleus	Cyanistes coeruleus	Ok birdL
121	Cygnus columbianus bewickii	Cygnus columbianus bewickii	Ok birdL
122	Cygnus cygnus	Cygnus cygnus	Ok birdL
123	Cygnus olor	Cygnus olor	Ok birdL
124	Delichon urbica	Delichon urbica	Ok birdL
125	Delichon urbicum	Delichon urbicum	Ok birdL
126	Dendrocopos leucotos	Dendrocopos leucotos	Ok birdL
127	Dendrocopos major	Dendrocopos major	Ok birdL
128	Dendrocopos medius	Dendrocopos medius	Ok birdL
129	Dendrocopos minor	Dendrocopos minor	Ok birdL
130	Dendrocopos syriacus	Dendrocopos syriacus	Ok birdL
131	Dendrocoptes medius	Dendrocoptes medius	Ok birdL
132	Dendrocopus major	Dendrocopus major	Ok birdL
133	Dendrocopus medius	Dendrocopus medius	Ok birdL
134	Dendrocopus minor	Dendrocopus minor	Ok birdL
135	Dryobates minor	Dryobates minor	Ok birdL
136	Dryocopos martius	Dryocopos martius	Ok birdL
137	Dryocopus martius	Dryocopus martius	Ok birdL
138	Dryocopus martius)	Dryocopus martius)	Ok birdL
139	Egretta alba	Egretta alba	Ok birdL
140	Egretta garzetta	Egretta garzetta	Ok birdL
141	Emberiza calandra	Emberiza calandra	Ok birdL
142	Emberiza citrinella	Emberiza citrinella	Ok birdL
143	Emberiza hortulana	Emberiza hortulana	Ok birdL
144	Emberiza schoeniclus	Emberiza schoeniclus	Ok birdL
145	Erithacus rubecula	Erithacus rubecula	Ok birdL
146	Falco columbarius	Falco columbarius	Ok birdL
147	Falco peregrinus	Falco peregrinus	Ok birdL
148	Falco subbuteo	Falco subbuteo	Ok birdL
149	Falco tinnuculus	Falco tinnuculus	Ok birdL
150	Falco tinnunculus	Falco tinnunculus	Ok birdL
151	Ficedula albicolis	Ficedula albicolis	Ok birdL
152	Ficedula albicollis	Ficedula albicollis	Ok birdL
153	Ficedula hypoleuca	Ficedula hypoleuca	Ok birdL
154	Ficedula parva	Ficedula parva	Ok birdL
155	Fringilla coelebs	Fringilla coelebs	Ok birdL
156	Fringilla montifringila	Fringilla montifringila	Ok birdL
157	Fringilla montifringilla	Fringilla montifringilla	Ok birdL
158	Fulica astra	Fulica astra	Ok birdL
159	Fulica atra	Fulica atra	Ok birdL
160	Galerida cristata	Galerida cristata	Ok birdL
161	Gallinago gallinago	Gallinago gallinago	Ok birdL
162	Gallinago media	Gallinago media	Ok birdL
163	Gallinula chlorophus	Gallinula chlorophus	Ok birdL
164	Gallinula chloropus	Gallinula chloropus	Ok birdL
165	Garrulus garrulus	Garrulus garrulus	Ok birdL
166	Garrulus glandarius	Garrulus glandarius	Ok birdL
167	Garullus glandarius	Garullus glandarius	Ok birdL
168	Gavia arctica	Gavia arctica	Ok birdL
169	Gavia stellata	Gavia stellata	Ok birdL
170	Gelochelidon nilotica	Gelochelidon nilotica	Ok birdL
171	Glareola pratincola	Glareola pratincola	Ok birdL
172	Glaucidium passerinum	Glaucidium passerinum	Ok birdL
173	Grus grus	Grus grus	Ok birdL
174	Haematopus ostralegus	Haematopus ostralegus	Ok birdL
175	Haliaeetus albicilla	Haliaeetus albicilla	Ok birdL
176	Himantopus himantopus	Himantopus himantopus	Ok birdL
177	Hippolais icterina	Hippolais icterina	Ok birdL
178	Hirundo rustica	Hirundo rustica	Ok birdL
179	Hydrocoloeus minutus	Hydrocoloeus minutus	Ok birdL
180	Hydroprogne caspia	Hydroprogne caspia	Ok birdL
181	Charadrius dubius	Charadrius dubius	Ok birdL
182	Charadrius hiaticula	Charadrius hiaticula	Ok birdL
183	Charadrius morinellus	Charadrius morinellus	Ok birdL
184	Chlidonias hybrida	Chlidonias hybrida	Ok birdL
185	Chlidonias leucopterus	Chlidonias leucopterus	Ok birdL
186	Chlidonias niger	Chlidonias niger	Ok birdL
187	Chlidonias nigra	Chlidonias nigra	Ok birdL
188	Chloris chloris	Chloris chloris	Ok birdL
189	Chroicocephalus ridibundus	Chroicocephalus ridibundus	Ok birdL
190	Ichthyaetus melanocephalus	Ichthyaetus melanocephalus	Ok birdL
191	Ixobrychus minutus	Ixobrychus minutus	Ok birdL
192	Jynx torquilla	Jynx torquilla	Ok birdL
193	Lanius collurio	Lanius collurio	Ok birdL
194	Lanius excubitor	Lanius excubitor	Ok birdL
195	Larus argentatus	Larus argentatus	Ok birdL
196	Larus cachinnans	Larus cachinnans	Ok birdL
197	Larus canus	Larus canus	Ok birdL
198	Larus fuscus	Larus fuscus	Ok birdL
199	Larus ridibundus	Larus ridibundus	Ok birdL
200	Larus sp.	Larus sp.	Ok birdL
201	Limosa lapponica	Limosa lapponica	Ok birdL
202	Limosa limosa	Limosa limosa	Ok birdL
203	Linaria cannabina	Linaria cannabina	Ok birdL
204	Locustella fluviatilis	Locustella fluviatilis	Ok birdL
205	Locustella luscinioides	Locustella luscinioides	Ok birdL
206	Locustella naevia	Locustella naevia	Ok birdL
207	Lophoohanes cristatus	Lophoohanes cristatus	Ok birdL
208	Lophophanes cristatus	Lophophanes cristatus	Ok birdL
209	Lophophanes cristaus	Lophophanes cristaus	Ok birdL
210	Loxia curvirostra	Loxia curvirostra	Ok birdL
211	Lullula arborea	Lullula arborea	Ok birdL
212	Lulula arborea	Lulula arborea	Ok birdL
213	Luscinia luscinia	Luscinia luscinia	Ok birdL
214	Luscinia megarhynchos	Luscinia megarhynchos	Ok birdL
215	Luscinia svecica	Luscinia svecica	Ok birdL
216	Luscinia svecica cyanecula	Luscinia svecica cyanecula	Ok birdL
217	Luscinia svecica svecica	Luscinia svecica svecica	Ok birdL
218	Lymnocryptes minimus	Lymnocryptes minimus	Ok birdL
219	Lyrurus tetrix	Lyrurus tetrix	Ok birdL
220	Mareca penelope	Mareca penelope	Ok birdL
221	Mareca strepera	Mareca strepera	Ok birdL
222	Melanitta fusca	Melanitta fusca	Ok birdL
223	Melanitta nigra	Melanitta nigra	Ok birdL
224	Mergellus albellus	Mergellus albellus	Ok birdL
225	Mergus merganser	Mergus merganser	Ok birdL
226	Mergus serrator	Mergus serrator	Ok birdL
227	Merops apiaster	Merops apiaster	Ok birdL
228	Milvus migrans	Milvus migrans	Ok birdL
229	Milvus milvus	Milvus milvus	Ok birdL
230	Motacilia cinerea	Motacilia cinerea	Ok birdL
231	Motacilla alba	Motacilla alba	Ok birdL
232	Motacilla cinerea	Motacilla cinerea	Ok birdL
233	Motacilla citreola	Motacilla citreola	Ok birdL
234	Motacilla flava	Motacilla flava	Ok birdL
235	Motacilla sp.	Motacilla sp.	Ok birdL
236	Motecilla alba	Motecilla alba	Ok birdL
237	Muscicapa hypoleuca	Muscicapa hypoleuca	Ok birdL
238	Muscicapa striata	Muscicapa striata	Ok birdL
239	Netta rufina	Netta rufina	Ok birdL
240	Nucifraga caryocatactes	Nucifraga caryocatactes	Ok birdL
241	Numenius arquata	Numenius arquata	Ok birdL
242	Numenius phaeopus	Numenius phaeopus	Ok birdL
243	Nycticorax nycticorax	Nycticorax nycticorax	Ok birdL
244	Oenanthe oenanthe	Oenanthe oenanthe	Ok birdL
245	Oriolus oriolus	Oriolus oriolus	Ok birdL
246	Pandion haliaetus	Pandion haliaetus	Ok birdL
247	Panurus biarmicus	Panurus biarmicus	Ok birdL
248	Parus ater	Parus ater	Ok birdL
249	Parus caeruelus	Parus caeruelus	Ok birdL
250	Parus caeruleus	Parus caeruleus	Ok birdL
251	Parus coeruleus	Parus coeruleus	Ok birdL
252	Parus cristatus	Parus cristatus	Ok birdL
253	Parus major	Parus major	Ok birdL
254	Parus montanus	Parus montanus	Ok birdL
255	Parus palustris	Parus palustris	Ok birdL
256	Passer domesticus	Passer domesticus	Ok birdL
257	Passer montanus	Passer montanus	Ok birdL
258	Perdix perdix	Perdix perdix	Ok birdL
259	Periparus ater	Periparus ater	Ok birdL
260	Pernis apivorus	Pernis apivorus	Ok birdL
261	Perus major	Perus major	Ok birdL
262	Phalacrocorax carbo	Phalacrocorax carbo	Ok birdL
263	Phalaropus lobatus	Phalaropus lobatus	Ok birdL
264	Phasianus colchicus	Phasianus colchicus	Ok birdL
265	Phasianus colchius	Phasianus colchius	Ok birdL
266	Philomachus pugnax	Philomachus pugnax	Ok birdL
267	Phoenicurus ochruros	Phoenicurus ochruros	Ok birdL
268	Phoenicurus phoenicurus	Phoenicurus phoenicurus	Ok birdL
269	Phylloscopus collybita	Phylloscopus collybita	Ok birdL
270	Phylloscopus colybita	Phylloscopus colybita	Ok birdL
271	Phylloscopus sibilatrix	Phylloscopus sibilatrix	Ok birdL
272	Phylloscopus trochillus	Phylloscopus trochillus	Ok birdL
273	Phylloscopus trochiloides	Phylloscopus trochiloides	Ok birdL
274	Phylloscopus trochilus	Phylloscopus trochilus	Ok birdL
275	Phyloscopus collybita	Phyloscopus collybita	Ok birdL
276	Phyloscopus trochilus	Phyloscopus trochilus	Ok birdL
277	Pica pica	Pica pica	Ok birdL
278	Picoides major	Picoides major	Ok birdL
279	Picoides tridactylus	Picoides tridactylus	Ok birdL
280	Picus canaus	Picus canaus	Ok birdL
281	Picus canus	Picus canus	Ok birdL
282	Picus viridis	Picus viridis	Ok birdL
283	Picus viridus	Picus viridus	Ok birdL
284	Platalea leucorodia	Platalea leucorodia	Ok birdL
285	Plegadis falcinellus	Plegadis falcinellus	Ok birdL
286	Pluvialis apricaria	Pluvialis apricaria	Ok birdL
287	Pluvialis squatarola	Pluvialis squatarola	Ok birdL
288	Podiceps auritus	Podiceps auritus	Ok birdL
289	Podiceps cristatus	Podiceps cristatus	Ok birdL
290	Podiceps grisegena	Podiceps grisegena	Ok birdL
291	Podiceps griseigena	Podiceps griseigena	Ok birdL
292	Podiceps nigricollis	Podiceps nigricollis	Ok birdL
293	Podiceps ruficollis	Podiceps ruficollis	Ok birdL
294	Poecile atricapillus	Poecile atricapillus	Ok birdL
295	Poecile montanus	Poecile montanus	Ok birdL
296	Poecile palustris	Poecile palustris	Ok birdL
297	Porphyrio porphyrio	Porphyrio porphyrio	Ok birdL
298	Porzana parva	Porzana parva	Ok birdL
299	Porzana porzana	Porzana porzana	Ok birdL
300	Porzana pusilla	Porzana pusilla	Ok birdL
301	Prunella collaris	Prunella collaris	Ok birdL
302	Prunella modularis	Prunella modularis	Ok birdL
303	Pyrrhula pyrrhula	Pyrrhula pyrrhula	Ok birdL
304	Pyrrhulla pyrrhula	Pyrrhulla pyrrhula	Ok birdL
305	Rallus aquaticus	Rallus aquaticus	Ok birdL
306	Recurvirostra avosetta	Recurvirostra avosetta	Ok birdL
307	Regulus ignicapilla	Regulus ignicapilla	Ok birdL
308	Regulus ignicapillus	Regulus ignicapillus	Ok birdL
309	Regulus regulus	Regulus regulus	Ok birdL
310	Remiz pendulinus	Remiz pendulinus	Ok birdL
311	Riparia riparia	Riparia riparia	Ok birdL
312	Saxicola rubetra	Saxicola rubetra	Ok birdL
313	Saxicola rubicola	Saxicola rubicola	Ok birdL
314	Saxicola torquata	Saxicola torquata	Ok birdL
315	Saxicola torquatus	Saxicola torquatus	Ok birdL
316	Scolopax rusticola	Scolopax rusticola	Ok birdL
317	Serinus canaria	Serinus canaria	Ok birdL
318	Serinus serinus	Serinus serinus	Ok birdL
319	Sitta eroupaea	Sitta eroupaea	Ok birdL
320	Sitta europaea	Sitta europaea	Ok birdL
321	Sitta europea	Sitta europea	Ok birdL
322	Spatula clypeata	Spatula clypeata	Ok birdL
323	Spatula querquedula	Spatula querquedula	Ok birdL
324	Spinus spinus	Spinus spinus	Ok birdL
325	Stercorarius parasiticus	Stercorarius parasiticus	Ok birdL
326	Stercorarius pomarinus	Stercorarius pomarinus	Ok birdL
327	Sterna caspica	Sterna caspica	Ok birdL
328	Sterna hirundo	Sterna hirundo	Ok birdL
329	Sternula albifrons	Sternula albifrons	Ok birdL
330	Streptopelia decaocto	Streptopelia decaocto	Ok birdL
331	Streptopelia turtur	Streptopelia turtur	Ok birdL
332	Strix aluco	Strix aluco	Ok birdL
333	Strunus vulgaris	Strunus vulgaris	Ok birdL
334	Strurnus vulgaris	Strurnus vulgaris	Ok birdL
335	Sturnus vulgaris	Sturnus vulgaris	Ok birdL
336	Svivia borin	Svivia borin	Ok birdL
337	Sylvia atricapilla	Sylvia atricapilla	Ok birdL
338	Sylvia borin	Sylvia borin	Ok birdL
339	Sylvia communis	Sylvia communis	Ok birdL
340	Sylvia curruca	Sylvia curruca	Ok birdL
341	Sylvia nisoria	Sylvia nisoria	Ok birdL
342	Sylvia nissoria	Sylvia nissoria	Ok birdL
343	Tadorna ferruginea	Tadorna ferruginea	Ok birdL
344	Tadorna tadorna	Tadorna tadorna	Ok birdL
345	Tachybaptus ruficollis	Tachybaptus ruficollis	Ok birdL
346	Tatrastes bonasia	Tatrastes bonasia	Ok birdL
347	Tetrao tetrix	Tetrao tetrix	Ok birdL
348	Tetrao urogallus	Tetrao urogallus	Ok birdL
349	Tetrastes bonasia	Tetrastes bonasia	Ok birdL
350	Tringa erythropus	Tringa erythropus	Ok birdL
351	Tringa glareola	Tringa glareola	Ok birdL
352	Tringa hypoleuca	Tringa hypoleuca	Ok birdL
353	Tringa nebularia	Tringa nebularia	Ok birdL
354	Tringa ochropus	Tringa ochropus	Ok birdL
355	Tringa stagnatilis	Tringa stagnatilis	Ok birdL
356	Tringa totanus	Tringa totanus	Ok birdL
357	Troglodytes troglodytes	Troglodytes troglodytes	Ok birdL
358	Tudrus torquatus	Tudrus torquatus	Ok birdL
359	Turdus iliacus	Turdus iliacus	Ok birdL
360	Turdus merula	Turdus merula	Ok birdL
361	Turdus philomelos	Turdus philomelos	Ok birdL
362	Turdus pilaris	Turdus pilaris	Ok birdL
363	Turdus torquatus	Turdus torquatus	Ok birdL
364	Turdus viscivorus	Turdus viscivorus	Ok birdL
365	Tyto alba	Tyto alba	Ok birdL
366	Upupa epops	Upupa epops	Ok birdL
367	Upupa epos	Upupa epos	Ok birdL
368	Vanellus gregarius	Vanellus gregarius	Ok birdL
369	Vanellus vanellus	Vanellus vanellus	Ok birdL
