# Supplementary material for: SPARSE 1.0: a template for databases of species inventories, with an open example of Czech birds
Source: Biodivers Data J. 2023 Nov 23;11:e108731. doi: 10.3897/BDJ.11.e108731 (PMC10690794; doi:10.3897/BDJ.11.e108731)
Supplement: Supplementary material 1 — SPARSE 1.0 - all database files as on the date of submission [file bdj-11-e108731-s001.zip › code/taxon harmonisation/SPARSE_ITIS&IUCN_species_check.csv]

	previousIdentification	scientificName	observation
1	Accipiter gentilis	Accipiter gentilis	Ok ITIS
2	Accipiter nisus	Accipiter nisus	Ok ITIS
3	Acrocephallus scripaceus	Acrocephallus scripaceus	Ok ITIS
4	Acrocephalus arundinaceus	Acrocephalus arundinaceus	Ok ITIS
5	Acrocephalus melanopogon	Acrocephalus melanopogon	Ok ITIS
6	Acrocephalus paludicola	Acrocephalus paludicola	Ok ITIS
7	Acrocephalus palustris	Acrocephalus palustris	Ok ITIS
8	Acrocephalus scirpaceus	Acrocephalus scirpaceus	Ok ITIS
9	Acrocephalus schoenobaenus	Acrocephalus schoenobaenus	Ok ITIS
10	Actitis hypoleuca	Actitis hypoleuca	Ok ITIS
11	Actitis hypoleucos	Actitis hypoleucos	Ok ITIS
12	Aegithalos caudatus	Aegithalos caudatus	Ok ITIS
13	Aegithatos caudatus	Aegithatos caudatus	Ok ITIS
14	Aegolius funereus	Aegolius funereus	Ok ITIS
15	Aix galericulata	Aix galericulata	Ok ITIS
16	Alauda arvensis	Alauda arvensis	Ok ITIS
17	Alcedo atthis	Alcedo atthis	Ok ITIS
18	Alopochen aegyptiaca	Alopochen aegyptiaca	Ok ITIS
19	Anas acuta	Anas acuta	Ok ITIS
20	Anas clypeata	Anas clypeata	Ok ITIS
21	Anas crecca	Anas crecca	Ok ITIS
22	Anas penelope	Anas penelope	Ok ITIS
23	Anas platyrhynchos	Anas platyrhynchos	Ok ITIS
24	Anas platyrchynchos	Anas platyrchynchos	Ok ITIS
25	Anas querquedula	Anas querquedula	Ok ITIS
26	Anas strepera	Anas strepera	Ok ITIS
27	Anser albifrons	Anser albifrons	Ok ITIS
28	Anser anser	Anser anser	Ok ITIS
29	Anser brachyrhynchus	Anser brachyrhynchus	Ok ITIS
30	Anser erythropus	Anser erythropus	Ok ITIS
31	Anser fabalis	Anser fabalis	Ok ITIS
32	Anthus campestris	Anthus campestris	Ok ITIS
33	Anthus cervinus	Anthus cervinus	Ok ITIS
34	Anthus pratensis	Anthus pratensis	Ok ITIS
35	Anthus sp.	Anthus sp.	Ok ITIS
36	Anthus spinoletta	Anthus spinoletta	Ok ITIS
37	Anthus trivialis	Anthus trivialis	Ok ITIS
38	Apus apus	Apus apus	Ok ITIS
39	Aquila chrysaetos	Aquila chrysaetos	Ok ITIS
40	Aquila pomarina	Aquila pomarina	Ok ITIS
41	Aquila rapax	Aquila rapax	Ok ITIS
42	Ardea alba	Ardea alba	Ok ITIS
43	Ardea cinerea	Ardea cinerea	Ok ITIS
44	Ardea purpurea	Ardea purpurea	Ok ITIS
45	Ardeola ralloides	Ardeola ralloides	Ok ITIS
46	Arenaria interpres	Arenaria interpres	Ok ITIS
47	Asio flammeus	Asio flammeus	Ok ITIS
48	Asio otus	Asio otus	Ok ITIS
49	Athene noctua	Athene noctua	Ok ITIS
50	Aythia ferina	Aythia ferina	Ok ITIS
51	Aythya ferina	Aythya ferina	Ok ITIS
52	Aythya fuligula	Aythya fuligula	Ok ITIS
53	Aythya marila	Aythya marila	Ok ITIS
54	Aythya nyroca	Aythya nyroca	Ok ITIS
55	Bombycilla garrulus	Bombycilla garrulus	Ok ITIS
56	Bonasa bonasia	Bonasa bonasia	Ok ITIS
57	Botaurus stellaris	Botaurus stellaris	Ok ITIS
58	Branta bernicla	Branta bernicla	Ok ITIS
59	Branta canadensis	Branta canadensis	Ok ITIS
60	Branta leucopsis	Branta leucopsis	Ok ITIS
61	Branta ruficollis	Branta ruficollis	Ok ITIS
62	Bubo bubo	Bubo bubo	Ok ITIS
63	Bubulcus ibis	Bubulcus ibis	Ok ITIS
64	Bucephala clangula	Bucephala clangula	Ok ITIS
65	Buteo buteo	Buteo buteo	Ok ITIS
66	Buteo lagopus	Buteo lagopus	Ok ITIS
67	Calidris alba	Calidris alba	Ok ITIS
68	Calidris alpina	Calidris alpina	Ok ITIS
69	Calidris canutus	Calidris canutus	Ok ITIS
70	Calidris falcinellus	Calidris falcinellus	Ok ITIS
71	Calidris ferruginea	Calidris ferruginea	Ok ITIS
72	Calidris minuta	Calidris minuta	Ok ITIS
73	Calidris pugnax	Calidris pugnax	Ok ITIS
74	Calidris temminckii	Calidris temminckii	Ok ITIS
75	Caprimulgus europaeus	Caprimulgus europaeus	Ok ITIS
76	Cardueis cannabina	Cardueis cannabina	Ok ITIS
77	Carduelis canabina	Carduelis canabina	Ok ITIS
78	Carduelis cannabina	Carduelis cannabina	Ok ITIS
79	Carduelis carduelis	Carduelis carduelis	Ok ITIS
80	Carduelis flammea	Carduelis flammea	Ok ITIS
81	Carduelis chloris	Carduelis chloris	Ok ITIS
82	Carduelis spinus	Carduelis spinus	Ok ITIS
83	Carpodacus erythrinus	Carpodacus erythrinus	Ok ITIS
84	Certhia brachydactyla	Certhia brachydactyla	Ok ITIS
85	Certhia familiaris	Certhia familiaris	Ok ITIS
86	Certhia sp.	Certhia sp.	Ok ITIS
87	Cervus frugilegus	Cervus frugilegus	Ok ITIS
88	Cettia cetti	Cettia cetti	Ok ITIS
89	Ciconia ciconia	Ciconia ciconia	Ok ITIS
90	Ciconia nigra	Ciconia nigra	Ok ITIS
91	Cinclus cinclus	Cinclus cinclus	Ok ITIS
92	Circus aeruginosus	Circus aeruginosus	Ok ITIS
93	Circus cyaneus	Circus cyaneus	Ok ITIS
94	Circus pygargus	Circus pygargus	Ok ITIS
95	Circus sp.	Circus sp.	Ok ITIS
96	Clangula hyemalis	Clangula hyemalis	Ok ITIS
97	Coccothraustes coccothraustes	Coccothraustes coccothraustes	Ok ITIS
98	Coccothraustes coccothraustes	Coccothraustes coccothraustes	Ok ITIS
99	Coloeus monedula	Coloeus monedula	Ok ITIS
100	Colubma oenas	Colubma oenas	Ok ITIS
101	Columba livia	Columba livia	Ok ITIS
102	Columba livia f. domestica	Columba livia f. domestica	Ok ITIS
103	Columba livia f.dom.	Columba livia f.dom.	Ok ITIS
104	Columba oenas	Columba oenas	Ok ITIS
105	Columba palumbus	Columba palumbus	Ok ITIS
106	Coracias garrulus	Coracias garrulus	Ok ITIS
107	Corvus corax	Corvus corax	Ok ITIS
108	Corvus cornix	Corvus cornix	Ok ITIS
109	Corvus corone	Corvus corone	Ok ITIS
110	Corvus corone cornix	Corvus corone cornix	Ok ITIS
111	Corvus corone corone	Corvus corone corone	Ok ITIS
112	Corvus frugilegus	Corvus frugilegus	Ok ITIS
113	Corvus monedula	Corvus monedula	Ok ITIS
114	Coturnix coturnix	Coturnix coturnix	Ok ITIS
115	Crex crex	Crex crex	Ok ITIS
116	Cuculus canorus	Cuculus canorus	Ok ITIS
117	Curruca communis	Curruca communis	Ok ITIS
118	Curruca curruca	Curruca curruca	Ok ITIS
119	Cyanistes caeruleus	Cyanistes caeruleus	Ok ITIS
120	Cyanistes coeruleus	Cyanistes coeruleus	Ok ITIS
121	Cygnus columbianus bewickii	Cygnus columbianus bewickii	Ok ITIS
122	Cygnus cygnus	Cygnus cygnus	Ok ITIS
123	Cygnus olor	Cygnus olor	Ok ITIS
124	Delichon urbica	Delichon urbica	Ok ITIS
125	Delichon urbicum	Delichon urbicum	Ok ITIS
126	Dendrocopos leucotos	Dendrocopos leucotos	Ok ITIS
127	Dendrocopos major	Dendrocopos major	Ok ITIS
128	Dendrocopos medius	Dendrocopos medius	Ok ITIS
129	Dendrocopos minor	Dendrocopos minor	Ok ITIS
130	Dendrocopos syriacus	Dendrocopos syriacus	Ok ITIS
131	Dendrocoptes medius	Dendrocoptes medius	Ok ITIS
132	Dendrocopus major	Dendrocopus major	Ok ITIS
133	Dendrocopus medius	Dendrocopus medius	Ok ITIS
134	Dendrocopus minor	Dendrocopus minor	Ok ITIS
135	Dryobates minor	Dryobates minor	Ok ITIS
136	Dryocopos martius	Dryocopos martius	Ok ITIS
137	Dryocopus martius	Dryocopus martius	Ok ITIS
138	Dryocopus martius)	Dryocopus martius)	Ok ITIS
139	Egretta alba	Egretta alba	Ok ITIS
140	Egretta garzetta	Egretta garzetta	Ok ITIS
141	Emberiza calandra	Emberiza calandra	Ok ITIS
142	Emberiza citrinella	Emberiza citrinella	Ok ITIS
143	Emberiza hortulana	Emberiza hortulana	Ok ITIS
144	Emberiza schoeniclus	Emberiza schoeniclus	Ok ITIS
145	Erithacus rubecula	Erithacus rubecula	Ok ITIS
146	Falco columbarius	Falco columbarius	Ok ITIS
147	Falco peregrinus	Falco peregrinus	Ok ITIS
148	Falco subbuteo	Falco subbuteo	Ok ITIS
149	Falco tinnuculus	Falco tinnuculus	Ok ITIS
150	Falco tinnunculus	Falco tinnunculus	Ok ITIS
151	Ficedula albicolis	Ficedula albicolis	Ok ITIS
152	Ficedula albicollis	Ficedula albicollis	Ok ITIS
153	Ficedula hypoleuca	Ficedula hypoleuca	Ok ITIS
154	Ficedula parva	Ficedula parva	Ok ITIS
155	Fringilla coelebs	Fringilla coelebs	Ok ITIS
156	Fringilla montifringila	Fringilla montifringila	Ok ITIS
157	Fringilla montifringilla	Fringilla montifringilla	Ok ITIS
158	Fulica astra	Fulica astra	Ok ITIS
159	Fulica atra	Fulica atra	Ok ITIS
160	Galerida cristata	Galerida cristata	Ok ITIS
161	Gallinago gallinago	Gallinago gallinago	Ok ITIS
162	Gallinago media	Gallinago media	Ok ITIS
163	Gallinula chlorophus	Gallinula chlorophus	Ok ITIS
164	Gallinula chloropus	Gallinula chloropus	Ok ITIS
165	Garrulus garrulus	Garrulus garrulus	Ok ITIS
166	Garrulus glandarius	Garrulus glandarius	Ok ITIS
167	Garullus glandarius	Garullus glandarius	Ok ITIS
168	Gavia arctica	Gavia arctica	Ok ITIS
169	Gavia stellata	Gavia stellata	Ok ITIS
170	Gelochelidon nilotica	Gelochelidon nilotica	Ok ITIS
171	Glareola pratincola	Glareola pratincola	Ok ITIS
172	Glaucidium passerinum	Glaucidium passerinum	Ok ITIS
173	Grus grus	Grus grus	Ok ITIS
174	Haematopus ostralegus	Haematopus ostralegus	Ok ITIS
175	Haliaeetus albicilla	Haliaeetus albicilla	Ok ITIS
176	Himantopus himantopus	Himantopus himantopus	Ok ITIS
177	Hippolais icterina	Hippolais icterina	Ok ITIS
178	Hirundo rustica	Hirundo rustica	Ok ITIS
179	Hydrocoloeus minutus	Hydrocoloeus minutus	Ok ITIS
180	Hydroprogne caspia	Hydroprogne caspia	Ok ITIS
181	Charadrius dubius	Charadrius dubius	Ok ITIS
182	Charadrius hiaticula	Charadrius hiaticula	Ok ITIS
183	Charadrius morinellus	Charadrius morinellus	Ok ITIS
184	Chlidonias hybrida	Chlidonias hybrida	Ok ITIS
185	Chlidonias leucopterus	Chlidonias leucopterus	Ok ITIS
186	Chlidonias niger	Chlidonias niger	Ok ITIS
187	Chlidonias nigra	Chlidonias nigra	Ok ITIS
188	Chloris chloris	Chloris chloris	Ok ITIS
189	Chroicocephalus ridibundus	Chroicocephalus ridibundus	Ok ITIS
190	Ichthyaetus melanocephalus	Ichthyaetus melanocephalus	Ok ITIS
191	Ixobrychus minutus	Ixobrychus minutus	Ok ITIS
192	Jynx torquilla	Jynx torquilla	Ok ITIS
193	Lanius collurio	Lanius collurio	Ok ITIS
194	Lanius excubitor	Lanius excubitor	Ok ITIS
195	Larus argentatus	Larus argentatus	Ok ITIS
196	Larus cachinnans	Larus cachinnans	Ok ITIS
197	Larus canus	Larus canus	Ok ITIS
198	Larus fuscus	Larus fuscus	Ok ITIS
199	Larus ridibundus	Larus ridibundus	Ok ITIS
200	Larus sp.	Larus sp.	Ok ITIS
201	Limosa lapponica	Limosa lapponica	Ok ITIS
202	Limosa limosa	Limosa limosa	Ok ITIS
203	Linaria cannabina	Linaria cannabina	Ok ITIS
204	Locustella fluviatilis	Locustella fluviatilis	Ok ITIS
205	Locustella luscinioides	Locustella luscinioides	Ok ITIS
206	Locustella naevia	Locustella naevia	Ok ITIS
207	Lophoohanes cristatus	Lophoohanes cristatus	Ok ITIS
208	Lophophanes cristatus	Lophophanes cristatus	Ok ITIS
209	Lophophanes cristaus	Lophophanes cristaus	Ok ITIS
210	Loxia curvirostra	Loxia curvirostra	Ok ITIS
211	Lullula arborea	Lullula arborea	Ok ITIS
212	Lulula arborea	Lulula arborea	Ok ITIS
213	Luscinia luscinia	Luscinia luscinia	Ok ITIS
214	Luscinia megarhynchos	Luscinia megarhynchos	Ok ITIS
215	Luscinia svecica	Luscinia svecica	Ok ITIS
216	Luscinia svecica cyanecula	Luscinia svecica cyanecula	Ok ITIS
217	Luscinia svecica svecica	Luscinia svecica svecica	Ok ITIS
218	Lymnocryptes minimus	Lymnocryptes minimus	Ok ITIS
219	Lyrurus tetrix	Lyrurus tetrix	Ok ITIS
220	Mareca penelope	Mareca penelope	Ok ITIS
221	Mareca strepera	Mareca strepera	Ok ITIS
222	Melanitta fusca	Melanitta fusca	Ok ITIS
223	Melanitta nigra	Melanitta nigra	Ok ITIS
224	Mergellus albellus	Mergellus albellus	Ok ITIS
225	Mergus merganser	Mergus merganser	Ok ITIS
226	Mergus serrator	Mergus serrator	Ok ITIS
227	Merops apiaster	Merops apiaster	Ok ITIS
228	Milvus migrans	Milvus migrans	Ok ITIS
229	Milvus milvus	Milvus milvus	Ok ITIS
230	Motacilia cinerea	Motacilia cinerea	Ok ITIS
231	Motacilla alba	Motacilla alba	Ok ITIS
232	Motacilla cinerea	Motacilla cinerea	Ok ITIS
233	Motacilla citreola	Motacilla citreola	Ok ITIS
234	Motacilla flava	Motacilla flava	Ok ITIS
235	Motacilla sp.	Motacilla sp.	Ok ITIS
236	Motecilla alba	Motecilla alba	Ok ITIS
237	Muscicapa hypoleuca	Muscicapa hypoleuca	Ok ITIS
238	Muscicapa striata	Muscicapa striata	Ok ITIS
239	Netta rufina	Netta rufina	Ok ITIS
240	Nucifraga caryocatactes	Nucifraga caryocatactes	Ok ITIS
241	Numenius arquata	Numenius arquata	Ok ITIS
242	Numenius phaeopus	Numenius phaeopus	Ok ITIS
243	Nycticorax nycticorax	Nycticorax nycticorax	Ok ITIS
244	Oenanthe oenanthe	Oenanthe oenanthe	Ok ITIS
245	Oriolus oriolus	Oriolus oriolus	Ok ITIS
246	Pandion haliaetus	Pandion haliaetus	Ok ITIS
247	Panurus biarmicus	Panurus biarmicus	Ok ITIS
248	Parus ater	Parus ater	Ok ITIS
249	Parus caeruelus	Parus caeruelus	Ok ITIS
250	Parus caeruleus	Parus caeruleus	Ok ITIS
251	Parus coeruleus	Parus coeruleus	Ok ITIS
252	Parus cristatus	Parus cristatus	Ok ITIS
253	Parus major	Parus major	Ok ITIS
254	Parus montanus	Parus montanus	Ok ITIS
255	Parus palustris	Parus palustris	Ok ITIS
256	Passer domesticus	Passer domesticus	Ok ITIS
257	Passer montanus	Passer montanus	Ok ITIS
258	Perdix perdix	Perdix perdix	Ok ITIS
259	Periparus ater	Periparus ater	Ok ITIS
260	Pernis apivorus	Pernis apivorus	Ok ITIS
261	Perus major	Perus major	Ok ITIS
262	Phalacrocorax carbo	Phalacrocorax carbo	Ok ITIS
263	Phalaropus lobatus	Phalaropus lobatus	Ok ITIS
264	Phasianus colchicus	Phasianus colchicus	Ok ITIS
265	Phasianus colchius	Phasianus colchius	Ok ITIS
266	Philomachus pugnax	Philomachus pugnax	Ok ITIS
267	Phoenicurus ochruros	Phoenicurus ochruros	Ok ITIS
268	Phoenicurus phoenicurus	Phoenicurus phoenicurus	Ok ITIS
269	Phylloscopus collybita	Phylloscopus collybita	Ok ITIS
270	Phylloscopus colybita	Phylloscopus colybita	Ok ITIS
271	Phylloscopus sibilatrix	Phylloscopus sibilatrix	Ok ITIS
272	Phylloscopus trochillus	Phylloscopus trochillus	Ok ITIS
273	Phylloscopus trochiloides	Phylloscopus trochiloides	Ok ITIS
274	Phylloscopus trochilus	Phylloscopus trochilus	Ok ITIS
275	Phyloscopus collybita	Phyloscopus collybita	Ok ITIS
276	Phyloscopus trochilus	Phyloscopus trochilus	Ok ITIS
277	Pica pica	Pica pica	Ok ITIS
278	Picoides major	Picoides major	Ok ITIS
279	Picoides tridactylus	Picoides tridactylus	Ok ITIS
280	Picus canaus	Picus canaus	Ok ITIS
281	Picus canus	Picus canus	Ok ITIS
282	Picus viridis	Picus viridis	Ok ITIS
283	Picus viridus	Picus viridus	Ok ITIS
284	Platalea leucorodia	Platalea leucorodia	Ok ITIS
285	Plegadis falcinellus	Plegadis falcinellus	Ok ITIS
286	Pluvialis apricaria	Pluvialis apricaria	Ok ITIS
287	Pluvialis squatarola	Pluvialis squatarola	Ok ITIS
288	Podiceps auritus	Podiceps auritus	Ok ITIS
289	Podiceps cristatus	Podiceps cristatus	Ok ITIS
290	Podiceps grisegena	Podiceps grisegena	Ok ITIS
291	Podiceps griseigena	Podiceps griseigena	Ok ITIS
292	Podiceps nigricollis	Podiceps nigricollis	Ok ITIS
293	Podiceps ruficollis	Podiceps ruficollis	Ok ITIS
294	Poecile atricapillus	Poecile atricapillus	Ok ITIS
295	Poecile montanus	Poecile montanus	Ok ITIS
296	Poecile palustris	Poecile palustris	Ok ITIS
297	Porphyrio porphyrio	Porphyrio porphyrio	Ok ITIS
298	Porzana parva	Porzana parva	Ok ITIS
299	Porzana porzana	Porzana porzana	Ok ITIS
300	Porzana pusilla	Porzana pusilla	Ok ITIS
301	Prunella collaris	Prunella collaris	Ok ITIS
302	Prunella modularis	Prunella modularis	Ok ITIS
303	Pyrrhula pyrrhula	Pyrrhula pyrrhula	Ok ITIS
304	Pyrrhulla pyrrhula	Pyrrhulla pyrrhula	Ok ITIS
305	Rallus aquaticus	Rallus aquaticus	Ok ITIS
306	Recurvirostra avosetta	Recurvirostra avosetta	Ok ITIS
307	Regulus ignicapilla	Regulus ignicapilla	Ok ITIS
308	Regulus ignicapillus	Regulus ignicapillus	Ok ITIS
309	Regulus regulus	Regulus regulus	Ok ITIS
310	Remiz pendulinus	Remiz pendulinus	Ok ITIS
311	Riparia riparia	Riparia riparia	Ok ITIS
312	Saxicola rubetra	Saxicola rubetra	Ok ITIS
313	Saxicola rubicola	Saxicola rubicola	Ok ITIS
314	Saxicola torquata	Saxicola torquata	Ok ITIS
315	Saxicola torquatus	Saxicola torquatus	Ok ITIS
316	Scolopax rusticola	Scolopax rusticola	Ok ITIS
317	Serinus canaria	Serinus canaria	Ok ITIS
318	Serinus serinus	Serinus serinus	Ok ITIS
319	Sitta eroupaea	Sitta eroupaea	Ok ITIS
320	Sitta europaea	Sitta europaea	Ok ITIS
321	Sitta europea	Sitta europea	Ok ITIS
322	Spatula clypeata	Spatula clypeata	Ok ITIS
323	Spatula querquedula	Spatula querquedula	Ok ITIS
324	Spinus spinus	Spinus spinus	Ok ITIS
325	Stercorarius parasiticus	Stercorarius parasiticus	Ok ITIS
326	Stercorarius pomarinus	Stercorarius pomarinus	Ok ITIS
327	Sterna caspica	Sterna caspica	Ok ITIS
328	Sterna hirundo	Sterna hirundo	Ok ITIS
329	Sternula albifrons	Sternula albifrons	Ok ITIS
330	Streptopelia decaocto	Streptopelia decaocto	Ok ITIS
331	Streptopelia turtur	Streptopelia turtur	Ok ITIS
332	Strix aluco	Strix aluco	Ok ITIS
333	Strunus vulgaris	Strunus vulgaris	Ok ITIS
334	Strurnus vulgaris	Strurnus vulgaris	Ok ITIS
335	Sturnus vulgaris	Sturnus vulgaris	Ok ITIS
336	Svivia borin	Svivia borin	Ok ITIS
337	Sylvia atricapilla	Sylvia atricapilla	Ok ITIS
338	Sylvia borin	Sylvia borin	Ok ITIS
339	Sylvia communis	Sylvia communis	Ok ITIS
340	Sylvia curruca	Sylvia curruca	Ok ITIS
341	Sylvia nisoria	Sylvia nisoria	Ok ITIS
342	Sylvia nissoria	Sylvia nissoria	Ok ITIS
343	Tadorna ferruginea	Tadorna ferruginea	Ok ITIS
344	Tadorna tadorna	Tadorna tadorna	Ok ITIS
345	Tachybaptus ruficollis	Tachybaptus ruficollis	Ok ITIS
346	Tatrastes bonasia	Tatrastes bonasia	Ok ITIS
347	Tetrao tetrix	Tetrao tetrix	Ok ITIS
348	Tetrao urogallus	Tetrao urogallus	Ok ITIS
349	Tetrastes bonasia	Tetrastes bonasia	Ok ITIS
350	Tringa erythropus	Tringa erythropus	Ok ITIS
351	Tringa glareola	Tringa glareola	Ok ITIS
352	Tringa hypoleuca	Tringa hypoleuca	Ok ITIS
353	Tringa nebularia	Tringa nebularia	Ok ITIS
354	Tringa ochropus	Tringa ochropus	Ok ITIS
355	Tringa stagnatilis	Tringa stagnatilis	Ok ITIS
356	Tringa totanus	Tringa totanus	Ok ITIS
357	Troglodytes troglodytes	Troglodytes troglodytes	Ok ITIS
358	Tudrus torquatus	Tudrus torquatus	Ok ITIS
359	Turdus iliacus	Turdus iliacus	Ok ITIS
360	Turdus merula	Turdus merula	Ok ITIS
361	Turdus philomelos	Turdus philomelos	Ok ITIS
362	Turdus pilaris	Turdus pilaris	Ok ITIS
363	Turdus torquatus	Turdus torquatus	Ok ITIS
364	Turdus viscivorus	Turdus viscivorus	Ok ITIS
365	Tyto alba	Tyto alba	Ok ITIS
366	Upupa epops	Upupa epops	Ok ITIS
367	Upupa epos	Upupa epos	Ok ITIS
368	Vanellus gregarius	Vanellus gregarius	Ok ITIS
369	Vanellus vanellus	Vanellus vanellus	Ok ITIS
