# Supplementary material for: SPARSE 1.0: a template for databases of species inventories, with an open example of Czech birds
Source: Biodivers Data J. 2023 Nov 23;11:e108731. doi: 10.3897/BDJ.11.e108731 (PMC10690794; doi:10.3897/BDJ.11.e108731)
Supplement: Supplementary material 1 — SPARSE 1.0 - all database files as on the date of submission [file bdj-11-e108731-s001.zip › code/taxon harmonisation/speciesAccess_22-12.csv]

verbatimIdentification
Accipiter gentilis
Accipiter nisus
Acrocephallus scripaceus
Acrocephalus arundinaceus
Acrocephalus melanopogon
Acrocephalus paludicola
Acrocephalus palustris
Acrocephalus scirpaceus
Acrocephalus schoenobaenus
Actitis hypoleuca
Actitis hypoleucos
Aegithalos caudatus
Aegithatos caudatus
Aegolius funereus
Aix galericulata
Alauda arvensis
Alcedo atthis
Alopochen aegyptiaca
Anas acuta
Anas clypeata
Anas crecca
Anas penelope
Anas platyrhynchos
Anas platyrchynchos
Anas querquedula
Anas strepera
Anser albifrons
Anser anser
Anser brachyrhynchus
Anser erythropus
Anser fabalis
Anthus campestris
Anthus cervinus
Anthus pratensis
Anthus sp.
Anthus spinoletta
Anthus trivialis
Apus apus
Aquila chrysaetos
Aquila pomarina
Aquila rapax
Ardea alba
Ardea cinerea
Ardea purpurea
Ardeola ralloides
Arenaria interpres
Asio flammeus
Asio otus
Athene noctua
Aythia ferina
Aythya ferina
Aythya fuligula
Aythya marila
Aythya nyroca
Bombycilla garrulus
Bonasa bonasia
Botaurus stellaris
Branta bernicla
Branta canadensis
Branta leucopsis
Branta ruficollis
Bubo bubo
Bubulcus ibis
Bucephala clangula
Buteo buteo
Buteo lagopus
Calidris alba
Calidris alpina
Calidris canutus
Calidris falcinellus
Calidris ferruginea
Calidris minuta
Calidris pugnax
Calidris temminckii
Caprimulgus europaeus
Cardueis cannabina
Carduelis canabina
Carduelis cannabina
Carduelis carduelis
Carduelis flammea
Carduelis chloris
Carduelis spinus
Carpodacus erythrinus
Certhia brachydactyla
Certhia familiaris
Certhia sp.
Cervus frugilegus
Cettia cetti
Ciconia ciconia
Ciconia nigra
Cinclus cinclus
Circus aeruginosus
Circus cyaneus
Circus pygargus
Circus sp.
Clangula hyemalis
Coccothraustes coccothraustes
Coccothraustes coccothraustes
Coloeus monedula
Colubma oenas
Columba livia
Columba livia f. domestica
Columba livia f.dom.
Columba oenas
Columba palumbus
Coracias garrulus
Corvus corax
Corvus cornix
Corvus corone
Corvus corone cornix
Corvus corone corone
Corvus frugilegus
Corvus monedula
Coturnix coturnix
Crex crex
Cuculus canorus
Curruca communis
Curruca curruca
Cyanistes caeruleus
Cyanistes coeruleus
Cygnus columbianus bewickii
Cygnus cygnus
Cygnus olor
Delichon urbica
Delichon urbicum
Dendrocopos leucotos
Dendrocopos major
Dendrocopos medius
Dendrocopos minor
Dendrocopos syriacus
Dendrocoptes medius
Dendrocopus major
Dendrocopus medius
Dendrocopus minor
Dryobates minor
Dryocopos martius
Dryocopus martius
Dryocopus martius)
Egretta alba
Egretta garzetta
Emberiza calandra
Emberiza citrinella
Emberiza hortulana
Emberiza schoeniclus
Erithacus rubecula
Falco columbarius
Falco peregrinus
Falco subbuteo
Falco tinnuculus
Falco tinnunculus
Ficedula albicolis
Ficedula albicollis
Ficedula hypoleuca
Ficedula parva
Fringilla coelebs
Fringilla montifringila
Fringilla montifringilla
Fulica astra
Fulica atra
Galerida cristata
Gallinago gallinago
Gallinago media
Gallinula chlorophus
Gallinula chloropus
Garrulus garrulus
Garrulus glandarius
Garullus glandarius
Gavia arctica
Gavia stellata
Gelochelidon nilotica
Glareola pratincola
Glaucidium passerinum
Grus grus
Haematopus ostralegus
Haliaeetus albicilla
Himantopus himantopus
Hippolais icterina
Hirundo rustica
Hydrocoloeus minutus
Hydroprogne caspia
Charadrius dubius
Charadrius hiaticula
Charadrius morinellus
Chlidonias hybrida
Chlidonias leucopterus
Chlidonias niger
Chlidonias nigra
Chloris chloris
Chroicocephalus ridibundus
Ichthyaetus melanocephalus
Ixobrychus minutus
Jynx torquilla
Lanius collurio
Lanius excubitor
Larus argentatus
Larus cachinnans
Larus canus
Larus fuscus
Larus ridibundus
Larus sp.
Limosa lapponica
Limosa limosa
Linaria cannabina
Locustella fluviatilis
Locustella luscinioides
Locustella naevia
Lophoohanes cristatus
Lophophanes cristatus
Lophophanes cristaus
Loxia curvirostra
Lullula arborea
Lulula arborea
Luscinia luscinia
Luscinia megarhynchos
Luscinia svecica
Luscinia svecica cyanecula
Luscinia svecica svecica
Lymnocryptes minimus
Lyrurus tetrix
Mareca penelope
Mareca strepera
Melanitta fusca
Melanitta nigra
Mergellus albellus
Mergus merganser
Mergus serrator
Merops apiaster
Milvus migrans
Milvus milvus
Motacilia cinerea
Motacilla alba
Motacilla cinerea
Motacilla citreola
Motacilla flava
Motacilla sp.
Motecilla alba
Muscicapa hypoleuca
Muscicapa striata
Netta rufina
Nucifraga caryocatactes
Numenius arquata
Numenius phaeopus
Nycticorax nycticorax
Oenanthe oenanthe
Oriolus oriolus
Pandion haliaetus
Panurus biarmicus
Parus ater
Parus caeruelus
Parus caeruleus
Parus coeruleus
Parus cristatus
Parus major
Parus montanus
Parus palustris
Passer domesticus
Passer montanus
Perdix perdix
Periparus ater
Pernis apivorus
Perus major
Phalacrocorax carbo
Phalaropus lobatus
Phasianus colchicus
Phasianus colchius
Philomachus pugnax
Phoenicurus ochruros
Phoenicurus phoenicurus
Phylloscopus collybita
Phylloscopus colybita
Phylloscopus sibilatrix
Phylloscopus trochillus
Phylloscopus trochiloides
Phylloscopus trochilus
Phyloscopus collybita
Phyloscopus trochilus
Pica pica
Picoides major
Picoides tridactylus
Picus canaus
Picus canus
Picus viridis
Picus viridus
Platalea leucorodia
Plegadis falcinellus
Pluvialis apricaria
Pluvialis squatarola
Podiceps auritus
Podiceps cristatus
Podiceps grisegena
Podiceps griseigena
Podiceps nigricollis
Podiceps ruficollis
Poecile atricapillus
Poecile montanus
Poecile palustris
Porphyrio porphyrio
Porzana parva
Porzana porzana
Porzana pusilla
Prunella collaris
Prunella modularis
Pyrrhula pyrrhula
Pyrrhulla pyrrhula
Rallus aquaticus
Recurvirostra avosetta
Regulus ignicapilla
Regulus ignicapillus
Regulus regulus
Remiz pendulinus
Riparia riparia
Saxicola rubetra
Saxicola rubicola
Saxicola torquata
Saxicola torquatus
Scolopax rusticola
Serinus canaria
Serinus serinus
Sitta eroupaea
Sitta europaea
Sitta europea
Spatula clypeata
Spatula querquedula
Spinus spinus
Stercorarius parasiticus
Stercorarius pomarinus
Sterna caspica
Sterna hirundo
Sternula albifrons
Streptopelia decaocto
Streptopelia turtur
Strix aluco
Strunus vulgaris
Strurnus vulgaris
Sturnus vulgaris
Svivia borin
Sylvia atricapilla
Sylvia borin
Sylvia communis
Sylvia curruca
Sylvia nisoria
Sylvia nissoria
Tadorna ferruginea
Tadorna tadorna
Tachybaptus ruficollis
Tatrastes bonasia
Tetrao tetrix
Tetrao urogallus
Tetrastes bonasia
Tringa erythropus
Tringa glareola
Tringa hypoleuca
Tringa nebularia
Tringa ochropus
Tringa stagnatilis
Tringa totanus
Troglodytes troglodytes
Tudrus torquatus
Turdus iliacus
Turdus merula
Turdus philomelos
Turdus pilaris
Turdus torquatus
Turdus viscivorus
Tyto alba
Upupa epops
Upupa epos
Vanellus gregarius
Vanellus vanellus
