# Supplementary material for: SPARSE 1.0: a template for databases of species inventories, with an open example of Czech birds
Source: Biodivers Data J. 2023 Nov 23;11:e108731. doi: 10.3897/BDJ.11.e108731 (PMC10690794; doi:10.3897/BDJ.11.e108731)
Supplement: Supplementary material 1 — SPARSE 1.0 - all database files as on the date of submission [file bdj-11-e108731-s001.zip › code/taxon harmonisation/taxonomy check.xlsx]

## Sheet: measurement table
measurementID	datasetID	siteID	eventID	verbatimIdentification	measurementUnitID	measurementValue	Rindentification
1	1	1	1	Passer montanus	1	32
2	1	1	1	Emberiza citrinella	1	4
3	1	1	1	Fringilla coelebs	1	15
4	1	1	1	Pyrrhula pyrrhula	1	3
5	1	1	1	Serinus serinus	1	3
6	1	1	1	Carduelis cannabina	1	8
7	1	1	1	Carduelis carduelis	1	22
8	1	1	1	Coccothraustes coccothraustes	1	5
9	1	1	1	Carduelis chloris	1	14
10	1	1	1	Sturnus vulgaris	1	30
11	1	1	1	Motacilla alba	1	3
12	1	1	1	Motacilla cinerea	1	1
13	1	1	1	Motacilla flava	1	1
14	1	1	1	Anthus trivialis	1	9
15	1	1	1	Prunella modularis	1	12
16	1	1	1	Ficedula hypoleuca	1	15
17	1	1	1	Ficedula albicollis	1	5
18	1	1	1	Muscicapa striata	1	3
19	1	1	1	Phylloscopus trochilus	1	3
20	1	1	1	Phylloscopus colybita	1	10
21	1	1	1	Phylloscopus sibilatrix	1	4
22	1	1	1	Sylvia atricapilla	1	3
23	1	1	1	Sylvia nisoria	1	1
24	1	1	1	Sylvia borin	1	4
25	1	1	1	Sylvia curruca	1	3
26	1	1	1	Hippolais icterina	1	3
27	1	1	1	Erithacus rubecula	1	20
28	1	1	1	Phoenicurus ochruros	1	2
29	1	1	1	Phoenicurus phoenicurus	1	8
30	1	1	1	Turdus merula	1	12
31	1	1	1	Turdus philomelos	1	8
32	1	1	1	Turdus viscivorus	1	4
33	1	1	1	Troglodytes troglodytes	1	4
34	1	1	1	Sitta europaea	1	21
35	1	1	1	Certhia brachydactyla	1	14
36	1	1	1	Aegithalos caudatus	1	8
37	1	1	1	Parus montanus	1	2
38	1	1	1	Parus palustris	1	4
39	1	1	1	Parus caeruleus	1	18
40	1	1	1	Parus major	1	20
41	1	1	1	Garrulus glandarius	1	2
42	1	1	1	Corvus corone corone	1	1
43	1	1	1	Oriolus oriolus	1	3
44	1	1	1	Alauda arvensis	1	4
45	1	1	1	Lullula arborea	1	2
46	1	1	1	Jynx torquilla	1	2
47	1	1	1	Dryocopus martius	1	1
48	1	1	1	Dendrocopus medius	1	3
49	1	1	1	Dendrocopus major	1	1
50	1	1	1	Dendrocopus minor	1	1
51	1	1	1	Picus viridis	1	2
52	1	1	1	Strix aluco	1	1
53	1	1	1	Asio otus	1	1
54	1	1	1	Cuculus canorus	1	2
55	1	1	1	Streptopelia turtur	1	2
56	1	1	1	Streptopelia decaocto	1	9
57	1	1	1	Columba palumbus	1	10
58	1	1	1	Scolopax rusticola	1	1
59	1	1	1	Phasianus colchius	1	4
60	1	1	1	Falco tinnuculus	1	1
61	1	1	1	Buteo buteo	1	1
62	1	1	1	Pernis apivorus	1	1
63	1	1	1	Anas platyrhynchos	1	1
64	2	2	2	Alauda arvensis	3	7
65	2	2	2	Oenanthe oenanthe	3	4
66	2	2	2	Anthus campestris	3	7
67	2	3	3	Alauda arvensis	3	50
68	2	3	3	Oenanthe oenanthe	3	33
69	2	3	3	Anthus campestris	3	17
70	2	3	3	Saxicola rubetra	3	17
71	2	3	3	Sylvia communis	3	33
72	2	3	3	Anthus trivialis	3	33
73	2	4	4	Alauda arvensis	3	80
74	2	4	4	Sylvia communis	3	10
75	2	4	4	Anthus trivialis	3	20
76	2	4	4	Motacilla flava	3	20
77	2	4	4	Sylvia nisoria	3	10
78	2	4	4	Emberiza schoeniclus	3	20
79	2	5	5	Sylvia communis	3	20
80	2	5	5	Anthus trivialis	3	40
81	2	5	5	Emberiza schoeniclus	3	40
82	2	5	5	Phylloscopus trochilus	3	80
83	2	5	5	Fringilla coelebs	3	40
84	2	5	5	Prunella modularis	3	30
85	2	5	5	Sylvia borin	3	30
86	2	5	5	Acrocephalus palustris	3	30
87	2	5	5	Locustella naevia	3	30
88	2	5	5	Turdus philomelos	3	20
89	2	5	5	Acrocephalus scirpaceus	3	20
90	2	5	5	Turdus merula	3	10
91	2	5	5	Sylvia atricapilla	3	10
92	2	5	5	Parus major	3	10
93	3	6	6	Fringilla coelebs	1	4
94	3	6	6	Lanius collurio	1	3
95	3	6	6	Saxicola rubicola	1	1
96	3	6	6	Perdix perdix	1	2
97	3	6	6	Turdus pilaris	1	5
98	3	6	6	Turdus merula	1	2
99	3	6	6	Parus major	1	1
100	3	6	6	Cyanistes caeruleus	1	2
101	3	6	6	Acrocephalus palustris	1	2
102	3	6	6	Carduelis carduelis	1	3
103	3	6	6	Erithacus rubecula	1	2
104	3	6	6	Emberiza citrinella	1	2
105	3	6	6	Phylloscopus collybita	1	2
106	3	6	6	Curruca communis	1	1
107	3	6	6	Cuculus canorus	1	1
108	3	6	6	Dryobates minor	1	1
109	3	6	6	Coccothraustes coccothraustes	1	2
110	3	6	6	Sturnus vulgaris	1	5
111	3	6	6	Phoenicurus ochruros	1	1
112	3	6	6	Troglodytes troglodytes	1	1
113	3	6	6	Motacilla alba	1	1
114	3	6	6	Hippolais icterina	1	3
115	3	6	6	Curruca curruca	1	1
116	3	6	6	Sylvia atricapilla	1	2
117	3	6	6	Turdus philomelos	1	1
118	3	6	6	Pyrrhula pyrrhula	1	1
119	7	7	7	Turdus merula	2	21
120	7	7	7	Fringilla coelebs	2	18
121	7	7	7	Streptopelia decaocto	2	8
122	7	7	7	Carduelis chloris	2	8
123	7	7	7	Phylloscopus collybita	2	7
124	7	7	7	Sylvia atricapilla	2	8
125	7	7	7	Carduelis carduelis	2	6
126	7	7	7	Erithacus rubecula	2	4
127	7	7	7	Parus major	2	4
128	7	7	7	Serinus serinus	2	4
129	7	7	7	Muscicapa striata	2	4
130	7	7	7	Parus caeruleus	2	3
131	7	7	7	Hippolais icterina	2	2
132	7	7	7	Sitta europaea	2	2
133	7	7	7	Turdus pilaris	2	2
134	7	7	7	Turdus philomelos	2	2
135	7	7	7	Sturnus vulgaris	2	2
136	7	7	7	Coccothraustes coccothraustes	2	2
137	7	7	7	Prunella modularis	2	1
138	7	7	7	Dendrocopos major	2	1
139	7	7	7	Passer domesticus	2	3
140	7	7	7	Pyrrhula pyrrhula	2	1
141	7	7	7	Parus palustris	2	1
142	7	7	7	Sylvia curruca	2	3
143	7	7	8	Turdus merula	2	23
144	7	7	8	Fringilla coelebs	2	18
145	7	7	8	Streptopelia decaocto	2	10
146	7	7	8	Carduelis chloris	2	4
147	7	7	8	Phylloscopus collybita	2	5
148	7	7	8	Sylvia atricapilla	2	2
149	7	7	8	Carduelis carduelis	2	4
150	7	7	8	Erithacus rubecula	2	2
151	7	7	8	Parus major	2	4
152	7	7	8	Serinus serinus	2	5
153	7	7	8	Muscicapa striata	2	2
154	7	7	8	Parus caeruleus	2	3
155	7	7	8	Hippolais icterina	2	2
156	7	7	8	Sitta europaea	2	2
157	7	7	8	Turdus pilaris	2	6
158	7	7	8	Turdus philomelos	2	2
159	7	7	8	Sturnus vulgaris	2	3
160	7	7	8	Coccothraustes coccothraustes	2	2
161	7	7	8	Prunella modularis	2	2
162	7	7	8	Dendrocopos major	2	1
163	7	7	8	Passer domesticus	2	2
164	7	7	8	Certhia familiaris	2	1
165	7	7	8	Motacilla alba	2	1
166	7	7	8	Phoenicurus ochruros	2	1
167	7	7	9	Turdus merula	2	18
168	7	7	9	Fringilla coelebs	2	18
169	7	7	9	Streptopelia decaocto	2	10
170	7	7	9	Carduelis chloris	2	6
171	7	7	9	Phylloscopus collybita	2	6
172	7	7	9	Sylvia atricapilla	2	4
173	7	7	9	Carduelis carduelis	2	2
174	7	7	9	Erithacus rubecula	2	2
175	7	7	9	Parus major	2	2
176	7	7	9	Serinus serinus	2	4
177	7	7	9	Muscicapa striata	2	2
178	7	7	9	Parus caeruleus	2	4
179	7	7	9	Hippolais icterina	2	2
180	7	7	9	Sitta europaea	2	3
181	7	7	9	Turdus pilaris	2	1
182	7	7	9	Turdus philomelos	2	4
183	7	7	9	Sturnus vulgaris	2	2
184	7	7	9	Coccothraustes coccothraustes	2	2
185	7	7	9	Prunella modularis	2	1
186	7	7	9	Dendrocopos major	2	2
187	7	7	9	Pyrrhula pyrrhula	2	1
188	7	7	9	Parus palustris	2	1
189	7	7	9	Columba oenas	2	1
190	7	7	9	Falco tinnuculus	7	1
191	7	7	9	Pica pica	7	1
192	8	10	10	Sylvia atricapilla	1	12
193	8	10	10	Sturnus vulgaris	1	10
194	8	10	10	Phylloscopus collybita	1	10
195	8	10	10	Fringilla coelebs	1	7
196	8	10	10	Parus caeruleus	1	7
197	8	10	10	Parus major	1	8
198	8	10	10	Passer montanus	1	8
199	8	10	10	Turdus philomelos	1	7
200	8	10	10	Prunella modularis	1	6
201	8	10	10	Ficedula albicollis	1	5
202	8	10	10	Sitta europaea	1	5
203	8	10	10	Dendrocopus major	1	4
204	8	10	10	Erithacus rubecula	1	5
205	8	10	10	Troglodytes troglodytes	1	2
206	8	10	10	Certhia brachydactyla	1	3
207	8	10	10	Turdus merula	1	2
208	8	10	10	Hippolais icterina	1	2
209	8	10	10	Anas platyrhynchos	1	2
210	8	10	10	Coccothraustes coccothraustes	1	2
211	8	10	10	Parus palustris	1	1
212	8	10	10	Oriolus oriolus	1	1
213	8	10	10	Dendrocopus minor	1	1
214	8	10	10	Streptopelia turtur	1	2
215	8	10	10	Muscicapa striata	1	1
216	8	10	10	Columba palumbus	1	1
217	8	10	10	Certhia familiaris	1	1
218	8	10	10	Anthus trivialis	1	1
219	8	10	10	Lanius collurio	1	1
220	8	10	10	Cuculus canorus	1	4
221	8	10	10	Buteo buteo	1	2
222	8	10	10	Accipiter gentilis	1	2
223	8	10	10	Strix aluco	1	1
224	8	10	10	Picus viridis	1	2
225	8	10	10	Ciconia nigra	1	1
226	8	10	10	Picus canus	1	1
227	8	11	11	Sylvia atricapilla	1	8
228	8	11	11	Sturnus vulgaris	1	4
229	8	11	11	Phylloscopus collybita	1	4
230	8	11	11	Fringilla coelebs	1	4
231	8	11	11	Parus caeruleus	1	4
232	8	11	11	Parus major	1	4
233	8	11	11	Passer montanus	1	3
234	8	11	11	Turdus philomelos	1	3
235	8	11	11	Prunella modularis	1	3
236	8	11	11	Ficedula albicollis	1	2
237	8	11	11	Sitta europaea	1	2
238	8	11	11	Dendrocopus major	1	2
239	8	11	11	Erithacus rubecula	1	2
240	8	11	11	Troglodytes troglodytes	1	2
241	8	11	11	Certhia brachydactyla	1	1
242	8	11	11	Turdus merula	1	1
243	8	11	11	Hippolais icterina	1	1
244	8	11	11	Anas platyrhynchos	1	1
245	8	11	11	Dendrocopus medius	1	1
246	8	11	11	Locustella fluviatilis	1	1
247	8	11	11	Cuculus canorus	1	4
248	8	11	11	Buteo buteo	1	3
249	8	11	11	Accipiter gentilis	1	1
250	8	11	11	Strix aluco	1	1
251	8	11	11	Ciconia nigra	1	1
252	8	12	12	Sylvia atricapilla	1	8
253	8	12	12	Sturnus vulgaris	1	6
254	8	12	12	Phylloscopus collybita	1	5
255	8	12	12	Fringilla coelebs	1	5
256	8	12	12	Parus caeruleus	1	5
257	8	12	12	Parus major	1	4
258	8	12	12	Passer montanus	1	3
259	8	12	12	Turdus philomelos	1	2
260	8	12	12	Prunella modularis	1	2
261	8	12	12	Ficedula albicollis	1	3
262	8	12	12	Sitta europaea	1	2
263	8	12	12	Dendrocopus major	1	2
264	8	12	12	Erithacus rubecula	1	1
265	8	12	12	Troglodytes troglodytes	1	2
266	8	12	12	Certhia brachydactyla	1	2
267	8	12	12	Turdus merula	1	2
268	8	12	12	Hippolais icterina	1	2
269	8	12	12	Anas platyrhynchos	1	1
270	8	12	12	Dendrocopus medius	1	2
271	8	12	12	Locustella fluviatilis	1	1
272	8	12	12	Coccothraustes coccothraustes	1	1
273	8	12	12	Parus palustris	1	1
274	8	12	12	Oriolus oriolus	1	1
275	8	12	12	Dendrocopus minor	1	1
276	8	12	12	Garrulus glandarius	1	1
277	8	12	12	Sylvia borin	1	1
278	8	12	12	Cuculus canorus	1	4
279	8	12	12	Buteo buteo	1	4
280	8	12	12	Accipiter gentilis	1	2
281	8	12	12	Strix aluco	1	1
282	8	12	12	Picus viridis	1	1
283	8	12	12	Ciconia nigra	1	1
284	8	12	12	Picus canus	1	1
285	9	13	13	Columba palumbus	3	4
286	9	13	13	Columba oenas	3	7
287	9	13	13	Strix aluco	3	4
288	9	13	13	Dendrocopus major	3	10
289	9	13	13	Troglodytes troglodytes	3	24
290	9	13	13	Erithacus rubecula	3	28
291	9	13	13	Phoenicurus phoenicurus	3	4
292	9	13	13	Turdus merula	3	21
293	9	13	13	Turdus philomelos	3	3
294	9	13	13	Turdus viscivorus	3	3
295	9	13	13	Sylvia atricapilla	3	6
296	9	13	13	Phylloscopus sibilatrix	3	8
297	9	13	13	Regulus regulus	3	1
298	9	13	13	Regulus ignicapillus	3	13
299	9	13	13	Ficedula albicollis	3	66
300	9	13	13	Ficedula hypoleuca	3	4
301	9	13	13	Ficedula parva	3	6
302	9	13	13	Muscicapa striata	3	7
303	9	13	13	Parus palustris	3	6
304	9	13	13	Parus ater	3	3
305	9	13	13	Parus caeruleus	3	22
306	9	13	13	Parus major	3	15
307	9	13	13	Sitta europaea	3	50
308	9	13	13	Certhia familiaris	3	7
309	9	13	13	Certhia brachydactyla	3	1
310	9	13	13	Garrulus glandarius	3	3
311	9	13	13	Fringilla coelebs	3	111
312	9	13	13	Coccothraustes coccothraustes	3	4
313	9	14	14	Columba palumbus	3	1
314	9	14	14	Columba oenas	3	12
315	9	14	14	Bubo bubo	3	1
316	9	14	14	Dendrocopus major	3	14
317	9	14	14	Troglodytes troglodytes	3	12
318	9	14	14	Erithacus rubecula	3	18
319	9	14	14	Phoenicurus phoenicurus	3	12
320	9	14	14	Turdus merula	3	7
321	9	14	14	Sylvia atricapilla	3	1
322	9	14	14	Phylloscopus sibilatrix	3	3
323	9	14	14	Regulus ignicapillus	3	3
324	9	14	14	Ficedula albicollis	3	18
325	9	14	14	Ficedula hypoleuca	3	5
326	9	14	14	Ficedula parva	3	11
327	9	14	14	Muscicapa striata	3	1
328	9	14	14	Parus palustris	3	1
329	9	14	14	Parus caeruleus	3	3
330	9	14	14	Parus major	3	5
331	9	14	14	Sitta europaea	3	23
332	9	14	14	Certhia familiaris	3	5
333	9	14	14	Certhia brachydactyla	3	3
334	9	14	14	Fringilla coelebs	3	61
335	9	14	14	Coccothraustes coccothraustes	3	1
336	10	26	23	Pyrrhula pyrrhula	1	1
337	10	26	23	Fringilla coelebs	1	90
338	10	26	23	Certhia familiaris	1	1
339	10	26	23	Sitta europaea	1	7
340	10	26	23	Parus major	1	1
341	10	26	23	Periparus ater	1	5
342	10	26	23	Poecile palustris	1	1
343	10	26	23	Ficedula parva	1	4
344	10	26	23	Regulus ignicapilla	1	8
345	10	26	23	Regulus regulus	1	8
346	10	26	23	Phylloscopus collybita	1	2
347	10	26	23	Phylloscopus sibilatrix	1	11
348	10	26	23	Sylvia atricapilla	1	17
349	10	26	23	Turdus philomelos	1	9
350	10	26	23	Turdus merula	1	11
351	10	26	23	Erithacus rubecula	1	39
352	10	26	23	Troglodytes troglodytes	1	39
353	10	26	23	Dendrocopos major	1	3
354	10	26	22	Fringilla coelebs	1	74
355	10	26	22	Certhia familiaris	1	8
356	10	26	22	Sitta europaea	1	13
357	10	26	22	Periparus ater	1	11
358	10	26	22	Lophophanes cristatus	1	1
359	10	26	22	Poecile palustris	1	1
360	10	26	22	Ficedula parva	1	3
361	10	26	22	Regulus ignicapilla	1	13
362	10	26	22	Regulus regulus	1	9
363	10	26	22	Phylloscopus collybita	1	3
364	10	26	22	Phylloscopus sibilatrix	1	31
365	10	26	22	Sylvia atricapilla	1	22
366	10	26	22	Turdus viscivorus	1	4
367	10	26	22	Turdus philomelos	1	1
368	10	26	22	Turdus merula	1	24
369	10	26	22	Phoenicurus phoenicurus	1	2
370	10	26	22	Erithacus rubecula	1	31
371	10	26	22	Troglodytes troglodytes	1	29
372	10	26	22	Picoides tridactylus	1	1
373	10	26	22	Dendrocopos major	1	2
374	10	26	22	Cuculus canorus	1	1
375	10	26	22	Columba oenas	1	2
376	10	26	21	Coccothraustes coccothraustes	4	3
377	10	26	21	Spinus spinus	4	1
378	10	26	21	Fringilla coelebs	1	100
379	10	26	21	Garrulus glandarius	4	2
380	10	26	21	Certhia familiaris	1	5
381	10	26	21	Sitta europaea	4	14
382	10	26	21	Parus major	1	5
383	10	26	21	Cyanistes caeruleus	4	1
384	10	26	21	Periparus ater	4	13
385	10	26	21	Lophophanes cristatus	1	1
386	10	26	21	Poecile palustris	1	2
387	10	26	21	Ficedula parva	1	4
388	10	26	21	Regulus ignicapilla	1	17
389	10	26	21	Regulus regulus	1	10
390	10	26	21	Phylloscopus collybita	1	3
391	10	26	21	Phylloscopus sibilatrix	1	50
392	10	26	21	Sylvia atricapilla	1	15
393	10	26	21	Turdus viscivorus	4	1
394	10	26	21	Turdus philomelos	1	2
395	10	26	21	Turdus merula	1	17
396	10	26	21	Erithacus rubecula	1	21
397	10	26	21	Troglodytes troglodytes	1	38
398	10	26	21	Motacilla cinerea	1	2
399	10	26	21	Picoides tridactylus	1	2
400	10	26	21	Dendrocopos major	1	5
401	10	26	21	Dryocopus martius	1	2
402	10	26	21	Picus canus	1	1
403	10	26	21	Cuculus canorus	1	3
404	10	26	21	Columba oenas	1	13
405	10	26	21	Columba palumbus	1	4
406	10	27	27	Garrulus glandarius	1	1
407	10	27	27	Certhia familiaris	1	5
408	10	27	27	Sitta europaea	1	3
409	10	27	27	Periparus ater	1	2
410	10	27	27	Poecile montanus	1	1
411	10	27	27	Poecile palustris	1	3
412	10	27	27	Regulus regulus	1	3
413	10	27	27	Turdus philomelos	1	5
414	10	27	27	Turdus merula	1	10
415	10	27	27	Erithacus rubecula	1	6
416	10	27	27	Troglodytes troglodytes	1	2
417	10	27	27	Picoides tridactylus	1	1
418	10	27	27	Dendrocopos major	1	1
419	10	27	27	Dryocopus martius	4	1
420	10	27	27	Columba oenas	1	1
421	10	26	20	Spinus spinus	4	1
422	10	26	20	Fringilla coelebs	1	82
423	10	26	20	Garrulus glandarius	4	3
424	10	26	20	Certhia familiaris	1	2
425	10	26	20	Sitta europaea	4	13
426	10	26	20	Periparus ater	4	5
427	10	26	20	Lophophanes cristatus	4	1
428	10	26	20	Poecile palustris	1	2
429	10	26	20	Ficedula parva	1	2
430	10	26	20	Regulus ignicapilla	1	8
431	10	26	20	Regulus regulus	1	12
432	10	26	20	Phylloscopus collybita	1	3
433	10	26	20	Phylloscopus sibilatrix	1	8
434	10	26	20	Sylvia atricapilla	1	18
435	10	26	20	Turdus viscivorus	4	2
436	10	26	20	Turdus philomelos	1	8
437	10	26	20	Turdus merula	1	4
438	10	26	20	Erithacus rubecula	1	43
439	10	26	20	Troglodytes troglodytes	1	44
440	10	26	20	Picoides tridactylus	1	1
441	10	26	20	Dendrocopos major	1	3
442	10	26	20	Dryocopus martius	4	1
443	10	26	20	Picus canus	1	1
444	10	26	20	Columba oenas	1	8
445	10	26	20	Columba palumbus	1	2
446	10	26	24	Ficedula parva	7	1
447	10	26	24	Regulus ignicapilla	7	1
448	10	26	24	Regulus regulus	7	1
449	10	26	24	Phylloscopus collybita	7	1
450	10	26	24	Phylloscopus sibilatrix	7	1
451	10	26	24	Phoenicurus phoenicurus	7	1
452	10	26	24	Troglodytes troglodytes	7	1
453	10	26	24	Columba oenas	7	1
454	10	26	19	Loxia curvirostra	4	1
455	10	26	19	Fringilla coelebs	1	69
456	10	26	19	Oriolus oriolus	1	5
457	10	26	19	Certhia familiaris	1	16
458	10	26	19	Sitta europaea	4	2
459	10	26	19	Periparus ater	4	5
460	10	26	19	Ficedula parva	1	6
461	10	26	19	Regulus ignicapilla	1	14
462	10	26	19	Regulus regulus	1	15
463	10	26	19	Phylloscopus collybita	1	4
464	10	26	19	Phylloscopus sibilatrix	1	30
465	10	26	19	Sylvia atricapilla	1	30
466	10	26	19	Turdus philomelos	1	2
467	10	26	19	Turdus merula	4	11
468	10	26	19	Erithacus rubecula	1	41
469	10	26	19	Troglodytes troglodytes	1	33
470	10	26	19	Picoides tridactylus	1	4
471	10	26	19	Dryobates minor	1	2
472	10	26	19	Dendrocopos major	1	12
473	10	26	19	Dryocopus martius	1	2
474	10	26	19	Picus canus	1	1
475	10	26	19	Cuculus canorus	1	4
476	10	26	19	Columba oenas	1	15
477	10	26	19	Columba palumbus	1	1
478	10	26	19	Buteo buteo	4	1
479	10	26	18	Coccothraustes coccothraustes	4	2
480	10	26	18	Fringilla coelebs	1	39
481	10	26	18	Garrulus glandarius	4	2
482	10	26	18	Certhia familiaris	1	4
483	10	26	18	Sitta europaea	4	1
484	10	26	18	Parus major	1	1
485	10	26	18	Periparus ater	1	2
486	10	26	18	Ficedula parva	1	6
487	10	26	18	Regulus ignicapilla	1	3
488	10	26	18	Regulus regulus	1	8
489	10	26	18	Phylloscopus trochilus	1	1
490	10	26	18	Phylloscopus collybita	1	3
491	10	26	18	Phylloscopus sibilatrix	1	10
492	10	26	18	Sylvia atricapilla	1	5
493	10	26	18	Turdus viscivorus	1	2
494	10	26	18	Turdus merula	1	14
495	10	26	18	Erithacus rubecula	1	56
496	10	26	18	Troglodytes troglodytes	1	7
497	10	26	18	Picoides tridactylus	1	3
498	10	26	18	Dendrocopos major	1	2
499	10	26	18	Dryocopus martius	4	4
500	10	26	18	Cuculus canorus	1	6
501	10	26	18	Columba oenas	1	1
502	10	26	17	Coccothraustes coccothraustes	4	4
503	10	26	17	Loxia curvirostra	4	6
504	10	26	17	Fringilla coelebs	1	70
505	10	26	17	Certhia familiaris	1	15
506	10	26	17	Sitta europaea	4	14
507	10	26	17	Parus major	1	1
508	10	26	17	Periparus ater	4	9
509	10	26	17	Regulus ignicapilla	1	11
510	10	26	17	Regulus regulus	1	15
511	10	26	17	Phylloscopus trochilus	1	1
512	10	26	17	Phylloscopus collybita	1	2
513	10	26	17	Phylloscopus sibilatrix	1	16
514	10	26	17	Sylvia atricapilla	1	6
515	10	26	17	Turdus viscivorus	1	2
516	10	26	17	Turdus philomelos	1	3
517	10	26	17	Turdus merula	1	9
518	10	26	17	Erithacus rubecula	1	29
519	10	26	17	Prunella modularis	1	1
520	10	26	17	Troglodytes troglodytes	1	19
521	10	26	17	Motacilla cinerea	4	1
522	10	26	17	Picoides tridactylus	1	1
523	10	26	17	Dendrocopos major	1	1
524	10	26	17	Dryocopus martius	1	1
525	10	26	17	Picus canus	1	1
526	10	26	17	Cuculus canorus	1	1
527	10	26	17	Columba oenas	1	14
528	10	26	17	Columba palumbus	1	4
529	10	26	17	Buteo buteo	1	1
530	10	26	16	Coccothraustes coccothraustes	4	5
531	10	26	16	Pyrrhula pyrrhula	1	1
532	10	26	16	Loxia curvirostra	1	2
533	10	26	16	Spinus spinus	4	1
534	10	26	16	Fringilla coelebs	1	69
535	10	26	16	Certhia familiaris	1	10
536	10	26	16	Sitta europaea	4	7
537	10	26	16	Periparus ater	1	10
538	10	26	16	Lophophanes cristatus	4	1
539	10	26	16	Poecile palustris	1	1
540	10	26	16	Regulus ignicapilla	1	12
541	10	26	16	Regulus regulus	1	12
542	10	26	16	Phylloscopus collybita	1	3
543	10	26	16	Phylloscopus sibilatrix	1	7
544	10	26	16	Sylvia atricapilla	1	5
545	10	26	16	Turdus viscivorus	1	2
546	10	26	16	Turdus philomelos	1	4
547	10	26	16	Turdus merula	1	13
548	10	26	16	Erithacus rubecula	1	49
549	10	26	16	Troglodytes troglodytes	1	14
550	10	26	16	Motacilla cinerea	1	1
551	10	26	16	Picoides tridactylus	1	2
552	10	26	16	Dendrocopos major	4	8
553	10	26	16	Dryocopus martius	4	5
554	10	26	16	Strix aluco	1	2
555	10	26	16	Cuculus canorus	1	2
556	10	26	16	Columba oenas	1	7
557	10	26	16	Columba palumbus	1	1
558	10	26	16	Buteo buteo	1	1
559	10	26	15	Coccothraustes coccothraustes	4	6
560	10	26	15	Pyrrhula pyrrhula	1	1
561	10	26	15	Loxia curvirostra	4	22
562	10	26	15	Spinus spinus	4	5
563	10	26	15	Fringilla coelebs	1	105
564	10	26	15	Certhia familiaris	1	23
565	10	26	15	Sitta europaea	4	15
566	10	26	15	Parus major	1	3
567	10	26	15	Periparus ater	1	20
568	10	26	15	Poecile palustris	1	2
569	10	26	15	Regulus ignicapilla	1	11
570	10	26	15	Regulus regulus	1	16
571	10	26	15	Phylloscopus collybita	4	1
572	10	26	15	Phylloscopus sibilatrix	1	6
573	10	26	15	Sylvia atricapilla	1	1
574	10	26	15	Turdus viscivorus	1	2
575	10	26	15	Turdus philomelos	1	1
576	10	26	15	Turdus merula	1	14
577	10	26	15	Erithacus rubecula	1	34
578	10	26	15	Troglodytes troglodytes	1	30
579	10	26	15	Dendrocopos major	4	10
580	10	26	15	Picus canus	1	1
581	10	26	15	Columba oenas	1	16
582	10	26	15	Columba palumbus	1	8
583	10	26	26	Dryocopus martius	1	2
584	10	26	25	Coccothraustes coccothraustes	4	4
585	10	26	25	Loxia curvirostra	1	4
586	10	26	25	Spinus spinus	1	5
587	10	26	25	Fringilla montifringilla	4	3
588	10	26	25	Fringilla coelebs	1	15
589	10	26	25	Certhia familiaris	1	6
590	10	26	25	Sitta europaea	1	5
591	10	26	25	Parus major	1	1
592	10	26	25	Periparus ater	1	3
593	10	26	25	Regulus regulus	1	2
594	10	26	25	Turdus merula	1	4
595	10	26	25	Erithacus rubecula	1	1
596	10	26	25	Troglodytes troglodytes	1	2
597	10	26	25	Dendrocopos major	1	2
598	10	26	25	Dryocopus martius	1	1
599	10	26	25	Strix aluco	1	1
600	10	26	25	Glaucidium passerinum	1	1
601	10	26	25	Columba oenas	1	3
602	10	26	25	Columba palumbus	1	1
603	10	27	28	Columba palumbus	1	1
604	10	27	28	Columba oenas	1	2
605	10	27	28	Dendrocopos major	1	2
606	10	27	28	Troglodytes troglodytes	1	7
607	10	27	28	Erithacus rubecula	1	5
608	10	27	28	Turdus merula	1	3
609	10	27	28	Sylvia atricapilla	1	1
610	10	27	28	Phylloscopus sibilatrix	1	2
611	10	27	28	Phylloscopus collybita	4	1
612	10	27	28	Regulus regulus	1	4
613	10	27	28	Regulus ignicapilla	1	3
614	10	27	28	Periparus ater	1	2
615	10	27	28	Sitta europaea	4	2
616	10	27	28	Certhia familiaris	1	3
617	10	27	28	Fringilla coelebs	1	28
618	10	27	28	Spinus spinus	4	1
619	10	27	28	Loxia curvirostra	4	9
620	10	27	28	Pyrrhula pyrrhula	1	1
621	10	27	28	Coccothraustes coccothraustes	4	2
622	10	28	29	Columba palumbus	1	1
623	10	28	29	Columba oenas	1	8
624	10	28	29	Picus canus	1	1
625	10	28	29	Dendrocopos major	1	2
626	10	28	29	Troglodytes troglodytes	1	13
627	10	28	29	Erithacus rubecula	1	12
628	10	28	29	Turdus merula	1	4
629	10	28	29	Phylloscopus sibilatrix	1	4
630	10	28	29	Regulus regulus	1	3
631	10	28	29	Regulus ignicapilla	1	5
632	10	28	29	Periparus ater	1	6
633	10	28	29	Parus major	1	2
634	10	28	29	Sitta europaea	4	9
635	10	28	29	Certhia familiaris	1	6
636	10	28	29	Fringilla coelebs	1	27
637	10	28	29	Loxia curvirostra	4	5
638	10	28	29	Coccothraustes coccothraustes	4	3
639	10	29	30	Columba palumbus	1	3
640	10	29	30	Columba oenas	1	2
641	10	29	30	Dendrocopos major	4	1
642	10	29	30	Troglodytes troglodytes	1	5
643	10	29	30	Prunella modularis	1	1
644	10	29	30	Erithacus rubecula	1	6
645	10	29	30	Turdus merula	1	4
646	10	29	30	Turdus viscivorus	1	1
647	10	29	30	Regulus regulus	1	5
648	10	29	30	Regulus ignicapilla	1	2
649	10	29	30	Poecile palustris	1	2
650	10	29	30	Periparus ater	1	5
651	10	29	30	Certhia familiaris	1	3
652	10	29	30	Fringilla coelebs	1	22
653	10	29	30	Spinus spinus	4	1
654	10	29	30	Loxia curvirostra	4	5
655	10	29	30	Coccothraustes coccothraustes	1	1
656	10	30	31	Columba palumbus	1	3
657	10	30	31	Columba oenas	1	4
658	10	30	31	Dendrocopos major	1	3
659	10	30	31	Troglodytes troglodytes	1	5
660	10	30	31	Erithacus rubecula	1	11
661	10	30	31	Turdus merula	1	3
662	10	30	31	Turdus philomelos	1	1
663	10	30	31	Turdus viscivorus	1	1
664	10	30	31	Regulus regulus	1	4
665	10	30	31	Regulus ignicapilla	1	1
666	10	30	31	Periparus ater	1	7
667	10	30	31	Parus major	1	1
668	10	30	31	Sitta europaea	4	4
669	10	30	31	Certhia familiaris	1	11
670	10	30	31	Fringilla coelebs	1	28
671	10	30	31	Spinus spinus	4	2
672	10	30	31	Loxia curvirostra	4	3
673	10	27	32	Buteo buteo	1	1
674	10	27	32	Columba oenas	1	1
675	10	27	32	Cuculus canorus	1	1
676	10	27	32	Strix aluco	1	1
677	10	27	32	Dryocopus martius	1	1
678	10	27	32	Dendrocopos major	1	2
679	10	27	32	Picoides tridactylus	1	1
680	10	27	32	Troglodytes troglodytes	1	7
681	10	27	32	Erithacus rubecula	1	8
682	10	27	32	Turdus merula	1	3
683	10	27	32	Turdus philomelos	1	1
684	10	27	32	Sylvia atricapilla	1	3
685	10	27	32	Phylloscopus sibilatrix	1	2
686	10	27	32	Phylloscopus collybita	1	2
687	10	27	32	Regulus regulus	1	4
688	10	27	32	Regulus ignicapilla	1	3
689	10	27	32	Poecile palustris	1	1
690	10	27	32	Periparus ater	1	2
691	10	27	32	Sitta europaea	1	3
692	10	27	32	Certhia familiaris	1	1
693	10	27	32	Fringilla coelebs	1	31
694	10	27	32	Loxia curvirostra	1	2
695	10	27	32	Pyrrhula pyrrhula	1	1
696	10	27	32	Coccothraustes coccothraustes	4	1
697	10	28	33	Columba palumbus	1	1
698	10	28	33	Columba oenas	1	6
699	10	28	33	Cuculus canorus	1	1
700	10	28	33	Strix aluco	1	1
701	10	28	33	Dryocopus martius	4	2
702	10	28	33	Dendrocopos major	4	1
703	10	28	33	Picoides tridactylus	1	1
704	10	28	33	Motacilla cinerea	1	1
705	10	28	33	Troglodytes troglodytes	1	3
706	10	28	33	Erithacus rubecula	1	15
707	10	28	33	Turdus merula	1	4
708	10	28	33	Sylvia atricapilla	1	2
709	10	28	33	Phylloscopus sibilatrix	1	5
710	10	28	33	Phylloscopus collybita	1	1
711	10	28	33	Regulus regulus	1	3
712	10	28	33	Regulus ignicapilla	1	2
713	10	28	33	Periparus ater	1	8
714	10	28	33	Sitta europaea	4	3
715	10	28	33	Certhia familiaris	1	6
716	10	28	33	Fringilla coelebs	1	21
717	10	28	33	Spinus spinus	4	1
718	10	29	34	Dryocopus martius	4	1
719	10	29	34	Dendrocopos major	1	2
720	10	29	34	Troglodytes troglodytes	1	3
721	10	29	34	Erithacus rubecula	1	9
722	10	29	34	Turdus merula	1	4
723	10	29	34	Turdus philomelos	1	1
724	10	29	34	Regulus regulus	4	2
725	10	29	34	Regulus ignicapilla	1	6
726	10	29	34	Sitta europaea	4	1
727	10	29	34	Fringilla coelebs	1	7
728	10	29	34	Coccothraustes coccothraustes	4	3
729	10	30	35	Dryocopus martius	4	1
730	10	30	35	Dendrocopos major	4	3
731	10	30	35	Troglodytes troglodytes	1	1
732	10	30	35	Erithacus rubecula	1	17
733	10	30	35	Turdus merula	1	2
734	10	30	35	Turdus philomelos	1	2
735	10	30	35	Turdus viscivorus	1	2
736	10	30	35	Regulus regulus	1	3
737	10	30	35	Regulus ignicapilla	1	1
738	10	30	35	Lophophanes cristatus	4	1
739	10	30	35	Certhia familiaris	1	3
740	10	30	35	Fringilla coelebs	1	10
741	10	30	35	Coccothraustes coccothraustes	4	1
742	10	27	36	Buteo buteo	1	1
743	10	27	36	Columba palumbus	1	2
744	10	27	36	Columba oenas	1	2
745	10	27	36	Picus canus	1	1
746	10	27	36	Dryocopus martius	1	1
747	10	27	36	Motacilla cinerea	4	1
748	10	27	36	Troglodytes troglodytes	1	8
749	10	27	36	Erithacus rubecula	1	6
750	10	27	36	Turdus merula	1	4
751	10	27	36	Turdus viscivorus	1	1
752	10	27	36	Sylvia atricapilla	1	2
753	10	27	36	Phylloscopus sibilatrix	1	2
754	10	27	36	Regulus regulus	1	7
755	10	27	36	Regulus ignicapilla	1	3
756	10	27	36	Periparus ater	4	2
757	10	27	36	Sitta europaea	4	3
758	10	27	36	Certhia familiaris	4	7
759	10	27	36	Fringilla coelebs	1	19
760	10	27	36	Loxia curvirostra	4	1
761	10	28	37	Columba palumbus	1	1
762	10	28	37	Columba oenas	1	2
763	10	28	37	Cuculus canorus	1	1
764	10	28	37	Picoides tridactylus	1	1
765	10	28	37	Troglodytes troglodytes	1	5
766	10	28	37	Erithacus rubecula	1	13
767	10	28	37	Turdus merula	1	3
768	10	28	37	Turdus philomelos	1	1
769	10	28	37	Turdus viscivorus	1	1
770	10	28	37	Sylvia atricapilla	1	1
771	10	28	37	Phylloscopus sibilatrix	1	8
772	10	28	37	Phylloscopus collybita	1	1
773	10	28	37	Regulus regulus	1	5
774	10	28	37	Regulus ignicapilla	1	3
775	10	28	37	Periparus ater	1	3
776	10	28	37	Sitta europaea	4	5
777	10	28	37	Certhia familiaris	1	2
778	10	28	37	Fringilla coelebs	1	15
779	10	28	37	Loxia curvirostra	4	4
780	10	28	37	Coccothraustes coccothraustes	4	2
781	10	29	38	Columba palumbus	1	1
782	10	29	38	Columba oenas	1	2
783	10	29	38	Dendrocopos major	1	1
784	10	29	38	Troglodytes troglodytes	1	3
785	10	29	38	Erithacus rubecula	1	4
786	10	29	38	Turdus merula	1	2
787	10	29	38	Sylvia atricapilla	1	2
788	10	29	38	Phylloscopus sibilatrix	1	1
789	10	29	38	Phylloscopus trochilus	1	1
790	10	29	38	Regulus ignicapilla	1	5
791	10	29	38	Periparus ater	4	2
792	10	29	38	Sitta europaea	4	2
793	10	29	38	Certhia familiaris	1	3
794	10	29	38	Fringilla coelebs	1	18
795	10	30	39	Columba oenas	1	8
796	10	30	39	Troglodytes troglodytes	1	3
797	10	30	39	Prunella modularis	1	1
798	10	30	39	Erithacus rubecula	1	6
799	10	30	39	Sylvia atricapilla	1	1
800	10	30	39	Phylloscopus sibilatrix	1	5
801	10	30	39	Phylloscopus collybita	1	1
802	10	30	39	Regulus regulus	1	3
803	10	30	39	Periparus ater	1	2
804	10	30	39	Parus major	1	1
805	10	30	39	Sitta europaea	4	4
806	10	30	39	Certhia familiaris	1	3
807	10	30	39	Fringilla coelebs	1	18
808	10	30	39	Loxia curvirostra	1	1
809	10	30	39	Coccothraustes coccothraustes	4	3
810	10	27	40	Cuculus canorus	1	2
811	10	27	40	Dendrocopos major	1	1
812	10	27	40	Picoides tridactylus	1	1
813	10	27	40	Troglodytes troglodytes	1	4
814	10	27	40	Erithacus rubecula	1	6
815	10	27	40	Turdus merula	1	4
816	10	27	40	Sylvia atricapilla	1	5
817	10	27	40	Phylloscopus sibilatrix	1	6
818	10	27	40	Phylloscopus collybita	1	2
819	10	27	40	Phylloscopus trochilus	1	1
820	10	27	40	Regulus regulus	1	6
821	10	27	40	Regulus ignicapilla	1	2
822	10	27	40	Ficedula parva	1	2
823	10	27	40	Periparus ater	1	1
824	10	27	40	Certhia familiaris	1	3
825	10	27	40	Garrulus glandarius	4	1
826	10	27	40	Fringilla coelebs	1	19
827	10	27	40	Coccothraustes coccothraustes	4	1
828	10	28	41	Columba oenas	1	2
829	10	28	41	Cuculus canorus	1	1
830	10	28	41	Dryocopus martius	4	3
831	10	28	41	Dendrocopos major	1	1
832	10	28	41	Picoides tridactylus	1	2
833	10	28	41	Troglodytes troglodytes	1	3
834	10	28	41	Erithacus rubecula	1	11
835	10	28	41	Turdus merula	1	1
836	10	28	41	Turdus viscivorus	1	1
837	10	28	41	Phylloscopus sibilatrix	1	4
838	10	28	41	Phylloscopus collybita	1	1
839	10	28	41	Regulus regulus	1	2
840	10	28	41	Regulus ignicapilla	1	1
841	10	28	41	Periparus ater	4	1
842	10	28	41	Sitta europaea	4	1
843	10	28	41	Certhia familiaris	1	1
844	10	28	41	Garrulus glandarius	4	1
845	10	28	41	Fringilla coelebs	1	18
846	10	28	41	Coccothraustes coccothraustes	4	1
847	10	29	42	Ciconia nigra	1	1
848	10	29	42	Cuculus canorus	4	1
849	10	29	42	Erithacus rubecula	1	10
850	10	29	42	Turdus merula	1	5
851	10	29	42	Ficedula parva	1	1
852	10	30	43	Cuculus canorus	4	2
853	10	30	43	Dryocopus martius	1	1
854	10	30	43	Erithacus rubecula	1	29
855	10	30	43	Turdus merula	4	4
856	10	30	43	Turdus viscivorus	1	1
857	10	30	43	Ficedula parva	1	3
858	10	30	43	Parus major	1	1
859	10	30	43	Fringilla coelebs	1	2
860	10	27	44	Buteo buteo	4	1
861	10	27	44	Columba palumbus	1	1
862	10	27	44	Columba oenas	1	3
863	10	27	44	Picus canus	1	1
864	10	27	44	Dendrocopos major	1	3
865	10	27	44	Dendrocopos minor	1	1
866	10	27	44	Picoides tridactylus	1	2
867	10	27	44	Troglodytes troglodytes	1	8
868	10	27	44	Erithacus rubecula	1	8
869	10	27	44	Turdus merula	1	1
870	10	27	44	Turdus philomelos	1	2
871	10	27	44	Sylvia atricapilla	1	9
872	10	27	44	Phylloscopus sibilatrix	1	5
873	10	27	44	Phylloscopus collybita	1	2
874	10	27	44	Regulus regulus	1	7
875	10	27	44	Regulus ignicapilla	1	4
876	10	27	44	Ficedula parva	1	2
877	10	27	44	Periparus ater	1	2
878	10	27	44	Sitta europaea	1	1
879	10	27	44	Certhia familiaris	1	3
880	10	27	44	Oriolus oriolus	1	1
881	10	27	44	Fringilla coelebs	1	14
882	10	28	45	Columba oenas	1	8
883	10	28	45	Cuculus canorus	1	1
884	10	28	45	Dendrocopos major	4	5
885	10	28	45	Dendrocopos minor	1	1
886	10	28	45	Picoides tridactylus	1	1
887	10	28	45	Troglodytes troglodytes	1	10
888	10	28	45	Erithacus rubecula	1	19
889	10	28	45	Turdus merula	4	6
890	10	28	45	Sylvia atricapilla	1	7
891	10	28	45	Phylloscopus sibilatrix	1	14
892	10	28	45	Phylloscopus collybita	1	1
893	10	28	45	Regulus regulus	1	3
894	10	28	45	Regulus ignicapilla	1	4
895	10	28	45	Ficedula parva	1	1
896	10	28	45	Periparus ater	4	2
897	10	28	45	Sitta europaea	4	1
898	10	28	45	Certhia familiaris	1	8
899	10	28	45	Oriolus oriolus	1	4
900	10	28	45	Fringilla coelebs	1	23
901	10	29	46	Columba oenas	1	1
902	10	29	46	Cuculus canorus	1	1
903	10	29	46	Dryocopus martius	1	1
904	10	29	46	Dendrocopos major	1	3
905	10	29	46	Picoides tridactylus	1	1
906	10	29	46	Troglodytes troglodytes	1	8
907	10	29	46	Erithacus rubecula	1	6
908	10	29	46	Turdus merula	1	2
909	10	29	46	Sylvia atricapilla	1	4
910	10	29	46	Phylloscopus sibilatrix	1	4
911	10	29	46	Regulus regulus	1	2
912	10	29	46	Regulus ignicapilla	1	4
913	10	29	46	Ficedula parva	1	1
914	10	29	46	Periparus ater	4	1
915	10	29	46	Certhia familiaris	1	3
916	10	29	46	Fringilla coelebs	1	13
917	10	29	46	Loxia curvirostra	4	1
918	10	30	47	Columba oenas	1	3
919	10	30	47	Cuculus canorus	1	2
920	10	30	47	Dryocopus martius	1	1
921	10	30	47	Dendrocopos major	1	1
922	10	30	47	Troglodytes troglodytes	1	7
923	10	30	47	Erithacus rubecula	1	8
924	10	30	47	Turdus merula	4	2
925	10	30	47	Sylvia atricapilla	1	10
926	10	30	47	Phylloscopus sibilatrix	1	7
927	10	30	47	Phylloscopus collybita	1	1
928	10	30	47	Regulus regulus	1	3
929	10	30	47	Regulus ignicapilla	1	2
930	10	30	47	Ficedula parva	1	2
931	10	30	47	Certhia familiaris	1	2
932	10	30	47	Fringilla coelebs	1	19
933	10	27	48	Columba palumbus	1	1
934	10	27	48	Columba oenas	1	2
935	10	27	48	Dryocopus martius	1	2
936	10	27	48	Dendrocopos major	4	1
937	10	27	48	Picoides tridactylus	1	1
938	10	27	48	Troglodytes troglodytes	1	15
939	10	27	48	Erithacus rubecula	1	9
940	10	27	48	Turdus merula	1	1
941	10	27	48	Turdus philomelos	1	3
942	10	27	48	Turdus viscivorus	4	1
943	10	27	48	Sylvia atricapilla	1	4
944	10	27	48	Phylloscopus sibilatrix	1	2
945	10	27	48	Phylloscopus collybita	1	3
946	10	27	48	Regulus regulus	1	4
947	10	27	48	Regulus ignicapilla	1	4
948	10	27	48	Periparus ater	4	2
949	10	27	48	Sitta europaea	4	2
950	10	27	48	Certhia familiaris	1	1
951	10	27	48	Fringilla coelebs	1	22
952	10	28	49	Columba palumbus	1	1
953	10	28	49	Columba oenas	1	2
954	10	28	49	Dryocopus martius	4	3
955	10	28	49	Dendrocopos major	1	2
956	10	28	49	Troglodytes troglodytes	1	16
957	10	28	49	Erithacus rubecula	1	13
958	10	28	49	Turdus merula	1	1
959	10	28	49	Turdus philomelos	1	4
960	10	28	49	Sylvia atricapilla	1	7
961	10	28	49	Phylloscopus sibilatrix	1	4
962	10	28	49	Regulus regulus	1	5
963	10	28	49	Regulus ignicapilla	1	2
964	10	28	49	Ficedula parva	1	1
965	10	28	49	Lophophanes cristatus	4	1
966	10	28	49	Periparus ater	4	1
967	10	28	49	Sitta europaea	4	5
968	10	28	49	Certhia familiaris	4	1
969	10	28	49	Fringilla coelebs	1	23
970	10	29	50	Ciconia nigra	1	1
971	10	29	50	Columba oenas	1	1
972	10	29	50	Troglodytes troglodytes	1	7
973	10	29	50	Erithacus rubecula	1	5
974	10	29	50	Turdus merula	1	2
975	10	29	50	Sylvia atricapilla	1	4
976	10	29	50	Phylloscopus sibilatrix	1	2
977	10	29	50	Regulus regulus	1	1
978	10	29	50	Regulus ignicapilla	1	2
979	10	29	50	Periparus ater	4	2
980	10	29	50	Garrulus glandarius	4	2
981	10	29	50	Fringilla coelebs	1	14
982	10	30	51	Columba oenas	1	3
983	10	30	51	Picus canus	1	1
984	10	30	51	Troglodytes troglodytes	1	6
985	10	30	51	Erithacus rubecula	1	16
986	10	30	51	Turdus viscivorus	1	1
987	10	30	51	Sylvia atricapilla	1	3
988	10	30	51	Regulus regulus	1	2
989	10	30	51	Ficedula parva	1	1
990	10	30	51	Poecile palustris	4	2
991	10	30	51	Sitta europaea	4	4
992	10	30	51	Garrulus glandarius	4	1
993	10	30	51	Fringilla coelebs	1	23
994	10	30	51	Spinus spinus	4	1
995	10	27	52	Columba palumbus	1	1
996	10	27	52	Columba oenas	1	3
997	10	27	52	Cuculus canorus	1	1
998	10	27	52	Dryocopus martius	1	1
999	10	27	52	Dendrocopos major	1	2
1000	10	27	52	Troglodytes troglodytes	1	12
1001	10	27	52	Erithacus rubecula	1	4
1002	10	27	52	Phoenicurus phoenicurus	1	1
1003	10	27	52	Turdus merula	1	6
1004	10	27	52	Sylvia atricapilla	1	5
1005	10	27	52	Phylloscopus sibilatrix	1	12
1006	10	27	52	Phylloscopus collybita	1	2
1007	10	27	52	Regulus regulus	1	4
1008	10	27	52	Regulus ignicapilla	1	7
1009	10	27	52	Ficedula parva	1	1
1010	10	27	52	Poecile palustris	1	1
1011	10	27	52	Lophophanes cristatus	1	1
1012	10	27	52	Periparus ater	4	4
1013	10	27	52	Sitta europaea	4	3
1014	10	27	52	Fringilla coelebs	1	27
1015	10	27	52	Spinus spinus	4	1
1016	10	27	52	Coccothraustes coccothraustes	4	1
1017	10	28	53	Columba palumbus	1	2
1018	10	28	53	Columba oenas	1	5
1019	10	28	53	Dendrocopos major	1	2
1020	10	28	53	Picoides tridactylus	1	1
1021	10	28	53	Troglodytes troglodytes	1	11
1022	10	28	53	Erithacus rubecula	1	6
1023	10	28	53	Turdus merula	1	3
1024	10	28	53	Sylvia atricapilla	1	2
1025	10	28	53	Phylloscopus sibilatrix	1	13
1026	10	28	53	Phylloscopus collybita	1	1
1027	10	28	53	Regulus regulus	1	2
1028	10	28	53	Regulus ignicapilla	1	1
1029	10	28	53	Periparus ater	4	6
1030	10	28	53	Parus major	1	2
1031	10	28	53	Sitta europaea	4	6
1032	10	28	53	Certhia familiaris	1	3
1033	10	28	53	Fringilla coelebs	1	20
1034	10	28	53	Coccothraustes coccothraustes	1	1
1035	10	29	54	Ciconia nigra	1	1
1036	10	29	54	Columba palumbus	4	1
1037	10	29	54	Columba oenas	4	3
1038	10	29	54	Cuculus canorus	1	1
1039	10	29	54	Picoides tridactylus	1	1
1040	10	29	54	Troglodytes troglodytes	1	6
1041	10	29	54	Erithacus rubecula	1	4
1042	10	29	54	Turdus merula	1	4
1043	10	29	54	Turdus philomelos	1	1
1044	10	29	54	Turdus viscivorus	4	1
1045	10	29	54	Sylvia atricapilla	1	3
1046	10	29	54	Phylloscopus sibilatrix	1	9
1047	10	29	54	Regulus regulus	1	2
1048	10	29	54	Regulus ignicapilla	1	6
1049	10	29	54	Ficedula parva	1	1
1050	10	29	54	Poecile palustris	4	1
1051	10	29	54	Periparus ater	4	3
1052	10	29	54	Cyanistes caeruleus	4	1
1053	10	29	54	Sitta europaea	4	4
1054	10	29	54	Garrulus glandarius	4	2
1055	10	29	54	Fringilla coelebs	1	23
1056	10	29	54	Coccothraustes coccothraustes	4	1
1057	10	30	55	Columba oenas	1	2
1058	10	30	55	Cuculus canorus	1	1
1059	10	30	55	Picus canus	1	1
1060	10	30	55	Dryocopus martius	1	1
1061	10	30	55	Dendrocopos major	1	1
1062	10	30	55	Motacilla cinerea	1	2
1063	10	30	55	Troglodytes troglodytes	1	9
1064	10	30	55	Erithacus rubecula	1	7
1065	10	30	55	Turdus merula	1	4
1066	10	30	55	Turdus philomelos	1	1
1067	10	30	55	Sylvia atricapilla	1	5
1068	10	30	55	Phylloscopus sibilatrix	1	16
1069	10	30	55	Regulus regulus	1	2
1070	10	30	55	Regulus ignicapilla	1	3
1071	10	30	55	Ficedula parva	1	2
1072	10	30	55	Parus major	1	3
1073	10	30	55	Sitta europaea	4	2
1074	10	30	55	Certhia familiaris	1	2
1075	10	30	55	Fringilla coelebs	1	30
1076	10	27	56	Cuculus canorus	1	1
1077	10	27	56	Picoides tridactylus	1	1
1078	10	27	56	Troglodytes troglodytes	1	7
1079	10	27	56	Erithacus rubecula	1	8
1080	10	27	56	Phoenicurus phoenicurus	1	1
1081	10	27	56	Turdus merula	1	6
1082	10	27	56	Sylvia atricapilla	1	13
1083	10	27	56	Phylloscopus sibilatrix	1	5
1084	10	27	56	Regulus regulus	1	4
1085	10	27	56	Regulus ignicapilla	1	3
1086	10	27	56	Poecile palustris	1	1
1087	10	27	56	Lophophanes cristatus	1	1
1088	10	27	56	Periparus ater	1	1
1089	10	27	56	Sitta europaea	4	2
1090	10	27	56	Certhia familiaris	1	2
1091	10	27	56	Fringilla coelebs	1	16
1092	10	28	57	Cuculus canorus	1	1
1093	10	28	57	Dendrocopos major	1	1
1094	10	28	57	Troglodytes troglodytes	1	11
1095	10	28	57	Erithacus rubecula	1	7
1096	10	28	57	Turdus merula	1	10
1097	10	28	57	Turdus viscivorus	1	2
1098	10	28	57	Sylvia atricapilla	1	4
1099	10	28	57	Phylloscopus sibilatrix	1	10
1100	10	28	57	Phylloscopus collybita	1	2
1101	10	28	57	Regulus regulus	1	4
1102	10	28	57	Regulus ignicapilla	1	5
1103	10	28	57	Periparus ater	1	6
1104	10	28	57	Sitta europaea	1	4
1105	10	28	57	Certhia familiaris	1	2
1106	10	28	57	Fringilla coelebs	1	28
1107	10	29	58	Ciconia nigra	1	1
1108	10	29	58	Columba oenas	1	1
1109	10	29	58	Troglodytes troglodytes	1	4
1110	10	29	58	Erithacus rubecula	1	5
1111	10	29	58	Phoenicurus phoenicurus	1	1
1112	10	29	58	Turdus merula	1	5
1113	10	29	58	Sylvia atricapilla	1	2
1114	10	29	58	Phylloscopus sibilatrix	1	6
1115	10	29	58	Phylloscopus collybita	1	1
1116	10	29	58	Regulus regulus	1	1
1117	10	29	58	Regulus ignicapilla	1	3
1118	10	29	58	Ficedula parva	1	2
1119	10	29	58	Periparus ater	4	1
1120	10	29	58	Sitta europaea	4	2
1121	10	29	58	Certhia familiaris	1	3
1122	10	29	58	Fringilla coelebs	1	11
1123	10	30	59	Columba oenas	1	1
1124	10	30	59	Dendrocopos major	1	1
1125	10	30	59	Troglodytes troglodytes	1	7
1126	10	30	59	Erithacus rubecula	1	11
1127	10	30	59	Turdus merula	1	3
1128	10	30	59	Turdus philomelos	1	1
1129	10	30	59	Turdus viscivorus	1	2
1130	10	30	59	Sylvia atricapilla	1	3
1131	10	30	59	Phylloscopus sibilatrix	1	10
1132	10	30	59	Regulus regulus	1	1
1133	10	30	59	Regulus ignicapilla	1	2
1134	10	30	59	Ficedula parva	1	1
1135	10	30	59	Periparus ater	1	3
1136	10	30	59	Sitta europaea	1	5
1137	10	30	59	Certhia familiaris	1	1
1138	10	30	59	Fringilla coelebs	1	19
1139	10	27	60	Accipiter gentilis	1	1
1140	10	27	60	Dendrocopos major	1	2
1141	10	27	60	Troglodytes troglodytes	1	10
1142	10	27	60	Erithacus rubecula	1	12
1143	10	27	60	Turdus merula	1	3
1144	10	27	60	Turdus philomelos	1	2
1145	10	27	60	Sylvia atricapilla	1	3
1146	10	27	60	Phylloscopus sibilatrix	1	2
1147	10	27	60	Phylloscopus collybita	1	1
1148	10	27	60	Regulus regulus	1	3
1149	10	27	60	Regulus ignicapilla	1	2
1150	10	27	60	Ficedula parva	1	1
1151	10	27	60	Poecile palustris	1	1
1152	10	27	60	Periparus ater	1	3
1153	10	27	60	Sitta europaea	1	2
1154	10	27	60	Fringilla coelebs	1	19
1155	10	27	60	Pyrrhula pyrrhula	1	1
1156	10	28	61	Dendrocopos major	1	1
1157	10	28	61	Troglodytes troglodytes	1	15
1158	10	28	61	Erithacus rubecula	1	16
1159	10	28	61	Turdus merula	1	5
1160	10	28	61	Turdus philomelos	1	4
1161	10	28	61	Sylvia atricapilla	1	10
1162	10	28	61	Phylloscopus sibilatrix	1	3
1163	10	28	61	Regulus regulus	1	4
1164	10	28	61	Regulus ignicapilla	1	5
1165	10	28	61	Ficedula parva	1	2
1166	10	28	61	Periparus ater	1	2
1167	10	28	61	Parus major	1	1
1168	10	28	61	Sitta europaea	1	3
1169	10	28	61	Fringilla coelebs	1	32
1170	10	29	62	Ciconia nigra	1	1
1171	10	29	62	Troglodytes troglodytes	1	5
1172	10	29	62	Erithacus rubecula	1	7
1173	10	29	62	Turdus philomelos	1	1
1174	10	29	62	Sylvia atricapilla	1	2
1175	10	29	62	Phylloscopus sibilatrix	1	1
1176	10	29	62	Phylloscopus collybita	1	1
1177	10	29	62	Regulus regulus	1	1
1178	10	29	62	Regulus ignicapilla	1	1
1179	10	29	62	Fringilla coelebs	1	16
1180	10	30	63	Columba palumbus	1	1
1181	10	30	63	Troglodytes troglodytes	1	9
1182	10	30	63	Erithacus rubecula	1	4
1183	10	30	63	Turdus merula	1	2
1184	10	30	63	Turdus philomelos	1	1
1185	10	30	63	Sylvia atricapilla	1	2
1186	10	30	63	Phylloscopus sibilatrix	1	5
1187	10	30	63	Ficedula parva	1	1
1188	10	30	63	Sitta europaea	1	1
1189	10	30	63	Certhia familiaris	1	1
1190	10	30	63	Fringilla coelebs	1	23
1191	11	31	64	Buteo buteo	4	41
1192	11	31	64	Pernis apivorus	4	4
1193	11	31	64	Accipiter nisus	4	3
1194	11	31	64	Accipiter gentilis	4	4
1195	11	31	64	Falco subbuteo	4	1
1196	11	31	64	Falco tinnunculus	4	10
1197	11	31	64	Coturnix coturnix	4	1
1198	11	31	64	Streptopelia turtur	4	4
1199	11	31	64	Bubo bubo	4	1
1200	11	31	64	Strix aluco	4	1
1201	11	31	64	Upupa epos	4	1
1202	11	31	64	Alcedo atthis	4	58
1203	11	31	64	Jynx torquilla	4	13
1204	11	31	64	Dendrocopos major	4	24
1205	11	31	64	Dendrocopos minor	4	3
1206	11	31	64	Alauda arvensis	4	6
1207	11	31	64	Hirundo rustica	4	7
1208	11	31	64	Delichon urbica	4	1
1209	11	31	64	Motacilla cinerea	4	56
1210	11	31	64	Motacilla alba	4	3
1211	11	31	64	Anthus trivialis	4	40
1212	11	31	64	Lanius excubitor	4	2
1213	11	31	64	Lanius collurio	4	196
1214	11	31	64	Cinclus cinclus	4	51
1215	11	31	64	Troglodytes troglodytes	4	45
1216	11	31	64	Prunella modularis	4	260
1217	11	31	64	Erithacus rubecula	4	445
1218	11	31	64	Luscinia luscinia	4	10
1219	11	31	64	Luscinia svecica	4	3
1220	11	31	64	Saxicola rubetra	4	1
1221	11	31	64	Phoenicurus ochruros	4	6
1222	11	31	64	Phoenicurus phoenicurus	4	9
1223	11	31	64	Turdus viscivorus	4	12
1224	11	31	64	Turdus philomelos	4	38
1225	11	31	64	Turdus pilaris	4	33
1226	11	31	64	Turdus merula	4	9
1227	11	31	64	Turdus torquatus	4	3
1228	11	31	64	Locustella fluviatilis	4	33
1229	11	31	64	Locustella naevia	4	31
1230	11	31	64	Acrocephalus schoenobaenus	4	10
1231	11	31	64	Acrocephalus palustris	4	97
1232	11	31	64	Acrocephalus scirpaceus	4	105
1233	11	31	64	Hippolais icterina	4	85
1234	11	31	64	Sylvia borin	4	282
1235	11	31	64	Sylvia atricapilla	4	700
1236	11	31	64	Sylvia curruca	4	58
1237	11	31	64	Sylvia communis	4	209
1238	11	31	64	Sylvia nisoria	4	2
1239	11	31	64	Phylloscopus collybita	4	507
1240	11	31	64	Phylloscopus trochilus	4	129
1241	11	31	64	Phylloscopus sibilatrix	4	17
1242	11	31	64	Regulus regulus	4	12
1243	11	31	64	Regulus ignicapillus	4	5
1244	11	31	64	Muscicapa striata	4	3
1245	11	31	64	Ficedula hypoleuca	4	32
1246	11	31	64	Ficedula albicollis	4	1
1247	11	31	64	Aegithalos caudatus	4	45
1248	11	31	64	Parus cristatus	4	5
1249	11	31	64	Parus ater	4	35
1250	11	31	64	Parus palustris	4	35
1251	11	31	64	Parus montanus	4	65
1252	11	31	64	Parus caeruleus	4	47
1253	11	31	64	Parus major	4	33
1254	11	31	64	Sitta europaea	4	17
1255	11	31	64	Certhia familiaris	4	17
1256	11	31	64	Certhia brachydactyla	4	1
1257	11	31	64	Sturnus vulgaris	4	22
1258	11	31	64	Garullus glandarius	4	3
1259	11	31	64	Nucifraga caryocatactes	4	7
1260	11	31	64	Coccothraustes coccothraustes	4	98
1261	11	31	64	Fringilla coelebs	4	169
1262	11	31	64	Chloris chloris	4	100
1263	11	31	64	Carduelis carduelis	4	85
1264	11	31	64	Carduelis spinus	4	727
1265	11	31	64	Carduelis flammea	4	49
1266	11	31	64	Serinus serinus	4	53
1267	11	31	64	Loxia curvirostra	4	2
1268	11	31	64	Pyrrhula pyrrhula	4	209
1269	11	31	64	Carpodacus erythrinus	4	8
1270	11	31	64	Emberiza citrinella	4	208
1271	11	31	64	Emberiza schoeniclus	4	12
1272	11	31	65	Ixobrychus minutus	4	1
1273	11	31	65	Buteo buteo	4	75
1274	11	31	65	Pernis apivorus	4	7
1275	11	31	65	Circus pygargus	4	1
1276	11	31	65	Accipiter nisus	4	11
1277	11	31	65	Accipiter gentilis	4	3
1278	11	31	65	Falco tinnunculus	4	16
1279	11	31	65	Porzana porzana	4	1
1280	11	31	65	Scolopax rusticola	4	1
1281	11	31	65	Asio otus	4	3
1282	11	31	65	Aegolius funereus	4	3
1283	11	31	65	Alcedo atthis	4	135
1284	11	31	65	Jynx torquilla	4	17
1285	11	31	65	Dryocopus martius	4	1
1286	11	31	65	Dendrocopos major	4	27
1287	11	31	65	Dendrocopos minor	4	8
1288	11	31	65	Alauda arvensis	4	5
1289	11	31	65	Hirundo rustica	4	305
1290	11	31	65	Delichon urbica	4	1
1291	11	31	65	Motacilla cinerea	4	86
1292	11	31	65	Motacilla alba	4	1
1293	11	31	65	Anthus trivialis	4	23
1294	11	31	65	Lanius excubitor	4	3
1295	11	31	65	Lanius collurio	4	470
1296	11	31	65	Cinclus cinclus	4	81
1297	11	31	65	Troglodytes troglodytes	4	60
1298	11	31	65	Prunella modularis	4	330
1299	11	31	65	Erithacus rubecula	4	438
1300	11	31	65	Luscinia luscinia	4	31
1301	11	31	65	Luscinia megarhynchos	4	7
1302	11	31	65	Luscinia svecica	4	4
1303	11	31	65	Saxicola rubetra	4	12
1304	11	31	65	Phoenicurus ochruros	4	9
1305	11	31	65	Phoenicurus phoenicurus	4	12
1306	11	31	65	Turdus viscivorus	4	6
1307	11	31	65	Turdus philomelos	4	222
1308	11	31	65	Turdus pilaris	4	86
1309	11	31	65	Turdus merula	4	115
1310	11	31	65	Locustella luscinioides	4	1
1311	11	31	65	Locustella fluviatilis	4	68
1312	11	31	65	Locustella naevia	4	107
1313	11	31	65	Acrocephalus schoenobaenus	4	15
1314	11	31	65	Acrocephalus palustris	4	452
1315	11	31	65	Acrocephalus scirpaceus	4	331
1316	11	31	65	Acrocephalus arundinaceus	4	1
1317	11	31	65	Hippolais icterina	4	193
1318	11	31	65	Sylvia borin	4	537
1319	11	31	65	Sylvia atricapilla	4	1791
1320	11	31	65	Sylvia curruca	4	96
1321	11	31	65	Sylvia communis	4	620
1322	11	31	65	Sylvia nisoria	4	45
1323	11	31	65	Phylloscopus collybita	4	876
1324	11	31	65	Phylloscopus trochilus	4	420
1325	11	31	65	Phylloscopus sibilatrix	4	33
1326	11	31	65	Regulus regulus	4	23
1327	11	31	65	Regulus ignicapillus	4	21
1328	11	31	65	Muscicapa striata	4	28
1329	11	31	65	Ficedula hypoleuca	4	65
1330	11	31	65	Ficedula albicollis	4	5
1331	11	31	65	Ficedula parva	4	2
1332	11	31	65	Aegithalos caudatus	4	83
1333	11	31	65	Parus cristatus	4	13
1334	11	31	65	Parus ater	4	17
1335	11	31	65	Parus palustris	4	61
1336	11	31	65	Parus montanus	4	73
1337	11	31	65	Parus caeruleus	4	231
1338	11	31	65	Parus major	4	259
1339	11	31	65	Sitta europaea	4	36
1340	11	31	65	Certhia familiaris	4	24
1341	11	31	65	Remiz pendulinus	4	1
1342	11	31	65	Oriolus oriolus	4	2
1343	11	31	65	Sturnus vulgaris	4	3
1344	11	31	65	Garullus glandarius	4	7
1345	11	31	65	Nucifraga caryocatactes	4	3
1346	11	31	65	Coccothraustes coccothraustes	4	99
1347	11	31	65	Fringilla coelebs	4	149
1348	11	31	65	Chloris chloris	4	104
1349	11	31	65	Carduelis carduelis	4	448
1350	11	31	65	Carduelis spinus	4	348
1351	11	31	65	Carduelis flammea	4	13
1352	11	31	65	Carduelis cannabina	4	1
1353	11	31	65	Serinus serinus	4	42
1354	11	31	65	Loxia curvirostra	4	4
1355	11	31	65	Pyrrhula pyrrhula	4	175
1356	11	31	65	Emberiza citrinella	4	129
1357	11	31	65	Emberiza schoeniclus	4	19
1358	11	31	65	Emberiza hortulana	4	1
1359	12	32	66	Dryocopus martius	1	2
1360	12	32	66	Chloris chloris	1	8
1361	12	32	66	Corvus cornix	1	6
1362	12	32	66	Passer domesticus	1	20
1363	12	32	66	Pica pica	1	5
1364	12	32	66	Emberiza citrinella	1	16
1365	12	32	66	Poecile palustris	1	10
1366	12	32	66	Carduelis carduelis	1	20
1367	12	32	66	Luscinia megarhynchos	1	2
1368	12	32	66	Muscicapa striata	1	8
1369	12	32	66	Hirundo rustica	1	20
1370	12	32	66	Alauda arvensis	1	6
1371	12	32	66	Sylvia communis	1	3
1372	12	32	66	Sylvia borin	1	6
1373	12	32	66	Serinus serinus	1	10
1374	12	32	66	Lanius collurio	1	2
1375	12	32	66	Acrocephalus palustris	1	6
1376	12	32	66	Locustella fluviatilis	1	5
1377	12	32	66	Phoenicurus phoenicurus	1	6
1378	12	32	66	Hippolais icterina	1	8
1379	12	32	66	Aegithalos caudatus	1	12
1380	12	32	66	Anthus trivialis	1	2
1381	12	32	66	Turdus viscivorus	4	7
1382	12	32	66	Bombycilla garrulus	4	30
1383	12	32	66	Chroicocephalus ridibundus	7	1
1384	12	32	66	Vanellus vanellus	1	3
1385	12	32	66	Falco tinnunculus	1	2
1386	12	32	66	Circus aeruginosus	1	1
1387	12	32	66	Phasianus colchicus	1	2
1388	12	32	66	Anas platyrhynchos	1	4
1389	12	32	66	Alcedo atthis	1	2
1390	12	32	66	Strix aluco	1	2
1391	12	32	66	Oriolus oriolus	7	1
1392	12	32	66	Sturnus vulgaris	7	1
1393	12	32	66	Cyanistes caeruleus	7	1
1394	12	32	66	Parus major	7	1
1395	12	32	66	Troglodytes troglodytes	7	1
1396	12	32	66	Garrulus glandarius	1	8
1397	12	32	66	Phoenicurus ochruros	1	6
1398	12	32	66	Fringilla coelebs	9	13
1399	12	32	66	Sylvia atricapilla	9	11
1400	12	32	66	Ficedula albicollis	9	6
1401	12	32	66	Turdus merula	9	7
1402	12	32	66	Turdus philomelos	9	3
1403	12	32	66	Coccothraustes coccothraustes	9	6
1404	12	32	66	Erithacus rubecula	9	3
1405	12	32	66	Phylloscopus collybita	9	4
1406	12	32	66	Phylloscopus sibilatrix	9	2
1407	12	32	66	Sitta europaea	9	2
1408	12	32	66	Cuculus canorus	4	5
1409	12	32	66	Apus apus	7	1
1410	12	32	66	Picus viridis	1	4
1411	12	32	66	Picus canus	1	5
1412	12	32	66	Dendrocopos medius	9	2
1413	12	32	66	Dendrocopos major	9	6
1414	12	32	66	Streptopelia decaocto	1	2
1415	12	32	66	Columba palumbus	9	2
1416	12	32	66	Gallinula chloropus	1	2
1417	12	32	66	Ardea cinerea	7	1
1418	12	32	66	Buteo buteo	1	2
1419	12	33	67	Columba palumbus	7	1
1420	12	33	67	Dendrocopos major	7	1
1421	12	33	67	Phylloscopus collybita	7	1
1422	12	33	67	Erithacus rubecula	7	1
1423	12	33	67	Coccothraustes coccothraustes	7	1
1424	12	33	67	Turdus philomelos	7	1
1425	12	33	67	Turdus merula	7	1
1426	12	33	67	Ficedula albicollis	7	1
1427	12	33	67	Muscicapa striata	7	1
1428	12	33	67	Sylvia atricapilla	7	1
1429	12	33	67	Fringilla coelebs	7	1
1430	12	33	67	Phoenicurus ochruros	7	1
1431	12	33	67	Alauda arvensis	7	1
1432	12	33	67	Garrulus glandarius	7	1
1433	12	33	67	Troglodytes troglodytes	7	1
1434	12	33	67	Parus major	7	1
1435	12	33	67	Cyanistes caeruleus	7	1
1436	12	33	67	Sturnus vulgaris	7	1
1437	12	33	67	Oriolus oriolus	7	1
1438	12	33	67	Hirundo rustica	7	1
1439	12	33	67	Passer domesticus	7	1
1440	12	33	67	Carduelis chloris	7	1
1441	12	33	67	Serinus serinus	7	1
1442	12	34	68	Circus aeruginosus	7	1
1443	12	34	68	Vanellus vanellus	7	1
1444	12	34	68	Columba palumbus	7	1
1445	12	34	68	Dendrocopos major	7	1
1446	12	34	68	Phylloscopus collybita	7	1
1447	12	34	68	Erithacus rubecula	7	1
1448	12	34	68	Coccothraustes coccothraustes	7	1
1449	12	34	68	Turdus philomelos	7	1
1450	12	34	68	Turdus merula	7	1
1451	12	34	68	Ficedula albicollis	7	1
1452	12	34	68	Sylvia atricapilla	7	1
1453	12	34	68	Fringilla coelebs	7	1
1454	12	34	68	Phoenicurus ochruros	7	1
1455	12	34	68	Sylvia communis	7	1
1456	12	34	68	Alauda arvensis	7	1
1457	12	34	68	Garrulus glandarius	7	1
1458	12	34	68	Troglodytes troglodytes	7	1
1459	12	34	68	Parus major	7	1
1460	12	34	68	Cyanistes caeruleus	7	1
1461	12	34	68	Sturnus vulgaris	7	1
1462	12	34	68	Oriolus oriolus	7	1
1463	12	34	68	Emberiza citrinella	7	1
1464	12	34	68	Hirundo rustica	7	1
1465	12	35	69	Circus aeruginosus	7	1
1466	12	35	69	Columba palumbus	7	1
1467	12	35	69	Larus ridibundus	7	1
1468	12	35	69	Dendrocopos major	7	1
1469	12	35	69	Phylloscopus collybita	7	1
1470	12	35	69	Erithacus rubecula	7	1
1471	12	35	69	Coccothraustes coccothraustes	7	1
1472	12	35	69	Turdus philomelos	7	1
1473	12	35	69	Turdus merula	7	1
1474	12	35	69	Ficedula albicollis	7	1
1475	12	35	69	Sylvia atricapilla	7	1
1476	12	35	69	Fringilla coelebs	7	1
1477	12	35	69	Phoenicurus ochruros	7	1
1478	12	35	69	Sylvia communis	7	1
1479	12	35	69	Alauda arvensis	7	1
1480	12	35	69	Garrulus glandarius	7	1
1481	12	35	69	Troglodytes troglodytes	7	1
1482	12	35	69	Parus major	7	1
1483	12	35	69	Cyanistes caeruleus	7	1
1484	12	35	69	Sturnus vulgaris	7	1
1485	12	35	69	Oriolus oriolus	7	1
1486	12	35	69	Hirundo rustica	7	1
1487	12	35	69	Corvus cornix	7	1
1488	12	36	70	Vanellus vanellus	7	1
1489	12	36	70	Columba palumbus	7	1
1490	12	36	70	Dendrocopos major	7	1
1491	12	36	70	Phylloscopus collybita	7	1
1492	12	36	70	Erithacus rubecula	7	1
1493	12	36	70	Coccothraustes coccothraustes	7	1
1494	12	36	70	Turdus philomelos	7	1
1495	12	36	70	Turdus merula	7	1
1496	12	36	70	Ficedula albicollis	7	1
1497	12	36	70	Sylvia atricapilla	7	1
1498	12	36	70	Fringilla coelebs	7	1
1499	12	36	70	Phoenicurus ochruros	7	1
1500	12	36	70	Alauda arvensis	7	1
1501	12	36	70	Garrulus glandarius	7	1
1502	12	36	70	Troglodytes troglodytes	7	1
1503	12	36	70	Parus major	7	1
1504	12	36	70	Cyanistes caeruleus	7	1
1505	12	36	70	Sturnus vulgaris	7	1
1506	12	36	70	Oriolus oriolus	7	1
1507	12	37	71	Falco tinnunculus	7	1
1508	12	37	71	Vanellus vanellus	7	1
1509	12	37	71	Larus ridibundus	7	1
1510	12	37	71	Columba palumbus	7	1
1511	12	37	71	Dendrocopos major	7	1
1512	12	37	71	Phylloscopus collybita	7	1
1513	12	37	71	Erithacus rubecula	7	1
1514	12	37	71	Coccothraustes coccothraustes	7	1
1515	12	37	71	Turdus philomelos	7	1
1516	12	37	71	Turdus merula	7	1
1517	12	37	71	Ficedula albicollis	7	1
1518	12	37	71	Anthus trivialis	7	1
1519	12	37	71	Sylvia atricapilla	7	1
1520	12	37	71	Fringilla coelebs	7	1
1521	12	37	71	Phoenicurus ochruros	7	1
1522	12	37	71	Alauda arvensis	7	1
1523	12	37	71	Garrulus glandarius	7	1
1524	12	37	71	Troglodytes troglodytes	7	1
1525	12	37	71	Parus major	7	1
1526	12	37	71	Cyanistes caeruleus	7	1
1527	12	37	71	Sturnus vulgaris	7	1
1528	12	37	71	Oriolus oriolus	7	1
1529	12	37	71	Emberiza citrinella	7	1
1530	12	37	71	Corvus cornix	7	1
1531	12	38	72	Falco tinnunculus	7	1
1532	12	38	72	Columba palumbus	7	1
1533	12	38	72	Cuculus canorus	7	1
1534	12	38	72	Dendrocopos major	7	1
1535	12	38	72	Sitta europaea	7	1
1536	12	38	72	Phylloscopus collybita	7	1
1537	12	38	72	Erithacus rubecula	7	1
1538	12	38	72	Coccothraustes coccothraustes	7	1
1539	12	38	72	Turdus philomelos	7	1
1540	12	38	72	Turdus merula	7	1
1541	12	38	72	Ficedula albicollis	7	1
1542	12	38	72	Sylvia atricapilla	7	1
1543	12	38	72	Fringilla coelebs	7	1
1544	12	38	72	Phoenicurus ochruros	7	1
1545	12	38	72	Alauda arvensis	7	1
1546	12	38	72	Garrulus glandarius	7	1
1547	12	38	72	Troglodytes troglodytes	7	1
1548	12	38	72	Parus major	7	1
1549	12	38	72	Cyanistes caeruleus	7	1
1550	12	38	72	Sturnus vulgaris	7	1
1551	12	38	72	Oriolus oriolus	7	1
1552	12	39	73	Columba palumbus	7	1
1553	12	39	73	Dendrocopos major	7	1
1554	12	39	73	Phylloscopus sibilatrix	7	1
1555	12	39	73	Phylloscopus collybita	7	1
1556	12	39	73	Erithacus rubecula	7	1
1557	12	39	73	Coccothraustes coccothraustes	7	1
1558	12	39	73	Turdus philomelos	7	1
1559	12	39	73	Turdus merula	7	1
1560	12	39	73	Ficedula albicollis	7	1
1561	12	39	73	Sylvia atricapilla	7	1
1562	12	39	73	Fringilla coelebs	7	1
1563	12	39	73	Phoenicurus ochruros	7	1
1564	12	39	73	Garrulus glandarius	7	1
1565	12	39	73	Troglodytes troglodytes	7	1
1566	12	39	73	Parus major	7	1
1567	12	39	73	Cyanistes caeruleus	7	1
1568	12	39	73	Sturnus vulgaris	7	1
1569	12	39	73	Oriolus oriolus	7	1
1570	12	40	74	Columba palumbus	7	1
1571	12	40	74	Dendrocopos major	7	1
1572	12	40	74	Phylloscopus collybita	7	1
1573	12	40	74	Erithacus rubecula	7	1
1574	12	40	74	Coccothraustes coccothraustes	7	1
1575	12	40	74	Turdus philomelos	7	1
1576	12	40	74	Turdus merula	7	1
1577	12	40	74	Ficedula albicollis	7	1
1578	12	40	74	Sylvia atricapilla	7	1
1579	12	40	74	Fringilla coelebs	7	1
1580	12	40	74	Phoenicurus ochruros	7	1
1581	12	40	74	Luscinia megarhynchos	7	1
1582	12	40	74	Garrulus glandarius	7	1
1583	12	40	74	Troglodytes troglodytes	7	1
1584	12	40	74	Parus major	7	1
1585	12	40	74	Cyanistes caeruleus	7	1
1586	12	40	74	Sturnus vulgaris	7	1
1587	12	40	74	Oriolus oriolus	7	1
1588	12	41	75	Anas platyrhynchos	7	1
1589	12	41	75	Falco tinnunculus	7	1
1590	12	41	75	Ardea cinerea	7	1
1591	12	41	75	Columba palumbus	7	1
1592	12	41	75	Apus apus	7	1
1593	12	41	75	Dendrocopos major	7	1
1594	12	41	75	Sitta europaea	7	1
1595	12	41	75	Phylloscopus collybita	7	1
1596	12	41	75	Erithacus rubecula	7	1
1597	12	41	75	Coccothraustes coccothraustes	7	1
1598	12	41	75	Turdus philomelos	7	1
1599	12	41	75	Turdus merula	7	1
1600	12	41	75	Ficedula albicollis	7	1
1601	12	41	75	Sylvia atricapilla	7	1
1602	12	41	75	Fringilla coelebs	7	1
1603	12	41	75	Phoenicurus ochruros	7	1
1604	12	41	75	Sylvia borin	7	1
1605	12	41	75	Luscinia megarhynchos	7	1
1606	12	41	75	Garrulus glandarius	7	1
1607	12	41	75	Troglodytes troglodytes	7	1
1608	12	41	75	Parus major	7	1
1609	12	41	75	Cyanistes caeruleus	7	1
1610	12	41	75	Sturnus vulgaris	7	1
1611	12	41	75	Oriolus oriolus	7	1
1612	12	41	75	Pica pica	7	1
1613	12	41	75	Emberiza citrinella	7	1
1614	12	41	75	Carduelis chloris	7	1
1615	12	42	76	Columba palumbus	7	1
1616	12	42	76	Dendrocopos medius	7	1
1617	12	42	76	Dendrocopos major	7	1
1618	12	42	76	Phylloscopus collybita	7	1
1619	12	42	76	Erithacus rubecula	7	1
1620	12	42	76	Coccothraustes coccothraustes	7	1
1621	12	42	76	Turdus philomelos	7	1
1622	12	42	76	Turdus merula	7	1
1623	12	42	76	Ficedula albicollis	7	1
1624	12	42	76	Sylvia atricapilla	7	1
1625	12	42	76	Fringilla coelebs	7	1
1626	12	42	76	Phoenicurus ochruros	7	1
1627	12	42	76	Garrulus glandarius	7	1
1628	12	42	76	Troglodytes troglodytes	7	1
1629	12	42	76	Parus major	7	1
1630	12	42	76	Cyanistes caeruleus	7	1
1631	12	42	76	Sturnus vulgaris	7	1
1632	12	42	76	Oriolus oriolus	7	1
1633	12	42	76	Certhia familiaris	7	1
1634	12	43	77	Columba palumbus	7	1
1635	12	43	77	Dendrocopos major	7	1
1636	12	43	77	Picus canus	7	1
1637	12	43	77	Phylloscopus collybita	7	1
1638	12	43	77	Erithacus rubecula	7	1
1639	12	43	77	Coccothraustes coccothraustes	7	1
1640	12	43	77	Turdus philomelos	7	1
1641	12	43	77	Turdus merula	7	1
1642	12	43	77	Ficedula albicollis	7	1
1643	12	43	77	Sylvia atricapilla	7	1
1644	12	43	77	Fringilla coelebs	7	1
1645	12	43	77	Phoenicurus ochruros	7	1
1646	12	43	77	Garrulus glandarius	7	1
1647	12	43	77	Troglodytes troglodytes	7	1
1648	12	43	77	Parus major	7	1
1649	12	43	77	Cyanistes caeruleus	7	1
1650	12	43	77	Sturnus vulgaris	7	1
1651	12	43	77	Oriolus oriolus	7	1
1652	12	44	78	Columba palumbus	7	1
1653	12	44	78	Cuculus canorus	7	1
1654	12	44	78	Dendrocopos major	7	1
1655	12	44	78	Picus canus	7	1
1656	12	44	78	Sitta europaea	7	1
1657	12	44	78	Phylloscopus collybita	7	1
1658	12	44	78	Erithacus rubecula	7	1
1659	12	44	78	Coccothraustes coccothraustes	7	1
1660	12	44	78	Turdus philomelos	7	1
1661	12	44	78	Turdus merula	7	1
1662	12	44	78	Ficedula albicollis	7	1
1663	12	44	78	Sylvia atricapilla	7	1
1664	12	44	78	Fringilla coelebs	7	1
1665	12	44	78	Phoenicurus ochruros	7	1
1666	12	44	78	Garrulus glandarius	7	1
1667	12	44	78	Troglodytes troglodytes	7	1
1668	12	44	78	Parus major	7	1
1669	12	44	78	Cyanistes caeruleus	7	1
1670	12	44	78	Sturnus vulgaris	7	1
1671	12	44	78	Oriolus oriolus	7	1
1672	12	44	78	Certhia familiaris	7	1
1673	12	45	79	Columba palumbus	7	1
1674	12	45	79	Dendrocopos major	7	1
1675	12	45	79	Phylloscopus sibilatrix	7	1
1676	12	45	79	Phylloscopus collybita	7	1
1677	12	45	79	Erithacus rubecula	7	1
1678	12	45	79	Coccothraustes coccothraustes	7	1
1679	12	45	79	Turdus philomelos	7	1
1680	12	45	79	Turdus merula	7	1
1681	12	45	79	Ficedula albicollis	7	1
1682	12	45	79	Sylvia atricapilla	7	1
1683	12	45	79	Fringilla coelebs	7	1
1684	12	45	79	Phoenicurus ochruros	7	1
1685	12	45	79	Garrulus glandarius	7	1
1686	12	45	79	Troglodytes troglodytes	7	1
1687	12	45	79	Parus major	7	1
1688	12	45	79	Cyanistes caeruleus	7	1
1689	12	45	79	Sturnus vulgaris	7	1
1690	12	45	79	Oriolus oriolus	7	1
1691	12	46	80	Columba palumbus	7	1
1692	12	46	80	Strix aluco	7	1
1693	12	46	80	Dryocopus martius)	7	1
1694	12	46	80	Dendrocopos medius	7	1
1695	12	46	80	Dendrocopos major	7	1
1696	12	46	80	Picus canus	7	1
1697	12	46	80	Phylloscopus collybita	7	1
1698	12	46	80	Erithacus rubecula	7	1
1699	12	46	80	Coccothraustes coccothraustes	7	1
1700	12	46	80	Turdus philomelos	7	1
1701	12	46	80	Turdus merula	7	1
1702	12	46	80	Ficedula albicollis	7	1
1703	12	46	80	Sylvia atricapilla	7	1
1704	12	46	80	Fringilla coelebs	7	1
1705	12	46	80	Phoenicurus ochruros	7	1
1706	12	46	80	Garrulus glandarius	7	1
1707	12	46	80	Troglodytes troglodytes	7	1
1708	12	46	80	Parus major	7	1
1709	12	46	80	Cyanistes caeruleus	7	1
1710	12	46	80	Sturnus vulgaris	7	1
1711	12	46	80	Oriolus oriolus	7	1
1712	12	46	80	Certhia familiaris	7	1
1713	12	47	81	Columba palumbus	7	1
1714	12	47	81	Cuculus canorus	7	1
1715	12	47	81	Dryocopus martius)	7	1
1716	12	47	81	Dendrocopos medius	7	1
1717	12	47	81	Dendrocopos major	7	1
1718	12	47	81	Sitta europaea	7	1
1719	12	47	81	Phylloscopus sibilatrix	7	1
1720	12	47	81	Phylloscopus collybita	7	1
1721	12	47	81	Erithacus rubecula	7	1
1722	12	47	81	Coccothraustes coccothraustes	7	1
1723	12	47	81	Turdus philomelos	7	1
1724	12	47	81	Turdus merula	7	1
1725	12	47	81	Ficedula albicollis	7	1
1726	12	47	81	Sylvia atricapilla	7	1
1727	12	47	81	Fringilla coelebs	7	1
1728	12	47	81	Phoenicurus ochruros	7	1
1729	12	47	81	Garrulus glandarius	7	1
1730	12	47	81	Troglodytes troglodytes	7	1
1731	12	47	81	Parus major	7	1
1732	12	47	81	Cyanistes caeruleus	7	1
1733	12	47	81	Sturnus vulgaris	7	1
1734	12	47	81	Oriolus oriolus	7	1
1735	12	48	82	Columba palumbus	7	1
1736	12	48	82	Dendrocopos major	7	1
1737	12	48	82	Phylloscopus collybita	7	1
1738	12	48	82	Erithacus rubecula	7	1
1739	12	48	82	Coccothraustes coccothraustes	7	1
1740	12	48	82	Turdus viscivorus	7	1
1741	12	48	82	Turdus philomelos	7	1
1742	12	48	82	Turdus merula	7	1
1743	12	48	82	Ficedula albicollis	7	1
1744	12	48	82	Sylvia atricapilla	7	1
1745	12	48	82	Fringilla coelebs	7	1
1746	12	48	82	Phoenicurus ochruros	7	1
1747	12	48	82	Garrulus glandarius	7	1
1748	12	48	82	Troglodytes troglodytes	7	1
1749	12	48	82	Parus major	7	1
1750	12	48	82	Cyanistes caeruleus	7	1
1751	12	48	82	Sturnus vulgaris	7	1
1752	12	48	82	Oriolus oriolus	7	1
1753	12	48	82	Passer domesticus	7	1
1754	12	49	83	Circus aeruginosus	7	1
1755	12	49	83	Columba palumbus	7	1
1756	12	49	83	Dendrocopos major	7	1
1757	12	49	83	Bombycilla garrulus	7	1
1758	12	49	83	Phylloscopus collybita	7	1
1759	12	49	83	Erithacus rubecula	7	1
1760	12	49	83	Coccothraustes coccothraustes	7	1
1761	12	49	83	Turdus viscivorus	7	1
1762	12	49	83	Turdus philomelos	7	1
1763	12	49	83	Turdus merula	7	1
1764	12	49	83	Ficedula albicollis	7	1
1765	12	49	83	Sylvia atricapilla	7	1
1766	12	49	83	Fringilla coelebs	7	1
1767	12	49	83	Phoenicurus ochruros	7	1
1768	12	49	83	Garrulus glandarius	7	1
1769	12	49	83	Troglodytes troglodytes	7	1
1770	12	49	83	Parus major	7	1
1771	12	49	83	Cyanistes caeruleus	7	1
1772	12	49	83	Sturnus vulgaris	7	1
1773	12	49	83	Oriolus oriolus	7	1
1774	12	49	83	Carduelis carduelis	7	1
1775	12	49	83	Parus palustris	7	1
1776	12	50	84	Columba palumbus	7	1
1777	12	50	84	Dendrocopos medius	7	1
1778	12	50	84	Dendrocopos major	7	1
1779	12	50	84	Phylloscopus sibilatrix	7	1
1780	12	50	84	Phylloscopus collybita	7	1
1781	12	50	84	Erithacus rubecula	7	1
1782	12	50	84	Coccothraustes coccothraustes	7	1
1783	12	50	84	Turdus philomelos	7	1
1784	12	50	84	Turdus merula	7	1
1785	12	50	84	Ficedula albicollis	7	1
1786	12	50	84	Sylvia atricapilla	7	1
1787	12	50	84	Fringilla coelebs	7	1
1788	12	50	84	Phoenicurus ochruros	7	1
1789	12	50	84	Garrulus glandarius	7	1
1790	12	50	84	Troglodytes troglodytes	7	1
1791	12	50	84	Parus major	7	1
1792	12	50	84	Cyanistes caeruleus	7	1
1793	12	50	84	Sturnus vulgaris	7	1
1794	12	50	84	Oriolus oriolus	7	1
1795	12	51	85	Columba palumbus	7	1
1796	12	51	85	Apus apus	7	1
1797	12	51	85	Dendrocopos major	7	1
1798	12	51	85	Picus canus	7	1
1799	12	51	85	Phylloscopus collybita	7	1
1800	12	51	85	Erithacus rubecula	7	1
1801	12	51	85	Coccothraustes coccothraustes	7	1
1802	12	51	85	Turdus philomelos	7	1
1803	12	51	85	Turdus merula	7	1
1804	12	51	85	Ficedula albicollis	7	1
1805	12	51	85	Sylvia atricapilla	7	1
1806	12	51	85	Fringilla coelebs	7	1
1807	12	51	85	Phoenicurus ochruros	7	1
1808	12	51	85	Garrulus glandarius	7	1
1809	12	51	85	Troglodytes troglodytes	7	1
1810	12	51	85	Parus major	7	1
1811	12	51	85	Cyanistes caeruleus	7	1
1812	12	51	85	Sturnus vulgaris	7	1
1813	12	51	85	Oriolus oriolus	7	1
1814	12	52	86	Columba palumbus	7	1
1815	12	52	86	Dryocopus martius)	7	1
1816	12	52	86	Dendrocopos major	7	1
1817	12	52	86	Picus viridis	7	1
1818	12	52	86	Phylloscopus collybita	7	1
1819	12	52	86	Erithacus rubecula	7	1
1820	12	52	86	Coccothraustes coccothraustes	7	1
1821	12	52	86	Turdus philomelos	7	1
1822	12	52	86	Turdus merula	7	1
1823	12	52	86	Ficedula albicollis	7	1
1824	12	52	86	Sylvia atricapilla	7	1
1825	12	52	86	Fringilla coelebs	7	1
1826	12	52	86	Phoenicurus ochruros	7	1
1827	12	52	86	Garrulus glandarius	7	1
1828	12	52	86	Troglodytes troglodytes	7	1
1829	12	52	86	Parus major	7	1
1830	12	52	86	Cyanistes caeruleus	7	1
1831	12	52	86	Sturnus vulgaris	7	1
1832	12	52	86	Oriolus oriolus	7	1
1833	12	52	86	Parus palustris	7	1
1834	12	53	87	Columba palumbus	7	1
1835	12	53	87	Dendrocopos major	7	1
1836	12	53	87	Phylloscopus collybita	7	1
1837	12	53	87	Erithacus rubecula	7	1
1838	12	53	87	Coccothraustes coccothraustes	7	1
1839	12	53	87	Turdus philomelos	7	1
1840	12	53	87	Turdus merula	7	1
1841	12	53	87	Ficedula albicollis	7	1
1842	12	53	87	Sylvia atricapilla	7	1
1843	12	53	87	Fringilla coelebs	7	1
1844	12	53	87	Phoenicurus ochruros	7	1
1845	12	53	87	Garrulus glandarius	7	1
1846	12	53	87	Troglodytes troglodytes	7	1
1847	12	53	87	Parus major	7	1
1848	12	53	87	Cyanistes caeruleus	7	1
1849	12	53	87	Sturnus vulgaris	7	1
1850	12	53	87	Oriolus oriolus	7	1
1851	12	54	88	Columba palumbus	7	1
1852	12	54	88	Strix aluco	7	1
1853	12	54	88	Dendrocopos medius	7	1
1854	12	54	88	Dendrocopos major	7	1
1855	12	54	88	Picus viridis	7	1
1856	12	54	88	Phylloscopus collybita	7	1
1857	12	54	88	Erithacus rubecula	7	1
1858	12	54	88	Coccothraustes coccothraustes	7	1
1859	12	54	88	Turdus philomelos	7	1
1860	12	54	88	Turdus merula	7	1
1861	12	54	88	Ficedula albicollis	7	1
1862	12	54	88	Sylvia atricapilla	7	1
1863	12	54	88	Fringilla coelebs	7	1
1864	12	54	88	Phoenicurus ochruros	7	1
1865	12	54	88	Garrulus glandarius	7	1
1866	12	54	88	Troglodytes troglodytes	7	1
1867	12	54	88	Parus major	7	1
1868	12	54	88	Cyanistes caeruleus	7	1
1869	12	54	88	Sturnus vulgaris	7	1
1870	12	54	88	Oriolus oriolus	7	1
1871	12	55	89	Columba palumbus	7	1
1872	12	55	89	Dendrocopos major	7	1
1873	12	55	89	Phylloscopus collybita	7	1
1874	12	55	89	Erithacus rubecula	7	1
1875	12	55	89	Coccothraustes coccothraustes	7	1
1876	12	55	89	Turdus philomelos	7	1
1877	12	55	89	Turdus merula	7	1
1878	12	55	89	Ficedula albicollis	7	1
1879	12	55	89	Sylvia atricapilla	7	1
1880	12	55	89	Fringilla coelebs	7	1
1881	12	55	89	Phoenicurus ochruros	7	1
1882	12	55	89	Garrulus glandarius	7	1
1883	12	55	89	Troglodytes troglodytes	7	1
1884	12	55	89	Parus major	7	1
1885	12	55	89	Cyanistes caeruleus	7	1
1886	12	55	89	Sturnus vulgaris	7	1
1887	12	55	89	Oriolus oriolus	7	1
1888	12	56	90	Columba palumbus	7	1
1889	12	56	90	Cuculus canorus	7	1
1890	12	56	90	Dendrocopos major	7	1
1891	12	56	90	Phylloscopus sibilatrix	7	1
1892	12	56	90	Phylloscopus collybita	7	1
1893	12	56	90	Erithacus rubecula	7	1
1894	12	56	90	Coccothraustes coccothraustes	7	1
1895	12	56	90	Turdus philomelos	7	1
1896	12	56	90	Turdus merula	7	1
1897	12	56	90	Ficedula albicollis	7	1
1898	12	56	90	Aegithalos caudatus	7	1
1899	12	56	90	Sylvia atricapilla	7	1
1900	12	56	90	Fringilla coelebs	7	1
1901	12	56	90	Phoenicurus ochruros	7	1
1902	12	56	90	Hippolais icterina	7	1
1903	12	56	90	Garrulus glandarius	7	1
1904	12	56	90	Troglodytes troglodytes	7	1
1905	12	56	90	Parus major	7	1
1906	12	56	90	Cyanistes caeruleus	7	1
1907	12	56	90	Sturnus vulgaris	7	1
1908	12	56	90	Oriolus oriolus	7	1
1909	12	57	91	Columba palumbus	7	1
1910	12	57	91	Streptopelia decaocto	7	1
1911	12	57	91	Dendrocopos major	7	1
1912	12	57	91	Phylloscopus collybita	7	1
1913	12	57	91	Erithacus rubecula	7	1
1914	12	57	91	Coccothraustes coccothraustes	7	1
1915	12	57	91	Turdus philomelos	7	1
1916	12	57	91	Turdus merula	7	1
1917	12	57	91	Ficedula albicollis	7	1
1918	12	57	91	Sylvia atricapilla	7	1
1919	12	57	91	Fringilla coelebs	7	1
1920	12	57	91	Phoenicurus ochruros	7	1
1921	12	57	91	Garrulus glandarius	7	1
1922	12	57	91	Troglodytes troglodytes	7	1
1923	12	57	91	Parus major	7	1
1924	12	57	91	Cyanistes caeruleus	7	1
1925	12	57	91	Sturnus vulgaris	7	1
1926	12	57	91	Oriolus oriolus	7	1
1927	12	58	92	Columba palumbus	7	1
1928	12	58	92	Apus apus	7	1
1929	12	58	92	Dendrocopos major	7	1
1930	12	58	92	Sitta europaea	7	1
1931	12	58	92	Phylloscopus collybita	7	1
1932	12	58	92	Erithacus rubecula	7	1
1933	12	58	92	Coccothraustes coccothraustes	7	1
1934	12	58	92	Turdus philomelos	7	1
1935	12	58	92	Turdus merula	7	1
1936	12	58	92	Ficedula albicollis	7	1
1937	12	58	92	Muscicapa striata	7	1
1938	12	58	92	Sylvia atricapilla	7	1
1939	12	58	92	Fringilla coelebs	7	1
1940	12	58	92	Phoenicurus ochruros	7	1
1941	12	58	92	Phoenicurus phoenicurus	7	1
1942	12	58	92	Garrulus glandarius	7	1
1943	12	58	92	Troglodytes troglodytes	7	1
1944	12	58	92	Parus major	7	1
1945	12	58	92	Cyanistes caeruleus	7	1
1946	12	58	92	Sturnus vulgaris	7	1
1947	12	58	92	Oriolus oriolus	7	1
1948	12	59	93	Columba palumbus	7	1
1949	12	59	93	Dendrocopos major	7	1
1950	12	59	93	Picus viridis	7	1
1951	12	59	93	Sitta europaea	7	1
1952	12	59	93	Phylloscopus collybita	7	1
1953	12	59	93	Erithacus rubecula	7	1
1954	12	59	93	Coccothraustes coccothraustes	7	1
1955	12	59	93	Turdus philomelos	7	1
1956	12	59	93	Turdus merula	7	1
1957	12	59	93	Ficedula albicollis	7	1
1958	12	59	93	Sylvia atricapilla	7	1
1959	12	59	93	Fringilla coelebs	7	1
1960	12	59	93	Phoenicurus ochruros	7	1
1961	12	59	93	Garrulus glandarius	7	1
1962	12	59	93	Troglodytes troglodytes	7	1
1963	12	59	93	Parus major	7	1
1964	12	59	93	Cyanistes caeruleus	7	1
1965	12	59	93	Sturnus vulgaris	7	1
1966	12	59	93	Oriolus oriolus	7	1
1967	12	59	93	Certhia familiaris	7	1
1968	12	60	94	Columba palumbus	7	1
1969	12	60	94	Strix aluco	7	1
1970	12	60	94	Dendrocopos major	7	1
1971	12	60	94	Picus viridis	7	1
1972	12	60	94	Phylloscopus collybita	7	1
1973	12	60	94	Erithacus rubecula	7	1
1974	12	60	94	Coccothraustes coccothraustes	7	1
1975	12	60	94	Turdus philomelos	7	1
1976	12	60	94	Turdus merula	7	1
1977	12	60	94	Ficedula albicollis	7	1
1978	12	60	94	Sylvia atricapilla	7	1
1979	12	60	94	Fringilla coelebs	7	1
1980	12	60	94	Phoenicurus ochruros	7	1
1981	12	60	94	Garrulus glandarius	7	1
1982	12	60	94	Troglodytes troglodytes	7	1
1983	12	60	94	Parus major	7	1
1984	12	60	94	Cyanistes caeruleus	7	1
1985	12	60	94	Sturnus vulgaris	7	1
1986	12	60	94	Oriolus oriolus	7	1
1987	12	61	95	Buteo buteo	7	1
1988	12	61	95	Columba palumbus	7	1
1989	12	61	95	Dendrocopos major	7	1
1990	12	61	95	Phylloscopus collybita	7	1
1991	12	61	95	Erithacus rubecula	7	1
1992	12	61	95	Coccothraustes coccothraustes	7	1
1993	12	61	95	Turdus philomelos	7	1
1994	12	61	95	Turdus merula	7	1
1995	12	61	95	Ficedula albicollis	7	1
1996	12	61	95	Sylvia atricapilla	7	1
1997	12	61	95	Fringilla coelebs	7	1
1998	12	61	95	Phoenicurus ochruros	7	1
1999	12	61	95	Garrulus glandarius	7	1
[truncated: 6,632 more rows]

## Sheet: species per table
								bez duplicit								check
								518		3487	species per dataset		5784	species per site		8630	species per event		8631	species per measurement
measurementID	datasetID	siteID	eventID	verbatimIdentification	measurementUnitID	measurementValue		verbatimIdentification		datasetID	verbatimIdentification		siteID	verbatimIdentification		eventID	verbatimIdentification		measurementID	verbatimIdentification
1	1	1	1	Passer montanus	1	32		Accipiter gentilis		1	Passer montanus		1	Passer montanus		1	Passer montanus		1	Passer montanus
2	1	1	1	Emberiza citrinella	1	4		Accipiter gentilis		1	Emberiza citrinella		1	Emberiza citrinella		1	Emberiza citrinella		2	Emberiza citrinella
3	1	1	1	Fringilla coelebs	1	15		Accipiter nisus		1	Fringilla coelebs		1	Fringilla coelebs		1	Fringilla coelebs		3	Fringilla coelebs
4	1	1	1	Pyrrhula pyrrhula	1	3		Accipiter nisus		1	Pyrrhula pyrrhula		1	Pyrrhula pyrrhula		1	Pyrrhula pyrrhula		4	Pyrrhula pyrrhula
5	1	1	1	Serinus serinus	1	3		Acrocephallus scripaceus		1	Serinus serinus		1	Serinus serinus		1	Serinus serinus		5	Serinus serinus
6	1	1	1	Carduelis cannabina	1	8		Acrocephalus arundinaceus		1	Carduelis cannabina		1	Carduelis cannabina		1	Carduelis cannabina		6	Carduelis cannabina
7	1	1	1	Carduelis carduelis	1	22		Acrocephalus arundinaceus		1	Carduelis carduelis		1	Carduelis carduelis		1	Carduelis carduelis		7	Carduelis carduelis
8	1	1	1	Coccothraustes coccothraustes	1	5		Acrocephalus melanopogon		1	Coccothraustes coccothraustes		1	Coccothraustes coccothraustes		1	Coccothraustes coccothraustes		8	Coccothraustes coccothraustes
9	1	1	1	Carduelis chloris	1	14		Acrocephalus paludicola		1	Carduelis chloris		1	Carduelis chloris		1	Carduelis chloris		9	Carduelis chloris
10	1	1	1	Sturnus vulgaris	1	30		Acrocephalus palustris		1	Sturnus vulgaris		1	Sturnus vulgaris		1	Sturnus vulgaris		10	Sturnus vulgaris
11	1	1	1	Motacilla alba	1	3		Acrocephalus palustris		1	Motacilla alba		1	Motacilla alba		1	Motacilla alba		11	Motacilla alba
12	1	1	1	Motacilla cinerea	1	1		Acrocephalus schoenobaenus		1	Motacilla cinerea		1	Motacilla cinerea		1	Motacilla cinerea		12	Motacilla cinerea
13	1	1	1	Motacilla flava	1	1		Acrocephalus schoenobaenus		1	Motacilla flava		1	Motacilla flava		1	Motacilla flava		13	Motacilla flava
14	1	1	1	Anthus trivialis	1	9		Acrocephalus scirpaceus		1	Anthus trivialis		1	Anthus trivialis		1	Anthus trivialis		14	Anthus trivialis
15	1	1	1	Prunella modularis	1	12		Acrocephalus scirpaceus		1	Prunella modularis		1	Prunella modularis		1	Prunella modularis		15	Prunella modularis
16	1	1	1	Ficedula hypoleuca	1	15		Actitis hypoleuca		1	Ficedula hypoleuca		1	Ficedula hypoleuca		1	Ficedula hypoleuca		16	Ficedula hypoleuca
17	1	1	1	Ficedula albicollis	1	5		Actitis hypoleucos		1	Ficedula albicollis		1	Ficedula albicollis		1	Ficedula albicollis		17	Ficedula albicollis
18	1	1	1	Muscicapa striata	1	3		Actitis hypoleucos		1	Muscicapa striata		1	Muscicapa striata		1	Muscicapa striata		18	Muscicapa striata
19	1	1	1	Phylloscopus trochilus	1	3		Aegithalos caudatus		1	Phylloscopus trochilus		1	Phylloscopus trochilus		1	Phylloscopus trochilus		19	Phylloscopus trochilus
20	1	1	1	Phylloscopus colybita	1	10		Aegithalos caudatus		1	Phylloscopus colybita		1	Phylloscopus colybita		1	Phylloscopus colybita		20	Phylloscopus colybita
21	1	1	1	Phylloscopus sibilatrix	1	4		Aegithatos caudatus		1	Phylloscopus sibilatrix		1	Phylloscopus sibilatrix		1	Phylloscopus sibilatrix		21	Phylloscopus sibilatrix
22	1	1	1	Sylvia atricapilla	1	3		Aegolius funereus		1	Sylvia atricapilla		1	Sylvia atricapilla		1	Sylvia atricapilla		22	Sylvia atricapilla
23	1	1	1	Sylvia nisoria	1	1		Aegolius funereus		1	Sylvia nisoria		1	Sylvia nisoria		1	Sylvia nisoria		23	Sylvia nisoria
24	1	1	1	Sylvia borin	1	4		Aix galericulata		1	Sylvia borin		1	Sylvia borin		1	Sylvia borin		24	Sylvia borin
25	1	1	1	Sylvia curruca	1	3		Alauda arvensis		1	Sylvia curruca		1	Sylvia curruca		1	Sylvia curruca		25	Sylvia curruca
26	1	1	1	Hippolais icterina	1	3		Alcedo atthis		1	Hippolais icterina		1	Hippolais icterina		1	Hippolais icterina		26	Hippolais icterina
27	1	1	1	Erithacus rubecula	1	20		Alcedo atthis		1	Erithacus rubecula		1	Erithacus rubecula		1	Erithacus rubecula		27	Erithacus rubecula
28	1	1	1	Phoenicurus ochruros	1	2		Alopochen aegyptiaca		1	Phoenicurus ochruros		1	Phoenicurus ochruros		1	Phoenicurus ochruros		28	Phoenicurus ochruros
29	1	1	1	Phoenicurus phoenicurus	1	8		Anas acuta		1	Phoenicurus phoenicurus		1	Phoenicurus phoenicurus		1	Phoenicurus phoenicurus		29	Phoenicurus phoenicurus
30	1	1	1	Turdus merula	1	12		Anas acuta		1	Turdus merula		1	Turdus merula		1	Turdus merula		30	Turdus merula
31	1	1	1	Turdus philomelos	1	8		Anas clypeata		1	Turdus philomelos		1	Turdus philomelos		1	Turdus philomelos		31	Turdus philomelos
32	1	1	1	Turdus viscivorus	1	4		Anas clypeata		1	Turdus viscivorus		1	Turdus viscivorus		1	Turdus viscivorus		32	Turdus viscivorus
33	1	1	1	Troglodytes troglodytes	1	4		Anas crecca		1	Troglodytes troglodytes		1	Troglodytes troglodytes		1	Troglodytes troglodytes		33	Troglodytes troglodytes
34	1	1	1	Sitta europaea	1	21		Anas crecca		1	Sitta europaea		1	Sitta europaea		1	Sitta europaea		34	Sitta europaea
35	1	1	1	Certhia brachydactyla	1	14		Anas penelope		1	Certhia brachydactyla		1	Certhia brachydactyla		1	Certhia brachydactyla		35	Certhia brachydactyla
36	1	1	1	Aegithalos caudatus	1	8		Anas platyrchynchos		1	Aegithalos caudatus		1	Aegithalos caudatus		1	Aegithalos caudatus		36	Aegithalos caudatus
37	1	1	1	Parus montanus	1	2		Anas platyrhynchos		1	Parus montanus		1	Parus montanus		1	Parus montanus		37	Parus montanus
38	1	1	1	Parus palustris	1	4		Anas querquedula		1	Parus palustris		1	Parus palustris		1	Parus palustris		38	Parus palustris
39	1	1	1	Parus caeruleus	1	18		Anas querquedula		1	Parus caeruleus		1	Parus caeruleus		1	Parus caeruleus		39	Parus caeruleus
40	1	1	1	Parus major	1	20		Anas strepera		1	Parus major		1	Parus major		1	Parus major		40	Parus major
41	1	1	1	Garrulus glandarius	1	2		Anas strepera		1	Garrulus glandarius		1	Garrulus glandarius		1	Garrulus glandarius		41	Garrulus glandarius
42	1	1	1	Corvus corone corone	1	1		Anser albifrons		1	Corvus corone corone		1	Corvus corone corone		1	Corvus corone corone		42	Corvus corone corone
43	1	1	1	Oriolus oriolus	1	3		Anser anser		1	Oriolus oriolus		1	Oriolus oriolus		1	Oriolus oriolus		43	Oriolus oriolus
44	1	1	1	Alauda arvensis	1	4		Anser anser		1	Alauda arvensis		1	Alauda arvensis		1	Alauda arvensis		44	Alauda arvensis
45	1	1	1	Lullula arborea	1	2		Anser brachyrhynchus		1	Lullula arborea		1	Lullula arborea		1	Lullula arborea		45	Lullula arborea
46	1	1	1	Jynx torquilla	1	2		Anser erythropus		1	Jynx torquilla		1	Jynx torquilla		1	Jynx torquilla		46	Jynx torquilla
47	1	1	1	Dryocopus martius	1	1		Anser fabalis		1	Dryocopus martius		1	Dryocopus martius		1	Dryocopus martius		47	Dryocopus martius
48	1	1	1	Dendrocopus medius	1	3		Anthus campestris		1	Dendrocopus medius		1	Dendrocopus medius		1	Dendrocopus medius		48	Dendrocopus medius
49	1	1	1	Dendrocopus major	1	1		Anthus cervinus		1	Dendrocopus major		1	Dendrocopus major		1	Dendrocopus major		49	Dendrocopus major
50	1	1	1	Dendrocopus minor	1	1		Anthus pratensis		1	Dendrocopus minor		1	Dendrocopus minor		1	Dendrocopus minor		50	Dendrocopus minor
51	1	1	1	Picus viridis	1	2		Anthus sp.		1	Picus viridis		1	Picus viridis		1	Picus viridis		51	Picus viridis
52	1	1	1	Strix aluco	1	1		Anthus spinoletta		1	Strix aluco		1	Strix aluco		1	Strix aluco		52	Strix aluco
53	1	1	1	Asio otus	1	1		Anthus spinoletta		1	Asio otus		1	Asio otus		1	Asio otus		53	Asio otus
54	1	1	1	Cuculus canorus	1	2		Anthus trivialis		1	Cuculus canorus		1	Cuculus canorus		1	Cuculus canorus		54	Cuculus canorus
55	1	1	1	Streptopelia turtur	1	2		Anthus trivialis		1	Streptopelia turtur		1	Streptopelia turtur		1	Streptopelia turtur		55	Streptopelia turtur
56	1	1	1	Streptopelia decaocto	1	9		Apus apus		1	Streptopelia decaocto		1	Streptopelia decaocto		1	Streptopelia decaocto		56	Streptopelia decaocto
57	1	1	1	Columba palumbus	1	10		Apus apus		1	Columba palumbus		1	Columba palumbus		1	Columba palumbus		57	Columba palumbus
58	1	1	1	Scolopax rusticola	1	1		Aquila chrysaetos		1	Scolopax rusticola		1	Scolopax rusticola		1	Scolopax rusticola		58	Scolopax rusticola
59	1	1	1	Phasianus colchius	1	4		Aquila pomarina		1	Phasianus colchius		1	Phasianus colchius		1	Phasianus colchius		59	Phasianus colchius
60	1	1	1	Falco tinnuculus	1	1		Aquila rapax		1	Falco tinnuculus		1	Falco tinnuculus		1	Falco tinnuculus		60	Falco tinnuculus
61	1	1	1	Buteo buteo	1	1		Ardea alba		1	Buteo buteo		1	Buteo buteo		1	Buteo buteo		61	Buteo buteo
62	1	1	1	Pernis apivorus	1	1		Ardea cinerea		1	Pernis apivorus		1	Pernis apivorus		1	Pernis apivorus		62	Pernis apivorus
63	1	1	1	Anas platyrhynchos	1	1		Ardea purpurea		1	Anas platyrhynchos		1	Anas platyrhynchos		1	Anas platyrhynchos		63	Anas platyrhynchos
64	2	2	2	Alauda arvensis	3	7		Ardeola ralloides		2	Alauda arvensis		2	Alauda arvensis		2	Alauda arvensis		64	Alauda arvensis
65	2	2	2	Oenanthe oenanthe	3	4		Arenaria interpres		2	Oenanthe oenanthe		2	Oenanthe oenanthe		2	Oenanthe oenanthe		65	Oenanthe oenanthe
66	2	2	2	Anthus campestris	3	7		Asio flammeus		2	Anthus campestris		2	Anthus campestris		2	Anthus campestris		66	Anthus campestris
67	2	3	3	Alauda arvensis	3	50		Asio otus		2	Saxicola rubetra		3	Alauda arvensis		3	Alauda arvensis		67	Alauda arvensis
68	2	3	3	Oenanthe oenanthe	3	33		Asio otus		2	Sylvia communis		3	Oenanthe oenanthe		3	Oenanthe oenanthe		68	Oenanthe oenanthe
69	2	3	3	Anthus campestris	3	17		Athene noctua		2	Anthus trivialis		3	Anthus campestris		3	Anthus campestris		69	Anthus campestris
70	2	3	3	Saxicola rubetra	3	17		Aythia ferina		2	Motacilla flava		3	Saxicola rubetra		3	Saxicola rubetra		70	Saxicola rubetra
71	2	3	3	Sylvia communis	3	33		Aythya ferina		2	Sylvia nisoria		3	Sylvia communis		3	Sylvia communis		71	Sylvia communis
72	2	3	3	Anthus trivialis	3	33		Aythya ferina		2	Emberiza schoeniclus		3	Anthus trivialis		3	Anthus trivialis		72	Anthus trivialis
73	2	4	4	Alauda arvensis	3	80		Aythya fuligula		2	Phylloscopus trochilus		4	Alauda arvensis		4	Alauda arvensis		73	Alauda arvensis
74	2	4	4	Sylvia communis	3	10		Aythya fuligula		2	Fringilla coelebs		4	Sylvia communis		4	Sylvia communis		74	Sylvia communis
75	2	4	4	Anthus trivialis	3	20		Aythya marila		2	Prunella modularis		4	Anthus trivialis		4	Anthus trivialis		75	Anthus trivialis
76	2	4	4	Motacilla flava	3	20		Aythya marila		2	Sylvia borin		4	Motacilla flava		4	Motacilla flava		76	Motacilla flava
77	2	4	4	Sylvia nisoria	3	10		Aythya nyroca		2	Acrocephalus palustris		4	Sylvia nisoria		4	Sylvia nisoria		77	Sylvia nisoria
78	2	4	4	Emberiza schoeniclus	3	20		Aythya nyroca		2	Locustella naevia		4	Emberiza schoeniclus		4	Emberiza schoeniclus		78	Emberiza schoeniclus
79	2	5	5	Sylvia communis	3	20		Bombycilla garrulus		2	Turdus philomelos		5	Sylvia communis		5	Sylvia communis		79	Sylvia communis
80	2	5	5	Anthus trivialis	3	40		Bonasa bonasia		2	Acrocephalus scirpaceus		5	Anthus trivialis		5	Anthus trivialis		80	Anthus trivialis
81	2	5	5	Emberiza schoeniclus	3	40		Botaurus stellaris		2	Turdus merula		5	Emberiza schoeniclus		5	Emberiza schoeniclus		81	Emberiza schoeniclus
82	2	5	5	Phylloscopus trochilus	3	80		Branta bernicla		2	Sylvia atricapilla		5	Phylloscopus trochilus		5	Phylloscopus trochilus		82	Phylloscopus trochilus
83	2	5	5	Fringilla coelebs	3	40		Branta canadensis		2	Parus major		5	Fringilla coelebs		5	Fringilla coelebs		83	Fringilla coelebs
84	2	5	5	Prunella modularis	3	30		Branta leucopsis		3	Fringilla coelebs		5	Prunella modularis		5	Prunella modularis		84	Prunella modularis
85	2	5	5	Sylvia borin	3	30		Branta ruficollis		3	Lanius collurio		5	Sylvia borin		5	Sylvia borin		85	Sylvia borin
86	2	5	5	Acrocephalus palustris	3	30		Bubo bubo		3	Saxicola rubicola		5	Acrocephalus palustris		5	Acrocephalus palustris		86	Acrocephalus palustris
87	2	5	5	Locustella naevia	3	30		Bubo bubo		3	Perdix perdix		5	Locustella naevia		5	Locustella naevia		87	Locustella naevia
88	2	5	5	Turdus philomelos	3	20		Bubulcus ibis		3	Turdus pilaris		5	Turdus philomelos		5	Turdus philomelos		88	Turdus philomelos
89	2	5	5	Acrocephalus scirpaceus	3	20		Bucephala clangula		3	Turdus merula		5	Acrocephalus scirpaceus		5	Acrocephalus scirpaceus		89	Acrocephalus scirpaceus
90	2	5	5	Turdus merula	3	10		Bucephala clangula		3	Parus major		5	Turdus merula		5	Turdus merula		90	Turdus merula
91	2	5	5	Sylvia atricapilla	3	10		Buteo buteo		3	Cyanistes caeruleus		5	Sylvia atricapilla		5	Sylvia atricapilla		91	Sylvia atricapilla
92	2	5	5	Parus major	3	10		Buteo buteo		3	Acrocephalus palustris		5	Parus major		5	Parus major		92	Parus major
93	3	6	6	Fringilla coelebs	1	4		Buteo lagopus		3	Carduelis carduelis		6	Fringilla coelebs		6	Fringilla coelebs		93	Fringilla coelebs
94	3	6	6	Lanius collurio	1	3		Calidris alba		3	Erithacus rubecula		6	Lanius collurio		6	Lanius collurio		94	Lanius collurio
95	3	6	6	Saxicola rubicola	1	1		Calidris alpina		3	Emberiza citrinella		6	Saxicola rubicola		6	Saxicola rubicola		95	Saxicola rubicola
96	3	6	6	Perdix perdix	1	2		Calidris canutus		3	Phylloscopus collybita		6	Perdix perdix		6	Perdix perdix		96	Perdix perdix
97	3	6	6	Turdus pilaris	1	5		Calidris falcinellus		3	Curruca communis		6	Turdus pilaris		6	Turdus pilaris		97	Turdus pilaris
98	3	6	6	Turdus merula	1	2		Calidris ferruginea		3	Cuculus canorus		6	Turdus merula		6	Turdus merula		98	Turdus merula
99	3	6	6	Parus major	1	1		Calidris minuta		3	Dryobates minor		6	Parus major		6	Parus major		99	Parus major
100	3	6	6	Cyanistes caeruleus	1	2		Calidris pugnax		3	Coccothraustes coccothraustes		6	Cyanistes caeruleus		6	Cyanistes caeruleus		100	Cyanistes caeruleus
101	3	6	6	Acrocephalus palustris	1	2		Calidris temminckii		3	Sturnus vulgaris		6	Acrocephalus palustris		6	Acrocephalus palustris		101	Acrocephalus palustris
102	3	6	6	Carduelis carduelis	1	3		Caprimulgus europaeus		3	Phoenicurus ochruros		6	Carduelis carduelis		6	Carduelis carduelis		102	Carduelis carduelis
103	3	6	6	Erithacus rubecula	1	2		Caprimulgus europaeus		3	Troglodytes troglodytes		6	Erithacus rubecula		6	Erithacus rubecula		103	Erithacus rubecula
104	3	6	6	Emberiza citrinella	1	2		Cardueis cannabina		3	Motacilla alba		6	Emberiza citrinella		6	Emberiza citrinella		104	Emberiza citrinella
105	3	6	6	Phylloscopus collybita	1	2		Carduelis canabina		3	Hippolais icterina		6	Phylloscopus collybita		6	Phylloscopus collybita		105	Phylloscopus collybita
106	3	6	6	Curruca communis	1	1		Carduelis cannabina		3	Curruca curruca		6	Curruca communis		6	Curruca communis		106	Curruca communis
107	3	6	6	Cuculus canorus	1	1		Carduelis cannabina		3	Sylvia atricapilla		6	Cuculus canorus		6	Cuculus canorus		107	Cuculus canorus
108	3	6	6	Dryobates minor	1	1		Carduelis carduelis		3	Turdus philomelos		6	Dryobates minor		6	Dryobates minor		108	Dryobates minor
109	3	6	6	Coccothraustes coccothraustes	1	2		Carduelis carduelis		3	Pyrrhula pyrrhula		6	Coccothraustes coccothraustes		6	Coccothraustes coccothraustes		109	Coccothraustes coccothraustes
110	3	6	6	Sturnus vulgaris	1	5		Carduelis chloris		7	Turdus merula		6	Sturnus vulgaris		6	Sturnus vulgaris		110	Sturnus vulgaris
111	3	6	6	Phoenicurus ochruros	1	1		Carduelis flammea		7	Fringilla coelebs		6	Phoenicurus ochruros		6	Phoenicurus ochruros		111	Phoenicurus ochruros
112	3	6	6	Troglodytes troglodytes	1	1		Carduelis flammea		7	Streptopelia decaocto		6	Troglodytes troglodytes		6	Troglodytes troglodytes		112	Troglodytes troglodytes
113	3	6	6	Motacilla alba	1	1		Carduelis spinus		7	Carduelis chloris		6	Motacilla alba		6	Motacilla alba		113	Motacilla alba
114	3	6	6	Hippolais icterina	1	3		Carduelis spinus		7	Phylloscopus collybita		6	Hippolais icterina		6	Hippolais icterina		114	Hippolais icterina
115	3	6	6	Curruca curruca	1	1		Carpodacus erythrinus		7	Sylvia atricapilla		6	Curruca curruca		6	Curruca curruca		115	Curruca curruca
116	3	6	6	Sylvia atricapilla	1	2		Carpodacus erythrinus		7	Carduelis carduelis		6	Sylvia atricapilla		6	Sylvia atricapilla		116	Sylvia atricapilla
117	3	6	6	Turdus philomelos	1	1		Certhia brachydactyla		7	Erithacus rubecula		6	Turdus philomelos		6	Turdus philomelos		117	Turdus philomelos
118	3	6	6	Pyrrhula pyrrhula	1	1		Certhia familiaris		7	Parus major		6	Pyrrhula pyrrhula		6	Pyrrhula pyrrhula		118	Pyrrhula pyrrhula
119	7	7	7	Turdus merula	2	21		Certhia sp.		7	Serinus serinus		7	Turdus merula		7	Turdus merula		119	Turdus merula
120	7	7	7	Fringilla coelebs	2	18		Cervus frugilegus		7	Muscicapa striata		7	Fringilla coelebs		7	Fringilla coelebs		120	Fringilla coelebs
121	7	7	7	Streptopelia decaocto	2	8		Cettia cetti		7	Parus caeruleus		7	Streptopelia decaocto		7	Streptopelia decaocto		121	Streptopelia decaocto
122	7	7	7	Carduelis chloris	2	8		Charadrius dubius		7	Hippolais icterina		7	Carduelis chloris		7	Carduelis chloris		122	Carduelis chloris
123	7	7	7	Phylloscopus collybita	2	7		Charadrius dubius		7	Sitta europaea		7	Phylloscopus collybita		7	Phylloscopus collybita		123	Phylloscopus collybita
124	7	7	7	Sylvia atricapilla	2	8		Charadrius hiaticula		7	Turdus pilaris		7	Sylvia atricapilla		7	Sylvia atricapilla		124	Sylvia atricapilla
125	7	7	7	Carduelis carduelis	2	6		Charadrius morinellus		7	Turdus philomelos		7	Carduelis carduelis		7	Carduelis carduelis		125	Carduelis carduelis
126	7	7	7	Erithacus rubecula	2	4		Charadrius morinellus		7	Sturnus vulgaris		7	Erithacus rubecula		7	Erithacus rubecula		126	Erithacus rubecula
127	7	7	7	Parus major	2	4		Chlidonias hybrida		7	Coccothraustes coccothraustes		7	Parus major		7	Parus major		127	Parus major
128	7	7	7	Serinus serinus	2	4		Chlidonias leucopterus		7	Prunella modularis		7	Serinus serinus		7	Serinus serinus		128	Serinus serinus
129	7	7	7	Muscicapa striata	2	4		Chlidonias niger		7	Dendrocopos major		7	Muscicapa striata		7	Muscicapa striata		129	Muscicapa striata
130	7	7	7	Parus caeruleus	2	3		Chlidonias nigra		7	Passer domesticus		7	Parus caeruleus		7	Parus caeruleus		130	Parus caeruleus
131	7	7	7	Hippolais icterina	2	2		Chloris chloris		7	Pyrrhula pyrrhula		7	Hippolais icterina		7	Hippolais icterina		131	Hippolais icterina
132	7	7	7	Sitta europaea	2	2		Chroicocephalus ridibundus		7	Parus palustris		7	Sitta europaea		7	Sitta europaea		132	Sitta europaea
133	7	7	7	Turdus pilaris	2	2		Ciconia ciconia		7	Sylvia curruca		7	Turdus pilaris		7	Turdus pilaris		133	Turdus pilaris
134	7	7	7	Turdus philomelos	2	2		Ciconia nigra		7	Certhia familiaris		7	Turdus philomelos		7	Turdus philomelos		134	Turdus philomelos
135	7	7	7	Sturnus vulgaris	2	2		Cinclus cinclus		7	Motacilla alba		7	Sturnus vulgaris		7	Sturnus vulgaris		135	Sturnus vulgaris
136	7	7	7	Coccothraustes coccothraustes	2	2		Cinclus cinclus		7	Phoenicurus ochruros		7	Coccothraustes coccothraustes		7	Coccothraustes coccothraustes		136	Coccothraustes coccothraustes
137	7	7	7	Prunella modularis	2	1		Circus aeruginosus		7	Columba oenas		7	Prunella modularis		7	Prunella modularis		137	Prunella modularis
138	7	7	7	Dendrocopos major	2	1		Circus aeruginosus		7	Falco tinnuculus		7	Dendrocopos major		7	Dendrocopos major		138	Dendrocopos major
139	7	7	7	Passer domesticus	2	3		Circus cyaneus		7	Pica pica		7	Passer domesticus		7	Passer domesticus		139	Passer domesticus
140	7	7	7	Pyrrhula pyrrhula	2	1		Circus cyaneus		8	Sylvia atricapilla		7	Pyrrhula pyrrhula		7	Pyrrhula pyrrhula		140	Pyrrhula pyrrhula
141	7	7	7	Parus palustris	2	1		Circus pygargus		8	Sturnus vulgaris		7	Parus palustris		7	Parus palustris		141	Parus palustris
142	7	7	7	Sylvia curruca	2	3		Circus sp.		8	Phylloscopus collybita		7	Sylvia curruca		7	Sylvia curruca		142	Sylvia curruca
143	7	7	8	Turdus merula	2	23		Clangula hyemalis		8	Fringilla coelebs		7	Certhia familiaris		8	Turdus merula		143	Turdus merula
144	7	7	8	Fringilla coelebs	2	18		Coccothraustes coccothraustes		8	Parus caeruleus		7	Motacilla alba		8	Fringilla coelebs		144	Fringilla coelebs
145	7	7	8	Streptopelia decaocto	2	10		Coccothraustes coccothraustes		8	Parus major		7	Phoenicurus ochruros		8	Streptopelia decaocto		145	Streptopelia decaocto
146	7	7	8	Carduelis chloris	2	4		Coccothraustes coccothraustes		8	Passer montanus		7	Columba oenas		8	Carduelis chloris		146	Carduelis chloris
147	7	7	8	Phylloscopus collybita	2	5		Coloeus monedula		8	Turdus philomelos		7	Falco tinnuculus		8	Phylloscopus collybita		147	Phylloscopus collybita
148	7	7	8	Sylvia atricapilla	2	2		Colubma oenas		8	Prunella modularis		7	Pica pica		8	Sylvia atricapilla		148	Sylvia atricapilla
149	7	7	8	Carduelis carduelis	2	4		Columba livia		8	Ficedula albicollis		10	Sylvia atricapilla		8	Carduelis carduelis		149	Carduelis carduelis
150	7	7	8	Erithacus rubecula	2	2		Columba livia f. domestica		8	Sitta europaea		10	Sturnus vulgaris		8	Erithacus rubecula		150	Erithacus rubecula
151	7	7	8	Parus major	2	4		Columba livia f.dom.		8	Dendrocopus major		10	Phylloscopus collybita		8	Parus major		151	Parus major
152	7	7	8	Serinus serinus	2	5		Columba oenas		8	Erithacus rubecula		10	Fringilla coelebs		8	Serinus serinus		152	Serinus serinus
153	7	7	8	Muscicapa striata	2	2		Columba oenas		8	Troglodytes troglodytes		10	Parus caeruleus		8	Muscicapa striata		153	Muscicapa striata
154	7	7	8	Parus caeruleus	2	3		Columba palumbus		8	Certhia brachydactyla		10	Parus major		8	Parus caeruleus		154	Parus caeruleus
155	7	7	8	Hippolais icterina	2	2		Coracias garrulus		8	Turdus merula		10	Passer montanus		8	Hippolais icterina		155	Hippolais icterina
156	7	7	8	Sitta europaea	2	2		Corvus corax		8	Hippolais icterina		10	Turdus philomelos		8	Sitta europaea		156	Sitta europaea
157	7	7	8	Turdus pilaris	2	6		Corvus corax		8	Anas platyrhynchos		10	Prunella modularis		8	Turdus pilaris		157	Turdus pilaris
158	7	7	8	Turdus philomelos	2	2		Corvus cornix		8	Coccothraustes coccothraustes		10	Ficedula albicollis		8	Turdus philomelos		158	Turdus philomelos
159	7	7	8	Sturnus vulgaris	2	3		Corvus corone		8	Parus palustris		10	Sitta europaea		8	Sturnus vulgaris		159	Sturnus vulgaris
160	7	7	8	Coccothraustes coccothraustes	2	2		Corvus corone		8	Oriolus oriolus		10	Dendrocopus major		8	Coccothraustes coccothraustes		160	Coccothraustes coccothraustes
161	7	7	8	Prunella modularis	2	2		Corvus corone cornix		8	Dendrocopus minor		10	Erithacus rubecula		8	Prunella modularis		161	Prunella modularis
162	7	7	8	Dendrocopos major	2	1		Corvus corone corone		8	Streptopelia turtur		10	Troglodytes troglodytes		8	Dendrocopos major		162	Dendrocopos major
163	7	7	8	Passer domesticus	2	2		Corvus frugilegus		8	Muscicapa striata		10	Certhia brachydactyla		8	Passer domesticus		163	Passer domesticus
164	7	7	8	Certhia familiaris	2	1		Corvus frugilegus		8	Columba palumbus		10	Turdus merula		8	Certhia familiaris		164	Certhia familiaris
165	7	7	8	Motacilla alba	2	1		Corvus monedula		8	Certhia familiaris		10	Hippolais icterina		8	Motacilla alba		165	Motacilla alba
166	7	7	8	Phoenicurus ochruros	2	1		Corvus monedula		8	Anthus trivialis		10	Anas platyrhynchos		8	Phoenicurus ochruros		166	Phoenicurus ochruros
167	7	7	9	Turdus merula	2	18		Coturnix coturnix		8	Lanius collurio		10	Coccothraustes coccothraustes		9	Turdus merula		167	Turdus merula
168	7	7	9	Fringilla coelebs	2	18		Coturnix coturnix		8	Cuculus canorus		10	Parus palustris		9	Fringilla coelebs		168	Fringilla coelebs
169	7	7	9	Streptopelia decaocto	2	10		Crex crex		8	Buteo buteo		10	Oriolus oriolus		9	Streptopelia decaocto		169	Streptopelia decaocto
170	7	7	9	Carduelis chloris	2	6		Crex crex		8	Accipiter gentilis		10	Dendrocopus minor		9	Carduelis chloris		170	Carduelis chloris
171	7	7	9	Phylloscopus collybita	2	6		Cuculus canorus		8	Strix aluco		10	Streptopelia turtur		9	Phylloscopus collybita		171	Phylloscopus collybita
172	7	7	9	Sylvia atricapilla	2	4		Curruca communis		8	Picus viridis		10	Muscicapa striata		9	Sylvia atricapilla		172	Sylvia atricapilla
173	7	7	9	Carduelis carduelis	2	2		Curruca curruca		8	Ciconia nigra		10	Columba palumbus		9	Carduelis carduelis		173	Carduelis carduelis
174	7	7	9	Erithacus rubecula	2	2		Cyanistes caeruleus		8	Picus canus		10	Certhia familiaris		9	Erithacus rubecula		174	Erithacus rubecula
175	7	7	9	Parus major	2	2		Cyanistes caeruleus		8	Dendrocopus medius		10	Anthus trivialis		9	Parus major		175	Parus major
176	7	7	9	Serinus serinus	2	4		Cyanistes coeruleus		8	Locustella fluviatilis		10	Lanius collurio		9	Serinus serinus		176	Serinus serinus
177	7	7	9	Muscicapa striata	2	2		Cygnus columbianus bewickii		8	Garrulus glandarius		10	Cuculus canorus		9	Muscicapa striata		177	Muscicapa striata
178	7	7	9	Parus caeruleus	2	4		Cygnus cygnus		8	Sylvia borin		10	Buteo buteo		9	Parus caeruleus		178	Parus caeruleus
179	7	7	9	Hippolais icterina	2	2		Cygnus olor		9	Columba palumbus		10	Accipiter gentilis		9	Hippolais icterina		179	Hippolais icterina
180	7	7	9	Sitta europaea	2	3		Delichon urbica		9	Columba oenas		10	Strix aluco		9	Sitta europaea		180	Sitta europaea
181	7	7	9	Turdus pilaris	2	1		Delichon urbica		9	Strix aluco		10	Picus viridis		9	Turdus pilaris		181	Turdus pilaris
182	7	7	9	Turdus philomelos	2	4		Delichon urbicum		9	Dendrocopus major		10	Ciconia nigra		9	Turdus philomelos		182	Turdus philomelos
183	7	7	9	Sturnus vulgaris	2	2		Dendrocopos leucotos		9	Troglodytes troglodytes		10	Picus canus		9	Sturnus vulgaris		183	Sturnus vulgaris
184	7	7	9	Coccothraustes coccothraustes	2	2		Dendrocopos major		9	Erithacus rubecula		11	Sylvia atricapilla		9	Coccothraustes coccothraustes		184	Coccothraustes coccothraustes
185	7	7	9	Prunella modularis	2	1		Dendrocopos major		9	Phoenicurus phoenicurus		11	Sturnus vulgaris		9	Prunella modularis		185	Prunella modularis
186	7	7	9	Dendrocopos major	2	2		Dendrocopos medius		9	Turdus merula		11	Phylloscopus collybita		9	Dendrocopos major		186	Dendrocopos major
187	7	7	9	Pyrrhula pyrrhula	2	1		Dendrocopos medius		9	Turdus philomelos		11	Fringilla coelebs		9	Pyrrhula pyrrhula		187	Pyrrhula pyrrhula
188	7	7	9	Parus palustris	2	1		Dendrocopos minor		9	Turdus viscivorus		11	Parus caeruleus		9	Parus palustris		188	Parus palustris
189	7	7	9	Columba oenas	2	1		Dendrocopos syriacus		9	Sylvia atricapilla		11	Parus major		9	Columba oenas		189	Columba oenas
190	7	7	9	Falco tinnuculus	7	1		Dendrocoptes medius		9	Phylloscopus sibilatrix		11	Passer montanus		9	Falco tinnuculus		190	Falco tinnuculus
191	7	7	9	Pica pica	7	1		Dendrocopus major		9	Regulus regulus		11	Turdus philomelos		9	Pica pica		191	Pica pica
192	8	10	10	Sylvia atricapilla	1	12		Dendrocopus medius		9	Regulus ignicapillus		11	Prunella modularis		10	Sylvia atricapilla		192	Sylvia atricapilla
193	8	10	10	Sturnus vulgaris	1	10		Dendrocopus minor		9	Ficedula albicollis		11	Ficedula albicollis		10	Sturnus vulgaris		193	Sturnus vulgaris
194	8	10	10	Phylloscopus collybita	1	10		Dryobates minor		9	Ficedula hypoleuca		11	Sitta europaea		10	Phylloscopus collybita		194	Phylloscopus collybita
195	8	10	10	Fringilla coelebs	1	7		Dryocopos martius		9	Ficedula parva		11	Dendrocopus major		10	Fringilla coelebs		195	Fringilla coelebs
196	8	10	10	Parus caeruleus	1	7		Dryocopus martius		9	Muscicapa striata		11	Erithacus rubecula		10	Parus caeruleus		196	Parus caeruleus
197	8	10	10	Parus major	1	8		Dryocopus martius		9	Parus palustris		11	Troglodytes troglodytes		10	Parus major		197	Parus major
198	8	10	10	Passer montanus	1	8		Dryocopus martius)		9	Parus ater		11	Certhia brachydactyla		10	Passer montanus		198	Passer montanus
199	8	10	10	Turdus philomelos	1	7		Egretta alba		9	Parus caeruleus		11	Turdus merula		10	Turdus philomelos		199	Turdus philomelos
200	8	10	10	Prunella modularis	1	6		Egretta garzetta		9	Parus major		11	Hippolais icterina		10	Prunella modularis		200	Prunella modularis
201	8	10	10	Ficedula albicollis	1	5		Emberiza calandra		9	Sitta europaea		11	Anas platyrhynchos		10	Ficedula albicollis		201	Ficedula albicollis
202	8	10	10	Sitta europaea	1	5		Emberiza citrinella		9	Certhia familiaris		11	Dendrocopus medius		10	Sitta europaea		202	Sitta europaea
203	8	10	10	Dendrocopus major	1	4		Emberiza citrinella		9	Certhia brachydactyla		11	Locustella fluviatilis		10	Dendrocopus major		203	Dendrocopus major
204	8	10	10	Erithacus rubecula	1	5		Emberiza hortulana		9	Garrulus glandarius		11	Cuculus canorus		10	Erithacus rubecula		204	Erithacus rubecula
205	8	10	10	Troglodytes troglodytes	1	2		Emberiza hortulana		9	Fringilla coelebs		11	Buteo buteo		10	Troglodytes troglodytes		205	Troglodytes troglodytes
206	8	10	10	Certhia brachydactyla	1	3		Emberiza schoeniclus		9	Coccothraustes coccothraustes		11	Accipiter gentilis		10	Certhia brachydactyla		206	Certhia brachydactyla
207	8	10	10	Turdus merula	1	2		Emberiza schoeniclus		9	Bubo bubo		11	Strix aluco		10	Turdus merula		207	Turdus merula
208	8	10	10	Hippolais icterina	1	2		Erithacus rubecula		10	Pyrrhula pyrrhula		11	Ciconia nigra		10	Hippolais icterina		208	Hippolais icterina
209	8	10	10	Anas platyrhynchos	1	2		Erithacus rubecula		10	Fringilla coelebs		12	Sylvia atricapilla		10	Anas platyrhynchos		209	Anas platyrhynchos
210	8	10	10	Coccothraustes coccothraustes	1	2		Falco columbarius		10	Certhia familiaris		12	Sturnus vulgaris		10	Coccothraustes coccothraustes		210	Coccothraustes coccothraustes
211	8	10	10	Parus palustris	1	1		Falco columbarius		10	Sitta europaea		12	Phylloscopus collybita		10	Parus palustris		211	Parus palustris
212	8	10	10	Oriolus oriolus	1	1		Falco peregrinus		10	Parus major		12	Fringilla coelebs		10	Oriolus oriolus		212	Oriolus oriolus
213	8	10	10	Dendrocopus minor	1	1		Falco peregrinus		10	Periparus ater		12	Parus caeruleus		10	Dendrocopus minor		213	Dendrocopus minor
214	8	10	10	Streptopelia turtur	1	2		Falco subbuteo		10	Poecile palustris		12	Parus major		10	Streptopelia turtur		214	Streptopelia turtur
215	8	10	10	Muscicapa striata	1	1		Falco subbuteo		10	Ficedula parva		12	Passer montanus		10	Muscicapa striata		215	Muscicapa striata
216	8	10	10	Columba palumbus	1	1		Falco tinnuculus		10	Regulus ignicapilla		12	Turdus philomelos		10	Columba palumbus		216	Columba palumbus
217	8	10	10	Certhia familiaris	1	1		Falco tinnunculus		10	Regulus regulus		12	Prunella modularis		10	Certhia familiaris		217	Certhia familiaris
218	8	10	10	Anthus trivialis	1	1		Falco tinnunculus		10	Phylloscopus collybita		12	Ficedula albicollis		10	Anthus trivialis		218	Anthus trivialis
219	8	10	10	Lanius collurio	1	1		Ficedula albicolis		10	Phylloscopus sibilatrix		12	Sitta europaea		10	Lanius collurio		219	Lanius collurio
220	8	10	10	Cuculus canorus	1	4		Ficedula albicollis		10	Sylvia atricapilla		12	Dendrocopus major		10	Cuculus canorus		220	Cuculus canorus
221	8	10	10	Buteo buteo	1	2		Ficedula albicollis		10	Turdus philomelos		12	Erithacus rubecula		10	Buteo buteo		221	Buteo buteo
222	8	10	10	Accipiter gentilis	1	2		Ficedula hypoleuca		10	Turdus merula		12	Troglodytes troglodytes		10	Accipiter gentilis		222	Accipiter gentilis
223	8	10	10	Strix aluco	1	1		Ficedula hypoleuca		10	Erithacus rubecula		12	Certhia brachydactyla		10	Strix aluco		223	Strix aluco
224	8	10	10	Picus viridis	1	2		Ficedula parva		10	Troglodytes troglodytes		12	Turdus merula		10	Picus viridis		224	Picus viridis
225	8	10	10	Ciconia nigra	1	1		Ficedula parva		10	Dendrocopos major		12	Hippolais icterina		10	Ciconia nigra		225	Ciconia nigra
226	8	10	10	Picus canus	1	1		Fringilla coelebs		10	Lophophanes cristatus		12	Anas platyrhynchos		10	Picus canus		226	Picus canus
227	8	11	11	Sylvia atricapilla	1	8		Fringilla coelebs		10	Turdus viscivorus		12	Dendrocopus medius		11	Sylvia atricapilla		227	Sylvia atricapilla
228	8	11	11	Sturnus vulgaris	1	4		Fringilla montifringila		10	Phoenicurus phoenicurus		12	Locustella fluviatilis		11	Sturnus vulgaris		228	Sturnus vulgaris
229	8	11	11	Phylloscopus collybita	1	4		Fringilla montifringilla		10	Picoides tridactylus		12	Coccothraustes coccothraustes		11	Phylloscopus collybita		229	Phylloscopus collybita
230	8	11	11	Fringilla coelebs	1	4		Fringilla montifringilla		10	Cuculus canorus		12	Parus palustris		11	Fringilla coelebs		230	Fringilla coelebs
231	8	11	11	Parus caeruleus	1	4		Fulica astra		10	Columba oenas		12	Oriolus oriolus		11	Parus caeruleus		231	Parus caeruleus
232	8	11	11	Parus major	1	4		Fulica atra		10	Coccothraustes coccothraustes		12	Dendrocopus minor		11	Parus major		232	Parus major
233	8	11	11	Passer montanus	1	3		Fulica atra		10	Spinus spinus		12	Garrulus glandarius		11	Passer montanus		233	Passer montanus
234	8	11	11	Turdus philomelos	1	3		Galerida cristata		10	Garrulus glandarius		12	Sylvia borin		11	Turdus philomelos		234	Turdus philomelos
235	8	11	11	Prunella modularis	1	3		Galerida cristata		10	Cyanistes caeruleus		12	Cuculus canorus		11	Prunella modularis		235	Prunella modularis
236	8	11	11	Ficedula albicollis	1	2		Gallinago gallinago		10	Motacilla cinerea		12	Buteo buteo		11	Ficedula albicollis		236	Ficedula albicollis
237	8	11	11	Sitta europaea	1	2		Gallinago media		10	Dryocopus martius		12	Accipiter gentilis		11	Sitta europaea		237	Sitta europaea
238	8	11	11	Dendrocopus major	1	2		Gallinula chlorophus		10	Picus canus		12	Strix aluco		11	Dendrocopus major		238	Dendrocopus major
239	8	11	11	Erithacus rubecula	1	2		Gallinula chloropus		10	Columba palumbus		12	Picus viridis		11	Erithacus rubecula		239	Erithacus rubecula
240	8	11	11	Troglodytes troglodytes	1	2		Gallinula chloropus		10	Poecile montanus		12	Ciconia nigra		11	Troglodytes troglodytes		240	Troglodytes troglodytes
241	8	11	11	Certhia brachydactyla	1	1		Garrulus garrulus		10	Loxia curvirostra		12	Picus canus		11	Certhia brachydactyla		241	Certhia brachydactyla
242	8	11	11	Turdus merula	1	1		Garrulus glandarius		10	Oriolus oriolus		13	Columba palumbus		11	Turdus merula		242	Turdus merula
243	8	11	11	Hippolais icterina	1	1		Garrulus glandarius		10	Dryobates minor		13	Columba oenas		11	Hippolais icterina		243	Hippolais icterina
244	8	11	11	Anas platyrhynchos	1	1		Garullus glandarius		10	Buteo buteo		13	Strix aluco		11	Anas platyrhynchos		244	Anas platyrhynchos
245	8	11	11	Dendrocopus medius	1	1		Gavia arctica		10	Phylloscopus trochilus		13	Dendrocopus major		11	Dendrocopus medius		245	Dendrocopus medius
246	8	11	11	Locustella fluviatilis	1	1		Gavia stellata		10	Prunella modularis		13	Troglodytes troglodytes		11	Locustella fluviatilis		246	Locustella fluviatilis
247	8	11	11	Cuculus canorus	1	4		Gelochelidon nilotica		10	Strix aluco		13	Erithacus rubecula		11	Cuculus canorus		247	Cuculus canorus
248	8	11	11	Buteo buteo	1	3		Glareola pratincola		10	Fringilla montifringilla		13	Phoenicurus phoenicurus		11	Buteo buteo		248	Buteo buteo
249	8	11	11	Accipiter gentilis	1	1		Glaucidium passerinum		10	Glaucidium passerinum		13	Turdus merula		11	Accipiter gentilis		249	Accipiter gentilis
250	8	11	11	Strix aluco	1	1		Glaucidium passerinum		10	Ciconia nigra		13	Turdus philomelos		11	Strix aluco		250	Strix aluco
251	8	11	11	Ciconia nigra	1	1		Grus grus		10	Dendrocopos minor		13	Turdus viscivorus		11	Ciconia nigra		251	Ciconia nigra
252	8	12	12	Sylvia atricapilla	1	8		Haematopus ostralegus		10	Accipiter gentilis		13	Sylvia atricapilla		12	Sylvia atricapilla		252	Sylvia atricapilla
253	8	12	12	Sturnus vulgaris	1	6		Haliaeetus albicilla		11	Buteo buteo		13	Phylloscopus sibilatrix		12	Sturnus vulgaris		253	Sturnus vulgaris
254	8	12	12	Phylloscopus collybita	1	5		Haliaeetus albicilla		11	Pernis apivorus		13	Regulus regulus		12	Phylloscopus collybita		254	Phylloscopus collybita
255	8	12	12	Fringilla coelebs	1	5		Himantopus himantopus		11	Accipiter nisus		13	Regulus ignicapillus		12	Fringilla coelebs		255	Fringilla coelebs
256	8	12	12	Parus caeruleus	1	5		Hippolais icterina		11	Accipiter gentilis		13	Ficedula albicollis		12	Parus caeruleus		256	Parus caeruleus
257	8	12	12	Parus major	1	4		Hippolais icterina		11	Falco subbuteo		13	Ficedula hypoleuca		12	Parus major		257	Parus major
258	8	12	12	Passer montanus	1	3		Hirundo rustica		11	Falco tinnunculus		13	Ficedula parva		12	Passer montanus		258	Passer montanus
259	8	12	12	Turdus philomelos	1	2		Hirundo rustica		11	Coturnix coturnix		13	Muscicapa striata		12	Turdus philomelos		259	Turdus philomelos
260	8	12	12	Prunella modularis	1	2		Hydrocoloeus minutus		11	Streptopelia turtur		13	Parus palustris		12	Prunella modularis		260	Prunella modularis
261	8	12	12	Ficedula albicollis	1	3		Hydroprogne caspia		11	Bubo bubo		13	Parus ater		12	Ficedula albicollis		261	Ficedula albicollis
262	8	12	12	Sitta europaea	1	2		Ichthyaetus melanocephalus		11	Strix aluco		13	Parus caeruleus		12	Sitta europaea		262	Sitta europaea
263	8	12	12	Dendrocopus major	1	2		Ixobrychus minutus		11	Upupa epos		13	Parus major		12	Dendrocopus major		263	Dendrocopus major
264	8	12	12	Erithacus rubecula	1	1		Jynx torquilla		11	Alcedo atthis		13	Sitta europaea		12	Erithacus rubecula		264	Erithacus rubecula
265	8	12	12	Troglodytes troglodytes	1	2		Jynx torquilla		11	Jynx torquilla		13	Certhia familiaris		12	Troglodytes troglodytes		265	Troglodytes troglodytes
266	8	12	12	Certhia brachydactyla	1	2		Lanius collurio		11	Dendrocopos major		13	Certhia brachydactyla		12	Certhia brachydactyla		266	Certhia brachydactyla
267	8	12	12	Turdus merula	1	2		Lanius collurio		11	Dendrocopos minor		13	Garrulus glandarius		12	Turdus merula		267	Turdus merula
268	8	12	12	Hippolais icterina	1	2		Lanius excubitor		11	Alauda arvensis		13	Fringilla coelebs		12	Hippolais icterina		268	Hippolais icterina
269	8	12	12	Anas platyrhynchos	1	1		Lanius excubitor		11	Hirundo rustica		13	Coccothraustes coccothraustes		12	Anas platyrhynchos		269	Anas platyrhynchos
270	8	12	12	Dendrocopus medius	1	2		Larus argentatus		11	Delichon urbica		14	Columba palumbus		12	Dendrocopus medius		270	Dendrocopus medius
271	8	12	12	Locustella fluviatilis	1	1		Larus cachinnans		11	Motacilla cinerea		14	Columba oenas		12	Locustella fluviatilis		271	Locustella fluviatilis
272	8	12	12	Coccothraustes coccothraustes	1	1		Larus canus		11	Motacilla alba		14	Bubo bubo		12	Coccothraustes coccothraustes		272	Coccothraustes coccothraustes
273	8	12	12	Parus palustris	1	1		Larus fuscus		11	Anthus trivialis		14	Dendrocopus major		12	Parus palustris		273	Parus palustris
274	8	12	12	Oriolus oriolus	1	1		Larus ridibundus		11	Lanius excubitor		14	Troglodytes troglodytes		12	Oriolus oriolus		274	Oriolus oriolus
275	8	12	12	Dendrocopus minor	1	1		Larus ridibundus		11	Lanius collurio		14	Erithacus rubecula		12	Dendrocopus minor		275	Dendrocopus minor
276	8	12	12	Garrulus glandarius	1	1		Larus sp.		11	Cinclus cinclus		14	Phoenicurus phoenicurus		12	Garrulus glandarius		276	Garrulus glandarius
277	8	12	12	Sylvia borin	1	1		Limosa lapponica		11	Troglodytes troglodytes		14	Turdus merula		12	Sylvia borin		277	Sylvia borin
278	8	12	12	Cuculus canorus	1	4		Limosa limosa		11	Prunella modularis		14	Sylvia atricapilla		12	Cuculus canorus		278	Cuculus canorus
279	8	12	12	Buteo buteo	1	4		Limosa limosa		11	Erithacus rubecula		14	Phylloscopus sibilatrix		12	Buteo buteo		279	Buteo buteo
280	8	12	12	Accipiter gentilis	1	2		Linaria cannabina		11	Luscinia luscinia		14	Regulus ignicapillus		12	Accipiter gentilis		280	Accipiter gentilis
281	8	12	12	Strix aluco	1	1		Locustella fluviatilis		11	Luscinia svecica		14	Ficedula albicollis		12	Strix aluco		281	Strix aluco
282	8	12	12	Picus viridis	1	1		Locustella fluviatilis		11	Saxicola rubetra		14	Ficedula hypoleuca		12	Picus viridis		282	Picus viridis
283	8	12	12	Ciconia nigra	1	1		Locustella luscinioides		11	Phoenicurus ochruros		14	Ficedula parva		12	Ciconia nigra		283	Ciconia nigra
284	8	12	12	Picus canus	1	1		Locustella naevia		11	Phoenicurus phoenicurus		14	Muscicapa striata		12	Picus canus		284	Picus canus
285	9	13	13	Columba palumbus	3	4		Locustella naevia		11	Turdus viscivorus		14	Parus palustris		13	Columba palumbus		285	Columba palumbus
286	9	13	13	Columba oenas	3	7		Lophoohanes cristatus		11	Turdus philomelos		14	Parus caeruleus		13	Columba oenas		286	Columba oenas
287	9	13	13	Strix aluco	3	4		Lophophanes cristatus		11	Turdus pilaris		14	Parus major		13	Strix aluco		287	Strix aluco
288	9	13	13	Dendrocopus major	3	10		Lophophanes cristatus		11	Turdus merula		14	Sitta europaea		13	Dendrocopus major		288	Dendrocopus major
289	9	13	13	Troglodytes troglodytes	3	24		Lophophanes cristaus		11	Turdus torquatus		14	Certhia familiaris		13	Troglodytes troglodytes		289	Troglodytes troglodytes
290	9	13	13	Erithacus rubecula	3	28		Loxia curvirostra		11	Locustella fluviatilis		14	Certhia brachydactyla		13	Erithacus rubecula		290	Erithacus rubecula
291	9	13	13	Phoenicurus phoenicurus	3	4		Loxia curvirostra		11	Locustella naevia		14	Fringilla coelebs		13	Phoenicurus phoenicurus		291	Phoenicurus phoenicurus
292	9	13	13	Turdus merula	3	21		Lullula arborea		11	Acrocephalus schoenobaenus		14	Coccothraustes coccothraustes		13	Turdus merula		292	Turdus merula
293	9	13	13	Turdus philomelos	3	3		Lullula arborea		11	Acrocephalus palustris		26	Pyrrhula pyrrhula		13	Turdus philomelos		293	Turdus philomelos
294	9	13	13	Turdus viscivorus	3	3		Lulula arborea		11	Acrocephalus scirpaceus		26	Fringilla coelebs		13	Turdus viscivorus		294	Turdus viscivorus
295	9	13	13	Sylvia atricapilla	3	6		Luscinia luscinia		11	Hippolais icterina		26	Certhia familiaris		13	Sylvia atricapilla		295	Sylvia atricapilla
296	9	13	13	Phylloscopus sibilatrix	3	8		Luscinia megarhynchos		11	Sylvia borin		26	Sitta europaea		13	Phylloscopus sibilatrix		296	Phylloscopus sibilatrix
297	9	13	13	Regulus regulus	3	1		Luscinia svecica		11	Sylvia atricapilla		26	Parus major		13	Regulus regulus		297	Regulus regulus
298	9	13	13	Regulus ignicapillus	3	13		Luscinia svecica		11	Sylvia curruca		26	Periparus ater		13	Regulus ignicapillus		298	Regulus ignicapillus
299	9	13	13	Ficedula albicollis	3	66		Luscinia svecica cyanecula		11	Sylvia communis		26	Poecile palustris		13	Ficedula albicollis		299	Ficedula albicollis
300	9	13	13	Ficedula hypoleuca	3	4		Luscinia svecica svecica		11	Sylvia nisoria		26	Ficedula parva		13	Ficedula hypoleuca		300	Ficedula hypoleuca
301	9	13	13	Ficedula parva	3	6		Lymnocryptes minimus		11	Phylloscopus collybita		26	Regulus ignicapilla		13	Ficedula parva		301	Ficedula parva
302	9	13	13	Muscicapa striata	3	7		Lyrurus tetrix		11	Phylloscopus trochilus		26	Regulus regulus		13	Muscicapa striata		302	Muscicapa striata
303	9	13	13	Parus palustris	3	6		Mareca penelope		11	Phylloscopus sibilatrix		26	Phylloscopus collybita		13	Parus palustris		303	Parus palustris
304	9	13	13	Parus ater	3	3		Mareca strepera		11	Regulus regulus		26	Phylloscopus sibilatrix		13	Parus ater		304	Parus ater
305	9	13	13	Parus caeruleus	3	22		Melanitta fusca		11	Regulus ignicapillus		26	Sylvia atricapilla		13	Parus caeruleus		305	Parus caeruleus
306	9	13	13	Parus major	3	15		Melanitta nigra		11	Muscicapa striata		26	Turdus philomelos		13	Parus major		306	Parus major
307	9	13	13	Sitta europaea	3	50		Mergellus albellus		11	Ficedula hypoleuca		26	Turdus merula		13	Sitta europaea		307	Sitta europaea
308	9	13	13	Certhia familiaris	3	7		Mergus merganser		11	Ficedula albicollis		26	Erithacus rubecula		13	Certhia familiaris		308	Certhia familiaris
309	9	13	13	Certhia brachydactyla	3	1		Mergus merganser		11	Aegithalos caudatus		26	Troglodytes troglodytes		13	Certhia brachydactyla		309	Certhia brachydactyla
310	9	13	13	Garrulus glandarius	3	3		Mergus serrator		11	Parus cristatus		26	Dendrocopos major		13	Garrulus glandarius		310	Garrulus glandarius
311	9	13	13	Fringilla coelebs	3	111		Mergus serrator		11	Parus ater		26	Lophophanes cristatus		13	Fringilla coelebs		311	Fringilla coelebs
312	9	13	13	Coccothraustes coccothraustes	3	4		Merops apiaster		11	Parus palustris		26	Turdus viscivorus		13	Coccothraustes coccothraustes		312	Coccothraustes coccothraustes
313	9	14	14	Columba palumbus	3	1		Milvus migrans		11	Parus montanus		26	Phoenicurus phoenicurus		14	Columba palumbus		313	Columba palumbus
314	9	14	14	Columba oenas	3	12		Milvus migrans		11	Parus caeruleus		26	Picoides tridactylus		14	Columba oenas		314	Columba oenas
315	9	14	14	Bubo bubo	3	1		Milvus milvus		11	Parus major		26	Cuculus canorus		14	Bubo bubo		315	Bubo bubo
316	9	14	14	Dendrocopus major	3	14		Motacilia cinerea		11	Sitta europaea		26	Columba oenas		14	Dendrocopus major		316	Dendrocopus major
317	9	14	14	Troglodytes troglodytes	3	12		Motacilla alba		11	Certhia familiaris		26	Coccothraustes coccothraustes		14	Troglodytes troglodytes		317	Troglodytes troglodytes
318	9	14	14	Erithacus rubecula	3	18		Motacilla alba		11	Certhia brachydactyla		26	Spinus spinus		14	Erithacus rubecula		318	Erithacus rubecula
319	9	14	14	Phoenicurus phoenicurus	3	12		Motacilla cinerea		11	Sturnus vulgaris		26	Garrulus glandarius		14	Phoenicurus phoenicurus		319	Phoenicurus phoenicurus
320	9	14	14	Turdus merula	3	7		Motacilla cinerea		11	Garullus glandarius		26	Cyanistes caeruleus		14	Turdus merula		320	Turdus merula
321	9	14	14	Sylvia atricapilla	3	1		Motacilla citreola		11	Nucifraga caryocatactes		26	Motacilla cinerea		14	Sylvia atricapilla		321	Sylvia atricapilla
322	9	14	14	Phylloscopus sibilatrix	3	3		Motacilla flava		11	Coccothraustes coccothraustes		26	Dryocopus martius		14	Phylloscopus sibilatrix		322	Phylloscopus sibilatrix
323	9	14	14	Regulus ignicapillus	3	3		Motacilla flava		11	Fringilla coelebs		26	Picus canus		14	Regulus ignicapillus		323	Regulus ignicapillus
324	9	14	14	Ficedula albicollis	3	18		Motacilla sp.		11	Chloris chloris		26	Columba palumbus		14	Ficedula albicollis		324	Ficedula albicollis
325	9	14	14	Ficedula hypoleuca	3	5		Motecilla alba		11	Carduelis carduelis		27	Garrulus glandarius		14	Ficedula hypoleuca		325	Ficedula hypoleuca
326	9	14	14	Ficedula parva	3	11		Muscicapa hypoleuca		11	Carduelis spinus		27	Certhia familiaris		14	Ficedula parva		326	Ficedula parva
327	9	14	14	Muscicapa striata	3	1		Muscicapa striata		11	Carduelis flammea		27	Sitta europaea		14	Muscicapa striata		327	Muscicapa striata
328	9	14	14	Parus palustris	3	1		Muscicapa striata		11	Serinus serinus		27	Periparus ater		14	Parus palustris		328	Parus palustris
329	9	14	14	Parus caeruleus	3	3		Netta rufina		11	Loxia curvirostra		27	Poecile montanus		14	Parus caeruleus		329	Parus caeruleus
330	9	14	14	Parus major	3	5		Netta rufina		11	Pyrrhula pyrrhula		27	Poecile palustris		14	Parus major		330	Parus major
331	9	14	14	Sitta europaea	3	23		Nucifraga caryocatactes		11	Carpodacus erythrinus		27	Regulus regulus		14	Sitta europaea		331	Sitta europaea
332	9	14	14	Certhia familiaris	3	5		Nucifraga caryocatactes		11	Emberiza citrinella		27	Turdus philomelos		14	Certhia familiaris		332	Certhia familiaris
333	9	14	14	Certhia brachydactyla	3	3		Numenius arquata		11	Emberiza schoeniclus		27	Turdus merula		14	Certhia brachydactyla		333	Certhia brachydactyla
334	9	14	14	Fringilla coelebs	3	61		Numenius phaeopus		11	Ixobrychus minutus		27	Erithacus rubecula		14	Fringilla coelebs		334	Fringilla coelebs
335	9	14	14	Coccothraustes coccothraustes	3	1		Nycticorax nycticorax		11	Circus pygargus		27	Troglodytes troglodytes		14	Coccothraustes coccothraustes		335	Coccothraustes coccothraustes
336	10	26	23	Pyrrhula pyrrhula	1	1		Oenanthe oenanthe		11	Porzana porzana		27	Picoides tridactylus		23	Pyrrhula pyrrhula		336	Pyrrhula pyrrhula
337	10	26	23	Fringilla coelebs	1	90		Oenanthe oenanthe		11	Scolopax rusticola		27	Dendrocopos major		23	Fringilla coelebs		337	Fringilla coelebs
338	10	26	23	Certhia familiaris	1	1		Oriolus oriolus		11	Asio otus		27	Dryocopus martius		23	Certhia familiaris		338	Certhia familiaris
339	10	26	23	Sitta europaea	1	7		Oriolus oriolus		11	Aegolius funereus		27	Columba oenas		23	Sitta europaea		339	Sitta europaea
340	10	26	23	Parus major	1	1		Pandion haliaetus		11	Dryocopus martius		26	Loxia curvirostra		23	Parus major		340	Parus major
341	10	26	23	Periparus ater	1	5		Pandion haliaetus		11	Luscinia megarhynchos		26	Oriolus oriolus		23	Periparus ater		341	Periparus ater
342	10	26	23	Poecile palustris	1	1		Panurus biarmicus		11	Locustella luscinioides		26	Dryobates minor		23	Poecile palustris		342	Poecile palustris
343	10	26	23	Ficedula parva	1	4		Parus ater		11	Acrocephalus arundinaceus		26	Buteo buteo		23	Ficedula parva		343	Ficedula parva
344	10	26	23	Regulus ignicapilla	1	8		Parus caeruelus		11	Ficedula parva		26	Phylloscopus trochilus		23	Regulus ignicapilla		344	Regulus ignicapilla
345	10	26	23	Regulus regulus	1	8		Parus caeruleus		11	Remiz pendulinus		26	Prunella modularis		23	Regulus regulus		345	Regulus regulus
346	10	26	23	Phylloscopus collybita	1	2		Parus coeruleus		11	Oriolus oriolus		26	Strix aluco		23	Phylloscopus collybita		346	Phylloscopus collybita
347	10	26	23	Phylloscopus sibilatrix	1	11		Parus cristatus		11	Carduelis cannabina		26	Fringilla montifringilla		23	Phylloscopus sibilatrix		347	Phylloscopus sibilatrix
348	10	26	23	Sylvia atricapilla	1	17		Parus major		11	Emberiza hortulana		26	Glaucidium passerinum		23	Sylvia atricapilla		348	Sylvia atricapilla
349	10	26	23	Turdus philomelos	1	9		Parus major		12	Dryocopus martius		27	Columba palumbus		23	Turdus philomelos		349	Turdus philomelos
350	10	26	23	Turdus merula	1	11		Parus montanus		12	Chloris chloris		27	Sylvia atricapilla		23	Turdus merula		350	Turdus merula
351	10	26	23	Erithacus rubecula	1	39		Parus palustris		12	Corvus cornix		27	Phylloscopus sibilatrix		23	Erithacus rubecula		351	Erithacus rubecula
352	10	26	23	Troglodytes troglodytes	1	39		Passer domesticus		12	Passer domesticus		27	Phylloscopus collybita		23	Troglodytes troglodytes		352	Troglodytes troglodytes
353	10	26	23	Dendrocopos major	1	3		Passer domesticus		12	Pica pica		27	Regulus ignicapilla		23	Dendrocopos major		353	Dendrocopos major
354	10	26	22	Fringilla coelebs	1	74		Passer montanus		12	Emberiza citrinella		27	Fringilla coelebs		22	Fringilla coelebs		354	Fringilla coelebs
355	10	26	22	Certhia familiaris	1	8		Passer montanus		12	Poecile palustris		27	Spinus spinus		22	Certhia familiaris		355	Certhia familiaris
356	10	26	22	Sitta europaea	1	13		Perdix perdix		12	Carduelis carduelis		27	Loxia curvirostra		22	Sitta europaea		356	Sitta europaea
357	10	26	22	Periparus ater	1	11		Perdix perdix		12	Luscinia megarhynchos		27	Pyrrhula pyrrhula		22	Periparus ater		357	Periparus ater
358	10	26	22	Lophophanes cristatus	1	1		Periparus ater		12	Muscicapa striata		27	Coccothraustes coccothraustes		22	Lophophanes cristatus		358	Lophophanes cristatus
359	10	26	22	Poecile palustris	1	1		Periparus ater		12	Hirundo rustica		28	Columba palumbus		22	Poecile palustris		359	Poecile palustris
360	10	26	22	Ficedula parva	1	3		Pernis apivorus		12	Alauda arvensis		28	Columba oenas		22	Ficedula parva		360	Ficedula parva
361	10	26	22	Regulus ignicapilla	1	13		Pernis apivorus		12	Sylvia communis		28	Picus canus		22	Regulus ignicapilla		361	Regulus ignicapilla
362	10	26	22	Regulus regulus	1	9		Perus major		12	Sylvia borin		28	Dendrocopos major		22	Regulus regulus		362	Regulus regulus
363	10	26	22	Phylloscopus collybita	1	3		Phalacrocorax carbo		12	Serinus serinus		28	Troglodytes troglodytes		22	Phylloscopus collybita		363	Phylloscopus collybita
364	10	26	22	Phylloscopus sibilatrix	1	31		Phalaropus lobatus		12	Lanius collurio		28	Erithacus rubecula		22	Phylloscopus sibilatrix		364	Phylloscopus sibilatrix
365	10	26	22	Sylvia atricapilla	1	22		Phasianus colchicus		12	Acrocephalus palustris		28	Turdus merula		22	Sylvia atricapilla		365	Sylvia atricapilla
366	10	26	22	Turdus viscivorus	1	4		Phasianus colchicus		12	Locustella fluviatilis		28	Phylloscopus sibilatrix		22	Turdus viscivorus		366	Turdus viscivorus
367	10	26	22	Turdus philomelos	1	1		Phasianus colchius		12	Phoenicurus phoenicurus		28	Regulus regulus		22	Turdus philomelos		367	Turdus philomelos
368	10	26	22	Turdus merula	1	24		Philomachus pugnax		12	Hippolais icterina		28	Regulus ignicapilla		22	Turdus merula		368	Turdus merula
369	10	26	22	Phoenicurus phoenicurus	1	2		Philomachus pugnax		12	Aegithalos caudatus		28	Periparus ater		22	Phoenicurus phoenicurus		369	Phoenicurus phoenicurus
370	10	26	22	Erithacus rubecula	1	31		Phoenicurus ochruros		12	Anthus trivialis		28	Parus major		22	Erithacus rubecula		370	Erithacus rubecula
371	10	26	22	Troglodytes troglodytes	1	29		Phoenicurus phoenicurus		12	Turdus viscivorus		28	Sitta europaea		22	Troglodytes troglodytes		371	Troglodytes troglodytes
372	10	26	22	Picoides tridactylus	1	1		Phoenicurus phoenicurus		12	Bombycilla garrulus		28	Certhia familiaris		22	Picoides tridactylus		372	Picoides tridactylus
373	10	26	22	Dendrocopos major	1	2		Phylloscopus collybita		12	Chroicocephalus ridibundus		28	Fringilla coelebs		22	Dendrocopos major		373	Dendrocopos major
374	10	26	22	Cuculus canorus	1	1		Phylloscopus collybita		12	Vanellus vanellus		28	Loxia curvirostra		22	Cuculus canorus		374	Cuculus canorus
375	10	26	22	Columba oenas	1	2		Phylloscopus colybita		12	Falco tinnunculus		28	Coccothraustes coccothraustes		22	Columba oenas		375	Columba oenas
376	10	26	21	Coccothraustes coccothraustes	4	3		Phylloscopus sibilatrix		12	Circus aeruginosus		29	Columba palumbus		21	Coccothraustes coccothraustes		376	Coccothraustes coccothraustes
377	10	26	21	Spinus spinus	4	1		Phylloscopus sibilatrix		12	Phasianus colchicus		29	Columba oenas		21	Spinus spinus		377	Spinus spinus
378	10	26	21	Fringilla coelebs	1	100		Phylloscopus trochillus		12	Anas platyrhynchos		29	Dendrocopos major		21	Fringilla coelebs		378	Fringilla coelebs
379	10	26	21	Garrulus glandarius	4	2		Phylloscopus trochiloides		12	Alcedo atthis		29	Troglodytes troglodytes		21	Garrulus glandarius		379	Garrulus glandarius
380	10	26	21	Certhia familiaris	1	5		Phylloscopus trochilus		12	Strix aluco		29	Prunella modularis		21	Certhia familiaris		380	Certhia familiaris
381	10	26	21	Sitta europaea	4	14		Phylloscopus trochilus		12	Oriolus oriolus		29	Erithacus rubecula		21	Sitta europaea		381	Sitta europaea
382	10	26	21	Parus major	1	5		Phyloscopus collybita		12	Sturnus vulgaris		29	Turdus merula		21	Parus major		382	Parus major
383	10	26	21	Cyanistes caeruleus	4	1		Phyloscopus trochilus		12	Cyanistes caeruleus		29	Turdus viscivorus		21	Cyanistes caeruleus		383	Cyanistes caeruleus
384	10	26	21	Periparus ater	4	13		Pica pica		12	Parus major		29	Regulus regulus		21	Periparus ater		384	Periparus ater
385	10	26	21	Lophophanes cristatus	1	1		Picoides major		12	Troglodytes troglodytes		29	Regulus ignicapilla		21	Lophophanes cristatus		385	Lophophanes cristatus
386	10	26	21	Poecile palustris	1	2		Picoides tridactylus		12	Garrulus glandarius		29	Poecile palustris		21	Poecile palustris		386	Poecile palustris
387	10	26	21	Ficedula parva	1	4		Picus canaus		12	Phoenicurus ochruros		29	Periparus ater		21	Ficedula parva		387	Ficedula parva
388	10	26	21	Regulus ignicapilla	1	17		Picus canus		12	Fringilla coelebs		29	Certhia familiaris		21	Regulus ignicapilla		388	Regulus ignicapilla
389	10	26	21	Regulus regulus	1	10		Picus canus		12	Sylvia atricapilla		29	Fringilla coelebs		21	Regulus regulus		389	Regulus regulus
390	10	26	21	Phylloscopus collybita	1	3		Picus viridis		12	Ficedula albicollis		29	Spinus spinus		21	Phylloscopus collybita		390	Phylloscopus collybita
391	10	26	21	Phylloscopus sibilatrix	1	50		Picus viridis		12	Turdus merula		29	Loxia curvirostra		21	Phylloscopus sibilatrix		391	Phylloscopus sibilatrix
392	10	26	21	Sylvia atricapilla	1	15		Picus viridus		12	Turdus philomelos		29	Coccothraustes coccothraustes		21	Sylvia atricapilla		392	Sylvia atricapilla
393	10	26	21	Turdus viscivorus	4	1		Platalea leucorodia		12	Coccothraustes coccothraustes		30	Columba palumbus		21	Turdus viscivorus		393	Turdus viscivorus
394	10	26	21	Turdus philomelos	1	2		Plegadis falcinellus		12	Erithacus rubecula		30	Columba oenas		21	Turdus philomelos		394	Turdus philomelos
395	10	26	21	Turdus merula	1	17		Pluvialis apricaria		12	Phylloscopus collybita		30	Dendrocopos major		21	Turdus merula		395	Turdus merula
396	10	26	21	Erithacus rubecula	1	21		Pluvialis apricaria		12	Phylloscopus sibilatrix		30	Troglodytes troglodytes		21	Erithacus rubecula		396	Erithacus rubecula
397	10	26	21	Troglodytes troglodytes	1	38		Pluvialis squatarola		12	Sitta europaea		30	Erithacus rubecula		21	Troglodytes troglodytes		397	Troglodytes troglodytes
398	10	26	21	Motacilla cinerea	1	2		Podiceps auritus		12	Cuculus canorus		30	Turdus merula		21	Motacilla cinerea		398	Motacilla cinerea
399	10	26	21	Picoides tridactylus	1	2		Podiceps cristatus		12	Apus apus		30	Turdus philomelos		21	Picoides tridactylus		399	Picoides tridactylus
400	10	26	21	Dendrocopos major	1	5		Podiceps grisegena		12	Picus viridis		30	Turdus viscivorus		21	Dendrocopos major		400	Dendrocopos major
401	10	26	21	Dryocopus martius	1	2		Podiceps griseigena		12	Picus canus		30	Regulus regulus		21	Dryocopus martius		401	Dryocopus martius
402	10	26	21	Picus canus	1	1		Podiceps nigricollis		12	Dendrocopos medius		30	Regulus ignicapilla		21	Picus canus		402	Picus canus
403	10	26	21	Cuculus canorus	1	3		Podiceps ruficollis		12	Dendrocopos major		30	Periparus ater		21	Cuculus canorus		403	Cuculus canorus
404	10	26	21	Columba oenas	1	13		Poecile atricapillus		12	Streptopelia decaocto		30	Parus major		21	Columba oenas		404	Columba oenas
405	10	26	21	Columba palumbus	1	4		Poecile montanus		12	Columba palumbus		30	Sitta europaea		21	Columba palumbus		405	Columba palumbus
406	10	27	27	Garrulus glandarius	1	1		Poecile montanus		12	Gallinula chloropus		30	Certhia familiaris		27	Garrulus glandarius		406	Garrulus glandarius
407	10	27	27	Certhia familiaris	1	5		Poecile palustris		12	Ardea cinerea		30	Fringilla coelebs		27	Certhia familiaris		407	Certhia familiaris
408	10	27	27	Sitta europaea	1	3		Poecile palustris		12	Buteo buteo		30	Spinus spinus		27	Sitta europaea		408	Sitta europaea
409	10	27	27	Periparus ater	1	2		Porphyrio porphyrio		12	Carduelis chloris		30	Loxia curvirostra		27	Periparus ater		409	Periparus ater
410	10	27	27	Poecile montanus	1	1		Porzana parva		12	Larus ridibundus		27	Buteo buteo		27	Poecile montanus		410	Poecile montanus
411	10	27	27	Poecile palustris	1	3		Porzana porzana		12	Certhia familiaris		27	Cuculus canorus		27	Poecile palustris		411	Poecile palustris
412	10	27	27	Regulus regulus	1	3		Porzana pusilla		12	Dryocopus martius)		27	Strix aluco		27	Regulus regulus		412	Regulus regulus
413	10	27	27	Turdus philomelos	1	5		Prunella collaris		12	Parus palustris		28	Cuculus canorus		27	Turdus philomelos		413	Turdus philomelos
414	10	27	27	Turdus merula	1	10		Prunella collaris		12	Gallinula chlorophus		28	Strix aluco		27	Turdus merula		414	Turdus merula
415	10	27	27	Erithacus rubecula	1	6		Prunella modularis		13	Anas platyrhynchos		28	Dryocopus martius		27	Erithacus rubecula		415	Erithacus rubecula
416	10	27	27	Troglodytes troglodytes	1	2		Prunella modularis		13	Buteo buteo		28	Picoides tridactylus		27	Troglodytes troglodytes		416	Troglodytes troglodytes
417	10	27	27	Picoides tridactylus	1	1		Pyrrhula pyrrhula		13	Dendrocopos major		28	Motacilla cinerea		27	Picoides tridactylus		417	Picoides tridactylus
418	10	27	27	Dendrocopos major	1	1		Pyrrhula pyrrhula		13	Motacilla cinerea		28	Sylvia atricapilla		27	Dendrocopos major		418	Dendrocopos major
419	10	27	27	Dryocopus martius	4	1		Pyrrhulla pyrrhula		13	Motecilla alba		28	Phylloscopus collybita		27	Dryocopus martius		419	Dryocopus martius
420	10	27	27	Columba oenas	1	1		Rallus aquaticus		13	Cinclus cinclus		28	Spinus spinus		27	Columba oenas		420	Columba oenas
421	10	26	20	Spinus spinus	4	1		Rallus aquaticus		13	Troglodytes troglodytes		29	Dryocopus martius		20	Spinus spinus		421	Spinus spinus
422	10	26	20	Fringilla coelebs	1	82		Recurvirostra avosetta		13	Erithacus rubecula		29	Turdus philomelos		20	Fringilla coelebs		422	Fringilla coelebs
423	10	26	20	Garrulus glandarius	4	3		Regulus ignicapilla		13	Phoenicurus phoenicurus		29	Sitta europaea		20	Garrulus glandarius		423	Garrulus glandarius
424	10	26	20	Certhia familiaris	1	2		Regulus ignicapillus		13	Turdus merula		30	Dryocopus martius		20	Certhia familiaris		424	Certhia familiaris
425	10	26	20	Sitta europaea	4	13		Regulus ignicapillus		13	Turdus philomelos		30	Lophophanes cristatus		20	Sitta europaea		425	Sitta europaea
426	10	26	20	Periparus ater	4	5		Regulus regulus		13	Sylvia curruca		30	Coccothraustes coccothraustes		20	Periparus ater		426	Periparus ater
427	10	26	20	Lophophanes cristatus	4	1		Regulus regulus		13	Sylvia communis		27	Picus canus		20	Lophophanes cristatus		427	Lophophanes cristatus
428	10	26	20	Poecile palustris	1	2		Remiz pendulinus		13	Sylvia atricapilla		27	Motacilla cinerea		20	Poecile palustris		428	Poecile palustris
429	10	26	20	Ficedula parva	1	2		Riparia riparia		13	Phylloscopus collybita		27	Turdus viscivorus		20	Ficedula parva		429	Ficedula parva
430	10	26	20	Regulus ignicapilla	1	8		Riparia riparia		13	Phylloscopus trochilus		28	Turdus philomelos		20	Regulus ignicapilla		430	Regulus ignicapilla
431	10	26	20	Regulus regulus	1	12		Saxicola rubetra		13	Regulus regulus		28	Turdus viscivorus		20	Regulus regulus		431	Regulus regulus
432	10	26	20	Phylloscopus collybita	1	3		Saxicola rubetra		13	Perus major		29	Sylvia atricapilla		20	Phylloscopus collybita		432	Phylloscopus collybita
433	10	26	20	Phylloscopus sibilatrix	1	8		Saxicola rubicola		13	Parus caeruleus		29	Phylloscopus sibilatrix		20	Phylloscopus sibilatrix		433	Phylloscopus sibilatrix
434	10	26	20	Sylvia atricapilla	1	18		Saxicola torquata		13	Sitta europaea		29	Phylloscopus trochilus		20	Sylvia atricapilla		434	Sylvia atricapilla
435	10	26	20	Turdus viscivorus	4	2		Saxicola torquata		13	Certhia sp.		30	Prunella modularis		20	Turdus viscivorus		435	Turdus viscivorus
436	10	26	20	Turdus philomelos	1	8		Saxicola torquatus		13	Fringilla coelebs		30	Sylvia atricapilla		20	Turdus philomelos		436	Turdus philomelos
437	10	26	20	Turdus merula	1	4		Scolopax rusticola		14	Anas platyrhynchos		30	Phylloscopus sibilatrix		20	Turdus merula		437	Turdus merula
438	10	26	20	Erithacus rubecula	1	43		Scolopax rusticola		14	Aythya fuligula		30	Phylloscopus collybita		20	Erithacus rubecula		438	Erithacus rubecula
439	10	26	20	Troglodytes troglodytes	1	44		Serinus canaria		14	Falco tinnunculus		27	Phylloscopus trochilus		20	Troglodytes troglodytes		439	Troglodytes troglodytes
440	10	26	20	Picoides tridactylus	1	1		Serinus serinus		14	Phasianus colchicus		27	Ficedula parva		20	Picoides tridactylus		440	Picoides tridactylus
441	10	26	20	Dendrocopos major	1	3		Serinus serinus		14	Columba palumbus		28	Garrulus glandarius		20	Dendrocopos major		441	Dendrocopos major
442	10	26	20	Dryocopus martius	4	1		Sitta eroupaea		14	Columba oenas		29	Ciconia nigra		20	Dryocopus martius		442	Dryocopus martius
443	10	26	20	Picus canus	1	1		Sitta europaea		14	Columba livia f.dom.		29	Cuculus canorus		20	Picus canus		443	Picus canus
444	10	26	20	Columba oenas	1	8		Sitta europaea		14	Streptopelia decaocto		29	Ficedula parva		20	Columba oenas		444	Columba oenas
445	10	26	20	Columba palumbus	1	2		Sitta europea		14	Streptopelia turtur		30	Cuculus canorus		20	Columba palumbus		445	Columba palumbus
446	10	26	24	Ficedula parva	7	1		Spatula clypeata		14	Cuculus canorus		30	Ficedula parva		24	Ficedula parva		446	Ficedula parva
447	10	26	24	Regulus ignicapilla	7	1		Spatula querquedula		14	Athene noctua		27	Dendrocopos minor		24	Regulus ignicapilla		447	Regulus ignicapilla
448	10	26	24	Regulus regulus	7	1		Spinus spinus		14	Strix aluco		27	Oriolus oriolus		24	Regulus regulus		448	Regulus regulus
449	10	26	24	Phylloscopus collybita	7	1		Stercorarius parasiticus		14	Asio otus		28	Dendrocopos minor		24	Phylloscopus collybita		449	Phylloscopus collybita
450	10	26	24	Phylloscopus sibilatrix	7	1		Stercorarius pomarinus		14	Jynx torquilla		28	Ficedula parva		24	Phylloscopus sibilatrix		450	Phylloscopus sibilatrix
451	10	26	24	Phoenicurus phoenicurus	7	1		Sterna caspica		14	Picus canus		28	Oriolus oriolus		24	Phoenicurus phoenicurus		451	Phoenicurus phoenicurus
452	10	26	24	Troglodytes troglodytes	7	1		Sterna hirundo		14	Picus viridis		29	Picoides tridactylus		24	Troglodytes troglodytes		452	Troglodytes troglodytes
453	10	26	24	Columba oenas	7	1		Sterna hirundo		14	Dryocopus martius		28	Lophophanes cristatus		24	Columba oenas		453	Columba oenas
454	10	26	19	Loxia curvirostra	4	1		Sternula albifrons		14	Dendrocopos major		29	Garrulus glandarius		19	Loxia curvirostra		454	Loxia curvirostra
455	10	26	19	Fringilla coelebs	1	69		Streptopelia decaocto		14	Dendrocopos syriacus		30	Picus canus		19	Fringilla coelebs		455	Fringilla coelebs
456	10	26	19	Oriolus oriolus	1	5		Streptopelia decaocto		14	Hirundo rustica		30	Poecile palustris		19	Oriolus oriolus		456	Oriolus oriolus
457	10	26	19	Certhia familiaris	1	16		Streptopelia turtur		14	Delichon urbica		30	Garrulus glandarius		19	Certhia familiaris		457	Certhia familiaris
458	10	26	19	Sitta europaea	4	2		Streptopelia turtur		14	Anthus trivialis		27	Phoenicurus phoenicurus		19	Sitta europaea		458	Sitta europaea
459	10	26	19	Periparus ater	4	5		Strix aluco		14	Motacilla alba		27	Lophophanes cristatus		19	Periparus ater		459	Periparus ater
460	10	26	19	Ficedula parva	1	6		Strix aluco		14	Troglodytes troglodytes		29	Cyanistes caeruleus		19	Ficedula parva		460	Ficedula parva
461	10	26	19	Regulus ignicapilla	1	14		Strunus vulgaris		14	Prunella modularis		30	Motacilla cinerea		19	Regulus ignicapilla		461	Regulus ignicapilla
462	10	26	19	Regulus regulus	1	15		Strurnus vulgaris		14	Erithacus rubecula		29	Phoenicurus phoenicurus		19	Regulus regulus		462	Regulus regulus
463	10	26	19	Phylloscopus collybita	1	4		Sturnus vulgaris		14	Phoenicurus ochruros		29	Phylloscopus collybita		19	Phylloscopus collybita		463	Phylloscopus collybita
464	10	26	19	Phylloscopus sibilatrix	1	30		Sturnus vulgaris		14	Phoenicurus phoenicurus		27	Accipiter gentilis		19	Phylloscopus sibilatrix		464	Phylloscopus sibilatrix
465	10	26	19	Sylvia atricapilla	1	30		Svivia borin		14	Turdus merula		31	Buteo buteo		19	Sylvia atricapilla		465	Sylvia atricapilla
466	10	26	19	Turdus philomelos	1	2		Sylvia atricapilla		14	Turdus pilaris		31	Pernis apivorus		19	Turdus philomelos		466	Turdus philomelos
467	10	26	19	Turdus merula	4	11		Sylvia atricapilla		14	Turdus philomelos		31	Accipiter nisus		19	Turdus merula		467	Turdus merula
468	10	26	19	Erithacus rubecula	1	41		Sylvia borin		14	Turdus viscivorus		31	Accipiter gentilis		19	Erithacus rubecula		468	Erithacus rubecula
469	10	26	19	Troglodytes troglodytes	1	33		Sylvia borin		14	Hippolais icterina		31	Falco subbuteo		19	Troglodytes troglodytes		469	Troglodytes troglodytes
470	10	26	19	Picoides tridactylus	1	4		Sylvia communis		14	Sylvia curruca		31	Falco tinnunculus		19	Picoides tridactylus		470	Picoides tridactylus
471	10	26	19	Dryobates minor	1	2		Sylvia communis		14	Sylvia communis		31	Coturnix coturnix		19	Dryobates minor		471	Dryobates minor
472	10	26	19	Dendrocopos major	1	12		Sylvia curruca		14	Sylvia borin		31	Streptopelia turtur		19	Dendrocopos major		472	Dendrocopos major
473	10	26	19	Dryocopus martius	1	2		Sylvia nisoria		14	Sylvia atricapilla		31	Bubo bubo		19	Dryocopus martius		473	Dryocopus martius
474	10	26	19	Picus canus	1	1		Sylvia nisoria		14	Phylloscopus sibilatrix		31	Strix aluco		19	Picus canus		474	Picus canus
475	10	26	19	Cuculus canorus	1	4		Sylvia nissoria		14	Phylloscopus collybita		31	Upupa epos		19	Cuculus canorus		475	Cuculus canorus
476	10	26	19	Columba oenas	1	15		Tachybaptus ruficollis		14	Phylloscopus trochilus		31	Alcedo atthis		19	Columba oenas		476	Columba oenas
477	10	26	19	Columba palumbus	1	1		Tachybaptus ruficollis		14	Regulus regulus		31	Jynx torquilla		19	Columba palumbus		477	Columba palumbus
478	10	26	19	Buteo buteo	4	1		Tadorna ferruginea		14	Muscicapa striata		31	Dendrocopos major		19	Buteo buteo		478	Buteo buteo
479	10	26	18	Coccothraustes coccothraustes	4	2		Tadorna tadorna		14	Ficedula albicollis		31	Dendrocopos minor		18	Coccothraustes coccothraustes		479	Coccothraustes coccothraustes
480	10	26	18	Fringilla coelebs	1	39		Tatrastes bonasia		14	Ficedula hypoleuca		31	Alauda arvensis		18	Fringilla coelebs		480	Fringilla coelebs
481	10	26	18	Garrulus glandarius	4	2		Tetrao tetrix		14	Aegithalos caudatus		31	Hirundo rustica		18	Garrulus glandarius		481	Garrulus glandarius
482	10	26	18	Certhia familiaris	1	4		Tetrao urogallus		14	Parus palustris		31	Delichon urbica		18	Certhia familiaris		482	Certhia familiaris
483	10	26	18	Sitta europaea	4	1		Tetrao urogallus		14	Parus caeruleus		31	Motacilla cinerea		18	Sitta europaea		483	Sitta europaea
484	10	26	18	Parus major	1	1		Tetrastes bonasia		14	Parus major		31	Motacilla alba		18	Parus major		484	Parus major
485	10	26	18	Periparus ater	1	2		Tringa erythropus		14	Sitta europaea		31	Anthus trivialis		18	Periparus ater		485	Periparus ater
486	10	26	18	Ficedula parva	1	6		Tringa erythropus		14	Certhia familiaris		31	Lanius excubitor		18	Ficedula parva		486	Ficedula parva
487	10	26	18	Regulus ignicapilla	1	3		Tringa glareola		14	Certhia brachydactyla		31	Lanius collurio		18	Regulus ignicapilla		487	Regulus ignicapilla
488	10	26	18	Regulus regulus	1	8		Tringa glareola		14	Oriolus oriolus		31	Cinclus cinclus		18	Regulus regulus		488	Regulus regulus
489	10	26	18	Phylloscopus trochilus	1	1		Tringa hypoleuca		14	Lanius collurio		31	Troglodytes troglodytes		18	Phylloscopus trochilus		489	Phylloscopus trochilus
490	10	26	18	Phylloscopus collybita	1	3		Tringa nebularia		14	Garrulus glandarius		31	Prunella modularis		18	Phylloscopus collybita		490	Phylloscopus collybita
491	10	26	18	Phylloscopus sibilatrix	1	10		Tringa nebularia		14	Corvus monedula		31	Erithacus rubecula		18	Phylloscopus sibilatrix		491	Phylloscopus sibilatrix
492	10	26	18	Sylvia atricapilla	1	5		Tringa ochropus		14	Corvus corone cornix		31	Luscinia luscinia		18	Sylvia atricapilla		492	Sylvia atricapilla
493	10	26	18	Turdus viscivorus	1	2		Tringa ochropus		14	Sturnus vulgaris		31	Luscinia svecica		18	Turdus viscivorus		493	Turdus viscivorus
494	10	26	18	Turdus merula	1	14		Tringa stagnatilis		14	Passer domesticus		31	Saxicola rubetra		18	Turdus merula		494	Turdus merula
495	10	26	18	Erithacus rubecula	1	56		Tringa totanus		14	Passer montanus		31	Phoenicurus ochruros		18	Erithacus rubecula		495	Erithacus rubecula
496	10	26	18	Troglodytes troglodytes	1	7		Tringa totanus		14	Fringilla coelebs		31	Phoenicurus phoenicurus		18	Troglodytes troglodytes		496	Troglodytes troglodytes
497	10	26	18	Picoides tridactylus	1	3		Troglodytes troglodytes		14	Serinus serinus		31	Turdus viscivorus		18	Picoides tridactylus		497	Picoides tridactylus
498	10	26	18	Dendrocopos major	1	2		Troglodytes troglodytes		14	Carduelis chloris		31	Turdus philomelos		18	Dendrocopos major		498	Dendrocopos major
499	10	26	18	Dryocopus martius	4	4		Tudrus torquatus		14	Carduelis carduelis		31	Turdus pilaris		18	Dryocopus martius		499	Dryocopus martius
500	10	26	18	Cuculus canorus	1	6		Turdus iliacus		14	Carduelis cannabina		31	Turdus merula		18	Cuculus canorus		500	Cuculus canorus
501	10	26	18	Columba oenas	1	1		Turdus iliacus		14	Carpodacus erythrinus		31	Turdus torquatus		18	Columba oenas		501	Columba oenas
502	10	26	17	Coccothraustes coccothraustes	4	4		Turdus merula		14	Coccothraustes coccothraustes		31	Locustella fluviatilis		17	Coccothraustes coccothraustes		502	Coccothraustes coccothraustes
503	10	26	17	Loxia curvirostra	4	6		Turdus merula		14	Emberiza citrinella		31	Locustella naevia		17	Loxia curvirostra		503	Loxia curvirostra
504	10	26	17	Fringilla coelebs	1	70		Turdus philomelos		15	Emberiza schoeniclus		31	Acrocephalus schoenobaenus		17	Fringilla coelebs		504	Fringilla coelebs
505	10	26	17	Certhia familiaris	1	15		Turdus philomelos		15	Acrocephalus schoenobaenus		31	Acrocephalus palustris		17	Certhia familiaris		505	Certhia familiaris
506	10	26	17	Sitta europaea	4	14		Turdus pilaris		15	Acrocephalus palustris		31	Acrocephalus scirpaceus		17	Sitta europaea		506	Sitta europaea
507	10	26	17	Parus major	1	1		Turdus pilaris		15	Saxicola rubetra		31	Hippolais icterina		17	Parus major		507	Parus major
508	10	26	17	Periparus ater	4	9		Turdus torquatus		15	Locustella naevia		31	Sylvia borin		17	Periparus ater		508	Periparus ater
509	10	26	17	Regulus ignicapilla	1	11		Turdus torquatus		15	Phasianus colchicus		31	Sylvia atricapilla		17	Regulus ignicapilla		509	Regulus ignicapilla
510	10	26	17	Regulus regulus	1	15		Turdus viscivorus		15	Anas platyrhynchos		31	Sylvia curruca		17	Regulus regulus		510	Regulus regulus
511	10	26	17	Phylloscopus trochilus	1	1		Turdus viscivorus		15	Carduelis canabina		31	Sylvia communis		17	Phylloscopus trochilus		511	Phylloscopus trochilus
512	10	26	17	Phylloscopus collybita	1	2		Tyto alba		15	Emberiza citrinella		31	Sylvia nisoria		17	Phylloscopus collybita		512	Phylloscopus collybita
513	10	26	17	Phylloscopus sibilatrix	1	16		Upupa epops		15	Locustella fluviatilis		31	Phylloscopus collybita		17	Phylloscopus sibilatrix		513	Phylloscopus sibilatrix
514	10	26	17	Sylvia atricapilla	1	6		Upupa epops		15	Remiz pendulinus		31	Phylloscopus trochilus		17	Sylvia atricapilla		514	Sylvia atricapilla
515	10	26	17	Turdus viscivorus	1	2		Upupa epos		16	Sturnus vulgaris		31	Phylloscopus sibilatrix		17	Turdus viscivorus		515	Turdus viscivorus
516	10	26	17	Turdus philomelos	1	3		Vanellus gregarius		16	Fringilla coelebs		31	Regulus regulus		17	Turdus philomelos		516	Turdus philomelos
517	10	26	17	Turdus merula	1	9		Vanellus vanellus		16	Parus major		31	Regulus ignicapillus		17	Turdus merula		517	Turdus merula
518	10	26	17	Erithacus rubecula	1	29		Vanellus vanellus		16	Turdus merula		31	Muscicapa striata		17	Erithacus rubecula		518	Erithacus rubecula
519	10	26	17	Prunella modularis	1	1				16	Sylvia atricapilla		31	Ficedula hypoleuca		17	Prunella modularis		519	Prunella modularis
520	10	26	17	Troglodytes troglodytes	1	19				16	Carduelis chloris		31	Ficedula albicollis		17	Troglodytes troglodytes		520	Troglodytes troglodytes
521	10	26	17	Motacilla cinerea	4	1				16	Phylloscopus collybita		31	Aegithalos caudatus		17	Motacilla cinerea		521	Motacilla cinerea
522	10	26	17	Picoides tridactylus	1	1				16	Erithacus rubecula		31	Parus cristatus		17	Picoides tridactylus		522	Picoides tridactylus
523	10	26	17	Dendrocopos major	1	1				16	Turdus philomelos		31	Parus ater		17	Dendrocopos major		523	Dendrocopos major
524	10	26	17	Dryocopus martius	1	1				16	Parus caeruelus		31	Parus palustris		17	Dryocopus martius		524	Dryocopus martius
525	10	26	17	Picus canus	1	1				16	Sylvia communis		31	Parus montanus		17	Picus canus		525	Picus canus
526	10	26	17	Cuculus canorus	1	1				16	Sylvia curruca		31	Parus caeruleus		17	Cuculus canorus		526	Cuculus canorus
527	10	26	17	Columba oenas	1	14				16	Muscicapa striata		31	Parus major		17	Columba oenas		527	Columba oenas
528	10	26	17	Columba palumbus	1	4				16	Hippolais icterina		31	Sitta europaea		17	Columba palumbus		528	Columba palumbus
529	10	26	17	Buteo buteo	1	1				16	Corvus corone cornix		31	Certhia familiaris		17	Buteo buteo		529	Buteo buteo
530	10	26	16	Coccothraustes coccothraustes	4	5				16	Serinus serinus		31	Certhia brachydactyla		16	Coccothraustes coccothraustes		530	Coccothraustes coccothraustes
531	10	26	16	Pyrrhula pyrrhula	1	1				16	Streptopelia decaocto		31	Sturnus vulgaris		16	Pyrrhula pyrrhula		531	Pyrrhula pyrrhula
532	10	26	16	Loxia curvirostra	1	2				16	Regulus regulus		31	Garullus glandarius		16	Loxia curvirostra		532	Loxia curvirostra
533	10	26	16	Spinus spinus	4	1				16	Carduelis carduelis		31	Nucifraga caryocatactes		16	Spinus spinus		533	Spinus spinus
534	10	26	16	Fringilla coelebs	1	69				16	Parus cristatus		31	Coccothraustes coccothraustes		16	Fringilla coelebs		534	Fringilla coelebs
535	10	26	16	Certhia familiaris	1	10				16	Parus ater		31	Fringilla coelebs		16	Certhia familiaris		535	Certhia familiaris
536	10	26	16	Sitta europaea	4	7				16	Parus palustris		31	Chloris chloris		16	Sitta europaea		536	Sitta europaea
537	10	26	16	Periparus ater	1	10				16	Phylloscopus trochillus		31	Carduelis carduelis		16	Periparus ater		537	Periparus ater
538	10	26	16	Lophophanes cristatus	4	1				16	Svivia borin		31	Carduelis spinus		16	Lophophanes cristatus		538	Lophophanes cristatus
539	10	26	16	Poecile palustris	1	1				16	Motacilia cinerea		31	Carduelis flammea		16	Poecile palustris		539	Poecile palustris
540	10	26	16	Regulus ignicapilla	1	12				16	Certhia brachydactyla		31	Serinus serinus		16	Regulus ignicapilla		540	Regulus ignicapilla
541	10	26	16	Regulus regulus	1	12				16	Anthus trivialis		31	Loxia curvirostra		16	Regulus regulus		541	Regulus regulus
542	10	26	16	Phylloscopus collybita	1	3				16	Sitta europaea		31	Pyrrhula pyrrhula		16	Phylloscopus collybita		542	Phylloscopus collybita
543	10	26	16	Phylloscopus sibilatrix	1	7				16	Turdus pilaris		31	Carpodacus erythrinus		16	Phylloscopus sibilatrix		543	Phylloscopus sibilatrix
544	10	26	16	Sylvia atricapilla	1	5				16	Troglodytes troglodytes		31	Emberiza citrinella		16	Sylvia atricapilla		544	Sylvia atricapilla
545	10	26	16	Turdus viscivorus	1	2				16	Picoides major		31	Emberiza schoeniclus		16	Turdus viscivorus		545	Turdus viscivorus
546	10	26	16	Turdus philomelos	1	4				16	Cinclus cinclus		31	Ixobrychus minutus		16	Turdus philomelos		546	Turdus philomelos
547	10	26	16	Turdus merula	1	13				16	Prunella modularis		31	Circus pygargus		16	Turdus merula		547	Turdus merula
548	10	26	16	Erithacus rubecula	1	49				16	Passer domesticus		31	Porzana porzana		16	Erithacus rubecula		548	Erithacus rubecula
549	10	26	16	Troglodytes troglodytes	1	14				16	Turdus viscivorus		31	Scolopax rusticola		16	Troglodytes troglodytes		549	Troglodytes troglodytes
550	10	26	16	Motacilla cinerea	1	1				16	Strix aluco		31	Asio otus		16	Motacilla cinerea		550	Motacilla cinerea
551	10	26	16	Picoides tridactylus	1	2				16	Garrulus glandarius		31	Aegolius funereus		16	Picoides tridactylus		551	Picoides tridactylus
552	10	26	16	Dendrocopos major	4	8				16	Lanius collurio		31	Dryocopus martius		16	Dendrocopos major		552	Dendrocopos major
553	10	26	16	Dryocopus martius	4	5				17	Podiceps nigricollis		31	Luscinia megarhynchos		16	Dryocopus martius		553	Dryocopus martius
554	10	26	16	Strix aluco	1	2				17	Podiceps ruficollis		31	Locustella luscinioides		16	Strix aluco		554	Strix aluco
555	10	26	16	Cuculus canorus	1	2				17	Ixobrychus minutus		31	Acrocephalus arundinaceus		16	Cuculus canorus		555	Cuculus canorus
556	10	26	16	Columba oenas	1	7				17	Anser anser		31	Ficedula parva		16	Columba oenas		556	Columba oenas
557	10	26	16	Columba palumbus	1	1				17	Anas platyrhynchos		31	Remiz pendulinus		16	Columba palumbus		557	Columba palumbus
558	10	26	16	Buteo buteo	1	1				17	Anas querquedula		31	Oriolus oriolus		16	Buteo buteo		558	Buteo buteo
559	10	26	15	Coccothraustes coccothraustes	4	6				17	Anas clypeata		31	Carduelis cannabina		15	Coccothraustes coccothraustes		559	Coccothraustes coccothraustes
560	10	26	15	Pyrrhula pyrrhula	1	1				17	Aythya ferina		31	Emberiza hortulana		15	Pyrrhula pyrrhula		560	Pyrrhula pyrrhula
561	10	26	15	Loxia curvirostra	4	22				17	Circus aeruginosus		32	Dryocopus martius		15	Loxia curvirostra		561	Loxia curvirostra
562	10	26	15	Spinus spinus	4	5				17	Phasianus colchicus		32	Chloris chloris		15	Spinus spinus		562	Spinus spinus
563	10	26	15	Fringilla coelebs	1	105				17	Rallus aquaticus		32	Corvus cornix		15	Fringilla coelebs		563	Fringilla coelebs
564	10	26	15	Certhia familiaris	1	23				17	Gallinula chloropus		32	Passer domesticus		15	Certhia familiaris		564	Certhia familiaris
565	10	26	15	Sitta europaea	4	15				17	Fulica atra		32	Pica pica		15	Sitta europaea		565	Sitta europaea
566	10	26	15	Parus major	1	3				17	Larus ridibundus		32	Emberiza citrinella		15	Parus major		566	Parus major
567	10	26	15	Periparus ater	1	20				17	Locustella luscinioides		32	Poecile palustris		15	Periparus ater		567	Periparus ater
568	10	26	15	Poecile palustris	1	2				17	Acrocephalus arundinaceus		32	Carduelis carduelis		15	Poecile palustris		568	Poecile palustris
569	10	26	15	Regulus ignicapilla	1	11				17	Acrocephalus scirpaceus		32	Luscinia megarhynchos		15	Regulus ignicapilla		569	Regulus ignicapilla
570	10	26	15	Regulus regulus	1	16				17	Acrocephalus palustris		32	Muscicapa striata		15	Regulus regulus		570	Regulus regulus
571	10	26	15	Phylloscopus collybita	4	1				17	Acrocephalus schoenobaenus		32	Hirundo rustica		15	Phylloscopus collybita		571	Phylloscopus collybita
572	10	26	15	Phylloscopus sibilatrix	1	6				17	Panurus biarmicus		32	Alauda arvensis		15	Phylloscopus sibilatrix		572	Phylloscopus sibilatrix
573	10	26	15	Sylvia atricapilla	1	1				17	Emberiza schoeniclus		32	Sylvia communis		15	Sylvia atricapilla		573	Sylvia atricapilla
574	10	26	15	Turdus viscivorus	1	2				17	Motacilla flava		32	Sylvia borin		15	Turdus viscivorus		574	Turdus viscivorus
575	10	26	15	Turdus philomelos	1	1				18	Pica pica		32	Serinus serinus		15	Turdus philomelos		575	Turdus philomelos
576	10	26	15	Turdus merula	1	14				18	Dendrocopos major		32	Lanius collurio		15	Turdus merula		576	Turdus merula
577	10	26	15	Erithacus rubecula	1	34				18	Lanius collurio		32	Acrocephalus palustris		15	Erithacus rubecula		577	Erithacus rubecula
578	10	26	15	Troglodytes troglodytes	1	30				18	Alauda arvensis		32	Locustella fluviatilis		15	Troglodytes troglodytes		578	Troglodytes troglodytes
579	10	26	15	Dendrocopos major	4	10				18	Accipiter nisus		32	Phoenicurus phoenicurus		15	Dendrocopos major		579	Dendrocopos major
580	10	26	15	Picus canus	1	1				18	Chroicocephalus ridibundus		32	Hippolais icterina		15	Picus canus		580	Picus canus
581	10	26	15	Columba oenas	1	16				18	Anas platyrhynchos		32	Aegithalos caudatus		15	Columba oenas		581	Columba oenas
582	10	26	15	Columba palumbus	1	8				18	Cygnus olor		32	Anthus trivialis		15	Columba palumbus		582	Columba palumbus
583	10	26	26	Dryocopus martius	1	2				18	Coloeus monedula		32	Turdus viscivorus		26	Dryocopus martius		583	Dryocopus martius
584	10	26	25	Coccothraustes coccothraustes	4	4				18	Phoenicurus ochruros		32	Bombycilla garrulus		25	Coccothraustes coccothraustes		584	Coccothraustes coccothraustes
585	10	26	25	Loxia curvirostra	1	4				18	Columba livia f. domestica		32	Chroicocephalus ridibundus		25	Loxia curvirostra		585	Loxia curvirostra
586	10	26	25	Spinus spinus	1	5				18	Falco tinnunculus		32	Vanellus vanellus		25	Spinus spinus		586	Spinus spinus
587	10	26	25	Fringilla montifringilla	4	3				18	Emberiza citrinella		32	Falco tinnunculus		25	Fringilla montifringilla		587	Fringilla montifringilla
588	10	26	25	Fringilla coelebs	1	15				18	Coccothraustes coccothraustes		32	Circus aeruginosus		25	Fringilla coelebs		588	Fringilla coelebs
589	10	26	25	Certhia familiaris	1	6				18	Carduelis carduelis		32	Phasianus colchicus		25	Certhia familiaris		589	Certhia familiaris
590	10	26	25	Sitta europaea	1	5				18	Chloris chloris		32	Anas platyrhynchos		25	Sitta europaea		590	Sitta europaea
591	10	26	25	Parus major	1	1				18	Serinus serinus		32	Alcedo atthis		25	Parus major		591	Parus major
592	10	26	25	Periparus ater	1	3				18	Fringilla coelebs		32	Strix aluco		25	Periparus ater		592	Periparus ater
593	10	26	25	Regulus regulus	1	2				18	Garrulus glandarius		32	Oriolus oriolus		25	Regulus regulus		593	Regulus regulus
594	10	26	25	Turdus merula	1	4				18	Erithacus rubecula		32	Sturnus vulgaris		25	Turdus merula		594	Turdus merula
595	10	26	25	Erithacus rubecula	1	1				18	Parus major		32	Cyanistes caeruleus		25	Erithacus rubecula		595	Erithacus rubecula
596	10	26	25	Troglodytes troglodytes	1	2				18	Cyanistes caeruleus		32	Parus major		25	Troglodytes troglodytes		596	Troglodytes troglodytes
597	10	26	25	Dendrocopos major	1	2				18	Aegithalos caudatus		32	Troglodytes troglodytes		25	Dendrocopos major		597	Dendrocopos major
598	10	26	25	Dryocopus martius	1	1				18	Sylvia communis		32	Garrulus glandarius		25	Dryocopus martius		598	Dryocopus martius
599	10	26	25	Strix aluco	1	1				18	Sylvia curruca		32	Phoenicurus ochruros		25	Strix aluco		599	Strix aluco
600	10	26	25	Glaucidium passerinum	1	1				18	Turdus philomelos		32	Fringilla coelebs		25	Glaucidium passerinum		600	Glaucidium passerinum
601	10	26	25	Columba oenas	1	3				18	Turdus merula		32	Sylvia atricapilla		25	Columba oenas		601	Columba oenas
602	10	26	25	Columba palumbus	1	1				18	Dendrocopos minor		32	Ficedula albicollis		25	Columba palumbus		602	Columba palumbus
603	10	27	28	Columba palumbus	1	1				18	Cuculus canorus		32	Turdus merula		28	Columba palumbus		603	Columba palumbus
604	10	27	28	Columba oenas	1	2				18	Streptopelia turtur		32	Turdus philomelos		28	Columba oenas		604	Columba oenas
605	10	27	28	Dendrocopos major	1	2				18	Columba palumbus		32	Coccothraustes coccothraustes		28	Dendrocopos major		605	Dendrocopos major
606	10	27	28	Troglodytes troglodytes	1	7				18	Phasianus colchicus		32	Erithacus rubecula		28	Troglodytes troglodytes		606	Troglodytes troglodytes
607	10	27	28	Erithacus rubecula	1	5				18	Ardea cinerea		32	Phylloscopus collybita		28	Erithacus rubecula		607	Erithacus rubecula
608	10	27	28	Turdus merula	1	3				19	Fringilla coelebs		32	Phylloscopus sibilatrix		28	Turdus merula		608	Turdus merula
609	10	27	28	Sylvia atricapilla	1	1				19	Sturnus vulgaris		32	Sitta europaea		28	Sylvia atricapilla		609	Sylvia atricapilla
610	10	27	28	Phylloscopus sibilatrix	1	2				19	Parus major		32	Cuculus canorus		28	Phylloscopus sibilatrix		610	Phylloscopus sibilatrix
611	10	27	28	Phylloscopus collybita	4	1				19	Phylloscopus collybita		32	Apus apus		28	Phylloscopus collybita		611	Phylloscopus collybita
612	10	27	28	Regulus regulus	1	4				19	Erithacus rubecula		32	Picus viridis		28	Regulus regulus		612	Regulus regulus
613	10	27	28	Regulus ignicapilla	1	3				19	Cyanistes caeruleus		32	Picus canus		28	Regulus ignicapilla		613	Regulus ignicapilla
614	10	27	28	Periparus ater	1	2				19	Sitta europaea		32	Dendrocopos medius		28	Periparus ater		614	Periparus ater
615	10	27	28	Sitta europaea	4	2				19	Sylvia atricapilla		32	Dendrocopos major		28	Sitta europaea		615	Sitta europaea
616	10	27	28	Certhia familiaris	1	3				19	Troglodytes troglodytes		32	Streptopelia decaocto		28	Certhia familiaris		616	Certhia familiaris
617	10	27	28	Fringilla coelebs	1	28				19	Turdus merula		32	Columba palumbus		28	Fringilla coelebs		617	Fringilla coelebs
618	10	27	28	Spinus spinus	4	1				19	Certhia brachydactyla		32	Gallinula chloropus		28	Spinus spinus		618	Spinus spinus
619	10	27	28	Loxia curvirostra	4	9				19	Turdus philomelos		32	Ardea cinerea		28	Loxia curvirostra		619	Loxia curvirostra
620	10	27	28	Pyrrhula pyrrhula	1	1				19	Dendrocopos major		32	Buteo buteo		28	Pyrrhula pyrrhula		620	Pyrrhula pyrrhula
621	10	27	28	Coccothraustes coccothraustes	4	2				19	Muscicapa striata		33	Columba palumbus		28	Coccothraustes coccothraustes		621	Coccothraustes coccothraustes
622	10	28	29	Columba palumbus	1	1				19	Ficedula albicollis		33	Dendrocopos major		29	Columba palumbus		622	Columba palumbus
623	10	28	29	Columba oenas	1	8				19	Prunella modularis		33	Phylloscopus collybita		29	Columba oenas		623	Columba oenas
624	10	28	29	Picus canus	1	1				19	Sylvia borin		33	Erithacus rubecula		29	Picus canus		624	Picus canus
625	10	28	29	Dendrocopos major	1	2				19	Phylloscopus trochilus		33	Coccothraustes coccothraustes		29	Dendrocopos major		625	Dendrocopos major
626	10	28	29	Troglodytes troglodytes	1	13				19	Hippolais icterina		33	Turdus philomelos		29	Troglodytes troglodytes		626	Troglodytes troglodytes
627	10	28	29	Erithacus rubecula	1	12				19	Dendrocopos medius		33	Turdus merula		29	Erithacus rubecula		627	Erithacus rubecula
628	10	28	29	Turdus merula	1	4				19	Serinus serinus		33	Ficedula albicollis		29	Turdus merula		628	Turdus merula
629	10	28	29	Phylloscopus sibilatrix	1	4				19	Streptopelia decaocto		33	Muscicapa striata		29	Phylloscopus sibilatrix		629	Phylloscopus sibilatrix
630	10	28	29	Regulus regulus	1	3				19	Poecile montanus		33	Sylvia atricapilla		29	Regulus regulus		630	Regulus regulus
631	10	28	29	Regulus ignicapilla	1	5				19	Oriolus oriolus		33	Fringilla coelebs		29	Regulus ignicapilla		631	Regulus ignicapilla
632	10	28	29	Periparus ater	1	6				19	Corvus monedula		33	Phoenicurus ochruros		29	Periparus ater		632	Periparus ater
633	10	28	29	Parus major	1	2				19	Carduelis chloris		33	Alauda arvensis		29	Parus major		633	Parus major
634	10	28	29	Sitta europaea	4	9				19	Poecile palustris		33	Garrulus glandarius		29	Sitta europaea		634	Sitta europaea
635	10	28	29	Certhia familiaris	1	6				19	Phylloscopus sibilatrix		33	Troglodytes troglodytes		29	Certhia familiaris		635	Certhia familiaris
636	10	28	29	Fringilla coelebs	1	27				19	Picus viridis		33	Parus major		29	Fringilla coelebs		636	Fringilla coelebs
637	10	28	29	Loxia curvirostra	4	5				19	Picus canus		33	Cyanistes caeruleus		29	Loxia curvirostra		637	Loxia curvirostra
638	10	28	29	Coccothraustes coccothraustes	4	3				19	Dryocopus martius		33	Sturnus vulgaris		29	Coccothraustes coccothraustes		638	Coccothraustes coccothraustes
639	10	29	30	Columba palumbus	1	3				19	Ficedula parva		33	Oriolus oriolus		30	Columba palumbus		639	Columba palumbus
640	10	29	30	Columba oenas	1	2				19	Phoenicurus phoenicurus		33	Hirundo rustica		30	Columba oenas		640	Columba oenas
641	10	29	30	Dendrocopos major	4	1				19	Sylvia curruca		33	Passer domesticus		30	Dendrocopos major		641	Dendrocopos major
642	10	29	30	Troglodytes troglodytes	1	5				19	Coccothraustes coccothraustes		33	Carduelis chloris		30	Troglodytes troglodytes		642	Troglodytes troglodytes
643	10	29	30	Prunella modularis	1	1				19	Turdus pilaris		33	Serinus serinus		30	Prunella modularis		643	Prunella modularis
644	10	29	30	Erithacus rubecula	1	6				19	Columba palumbus		34	Circus aeruginosus		30	Erithacus rubecula		644	Erithacus rubecula
645	10	29	30	Turdus merula	1	4				19	Dendrocopos minor		34	Vanellus vanellus		30	Turdus merula		645	Turdus merula
646	10	29	30	Turdus viscivorus	1	1				19	Falco tinnunculus		34	Columba palumbus		30	Turdus viscivorus		646	Turdus viscivorus
647	10	29	30	Regulus regulus	1	5				19	Motacilla alba		34	Dendrocopos major		30	Regulus regulus		647	Regulus regulus
648	10	29	30	Regulus ignicapilla	1	2				19	Phoenicurus ochruros		34	Phylloscopus collybita		30	Regulus ignicapilla		648	Regulus ignicapilla
649	10	29	30	Poecile palustris	1	2				19	Sylvia communis		34	Erithacus rubecula		30	Poecile palustris		649	Poecile palustris
650	10	29	30	Periparus ater	1	5				19	Lophophanes cristatus		34	Coccothraustes coccothraustes		30	Periparus ater		650	Periparus ater
651	10	29	30	Certhia familiaris	1	3				19	Aegithalos caudatus		34	Turdus philomelos		30	Certhia familiaris		651	Certhia familiaris
652	10	29	30	Fringilla coelebs	1	22				19	Certhia familiaris		34	Turdus merula		30	Fringilla coelebs		652	Fringilla coelebs
653	10	29	30	Spinus spinus	4	1				19	Ficedula hypoleuca		34	Ficedula albicollis		30	Spinus spinus		653	Spinus spinus
654	10	29	30	Loxia curvirostra	4	5				19	Motacilla cinerea		34	Sylvia atricapilla		30	Loxia curvirostra		654	Loxia curvirostra
655	10	29	30	Coccothraustes coccothraustes	1	1				19	Garrulus glandarius		34	Fringilla coelebs		30	Coccothraustes coccothraustes		655	Coccothraustes coccothraustes
656	10	30	31	Columba palumbus	1	3				19	Columba oenas		34	Phoenicurus ochruros		31	Columba palumbus		656	Columba palumbus
657	10	30	31	Columba oenas	1	4				20	Periparus ater		34	Sylvia communis		31	Columba oenas		657	Columba oenas
658	10	30	31	Dendrocopos major	1	3				20	Ficedula parva		34	Alauda arvensis		31	Dendrocopos major		658	Dendrocopos major
659	10	30	31	Troglodytes troglodytes	1	5				20	Erithacus rubecula		34	Garrulus glandarius		31	Troglodytes troglodytes		659	Troglodytes troglodytes
660	10	30	31	Erithacus rubecula	1	11				20	Sylvia atricapilla		34	Troglodytes troglodytes		31	Erithacus rubecula		660	Erithacus rubecula
661	10	30	31	Turdus merula	1	3				20	Troglodytes troglodytes		34	Parus major		31	Turdus merula		661	Turdus merula
662	10	30	31	Turdus philomelos	1	1				20	Anthus trivialis		34	Cyanistes caeruleus		31	Turdus philomelos		662	Turdus philomelos
663	10	30	31	Turdus viscivorus	1	1				20	Fringilla coelebs		34	Sturnus vulgaris		31	Turdus viscivorus		663	Turdus viscivorus
664	10	30	31	Regulus regulus	1	4				20	Prunella modularis		34	Oriolus oriolus		31	Regulus regulus		664	Regulus regulus
665	10	30	31	Regulus ignicapilla	1	1				20	Turdus merula		34	Emberiza citrinella		31	Regulus ignicapilla		665	Regulus ignicapilla
666	10	30	31	Periparus ater	1	7				20	Ficedula albicollis		34	Hirundo rustica		31	Periparus ater		666	Periparus ater
667	10	30	31	Parus major	1	1				20	Parus major		35	Circus aeruginosus		31	Parus major		667	Parus major
668	10	30	31	Sitta europaea	4	4				20	Cyanistes caeruleus		35	Columba palumbus		31	Sitta europaea		668	Sitta europaea
669	10	30	31	Certhia familiaris	1	11				20	Certhia familiaris		35	Larus ridibundus		31	Certhia familiaris		669	Certhia familiaris
670	10	30	31	Fringilla coelebs	1	28				20	Dendrocopos leucotos		35	Dendrocopos major		31	Fringilla coelebs		670	Fringilla coelebs
671	10	30	31	Spinus spinus	4	2				20	Regulus regulus		35	Phylloscopus collybita		31	Spinus spinus		671	Spinus spinus
672	10	30	31	Loxia curvirostra	4	3				20	Turdus philomelos		35	Erithacus rubecula		31	Loxia curvirostra		672	Loxia curvirostra
673	10	27	32	Buteo buteo	1	1				20	Phylloscopus collybita		35	Coccothraustes coccothraustes		32	Buteo buteo		673	Buteo buteo
674	10	27	32	Columba oenas	1	1				20	Columba palumbus		35	Turdus philomelos		32	Columba oenas		674	Columba oenas
675	10	27	32	Cuculus canorus	1	1				20	Turdus viscivorus		35	Turdus merula		32	Cuculus canorus		675	Cuculus canorus
676	10	27	32	Strix aluco	1	1				20	Sitta europaea		35	Ficedula albicollis		32	Strix aluco		676	Strix aluco
677	10	27	32	Dryocopus martius	1	1				20	Emberiza citrinella		35	Sylvia atricapilla		32	Dryocopus martius		677	Dryocopus martius
678	10	27	32	Dendrocopos major	1	2				20	Coccothraustes coccothraustes		35	Fringilla coelebs		32	Dendrocopos major		678	Dendrocopos major
679	10	27	32	Picoides tridactylus	1	1				20	Lanius collurio		35	Phoenicurus ochruros		32	Picoides tridactylus		679	Picoides tridactylus
680	10	27	32	Troglodytes troglodytes	1	7				20	Dendrocopos major		35	Sylvia communis		32	Troglodytes troglodytes		680	Troglodytes troglodytes
681	10	27	32	Erithacus rubecula	1	8				20	Phylloscopus sibilatrix		35	Alauda arvensis		32	Erithacus rubecula		681	Erithacus rubecula
682	10	27	32	Turdus merula	1	3				20	Garrulus glandarius		35	Garrulus glandarius		32	Turdus merula		682	Turdus merula
683	10	27	32	Turdus philomelos	1	1				20	Pyrrhula pyrrhula		35	Troglodytes troglodytes		32	Turdus philomelos		683	Turdus philomelos
684	10	27	32	Sylvia atricapilla	1	3				20	Aegithalos caudatus		35	Parus major		32	Sylvia atricapilla		684	Sylvia atricapilla
685	10	27	32	Phylloscopus sibilatrix	1	2				20	Phoenicurus phoenicurus		35	Cyanistes caeruleus		32	Phylloscopus sibilatrix		685	Phylloscopus sibilatrix
686	10	27	32	Phylloscopus collybita	1	2				20	Columba oenas		35	Sturnus vulgaris		32	Phylloscopus collybita		686	Phylloscopus collybita
687	10	27	32	Regulus regulus	1	4				20	Turdus iliacus		35	Oriolus oriolus		32	Regulus regulus		687	Regulus regulus
688	10	27	32	Regulus ignicapilla	1	3				20	Spinus spinus		35	Hirundo rustica		32	Regulus ignicapilla		688	Regulus ignicapilla
689	10	27	32	Poecile palustris	1	1				20	Phylloscopus trochilus		35	Corvus cornix		32	Poecile palustris		689	Poecile palustris
690	10	27	32	Periparus ater	1	2				20	Ciconia nigra		36	Vanellus vanellus		32	Periparus ater		690	Periparus ater
691	10	27	32	Sitta europaea	1	3				20	Dryocopus martius		36	Columba palumbus		32	Sitta europaea		691	Sitta europaea
692	10	27	32	Certhia familiaris	1	1				20	Tetrastes bonasia		36	Dendrocopos major		32	Certhia familiaris		692	Certhia familiaris
693	10	27	32	Fringilla coelebs	1	31				20	Buteo buteo		36	Phylloscopus collybita		32	Fringilla coelebs		693	Fringilla coelebs
694	10	27	32	Loxia curvirostra	1	2				20	Corvus corax		36	Erithacus rubecula		32	Loxia curvirostra		694	Loxia curvirostra
695	10	27	32	Pyrrhula pyrrhula	1	1				20	Cuculus canorus		36	Coccothraustes coccothraustes		32	Pyrrhula pyrrhula		695	Pyrrhula pyrrhula
696	10	27	32	Coccothraustes coccothraustes	4	1				20	Strix aluco		36	Turdus philomelos		32	Coccothraustes coccothraustes		696	Coccothraustes coccothraustes
697	10	28	33	Columba palumbus	1	1				20	Tetrao urogallus		36	Turdus merula		33	Columba palumbus		697	Columba palumbus
698	10	28	33	Columba oenas	1	6				20	Corvus corone		36	Ficedula albicollis		33	Columba oenas		698	Columba oenas
699	10	28	33	Cuculus canorus	1	1				22	Phasianus colchicus		36	Sylvia atricapilla		33	Cuculus canorus		699	Cuculus canorus
700	10	28	33	Strix aluco	1	1				22	Sitta europea		36	Fringilla coelebs		33	Strix aluco		700	Strix aluco
701	10	28	33	Dryocopus martius	4	2				22	Riparia riparia		36	Phoenicurus ochruros		33	Dryocopus martius		701	Dryocopus martius
702	10	28	33	Dendrocopos major	4	1				22	Phylloscopus sibilatrix		36	Alauda arvensis		33	Dendrocopos major		702	Dendrocopos major
703	10	28	33	Picoides tridactylus	1	1				22	Phylloscopus collybita		36	Garrulus glandarius		33	Picoides tridactylus		703	Picoides tridactylus
704	10	28	33	Motacilla cinerea	1	1				22	Phylloscopus trochilus		36	Troglodytes troglodytes		33	Motacilla cinerea		704	Motacilla cinerea
705	10	28	33	Troglodytes troglodytes	1	3				22	Botaurus stellaris		36	Parus major		33	Troglodytes troglodytes		705	Troglodytes troglodytes
706	10	28	33	Erithacus rubecula	1	15				22	Locustella fluviatilis		36	Cyanistes caeruleus		33	Erithacus rubecula		706	Erithacus rubecula
707	10	28	33	Turdus merula	1	4				22	Locustella naevia		36	Sturnus vulgaris		33	Turdus merula		707	Turdus merula
708	10	28	33	Sylvia atricapilla	1	2				22	Vanellus vanellus		36	Oriolus oriolus		33	Sylvia atricapilla		708	Sylvia atricapilla
709	10	28	33	Phylloscopus sibilatrix	1	5				22	Erithacus rubecula		37	Falco tinnunculus		33	Phylloscopus sibilatrix		709	Phylloscopus sibilatrix
710	10	28	33	Phylloscopus collybita	1	1				22	Anas querquedula		37	Vanellus vanellus		33	Phylloscopus collybita		710	Phylloscopus collybita
711	10	28	33	Regulus regulus	1	3				22	Anas crecca		37	Larus ridibundus		33	Regulus regulus		711	Regulus regulus
712	10	28	33	Regulus ignicapilla	1	2				22	Turdus pilaris		37	Columba palumbus		33	Regulus ignicapilla		712	Regulus ignicapilla
713	10	28	33	Periparus ater	1	8				22	Turdus philomelos		37	Dendrocopos major		33	Periparus ater		713	Periparus ater
714	10	28	33	Sitta europaea	4	3				22	Corvus frugilegus		37	Phylloscopus collybita		33	Sitta europaea		714	Sitta europaea
715	10	28	33	Certhia familiaris	1	6				22	Columba palumbus		37	Erithacus rubecula		33	Certhia familiaris		715	Certhia familiaris
716	10	28	33	Fringilla coelebs	1	21				22	Streptopelia turtur		37	Coccothraustes coccothraustes		33	Fringilla coelebs		716	Fringilla coelebs
717	10	28	33	Spinus spinus	4	1				22	Streptopelia decaocto		37	Turdus philomelos		33	Spinus spinus		717	Spinus spinus
718	10	29	34	Dryocopus martius	4	1				22	Anser fabalis		37	Turdus merula		34	Dryocopus martius		718	Dryocopus martius
719	10	29	34	Dendrocopos major	1	2				22	Anser anser		37	Ficedula albicollis		34	Dendrocopos major		719	Dendrocopos major
720	10	29	34	Troglodytes troglodytes	1	3				22	Porzana parva		37	Anthus trivialis		34	Troglodytes troglodytes		720	Troglodytes troglodytes
721	10	29	34	Erithacus rubecula	1	9				22	Rallus aquaticus		37	Sylvia atricapilla		34	Erithacus rubecula		721	Erithacus rubecula
722	10	29	34	Turdus merula	1	4				22	Calidris pugnax		37	Fringilla coelebs		34	Turdus merula		722	Turdus merula
723	10	29	34	Turdus philomelos	1	1				22	Delichon urbica		37	Phoenicurus ochruros		34	Turdus philomelos		723	Turdus philomelos
724	10	29	34	Regulus regulus	4	2				22	Anas platyrhynchos		37	Alauda arvensis		34	Regulus regulus		724	Regulus regulus
725	10	29	34	Regulus ignicapilla	1	6				22	Asio otus		37	Garrulus glandarius		34	Regulus ignicapilla		725	Regulus ignicapilla
726	10	29	34	Sitta europaea	4	1				22	Buteo buteo		37	Troglodytes troglodytes		34	Sitta europaea		726	Sitta europaea
727	10	29	34	Fringilla coelebs	1	7				22	Corvus monedula		37	Parus major		34	Fringilla coelebs		727	Fringilla coelebs
728	10	29	34	Coccothraustes coccothraustes	4	3				22	Motacilla alba		37	Cyanistes caeruleus		34	Coccothraustes coccothraustes		728	Coccothraustes coccothraustes
729	10	30	35	Dryocopus martius	4	1				22	Anas strepera		37	Sturnus vulgaris		35	Dryocopus martius		729	Dryocopus martius
730	10	30	35	Dendrocopos major	4	3				22	Perdix perdix		37	Oriolus oriolus		35	Dendrocopos major		730	Dendrocopos major
731	10	30	35	Troglodytes troglodytes	1	1				22	Turdus merula		37	Emberiza citrinella		35	Troglodytes troglodytes		731	Troglodytes troglodytes
732	10	30	35	Erithacus rubecula	1	17				22	Accipiter nisus		37	Corvus cornix		35	Erithacus rubecula		732	Erithacus rubecula
733	10	30	35	Turdus merula	1	2				22	Cuculus canorus		38	Falco tinnunculus		35	Turdus merula		733	Turdus merula
734	10	30	35	Turdus philomelos	1	2				22	Cygnus olor		38	Columba palumbus		35	Turdus philomelos		734	Turdus philomelos
735	10	30	35	Turdus viscivorus	1	2				22	Muscicapa striata		38	Cuculus canorus		35	Turdus viscivorus		735	Turdus viscivorus
736	10	30	35	Regulus regulus	1	3				22	Fulica astra		38	Dendrocopos major		35	Regulus regulus		736	Regulus regulus
737	10	30	35	Regulus ignicapilla	1	1				22	Spatula clypeata		38	Sitta europaea		35	Regulus ignicapilla		737	Regulus ignicapilla
738	10	30	35	Lophophanes cristatus	4	1				22	Aegithalos caudatus		38	Phylloscopus collybita		35	Lophophanes cristatus		738	Lophophanes cristatus
739	10	30	35	Certhia familiaris	1	3				22	Remiz pendulinus		38	Erithacus rubecula		35	Certhia familiaris		739	Certhia familiaris
740	10	30	35	Fringilla coelebs	1	10				22	Haliaeetus albicilla		38	Coccothraustes coccothraustes		35	Fringilla coelebs		740	Fringilla coelebs
741	10	30	35	Coccothraustes coccothraustes	4	1				22	Pandion haliaetus		38	Turdus philomelos		35	Coccothraustes coccothraustes		741	Coccothraustes coccothraustes
742	10	27	36	Buteo buteo	1	1				22	Sylvia atricapilla		38	Turdus merula		36	Buteo buteo		742	Buteo buteo
743	10	27	36	Columba palumbus	1	2				22	Sylvia borin		38	Ficedula albicollis		36	Columba palumbus		743	Columba palumbus
744	10	27	36	Columba oenas	1	2				22	Fringilla coelebs		38	Sylvia atricapilla		36	Columba oenas		744	Columba oenas
745	10	27	36	Picus canus	1	1				22	Prunella modularis		38	Fringilla coelebs		36	Picus canus		745	Picus canus
746	10	27	36	Dryocopus martius	1	1				22	Circus aeruginosus		38	Phoenicurus ochruros		36	Dryocopus martius		746	Dryocopus martius
747	10	27	36	Motacilla cinerea	4	1				22	Aythya fuligula		38	Alauda arvensis		36	Motacilla cinerea		747	Motacilla cinerea
748	10	27	36	Troglodytes troglodytes	1	8				22	Aythya nyroca		38	Garrulus glandarius		36	Troglodytes troglodytes		748	Troglodytes troglodytes
749	10	27	36	Erithacus rubecula	1	6				22	Aythya ferina		38	Troglodytes troglodytes		36	Erithacus rubecula		749	Erithacus rubecula
750	10	27	36	Turdus merula	1	4				22	Falco tinnunculus		38	Parus major		36	Turdus merula		750	Turdus merula
751	10	27	36	Turdus viscivorus	1	1				22	Podiceps nigricollis		38	Cyanistes caeruleus		36	Turdus viscivorus		751	Turdus viscivorus
752	10	27	36	Sylvia atricapilla	1	2				22	Podiceps ruficollis		38	Sturnus vulgaris		36	Sylvia atricapilla		752	Sylvia atricapilla
753	10	27	36	Phylloscopus sibilatrix	1	2				22	Podiceps cristatus		38	Oriolus oriolus		36	Phylloscopus sibilatrix		753	Phylloscopus sibilatrix
754	10	27	36	Regulus regulus	1	7				22	Larus ridibundus		39	Columba palumbus		36	Regulus regulus		754	Regulus regulus
755	10	27	36	Regulus ignicapilla	1	3				22	Acrocephalus scirpaceus		39	Dendrocopos major		36	Regulus ignicapilla		755	Regulus ignicapilla
756	10	27	36	Periparus ater	4	2				22	Acrocephalus schoenobaenus		39	Phylloscopus sibilatrix		36	Periparus ater		756	Periparus ater
757	10	27	36	Sitta europaea	4	3				22	Acrocephalus arundinaceus		39	Phylloscopus collybita		36	Sitta europaea		757	Sitta europaea
758	10	27	36	Certhia familiaris	4	7				22	Phoenicurus ochruros		39	Erithacus rubecula		36	Certhia familiaris		758	Certhia familiaris
759	10	27	36	Fringilla coelebs	1	19				22	Apus apus		39	Coccothraustes coccothraustes		36	Fringilla coelebs		759	Fringilla coelebs
760	10	27	36	Loxia curvirostra	4	1				22	Sterna hirundo		39	Turdus philomelos		36	Loxia curvirostra		760	Loxia curvirostra
761	10	28	37	Columba palumbus	1	1				22	Chlidonias niger		39	Turdus merula		37	Columba palumbus		761	Columba palumbus
762	10	28	37	Columba oenas	1	2				22	Hippolais icterina		39	Ficedula albicollis		37	Columba oenas		762	Columba oenas
763	10	28	37	Cuculus canorus	1	1				22	Alauda arvensis		39	Sylvia atricapilla		37	Cuculus canorus		763	Cuculus canorus
764	10	28	37	Picoides tridactylus	1	1				22	Gallinula chloropus		39	Fringilla coelebs		37	Picoides tridactylus		764	Picoides tridactylus
765	10	28	37	Troglodytes troglodytes	1	5				22	Garrulus glandarius		39	Phoenicurus ochruros		37	Troglodytes troglodytes		765	Troglodytes troglodytes
766	10	28	37	Erithacus rubecula	1	13				22	Pica pica		39	Garrulus glandarius		37	Erithacus rubecula		766	Erithacus rubecula
767	10	28	37	Turdus merula	1	3				22	Dendrocopos major		39	Troglodytes troglodytes		37	Turdus merula		767	Turdus merula
768	10	28	37	Turdus philomelos	1	1				22	Emberiza citrinella		39	Parus major		37	Turdus philomelos		768	Turdus philomelos
769	10	28	37	Turdus viscivorus	1	1				22	Emberiza schoeniclus		39	Cyanistes caeruleus		37	Turdus viscivorus		769	Turdus viscivorus
770	10	28	37	Sylvia atricapilla	1	1				22	Athene noctua		39	Sturnus vulgaris		37	Sylvia atricapilla		770	Sylvia atricapilla
771	10	28	37	Phylloscopus sibilatrix	1	8				22	Parus palustris		39	Oriolus oriolus		37	Phylloscopus sibilatrix		771	Phylloscopus sibilatrix
772	10	28	37	Phylloscopus collybita	1	1				22	Parus major		40	Columba palumbus		37	Phylloscopus collybita		772	Phylloscopus collybita
773	10	28	37	Regulus regulus	1	5				22	Cyanistes caeruleus		40	Dendrocopos major		37	Regulus regulus		773	Regulus regulus
774	10	28	37	Regulus ignicapilla	1	3				22	Panurus biarmicus		40	Phylloscopus collybita		37	Regulus ignicapilla		774	Regulus ignicapilla
775	10	28	37	Periparus ater	1	3				22	Certhia familiaris		40	Erithacus rubecula		37	Periparus ater		775	Periparus ater
776	10	28	37	Sitta europaea	4	5				22	Sturnus vulgaris		40	Coccothraustes coccothraustes		37	Sitta europaea		776	Sitta europaea
777	10	28	37	Certhia familiaris	1	2				22	Lanius collurio		40	Turdus philomelos		37	Certhia familiaris		777	Certhia familiaris
778	10	28	37	Fringilla coelebs	1	15				22	Lanius excubitor		40	Turdus merula		37	Fringilla coelebs		778	Fringilla coelebs
779	10	28	37	Loxia curvirostra	4	4				22	Hirundo rustica		40	Ficedula albicollis		37	Loxia curvirostra		779	Loxia curvirostra
780	10	28	37	Coccothraustes coccothraustes	4	2				22	Tringa nebularia		40	Sylvia atricapilla		37	Coccothraustes coccothraustes		780	Coccothraustes coccothraustes
781	10	29	38	Columba palumbus	1	1				22	Tringa totanus		40	Fringilla coelebs		38	Columba palumbus		781	Columba palumbus
782	10	29	38	Columba oenas	1	2				22	Ardea purpurea		40	Phoenicurus ochruros		38	Columba oenas		782	Columba oenas
783	10	29	38	Dendrocopos major	1	1				22	Ardea cinerea		40	Luscinia megarhynchos		38	Dendrocopos major		783	Dendrocopos major
784	10	29	38	Troglodytes troglodytes	1	3				22	Corvus corone corone		40	Garrulus glandarius		38	Troglodytes troglodytes		784	Troglodytes troglodytes
785	10	29	38	Erithacus rubecula	1	4				22	Corvus corone cornix		40	Troglodytes troglodytes		38	Erithacus rubecula		785	Erithacus rubecula
786	10	29	38	Turdus merula	1	2				22	Chloris chloris		40	Parus major		38	Turdus merula		786	Turdus merula
787	10	29	38	Sylvia atricapilla	1	2				22	Picus viridis		40	Cyanistes caeruleus		38	Sylvia atricapilla		787	Sylvia atricapilla
788	10	29	38	Phylloscopus sibilatrix	1	1				22	Oriolus oriolus		40	Sturnus vulgaris		38	Phylloscopus sibilatrix		788	Phylloscopus sibilatrix
789	10	29	38	Phylloscopus trochilus	1	1				22	Charadrius dubius		40	Oriolus oriolus		38	Phylloscopus trochilus		789	Phylloscopus trochilus
790	10	29	38	Regulus ignicapilla	1	5				22	Mareca strepera		41	Anas platyrhynchos		38	Regulus ignicapilla		790	Regulus ignicapilla
791	10	29	38	Periparus ater	4	2				22	Motacilla flava		41	Falco tinnunculus		38	Periparus ater		791	Periparus ater
792	10	29	38	Sitta europaea	4	2				22	Corvus corone		41	Ardea cinerea		38	Sitta europaea		792	Sitta europaea
793	10	29	38	Certhia familiaris	1	3				22	Poecile palustris		41	Columba palumbus		38	Certhia familiaris		793	Certhia familiaris
794	10	29	38	Fringilla coelebs	1	18				22	Sitta europaea		41	Apus apus		38	Fringilla coelebs		794	Fringilla coelebs
795	10	30	39	Columba oenas	1	8				22	Chroicocephalus ridibundus		41	Dendrocopos major		39	Columba oenas		795	Columba oenas
796	10	30	39	Troglodytes troglodytes	1	3				22	Delichon urbicum		41	Sitta europaea		39	Troglodytes troglodytes		796	Troglodytes troglodytes
797	10	30	39	Prunella modularis	1	1				22	Sylvia curruca		41	Phylloscopus collybita		39	Prunella modularis		797	Prunella modularis
798	10	30	39	Erithacus rubecula	1	6				23	Ciconia nigra		41	Erithacus rubecula		39	Erithacus rubecula		798	Erithacus rubecula
799	10	30	39	Sylvia atricapilla	1	1				23	Anas platyrhynchos		41	Coccothraustes coccothraustes		39	Sylvia atricapilla		799	Sylvia atricapilla
800	10	30	39	Phylloscopus sibilatrix	1	5				23	Pernis apivorus		41	Turdus philomelos		39	Phylloscopus sibilatrix		800	Phylloscopus sibilatrix
801	10	30	39	Phylloscopus collybita	1	1				23	Buteo buteo		41	Turdus merula		39	Phylloscopus collybita		801	Phylloscopus collybita
802	10	30	39	Regulus regulus	1	3				23	Phasianus colchicus		41	Ficedula albicollis		39	Regulus regulus		802	Regulus regulus
803	10	30	39	Periparus ater	1	2				23	Actitis hypoleucos		41	Sylvia atricapilla		39	Periparus ater		803	Periparus ater
804	10	30	39	Parus major	1	1				23	Columba oenas		41	Fringilla coelebs		39	Parus major		804	Parus major
805	10	30	39	Sitta europaea	4	4				23	Columba palumbus		41	Phoenicurus ochruros		39	Sitta europaea		805	Sitta europaea
806	10	30	39	Certhia familiaris	1	3				23	Streptopelia decaocto		41	Sylvia borin		39	Certhia familiaris		806	Certhia familiaris
807	10	30	39	Fringilla coelebs	1	18				23	Streptopelia turtur		41	Luscinia megarhynchos		39	Fringilla coelebs		807	Fringilla coelebs
808	10	30	39	Loxia curvirostra	1	1				23	Cuculus canorus		41	Garrulus glandarius		39	Loxia curvirostra		808	Loxia curvirostra
809	10	30	39	Coccothraustes coccothraustes	4	3				23	Strix aluco		41	Troglodytes troglodytes		39	Coccothraustes coccothraustes		809	Coccothraustes coccothraustes
810	10	27	40	Cuculus canorus	1	2				23	Alcedo atthis		41	Parus major		40	Cuculus canorus		810	Cuculus canorus
811	10	27	40	Dendrocopos major	1	1				23	Jynx torquilla		41	Cyanistes caeruleus		40	Dendrocopos major		811	Dendrocopos major
812	10	27	40	Picoides tridactylus	1	1				23	Picus canus		41	Sturnus vulgaris		40	Picoides tridactylus		812	Picoides tridactylus
813	10	27	40	Troglodytes troglodytes	1	4				23	Picus viridis		41	Oriolus oriolus		40	Troglodytes troglodytes		813	Troglodytes troglodytes
814	10	27	40	Erithacus rubecula	1	6				23	Dryocopus martius		41	Pica pica		40	Erithacus rubecula		814	Erithacus rubecula
815	10	27	40	Turdus merula	1	4				23	Dendrocopos major		41	Emberiza citrinella		40	Turdus merula		815	Turdus merula
816	10	27	40	Sylvia atricapilla	1	5				23	Dendrocopos medius		41	Carduelis chloris		40	Sylvia atricapilla		816	Sylvia atricapilla
817	10	27	40	Phylloscopus sibilatrix	1	6				23	Dendrocopos minor		42	Columba palumbus		40	Phylloscopus sibilatrix		817	Phylloscopus sibilatrix
818	10	27	40	Phylloscopus collybita	1	2				23	Anthus trivialis		42	Dendrocopos medius		40	Phylloscopus collybita		818	Phylloscopus collybita
819	10	27	40	Phylloscopus trochilus	1	1				23	Motacilla cinerea		42	Dendrocopos major		40	Phylloscopus trochilus		819	Phylloscopus trochilus
820	10	27	40	Regulus regulus	1	6				23	Motacilla alba		42	Phylloscopus collybita		40	Regulus regulus		820	Regulus regulus
821	10	27	40	Regulus ignicapilla	1	2				23	Cinclus cinclus		42	Erithacus rubecula		40	Regulus ignicapilla		821	Regulus ignicapilla
822	10	27	40	Ficedula parva	1	2				23	Troglodytes troglodytes		42	Coccothraustes coccothraustes		40	Ficedula parva		822	Ficedula parva
823	10	27	40	Periparus ater	1	1				23	Prunella modularis		42	Turdus philomelos		40	Periparus ater		823	Periparus ater
824	10	27	40	Certhia familiaris	1	3				23	Erithacus rubecula		42	Turdus merula		40	Certhia familiaris		824	Certhia familiaris
825	10	27	40	Garrulus glandarius	4	1				23	Luscinia megarhynchos		42	Ficedula albicollis		40	Garrulus glandarius		825	Garrulus glandarius
826	10	27	40	Fringilla coelebs	1	19				23	Phoenicurus phoenicurus		42	Sylvia atricapilla		40	Fringilla coelebs		826	Fringilla coelebs
827	10	27	40	Coccothraustes coccothraustes	4	1				23	Turdus merula		42	Fringilla coelebs		40	Coccothraustes coccothraustes		827	Coccothraustes coccothraustes
828	10	28	41	Columba oenas	1	2				23	Turdus pilaris		42	Phoenicurus ochruros		41	Columba oenas		828	Columba oenas
829	10	28	41	Cuculus canorus	1	1				23	Turdus philomelos		42	Garrulus glandarius		41	Cuculus canorus		829	Cuculus canorus
830	10	28	41	Dryocopus martius	4	3				23	Turdus viscivorus		42	Troglodytes troglodytes		41	Dryocopus martius		830	Dryocopus martius
831	10	28	41	Dendrocopos major	1	1				23	Locustella naevia		42	Parus major		41	Dendrocopos major		831	Dendrocopos major
832	10	28	41	Picoides tridactylus	1	2				23	Locustella fluviatilis		42	Cyanistes caeruleus		41	Picoides tridactylus		832	Picoides tridactylus
833	10	28	41	Troglodytes troglodytes	1	3				23	Acrocephalus palustris		42	Sturnus vulgaris		41	Troglodytes troglodytes		833	Troglodytes troglodytes
834	10	28	41	Erithacus rubecula	1	11				23	Hippolais icterina		42	Oriolus oriolus		41	Erithacus rubecula		834	Erithacus rubecula
835	10	28	41	Turdus merula	1	1				23	Sylvia curruca		42	Certhia familiaris		41	Turdus merula		835	Turdus merula
836	10	28	41	Turdus viscivorus	1	1				23	Sylvia communis		43	Columba palumbus		41	Turdus viscivorus		836	Turdus viscivorus
837	10	28	41	Phylloscopus sibilatrix	1	4				23	Sylvia borin		43	Dendrocopos major		41	Phylloscopus sibilatrix		837	Phylloscopus sibilatrix
838	10	28	41	Phylloscopus collybita	1	1				23	Sylvia atricapilla		43	Picus canus		41	Phylloscopus collybita		838	Phylloscopus collybita
839	10	28	41	Regulus regulus	1	2				23	Phylloscopus sibilatrix		43	Phylloscopus collybita		41	Regulus regulus		839	Regulus regulus
840	10	28	41	Regulus ignicapilla	1	1				23	Phylloscopus collybita		43	Erithacus rubecula		41	Regulus ignicapilla		840	Regulus ignicapilla
841	10	28	41	Periparus ater	4	1				23	Phylloscopus trochilus		43	Coccothraustes coccothraustes		41	Periparus ater		841	Periparus ater
842	10	28	41	Sitta europaea	4	1				23	Regulus regulus		43	Turdus philomelos		41	Sitta europaea		842	Sitta europaea
843	10	28	41	Certhia familiaris	1	1				23	Regulus ignicapilla		43	Turdus merula		41	Certhia familiaris		843	Certhia familiaris
844	10	28	41	Garrulus glandarius	4	1				23	Muscicapa striata		43	Ficedula albicollis		41	Garrulus glandarius		844	Garrulus glandarius
845	10	28	41	Fringilla coelebs	1	18				23	Ficedula albicollis		43	Sylvia atricapilla		41	Fringilla coelebs		845	Fringilla coelebs
846	10	28	41	Coccothraustes coccothraustes	4	1				23	Aegithalos caudatus		43	Fringilla coelebs		41	Coccothraustes coccothraustes		846	Coccothraustes coccothraustes
847	10	29	42	Ciconia nigra	1	1				23	Poecile palustris		43	Phoenicurus ochruros		42	Ciconia nigra		847	Ciconia nigra
848	10	29	42	Cuculus canorus	4	1				23	Cyanistes caeruleus		43	Garrulus glandarius		42	Cuculus canorus		848	Cuculus canorus
849	10	29	42	Erithacus rubecula	1	10				23	Parus major		43	Troglodytes troglodytes		42	Erithacus rubecula		849	Erithacus rubecula
850	10	29	42	Turdus merula	1	5				23	Lophophanes cristatus		43	Parus major		42	Turdus merula		850	Turdus merula
851	10	29	42	Ficedula parva	1	1				23	Periparus ater		43	Cyanistes caeruleus		42	Ficedula parva		851	Ficedula parva
852	10	30	43	Cuculus canorus	4	2				23	Poecile montanus		43	Sturnus vulgaris		43	Cuculus canorus		852	Cuculus canorus
853	10	30	43	Dryocopus martius	1	1				23	Sitta europaea		43	Oriolus oriolus		43	Dryocopus martius		853	Dryocopus martius
854	10	30	43	Erithacus rubecula	1	29				23	Certhia familiaris		44	Columba palumbus		43	Erithacus rubecula		854	Erithacus rubecula
855	10	30	43	Turdus merula	4	4				23	Certhia brachydactyla		44	Cuculus canorus		43	Turdus merula		855	Turdus merula
856	10	30	43	Turdus viscivorus	1	1				23	Oriolus oriolus		44	Dendrocopos major		43	Turdus viscivorus		856	Turdus viscivorus
857	10	30	43	Ficedula parva	1	3				23	Lanius collurio		44	Picus canus		43	Ficedula parva		857	Ficedula parva
858	10	30	43	Parus major	1	1				23	Lanius excubitor		44	Sitta europaea		43	Parus major		858	Parus major
859	10	30	43	Fringilla coelebs	1	2				23	Garrulus glandarius		44	Phylloscopus collybita		43	Fringilla coelebs		859	Fringilla coelebs
860	10	27	44	Buteo buteo	4	1				23	Corvus cornix		44	Erithacus rubecula		44	Buteo buteo		860	Buteo buteo
861	10	27	44	Columba palumbus	1	1				23	Corvus corax		44	Coccothraustes coccothraustes		44	Columba palumbus		861	Columba palumbus
862	10	27	44	Columba oenas	1	3				23	Sturnus vulgaris		44	Turdus philomelos		44	Columba oenas		862	Columba oenas
863	10	27	44	Picus canus	1	1				23	Passer montanus		44	Turdus merula		44	Picus canus		863	Picus canus
864	10	27	44	Dendrocopos major	1	3				23	Fringilla coelebs		44	Ficedula albicollis		44	Dendrocopos major		864	Dendrocopos major
865	10	27	44	Dendrocopos minor	1	1				23	Serinus serinus		44	Sylvia atricapilla		44	Dendrocopos minor		865	Dendrocopos minor
866	10	27	44	Picoides tridactylus	1	2				23	Carduelis chloris		44	Fringilla coelebs		44	Picoides tridactylus		866	Picoides tridactylus
867	10	27	44	Troglodytes troglodytes	1	8				23	Carduelis carduelis		44	Phoenicurus ochruros		44	Troglodytes troglodytes		867	Troglodytes troglodytes
868	10	27	44	Erithacus rubecula	1	8				23	Carduelis cannabina		44	Garrulus glandarius		44	Erithacus rubecula		868	Erithacus rubecula
869	10	27	44	Turdus merula	1	1				23	Loxia curvirostra		44	Troglodytes troglodytes		44	Turdus merula		869	Turdus merula
870	10	27	44	Turdus philomelos	1	2				23	Coccothraustes coccothraustes		44	Parus major		44	Turdus philomelos		870	Turdus philomelos
871	10	27	44	Sylvia atricapilla	1	9				23	Emberiza citrinella		44	Cyanistes caeruleus		44	Sylvia atricapilla		871	Sylvia atricapilla
872	10	27	44	Phylloscopus sibilatrix	1	5				23	Emberiza schoeniclus		44	Sturnus vulgaris		44	Phylloscopus sibilatrix		872	Phylloscopus sibilatrix
873	10	27	44	Phylloscopus collybita	1	2				24	Alauda arvensis		44	Oriolus oriolus		44	Phylloscopus collybita		873	Phylloscopus collybita
874	10	27	44	Regulus regulus	1	7				24	Anthus trivialis		44	Certhia familiaris		44	Regulus regulus		874	Regulus regulus
875	10	27	44	Regulus ignicapilla	1	4				24	Buteo buteo		45	Columba palumbus		44	Regulus ignicapilla		875	Regulus ignicapilla
876	10	27	44	Ficedula parva	1	2				24	Carduelis cannabina		45	Dendrocopos major		44	Ficedula parva		876	Ficedula parva
877	10	27	44	Periparus ater	1	2				24	Carduelis carduelis		45	Phylloscopus sibilatrix		44	Periparus ater		877	Periparus ater
878	10	27	44	Sitta europaea	1	1				24	Cervus frugilegus		45	Phylloscopus collybita		44	Sitta europaea		878	Sitta europaea
879	10	27	44	Certhia familiaris	1	3				24	Delichon urbicum		45	Erithacus rubecula		44	Certhia familiaris		879	Certhia familiaris
880	10	27	44	Oriolus oriolus	1	1				24	Dendrocopus major		45	Coccothraustes coccothraustes		44	Oriolus oriolus		880	Oriolus oriolus
881	10	27	44	Fringilla coelebs	1	14				24	Emberiza calandra		45	Turdus philomelos		44	Fringilla coelebs		881	Fringilla coelebs
882	10	28	45	Columba oenas	1	8				24	Emberiza citrinella		45	Turdus merula		45	Columba oenas		882	Columba oenas
883	10	28	45	Cuculus canorus	1	1				24	Falco tinnunculus		45	Ficedula albicollis		45	Cuculus canorus		883	Cuculus canorus
884	10	28	45	Dendrocopos major	4	5				24	Fringilla coelebs		45	Sylvia atricapilla		45	Dendrocopos major		884	Dendrocopos major
885	10	28	45	Dendrocopos minor	1	1				24	Hirundo rustica		45	Fringilla coelebs		45	Dendrocopos minor		885	Dendrocopos minor
886	10	28	45	Picoides tridactylus	1	1				24	Chloris chloris		45	Phoenicurus ochruros		45	Picoides tridactylus		886	Picoides tridactylus
887	10	28	45	Troglodytes troglodytes	1	10				24	Lanius collurio		45	Garrulus glandarius		45	Troglodytes troglodytes		887	Troglodytes troglodytes
888	10	28	45	Erithacus rubecula	1	19				24	Parus coeruleus		45	Troglodytes troglodytes		45	Erithacus rubecula		888	Erithacus rubecula
889	10	28	45	Turdus merula	4	6				24	Parus major		45	Parus major		45	Turdus merula		889	Turdus merula
890	10	28	45	Sylvia atricapilla	1	7				24	Passer montanus		45	Cyanistes caeruleus		45	Sylvia atricapilla		890	Sylvia atricapilla
891	10	28	45	Phylloscopus sibilatrix	1	14				24	Perdix perdix		45	Sturnus vulgaris		45	Phylloscopus sibilatrix		891	Phylloscopus sibilatrix
892	10	28	45	Phylloscopus collybita	1	1				24	Phasianus colchicus		45	Oriolus oriolus		45	Phylloscopus collybita		892	Phylloscopus collybita
893	10	28	45	Regulus regulus	1	3				24	Pica pica		46	Columba palumbus		45	Regulus regulus		893	Regulus regulus
894	10	28	45	Regulus ignicapilla	1	4				24	Picus viridis		46	Strix aluco		45	Regulus ignicapilla		894	Regulus ignicapilla
895	10	28	45	Ficedula parva	1	1				24	Saxicola rubetra		46	Dryocopus martius)		45	Ficedula parva		895	Ficedula parva
896	10	28	45	Periparus ater	4	2				24	Streptopelia decaocto		46	Dendrocopos medius		45	Periparus ater		896	Periparus ater
897	10	28	45	Sitta europaea	4	1				24	Sylvia communis		46	Dendrocopos major		45	Sitta europaea		897	Sitta europaea
898	10	28	45	Certhia familiaris	1	8				24	Sylvia curruca		46	Picus canus		45	Certhia familiaris		898	Certhia familiaris
899	10	28	45	Oriolus oriolus	1	4				24	Turdus merula		46	Phylloscopus collybita		45	Oriolus oriolus		899	Oriolus oriolus
900	10	28	45	Fringilla coelebs	1	23				24	Turdus pilaris		46	Erithacus rubecula		45	Fringilla coelebs		900	Fringilla coelebs
901	10	29	46	Columba oenas	1	1				24	Circus cyaneus		46	Coccothraustes coccothraustes		46	Columba oenas		901	Columba oenas
902	10	29	46	Cuculus canorus	1	1				24	Coturnix coturnix		46	Turdus philomelos		46	Cuculus canorus		902	Cuculus canorus
903	10	29	46	Dryocopus martius	1	1				24	Vanellus vanellus		46	Turdus merula		46	Dryocopus martius		903	Dryocopus martius
904	10	29	46	Dendrocopos major	1	3				24	Columba palumbus		46	Ficedula albicollis		46	Dendrocopos major		904	Dendrocopos major
905	10	29	46	Picoides tridactylus	1	1				24	Tyto alba		46	Sylvia atricapilla		46	Picoides tridactylus		905	Picoides tridactylus
906	10	29	46	Troglodytes troglodytes	1	8				24	Asio otus		46	Fringilla coelebs		46	Troglodytes troglodytes		906	Troglodytes troglodytes
907	10	29	46	Erithacus rubecula	1	6				24	Apus apus		46	Phoenicurus ochruros		46	Erithacus rubecula		907	Erithacus rubecula
908	10	29	46	Turdus merula	1	2				24	Sylvia borin		46	Garrulus glandarius		46	Turdus merula		908	Turdus merula
909	10	29	46	Sylvia atricapilla	1	4				24	Luscinia megarhynchos		46	Troglodytes troglodytes		46	Sylvia atricapilla		909	Sylvia atricapilla
910	10	29	46	Phylloscopus sibilatrix	1	4				24	Serinus canaria		46	Parus major		46	Phylloscopus sibilatrix		910	Phylloscopus sibilatrix
911	10	29	46	Regulus regulus	1	2				24	Emberiza hortulana		46	Cyanistes caeruleus		46	Regulus regulus		911	Regulus regulus
912	10	29	46	Regulus ignicapilla	1	4				24	Motacilla alba		46	Sturnus vulgaris		46	Regulus ignicapilla		912	Regulus ignicapilla
913	10	29	46	Ficedula parva	1	1				24	Sturnus vulgaris		46	Oriolus oriolus		46	Ficedula parva		913	Ficedula parva
914	10	29	46	Periparus ater	4	1				24	Oriolus oriolus		46	Certhia familiaris		46	Periparus ater		914	Periparus ater
915	10	29	46	Certhia familiaris	1	3				24	Corvus frugilegus		47	Columba palumbus		46	Certhia familiaris		915	Certhia familiaris
916	10	29	46	Fringilla coelebs	1	13				24	Corvus corone		47	Cuculus canorus		46	Fringilla coelebs		916	Fringilla coelebs
917	10	29	46	Loxia curvirostra	4	1				25	Actitis hypoleucos		47	Dryocopus martius)		46	Loxia curvirostra		917	Loxia curvirostra
918	10	30	47	Columba oenas	1	3				25	Charadrius dubius		47	Dendrocopos medius		47	Columba oenas		918	Columba oenas
919	10	30	47	Cuculus canorus	1	2				25	Alcedo atthis		47	Dendrocopos major		47	Cuculus canorus		919	Cuculus canorus
920	10	30	47	Dryocopus martius	1	1				25	Anas platyrhynchos		47	Sitta europaea		47	Dryocopus martius		920	Dryocopus martius
921	10	30	47	Dendrocopos major	1	1				25	Anas strepera		47	Phylloscopus sibilatrix		47	Dendrocopos major		921	Dendrocopos major
922	10	30	47	Troglodytes troglodytes	1	7				25	Mergus merganser		47	Phylloscopus collybita		47	Troglodytes troglodytes		922	Troglodytes troglodytes
923	10	30	47	Erithacus rubecula	1	8				25	Phalacrocorax carbo		47	Erithacus rubecula		47	Erithacus rubecula		923	Erithacus rubecula
924	10	30	47	Turdus merula	4	2				25	Ardea cinerea		47	Coccothraustes coccothraustes		47	Turdus merula		924	Turdus merula
925	10	30	47	Sylvia atricapilla	1	10				25	Ciconia ciconia		47	Turdus philomelos		47	Sylvia atricapilla		925	Sylvia atricapilla
926	10	30	47	Phylloscopus sibilatrix	1	7				25	Ciconia nigra		47	Turdus merula		47	Phylloscopus sibilatrix		926	Phylloscopus sibilatrix
927	10	30	47	Phylloscopus collybita	1	1				25	Tachybaptus ruficollis		47	Ficedula albicollis		47	Phylloscopus collybita		927	Phylloscopus collybita
928	10	30	47	Regulus regulus	1	3				25	Tringa ochropus		47	Sylvia atricapilla		47	Regulus regulus		928	Regulus regulus
929	10	30	47	Regulus ignicapilla	1	2				25	Chroicocephalus ridibundus		47	Fringilla coelebs		47	Regulus ignicapilla		929	Regulus ignicapilla
930	10	30	47	Ficedula parva	1	2				25	Sterna hirundo		47	Phoenicurus ochruros		47	Ficedula parva		930	Ficedula parva
931	10	30	47	Certhia familiaris	1	2				25	Apus apus		47	Garrulus glandarius		47	Certhia familiaris		931	Certhia familiaris
932	10	30	47	Fringilla coelebs	1	19				25	Dryocopus martius		47	Troglodytes troglodytes		47	Fringilla coelebs		932	Fringilla coelebs
933	10	27	48	Columba palumbus	1	1				25	Picus viridis		47	Parus major		48	Columba palumbus		933	Columba palumbus
934	10	27	48	Columba oenas	1	2				25	Dendrocopos major		47	Cyanistes caeruleus		48	Columba oenas		934	Columba oenas
935	10	27	48	Dryocopus martius	1	2				25	Dendrocopos medius		47	Sturnus vulgaris		48	Dryocopus martius		935	Dryocopus martius
936	10	27	48	Dendrocopos major	4	1				25	Jynx torquilla		47	Oriolus oriolus		48	Dendrocopos major		936	Dendrocopos major
937	10	27	48	Picoides tridactylus	1	1				25	Hirundo rustica		48	Columba palumbus		48	Picoides tridactylus		937	Picoides tridactylus
938	10	27	48	Troglodytes troglodytes	1	15				25	Riparia riparia		48	Dendrocopos major		48	Troglodytes troglodytes		938	Troglodytes troglodytes
939	10	27	48	Erithacus rubecula	1	9				25	Delichon urbicum		48	Phylloscopus collybita		48	Erithacus rubecula		939	Erithacus rubecula
940	10	27	48	Turdus merula	1	1				25	Locustella fluviatilis		48	Erithacus rubecula		48	Turdus merula		940	Turdus merula
941	10	27	48	Turdus philomelos	1	3				25	Locustella naevia		48	Coccothraustes coccothraustes		48	Turdus philomelos		941	Turdus philomelos
942	10	27	48	Turdus viscivorus	4	1				25	Acrocephalus palustris		48	Turdus viscivorus		48	Turdus viscivorus		942	Turdus viscivorus
943	10	27	48	Sylvia atricapilla	1	4				25	Phylloscopus collybita		48	Turdus philomelos		48	Sylvia atricapilla		943	Sylvia atricapilla
944	10	27	48	Phylloscopus sibilatrix	1	2				25	Phylloscopus trochilus		48	Turdus merula		48	Phylloscopus sibilatrix		944	Phylloscopus sibilatrix
945	10	27	48	Phylloscopus collybita	1	3				25	Sylvia atricapilla		48	Ficedula albicollis		48	Phylloscopus collybita		945	Phylloscopus collybita
946	10	27	48	Regulus regulus	1	4				25	Sylvia communis		48	Sylvia atricapilla		48	Regulus regulus		946	Regulus regulus
947	10	27	48	Regulus ignicapilla	1	4				25	Hippolais icterina		48	Fringilla coelebs		48	Regulus ignicapilla		947	Regulus ignicapilla
948	10	27	48	Periparus ater	4	2				25	Motacilla alba		48	Phoenicurus ochruros		48	Periparus ater		948	Periparus ater
949	10	27	48	Sitta europaea	4	2				25	Motacilla cinerea		48	Garrulus glandarius		48	Sitta europaea		949	Sitta europaea
950	10	27	48	Certhia familiaris	1	1				25	Oriolus oriolus		48	Troglodytes troglodytes		48	Certhia familiaris		950	Certhia familiaris
951	10	27	48	Fringilla coelebs	1	22				25	Lanius collurio		48	Parus major		48	Fringilla coelebs		951	Fringilla coelebs
952	10	28	49	Columba palumbus	1	1				25	Garrulus glandarius		48	Cyanistes caeruleus		49	Columba palumbus		952	Columba palumbus
953	10	28	49	Columba oenas	1	2				25	Corvus corax		48	Sturnus vulgaris		49	Columba oenas		953	Columba oenas
954	10	28	49	Dryocopus martius	4	3				25	Regulus regulus		48	Oriolus oriolus		49	Dryocopus martius		954	Dryocopus martius
955	10	28	49	Dendrocopos major	1	2				25	Remiz pendulinus		48	Passer domesticus		49	Dendrocopos major		955	Dendrocopos major
956	10	28	49	Troglodytes troglodytes	1	16				25	Cyanistes caeruleus		49	Circus aeruginosus		49	Troglodytes troglodytes		956	Troglodytes troglodytes
957	10	28	49	Erithacus rubecula	1	13				25	Parus major		49	Columba palumbus		49	Erithacus rubecula		957	Erithacus rubecula
958	10	28	49	Turdus merula	1	1				25	Poecile palustris		49	Dendrocopos major		49	Turdus merula		958	Turdus merula
959	10	28	49	Turdus philomelos	1	4				25	Sitta europaea		49	Bombycilla garrulus		49	Turdus philomelos		959	Turdus philomelos
960	10	28	49	Sylvia atricapilla	1	7				25	Certhia brachydactyla		49	Phylloscopus collybita		49	Sylvia atricapilla		960	Sylvia atricapilla
961	10	28	49	Phylloscopus sibilatrix	1	4				25	Certhia familiaris		49	Erithacus rubecula		49	Phylloscopus sibilatrix		961	Phylloscopus sibilatrix
962	10	28	49	Regulus regulus	1	5				25	Troglodytes troglodytes		49	Coccothraustes coccothraustes		49	Regulus regulus		962	Regulus regulus
963	10	28	49	Regulus ignicapilla	1	2				25	Sturnus vulgaris		49	Turdus viscivorus		49	Regulus ignicapilla		963	Regulus ignicapilla
964	10	28	49	Ficedula parva	1	1				25	Turdus merula		49	Turdus philomelos		49	Ficedula parva		964	Ficedula parva
965	10	28	49	Lophophanes cristatus	4	1				25	Turdus philomelos		49	Turdus merula		49	Lophophanes cristatus		965	Lophophanes cristatus
966	10	28	49	Periparus ater	4	1				25	Turdus viscivorus		49	Ficedula albicollis		49	Periparus ater		966	Periparus ater
967	10	28	49	Sitta europaea	4	5				25	Erithacus rubecula		49	Sylvia atricapilla		49	Sitta europaea		967	Sitta europaea
968	10	28	49	Certhia familiaris	4	1				25	Saxicola torquatus		49	Fringilla coelebs		49	Certhia familiaris		968	Certhia familiaris
969	10	28	49	Fringilla coelebs	1	23				25	Ficedula albicollis		49	Phoenicurus ochruros		49	Fringilla coelebs		969	Fringilla coelebs
970	10	29	50	Ciconia nigra	1	1				25	Muscicapa striata		49	Garrulus glandarius		50	Ciconia nigra		970	Ciconia nigra
971	10	29	50	Columba oenas	1	1				25	Prunella modularis		49	Troglodytes troglodytes		50	Columba oenas		971	Columba oenas
972	10	29	50	Troglodytes troglodytes	1	7				25	Passer montanus		49	Parus major		50	Troglodytes troglodytes		972	Troglodytes troglodytes
973	10	29	50	Erithacus rubecula	1	5				25	Anthus trivialis		49	Cyanistes caeruleus		50	Erithacus rubecula		973	Erithacus rubecula
974	10	29	50	Turdus merula	1	2				25	Fringilla coelebs		49	Sturnus vulgaris		50	Turdus merula		974	Turdus merula
975	10	29	50	Sylvia atricapilla	1	4				25	Serinus serinus		49	Oriolus oriolus		50	Sylvia atricapilla		975	Sylvia atricapilla
976	10	29	50	Phylloscopus sibilatrix	1	2				25	Carduelis chloris		49	Carduelis carduelis		50	Phylloscopus sibilatrix		976	Phylloscopus sibilatrix
977	10	29	50	Regulus regulus	1	1				25	Carduelis carduelis		49	Parus palustris		50	Regulus regulus		977	Regulus regulus
978	10	29	50	Regulus ignicapilla	1	2				25	Coccothraustes coccothraustes		50	Columba palumbus		50	Regulus ignicapilla		978	Regulus ignicapilla
979	10	29	50	Periparus ater	4	2				25	Emberiza citrinella		50	Dendrocopos medius		50	Periparus ater		979	Periparus ater
980	10	29	50	Garrulus glandarius	4	2				26	Buteo buteo		50	Dendrocopos major		50	Garrulus glandarius		980	Garrulus glandarius
981	10	29	50	Fringilla coelebs	1	14				26	Haliaeetus albicilla		50	Phylloscopus sibilatrix		50	Fringilla coelebs		981	Fringilla coelebs
982	10	30	51	Columba oenas	1	3				26	Alcedo atthis		50	Phylloscopus collybita		51	Columba oenas		982	Columba oenas
983	10	30	51	Picus canus	1	1				26	Scolopax rusticola		50	Erithacus rubecula		51	Picus canus		983	Picus canus
984	10	30	51	Troglodytes troglodytes	1	6				26	Motacilla cinerea		50	Coccothraustes coccothraustes		51	Troglodytes troglodytes		984	Troglodytes troglodytes
985	10	30	51	Erithacus rubecula	1	16				26	Motacilla alba		50	Turdus philomelos		51	Erithacus rubecula		985	Erithacus rubecula
986	10	30	51	Turdus viscivorus	1	1				26	Troglodytes troglodytes		50	Turdus merula		51	Turdus viscivorus		986	Turdus viscivorus
987	10	30	51	Sylvia atricapilla	1	3				26	Cinclus cinclus		50	Ficedula albicollis		51	Sylvia atricapilla		987	Sylvia atricapilla
988	10	30	51	Regulus regulus	1	2				26	Turdus pilaris		50	Sylvia atricapilla		51	Regulus regulus		988	Regulus regulus
989	10	30	51	Ficedula parva	1	1				26	Turdus merula		50	Fringilla coelebs		51	Ficedula parva		989	Ficedula parva
990	10	30	51	Poecile palustris	4	2				26	Parus major		50	Phoenicurus ochruros		51	Poecile palustris		990	Poecile palustris
991	10	30	51	Sitta europaea	4	4				26	Cyanistes caeruleus		50	Garrulus glandarius		51	Sitta europaea		991	Sitta europaea
992	10	30	51	Garrulus glandarius	4	1				26	Periparus ater		50	Troglodytes troglodytes		51	Garrulus glandarius		992	Garrulus glandarius
993	10	30	51	Fringilla coelebs	1	23				26	Corvus corax		50	Parus major		51	Fringilla coelebs		993	Fringilla coelebs
994	10	30	51	Spinus spinus	4	1				26	Emberiza citrinella		50	Cyanistes caeruleus		51	Spinus spinus		994	Spinus spinus
995	10	27	52	Columba palumbus	1	1				26	Carduelis carduelis		50	Sturnus vulgaris		52	Columba palumbus		995	Columba palumbus
996	10	27	52	Columba oenas	1	3				26	Lanius collurio		50	Oriolus oriolus		52	Columba oenas		996	Columba oenas
997	10	27	52	Cuculus canorus	1	1				27	Podiceps cristatus		51	Columba palumbus		52	Cuculus canorus		997	Cuculus canorus
998	10	27	52	Dryocopus martius	1	1				27	Podiceps griseigena		51	Apus apus		52	Dryocopus martius		998	Dryocopus martius
999	10	27	52	Dendrocopos major	1	2				27	Podiceps nigricollis		51	Dendrocopos major		52	Dendrocopos major		999	Dendrocopos major
1000	10	27	52	Troglodytes troglodytes	1	12				27	Tachybaptus ruficollis		51	Picus canus		52	Troglodytes troglodytes		1000	Troglodytes troglodytes
1001	10	27	52	Erithacus rubecula	1	4				27	Phalacrocorax carbo		51	Phylloscopus collybita		52	Erithacus rubecula		1001	Erithacus rubecula
1002	10	27	52	Phoenicurus phoenicurus	1	1				27	Ardea cinerea		51	Erithacus rubecula		52	Phoenicurus phoenicurus		1002	Phoenicurus phoenicurus
1003	10	27	52	Turdus merula	1	6				27	Ciconia ciconia		51	Coccothraustes coccothraustes		52	Turdus merula		1003	Turdus merula
1004	10	27	52	Sylvia atricapilla	1	5				27	Ciconia nigra		51	Turdus philomelos		52	Sylvia atricapilla		1004	Sylvia atricapilla
1005	10	27	52	Phylloscopus sibilatrix	1	12				27	Cygnus olor		51	Turdus merula		52	Phylloscopus sibilatrix		1005	Phylloscopus sibilatrix
1006	10	27	52	Phylloscopus collybita	1	2				27	Anser anser		51	Ficedula albicollis		52	Phylloscopus collybita		1006	Phylloscopus collybita
1007	10	27	52	Regulus regulus	1	4				27	Branta canadensis		51	Sylvia atricapilla		52	Regulus regulus		1007	Regulus regulus
1008	10	27	52	Regulus ignicapilla	1	7				27	Tadorna ferruginea		51	Fringilla coelebs		52	Regulus ignicapilla		1008	Regulus ignicapilla
1009	10	27	52	Ficedula parva	1	1				27	Anas platyrhynchos		51	Phoenicurus ochruros		52	Ficedula parva		1009	Ficedula parva
1010	10	27	52	Poecile palustris	1	1				27	Anas strepera		51	Garrulus glandarius		52	Poecile palustris		1010	Poecile palustris
1011	10	27	52	Lophophanes cristatus	1	1				27	Anas querquedula		51	Troglodytes troglodytes		52	Lophophanes cristatus		1011	Lophophanes cristatus
1012	10	27	52	Periparus ater	4	4				27	Anas crecca		51	Parus major		52	Periparus ater		1012	Periparus ater
1013	10	27	52	Sitta europaea	4	3				27	Anas penelope		51	Cyanistes caeruleus		52	Sitta europaea		1013	Sitta europaea
1014	10	27	52	Fringilla coelebs	1	27				27	Anas acuta		51	Sturnus vulgaris		52	Fringilla coelebs		1014	Fringilla coelebs
1015	10	27	52	Spinus spinus	4	1				27	Anas clypeata		51	Oriolus oriolus		52	Spinus spinus		1015	Spinus spinus
1016	10	27	52	Coccothraustes coccothraustes	4	1				27	Aix galericulata		52	Columba palumbus		52	Coccothraustes coccothraustes		1016	Coccothraustes coccothraustes
1017	10	28	53	Columba palumbus	1	2				27	Netta rufina		52	Dryocopus martius)		53	Columba palumbus		1017	Columba palumbus
1018	10	28	53	Columba oenas	1	5				27	Aythya ferina		52	Dendrocopos major		53	Columba oenas		1018	Columba oenas
1019	10	28	53	Dendrocopos major	1	2				27	Aythya fuligula		52	Picus viridis		53	Dendrocopos major		1019	Dendrocopos major
1020	10	28	53	Picoides tridactylus	1	1				27	Aythya marila		52	Phylloscopus collybita		53	Picoides tridactylus		1020	Picoides tridactylus
1021	10	28	53	Troglodytes troglodytes	1	11				27	Aythya nyroca		52	Erithacus rubecula		53	Troglodytes troglodytes		1021	Troglodytes troglodytes
1022	10	28	53	Erithacus rubecula	1	6				27	Bucephala clangula		52	Coccothraustes coccothraustes		53	Erithacus rubecula		1022	Erithacus rubecula
1023	10	28	53	Turdus merula	1	3				27	Mergus merganser		52	Turdus philomelos		53	Turdus merula		1023	Turdus merula
1024	10	28	53	Sylvia atricapilla	1	2				27	Mergus serrator		52	Turdus merula		53	Sylvia atricapilla		1024	Sylvia atricapilla
1025	10	28	53	Phylloscopus sibilatrix	1	13				27	Milvus milvus		52	Ficedula albicollis		53	Phylloscopus sibilatrix		1025	Phylloscopus sibilatrix
1026	10	28	53	Phylloscopus collybita	1	1				27	Milvus migrans		52	Sylvia atricapilla		53	Phylloscopus collybita		1026	Phylloscopus collybita
1027	10	28	53	Regulus regulus	1	2				27	Haliaeetus albicilla		52	Fringilla coelebs		53	Regulus regulus		1027	Regulus regulus
1028	10	28	53	Regulus ignicapilla	1	1				27	Pernis apivorus		52	Phoenicurus ochruros		53	Regulus ignicapilla		1028	Regulus ignicapilla
1029	10	28	53	Periparus ater	4	6				27	Accipiter nisus		52	Garrulus glandarius		53	Periparus ater		1029	Periparus ater
1030	10	28	53	Parus major	1	2				27	Accipiter gentilis		52	Troglodytes troglodytes		53	Parus major		1030	Parus major
1031	10	28	53	Sitta europaea	4	6				27	Buteo buteo		52	Parus major		53	Sitta europaea		1031	Sitta europaea
1032	10	28	53	Certhia familiaris	1	3				27	Aquila pomarina		52	Cyanistes caeruleus		53	Certhia familiaris		1032	Certhia familiaris
1033	10	28	53	Fringilla coelebs	1	20				27	Circus cyaneus		52	Sturnus vulgaris		53	Fringilla coelebs		1033	Fringilla coelebs
1034	10	28	53	Coccothraustes coccothraustes	1	1				27	Circus aeruginosus		52	Oriolus oriolus		53	Coccothraustes coccothraustes		1034	Coccothraustes coccothraustes
1035	10	29	54	Ciconia nigra	1	1				27	Falco peregrinus		52	Parus palustris		54	Ciconia nigra		1035	Ciconia nigra
1036	10	29	54	Columba palumbus	4	1				27	Falco subbuteo		53	Columba palumbus		54	Columba palumbus		1036	Columba palumbus
1037	10	29	54	Columba oenas	4	3				27	Falco columbarius		53	Dendrocopos major		54	Columba oenas		1037	Columba oenas
1038	10	29	54	Cuculus canorus	1	1				27	Falco tinnunculus		53	Phylloscopus collybita		54	Cuculus canorus		1038	Cuculus canorus
1039	10	29	54	Picoides tridactylus	1	1				27	Pandion haliaetus		53	Erithacus rubecula		54	Picoides tridactylus		1039	Picoides tridactylus
1040	10	29	54	Troglodytes troglodytes	1	6				27	Tetrao urogallus		53	Coccothraustes coccothraustes		54	Troglodytes troglodytes		1040	Troglodytes troglodytes
1041	10	29	54	Erithacus rubecula	1	4				27	Tetrao tetrix		53	Turdus philomelos		54	Erithacus rubecula		1041	Erithacus rubecula
1042	10	29	54	Turdus merula	1	4				27	Bonasa bonasia		53	Turdus merula		54	Turdus merula		1042	Turdus merula
1043	10	29	54	Turdus philomelos	1	1				27	Perdix perdix		53	Ficedula albicollis		54	Turdus philomelos		1043	Turdus philomelos
1044	10	29	54	Turdus viscivorus	4	1				27	Coturnix coturnix		53	Sylvia atricapilla		54	Turdus viscivorus		1044	Turdus viscivorus
1045	10	29	54	Sylvia atricapilla	1	3				27	Phasianus colchicus		53	Fringilla coelebs		54	Sylvia atricapilla		1045	Sylvia atricapilla
1046	10	29	54	Phylloscopus sibilatrix	1	9				27	Rallus aquaticus		53	Phoenicurus ochruros		54	Phylloscopus sibilatrix		1046	Phylloscopus sibilatrix
1047	10	29	54	Regulus regulus	1	2				27	Crex crex		53	Garrulus glandarius		54	Regulus regulus		1047	Regulus regulus
1048	10	29	54	Regulus ignicapilla	1	6				27	Gallinula chloropus		53	Troglodytes troglodytes		54	Regulus ignicapilla		1048	Regulus ignicapilla
1049	10	29	54	Ficedula parva	1	1				27	Fulica atra		53	Parus major		54	Ficedula parva		1049	Ficedula parva
1050	10	29	54	Poecile palustris	4	1				27	Vanellus vanellus		53	Cyanistes caeruleus		54	Poecile palustris		1050	Poecile palustris
1051	10	29	54	Periparus ater	4	3				27	Pluvialis apricaria		53	Sturnus vulgaris		54	Periparus ater		1051	Periparus ater
1052	10	29	54	Cyanistes caeruleus	4	1				27	Charadrius dubius		53	Oriolus oriolus		54	Cyanistes caeruleus		1052	Cyanistes caeruleus
1053	10	29	54	Sitta europaea	4	4				27	Charadrius morinellus		54	Columba palumbus		54	Sitta europaea		1053	Sitta europaea
1054	10	29	54	Garrulus glandarius	4	2				27	Philomachus pugnax		54	Strix aluco		54	Garrulus glandarius		1054	Garrulus glandarius
1055	10	29	54	Fringilla coelebs	1	23				27	Actitis hypoleucos		54	Dendrocopos medius		54	Fringilla coelebs		1055	Fringilla coelebs
1056	10	29	54	Coccothraustes coccothraustes	4	1				27	Tringa glareola		54	Dendrocopos major		54	Coccothraustes coccothraustes		1056	Coccothraustes coccothraustes
1057	10	30	55	Columba oenas	1	2				27	Tringa ochropus		54	Picus viridis		55	Columba oenas		1057	Columba oenas
1058	10	30	55	Cuculus canorus	1	1				27	Tringa nebularia		54	Phylloscopus collybita		55	Cuculus canorus		1058	Cuculus canorus
1059	10	30	55	Picus canus	1	1				27	Tringa totanus		54	Erithacus rubecula		55	Picus canus		1059	Picus canus
1060	10	30	55	Dryocopus martius	1	1				27	Tringa erythropus		54	Coccothraustes coccothraustes		55	Dryocopus martius		1060	Dryocopus martius
1061	10	30	55	Dendrocopos major	1	1				27	Limosa limosa		54	Turdus philomelos		55	Dendrocopos major		1061	Dendrocopos major
1062	10	30	55	Motacilla cinerea	1	2				27	Scolopax rusticola		54	Turdus merula		55	Motacilla cinerea		1062	Motacilla cinerea
1063	10	30	55	Troglodytes troglodytes	1	9				27	Gallinago gallinago		54	Ficedula albicollis		55	Troglodytes troglodytes		1063	Troglodytes troglodytes
1064	10	30	55	Erithacus rubecula	1	7				27	Larus ridibundus		54	Sylvia atricapilla		55	Erithacus rubecula		1064	Erithacus rubecula
1065	10	30	55	Turdus merula	1	4				27	Chlidonias niger		54	Fringilla coelebs		55	Turdus merula		1065	Turdus merula
1066	10	30	55	Turdus philomelos	1	1				27	Sterna hirundo		54	Phoenicurus ochruros		55	Turdus philomelos		1066	Turdus philomelos
1067	10	30	55	Sylvia atricapilla	1	5				27	Columba palumbus		54	Garrulus glandarius		55	Sylvia atricapilla		1067	Sylvia atricapilla
1068	10	30	55	Phylloscopus sibilatrix	1	16				27	Columba oenas		54	Troglodytes troglodytes		55	Phylloscopus sibilatrix		1068	Phylloscopus sibilatrix
1069	10	30	55	Regulus regulus	1	2				27	Columba livia		54	Parus major		55	Regulus regulus		1069	Regulus regulus
1070	10	30	55	Regulus ignicapilla	1	3				27	Streptopelia turtur		54	Cyanistes caeruleus		55	Regulus ignicapilla		1070	Regulus ignicapilla
1071	10	30	55	Ficedula parva	1	2				27	Streptopelia decaocto		54	Sturnus vulgaris		55	Ficedula parva		1071	Ficedula parva
1072	10	30	55	Parus major	1	3				27	Cuculus canorus		54	Oriolus oriolus		55	Parus major		1072	Parus major
1073	10	30	55	Sitta europaea	4	2				27	Bubo bubo		55	Columba palumbus		55	Sitta europaea		1073	Sitta europaea
1074	10	30	55	Certhia familiaris	1	2				27	Glaucidium passerinum		55	Dendrocopos major		55	Certhia familiaris		1074	Certhia familiaris
1075	10	30	55	Fringilla coelebs	1	30				27	Strix aluco		55	Phylloscopus collybita		55	Fringilla coelebs		1075	Fringilla coelebs
1076	10	27	56	Cuculus canorus	1	1				27	Asio otus		55	Erithacus rubecula		56	Cuculus canorus		1076	Cuculus canorus
1077	10	27	56	Picoides tridactylus	1	1				27	Aegolius funereus		55	Coccothraustes coccothraustes		56	Picoides tridactylus		1077	Picoides tridactylus
1078	10	27	56	Troglodytes troglodytes	1	7				27	Caprimulgus europaeus		55	Turdus philomelos		56	Troglodytes troglodytes		1078	Troglodytes troglodytes
1079	10	27	56	Erithacus rubecula	1	8				27	Apus apus		55	Turdus merula		56	Erithacus rubecula		1079	Erithacus rubecula
1080	10	27	56	Phoenicurus phoenicurus	1	1				27	Alcedo atthis		55	Ficedula albicollis		56	Phoenicurus phoenicurus		1080	Phoenicurus phoenicurus
1081	10	27	56	Turdus merula	1	6				27	Upupa epops		55	Sylvia atricapilla		56	Turdus merula		1081	Turdus merula
1082	10	27	56	Sylvia atricapilla	1	13				27	Jynx torquilla		55	Fringilla coelebs		56	Sylvia atricapilla		1082	Sylvia atricapilla
1083	10	27	56	Phylloscopus sibilatrix	1	5				27	Picus canus		55	Phoenicurus ochruros		56	Phylloscopus sibilatrix		1083	Phylloscopus sibilatrix
1084	10	27	56	Regulus regulus	1	4				27	Picus viridis		55	Garrulus glandarius		56	Regulus regulus		1084	Regulus regulus
1085	10	27	56	Regulus ignicapilla	1	3				27	Dryocopus martius		55	Troglodytes troglodytes		56	Regulus ignicapilla		1085	Regulus ignicapilla
1086	10	27	56	Poecile palustris	1	1				27	Dendrocopos major		55	Parus major		56	Poecile palustris		1086	Poecile palustris
1087	10	27	56	Lophophanes cristatus	1	1				27	Dendrocopos medius		55	Cyanistes caeruleus		56	Lophophanes cristatus		1087	Lophophanes cristatus
1088	10	27	56	Periparus ater	1	1				27	Dendrocopos minor		55	Sturnus vulgaris		56	Periparus ater		1088	Periparus ater
1089	10	27	56	Sitta europaea	4	2				27	Galerida cristata		55	Oriolus oriolus		56	Sitta europaea		1089	Sitta europaea
1090	10	27	56	Certhia familiaris	1	2				27	Lullula arborea		56	Columba palumbus		56	Certhia familiaris		1090	Certhia familiaris
1091	10	27	56	Fringilla coelebs	1	16				27	Alauda arvensis		56	Cuculus canorus		56	Fringilla coelebs		1091	Fringilla coelebs
1092	10	28	57	Cuculus canorus	1	1				27	Riparia riparia		56	Dendrocopos major		57	Cuculus canorus		1092	Cuculus canorus
1093	10	28	57	Dendrocopos major	1	1				27	Hirundo rustica		56	Phylloscopus sibilatrix		57	Dendrocopos major		1093	Dendrocopos major
1094	10	28	57	Troglodytes troglodytes	1	11				27	Delichon urbica		56	Phylloscopus collybita		57	Troglodytes troglodytes		1094	Troglodytes troglodytes
1095	10	28	57	Erithacus rubecula	1	7				27	Anthus trivialis		56	Erithacus rubecula		57	Erithacus rubecula		1095	Erithacus rubecula
1096	10	28	57	Turdus merula	1	10				27	Anthus pratensis		56	Coccothraustes coccothraustes		57	Turdus merula		1096	Turdus merula
1097	10	28	57	Turdus viscivorus	1	2				27	Anthus spinoletta		56	Turdus philomelos		57	Turdus viscivorus		1097	Turdus viscivorus
1098	10	28	57	Sylvia atricapilla	1	4				27	Motacilla flava		56	Turdus merula		57	Sylvia atricapilla		1098	Sylvia atricapilla
1099	10	28	57	Phylloscopus sibilatrix	1	10				27	Motacilla citreola		56	Ficedula albicollis		57	Phylloscopus sibilatrix		1099	Phylloscopus sibilatrix
1100	10	28	57	Phylloscopus collybita	1	2				27	Motacilla cinerea		56	Aegithalos caudatus		57	Phylloscopus collybita		1100	Phylloscopus collybita
1101	10	28	57	Regulus regulus	1	4				27	Motacilla alba		56	Sylvia atricapilla		57	Regulus regulus		1101	Regulus regulus
1102	10	28	57	Regulus ignicapilla	1	5				27	Cinclus cinclus		56	Fringilla coelebs		57	Regulus ignicapilla		1102	Regulus ignicapilla
1103	10	28	57	Periparus ater	1	6				27	Troglodytes troglodytes		56	Phoenicurus ochruros		57	Periparus ater		1103	Periparus ater
1104	10	28	57	Sitta europaea	1	4				27	Prunella modularis		56	Hippolais icterina		57	Sitta europaea		1104	Sitta europaea
1105	10	28	57	Certhia familiaris	1	2				27	Prunella collaris		56	Garrulus glandarius		57	Certhia familiaris		1105	Certhia familiaris
1106	10	28	57	Fringilla coelebs	1	28				27	Erithacus rubecula		56	Troglodytes troglodytes		57	Fringilla coelebs		1106	Fringilla coelebs
1107	10	29	58	Ciconia nigra	1	1				27	Luscinia svecica		56	Parus major		58	Ciconia nigra		1107	Ciconia nigra
1108	10	29	58	Columba oenas	1	1				27	Phoenicurus ochruros		56	Cyanistes caeruleus		58	Columba oenas		1108	Columba oenas
1109	10	29	58	Troglodytes troglodytes	1	4				27	Phoenicurus phoenicurus		56	Sturnus vulgaris		58	Troglodytes troglodytes		1109	Troglodytes troglodytes
1110	10	29	58	Erithacus rubecula	1	5				27	Saxicola rubetra		56	Oriolus oriolus		58	Erithacus rubecula		1110	Erithacus rubecula
1111	10	29	58	Phoenicurus phoenicurus	1	1				27	Saxicola torquata		57	Columba palumbus		58	Phoenicurus phoenicurus		1111	Phoenicurus phoenicurus
1112	10	29	58	Turdus merula	1	5				27	Oenanthe oenanthe		57	Streptopelia decaocto		58	Turdus merula		1112	Turdus merula
1113	10	29	58	Sylvia atricapilla	1	2				27	Turdus torquatus		57	Dendrocopos major		58	Sylvia atricapilla		1113	Sylvia atricapilla
1114	10	29	58	Phylloscopus sibilatrix	1	6				27	Turdus merula		57	Phylloscopus collybita		58	Phylloscopus sibilatrix		1114	Phylloscopus sibilatrix
1115	10	29	58	Phylloscopus collybita	1	1				27	Turdus pilaris		57	Erithacus rubecula		58	Phylloscopus collybita		1115	Phylloscopus collybita
1116	10	29	58	Regulus regulus	1	1				27	Turdus philomelos		57	Coccothraustes coccothraustes		58	Regulus regulus		1116	Regulus regulus
1117	10	29	58	Regulus ignicapilla	1	3				27	Turdus iliacus		57	Turdus philomelos		58	Regulus ignicapilla		1117	Regulus ignicapilla
1118	10	29	58	Ficedula parva	1	2				27	Turdus viscivorus		57	Turdus merula		58	Ficedula parva		1118	Ficedula parva
1119	10	29	58	Periparus ater	4	1				27	Locustella naevia		57	Ficedula albicollis		58	Periparus ater		1119	Periparus ater
1120	10	29	58	Sitta europaea	4	2				27	Locustella fluviatilis		57	Sylvia atricapilla		58	Sitta europaea		1120	Sitta europaea
1121	10	29	58	Certhia familiaris	1	3				27	Acrocephalus schoenobaenus		57	Fringilla coelebs		58	Certhia familiaris		1121	Certhia familiaris
1122	10	29	58	Fringilla coelebs	1	11				27	Acrocephalus palustris		57	Phoenicurus ochruros		58	Fringilla coelebs		1122	Fringilla coelebs
1123	10	30	59	Columba oenas	1	1				27	Acrocephalus scirpaceus		57	Garrulus glandarius		59	Columba oenas		1123	Columba oenas
1124	10	30	59	Dendrocopos major	1	1				27	Acrocephalus arundinaceus		57	Troglodytes troglodytes		59	Dendrocopos major		1124	Dendrocopos major
1125	10	30	59	Troglodytes troglodytes	1	7				27	Hippolais icterina		57	Parus major		59	Troglodytes troglodytes		1125	Troglodytes troglodytes
1126	10	30	59	Erithacus rubecula	1	11				27	Sylvia nisoria		57	Cyanistes caeruleus		59	Erithacus rubecula		1126	Erithacus rubecula
1127	10	30	59	Turdus merula	1	3				27	Sylvia curruca		57	Sturnus vulgaris		59	Turdus merula		1127	Turdus merula
1128	10	30	59	Turdus philomelos	1	1				27	Sylvia communis		57	Oriolus oriolus		59	Turdus philomelos		1128	Turdus philomelos
1129	10	30	59	Turdus viscivorus	1	2				27	Sylvia borin		58	Columba palumbus		59	Turdus viscivorus		1129	Turdus viscivorus
1130	10	30	59	Sylvia atricapilla	1	3				27	Sylvia atricapilla		58	Apus apus		59	Sylvia atricapilla		1130	Sylvia atricapilla
1131	10	30	59	Phylloscopus sibilatrix	1	10				27	Phylloscopus trochiloides		58	Dendrocopos major		59	Phylloscopus sibilatrix		1131	Phylloscopus sibilatrix
1132	10	30	59	Regulus regulus	1	1				27	Phylloscopus sibilatrix		58	Sitta europaea		59	Regulus regulus		1132	Regulus regulus
1133	10	30	59	Regulus ignicapilla	1	2				27	Phylloscopus collybita		58	Phylloscopus collybita		59	Regulus ignicapilla		1133	Regulus ignicapilla
1134	10	30	59	Ficedula parva	1	1				27	Phylloscopus trochilus		58	Erithacus rubecula		59	Ficedula parva		1134	Ficedula parva
1135	10	30	59	Periparus ater	1	3				27	Regulus regulus		58	Coccothraustes coccothraustes		59	Periparus ater		1135	Periparus ater
1136	10	30	59	Sitta europaea	1	5				27	Regulus ignicapillus		58	Turdus philomelos		59	Sitta europaea		1136	Sitta europaea
1137	10	30	59	Certhia familiaris	1	1				27	Muscicapa striata		58	Turdus merula		59	Certhia familiaris		1137	Certhia familiaris
1138	10	30	59	Fringilla coelebs	1	19				27	Ficedula parva		58	Ficedula albicollis		59	Fringilla coelebs		1138	Fringilla coelebs
1139	10	27	60	Accipiter gentilis	1	1				27	Ficedula albicollis		58	Muscicapa striata		60	Accipiter gentilis		1139	Accipiter gentilis
1140	10	27	60	Dendrocopos major	1	2				27	Ficedula hypoleuca		58	Sylvia atricapilla		60	Dendrocopos major		1140	Dendrocopos major
1141	10	27	60	Troglodytes troglodytes	1	10				27	Aegithalos caudatus		58	Fringilla coelebs		60	Troglodytes troglodytes		1141	Troglodytes troglodytes
1142	10	27	60	Erithacus rubecula	1	12				27	Poecile palustris		58	Phoenicurus ochruros		60	Erithacus rubecula		1142	Erithacus rubecula
1143	10	27	60	Turdus merula	1	3				27	Poecile montanus		58	Phoenicurus phoenicurus		60	Turdus merula		1143	Turdus merula
1144	10	27	60	Turdus philomelos	1	2				27	Lophophanes cristatus		58	Garrulus glandarius		60	Turdus philomelos		1144	Turdus philomelos
1145	10	27	60	Sylvia atricapilla	1	3				27	Periparus ater		58	Troglodytes troglodytes		60	Sylvia atricapilla		1145	Sylvia atricapilla
1146	10	27	60	Phylloscopus sibilatrix	1	2				27	Cyanistes caeruleus		58	Parus major		60	Phylloscopus sibilatrix		1146	Phylloscopus sibilatrix
1147	10	27	60	Phylloscopus collybita	1	1				27	Parus major		58	Cyanistes caeruleus		60	Phylloscopus collybita		1147	Phylloscopus collybita
1148	10	27	60	Regulus regulus	1	3				27	Sitta europaea		58	Sturnus vulgaris		60	Regulus regulus		1148	Regulus regulus
1149	10	27	60	Regulus ignicapilla	1	2				27	Certhia familiaris		58	Oriolus oriolus		60	Regulus ignicapilla		1149	Regulus ignicapilla
1150	10	27	60	Ficedula parva	1	1				27	Certhia brachydactyla		59	Columba palumbus		60	Ficedula parva		1150	Ficedula parva
1151	10	27	60	Poecile palustris	1	1				27	Remiz pendulinus		59	Dendrocopos major		60	Poecile palustris		1151	Poecile palustris
1152	10	27	60	Periparus ater	1	3				27	Oriolus oriolus		59	Picus viridis		60	Periparus ater		1152	Periparus ater
1153	10	27	60	Sitta europaea	1	2				27	Lanius collurio		59	Sitta europaea		60	Sitta europaea		1153	Sitta europaea
1154	10	27	60	Fringilla coelebs	1	19				27	Lanius excubitor		59	Phylloscopus collybita		60	Fringilla coelebs		1154	Fringilla coelebs
1155	10	27	60	Pyrrhula pyrrhula	1	1				27	Garrulus glandarius		59	Erithacus rubecula		60	Pyrrhula pyrrhula		1155	Pyrrhula pyrrhula
1156	10	28	61	Dendrocopos major	1	1				27	Pica pica		59	Coccothraustes coccothraustes		61	Dendrocopos major		1156	Dendrocopos major
1157	10	28	61	Troglodytes troglodytes	1	15				27	Nucifraga caryocatactes		59	Turdus philomelos		61	Troglodytes troglodytes		1157	Troglodytes troglodytes
1158	10	28	61	Erithacus rubecula	1	16				27	Corvus monedula		59	Turdus merula		61	Erithacus rubecula		1158	Erithacus rubecula
1159	10	28	61	Turdus merula	1	5				27	Corvus frugilegus		59	Ficedula albicollis		61	Turdus merula		1159	Turdus merula
1160	10	28	61	Turdus philomelos	1	4				27	Corvus corone		59	Sylvia atricapilla		61	Turdus philomelos		1160	Turdus philomelos
1161	10	28	61	Sylvia atricapilla	1	10				27	Corvus corax		59	Fringilla coelebs		61	Sylvia atricapilla		1161	Sylvia atricapilla
1162	10	28	61	Phylloscopus sibilatrix	1	3				27	Sturnus vulgaris		59	Phoenicurus ochruros		61	Phylloscopus sibilatrix		1162	Phylloscopus sibilatrix
1163	10	28	61	Regulus regulus	1	4				27	Passer domesticus		59	Garrulus glandarius		61	Regulus regulus		1163	Regulus regulus
1164	10	28	61	Regulus ignicapilla	1	5				27	Passer montanus		59	Troglodytes troglodytes		61	Regulus ignicapilla		1164	Regulus ignicapilla
1165	10	28	61	Ficedula parva	1	2				27	Fringilla coelebs		59	Parus major		61	Ficedula parva		1165	Ficedula parva
1166	10	28	61	Periparus ater	1	2				27	Fringilla montifringilla		59	Cyanistes caeruleus		61	Periparus ater		1166	Periparus ater
1167	10	28	61	Parus major	1	1				27	Serinus serinus		59	Sturnus vulgaris		61	Parus major		1167	Parus major
1168	10	28	61	Sitta europaea	1	3				27	Carduelis chloris		59	Oriolus oriolus		61	Sitta europaea		1168	Sitta europaea
1169	10	28	61	Fringilla coelebs	1	32				27	Carduelis carduelis		59	Certhia familiaris		61	Fringilla coelebs		1169	Fringilla coelebs
1170	10	29	62	Ciconia nigra	1	1				27	Carduelis spinus		60	Columba palumbus		62	Ciconia nigra		1170	Ciconia nigra
1171	10	29	62	Troglodytes troglodytes	1	5				27	Carduelis cannabina		60	Strix aluco		62	Troglodytes troglodytes		1171	Troglodytes troglodytes
1172	10	29	62	Erithacus rubecula	1	7				27	Carduelis flammea		60	Dendrocopos major		62	Erithacus rubecula		1172	Erithacus rubecula
1173	10	29	62	Turdus philomelos	1	1				27	Loxia curvirostra		60	Picus viridis		62	Turdus philomelos		1173	Turdus philomelos
1174	10	29	62	Sylvia atricapilla	1	2				27	Carpodacus erythrinus		60	Phylloscopus collybita		62	Sylvia atricapilla		1174	Sylvia atricapilla
1175	10	29	62	Phylloscopus sibilatrix	1	1				27	Pyrrhula pyrrhula		60	Erithacus rubecula		62	Phylloscopus sibilatrix		1175	Phylloscopus sibilatrix
1176	10	29	62	Phylloscopus collybita	1	1				27	Coccothraustes coccothraustes		60	Coccothraustes coccothraustes		62	Phylloscopus collybita		1176	Phylloscopus collybita
1177	10	29	62	Regulus regulus	1	1				27	Emberiza citrinella		60	Turdus philomelos		62	Regulus regulus		1177	Regulus regulus
1178	10	29	62	Regulus ignicapilla	1	1				27	Emberiza hortulana		60	Turdus merula		62	Regulus ignicapilla		1178	Regulus ignicapilla
1179	10	29	62	Fringilla coelebs	1	16				27	Emberiza schoeniclus		60	Ficedula albicollis		62	Fringilla coelebs		1179	Fringilla coelebs
1180	10	30	63	Columba palumbus	1	1				28	Turdus merula		60	Sylvia atricapilla		63	Columba palumbus		1180	Columba palumbus
1181	10	30	63	Troglodytes troglodytes	1	9				28	Remiz pendulinus		60	Fringilla coelebs		63	Troglodytes troglodytes		1181	Troglodytes troglodytes
1182	10	30	63	Erithacus rubecula	1	4				28	Rallus aquaticus		60	Phoenicurus ochruros		63	Erithacus rubecula		1182	Erithacus rubecula
1183	10	30	63	Turdus merula	1	2				28	Sitta europaea		60	Garrulus glandarius		63	Turdus merula		1183	Turdus merula
1184	10	30	63	Turdus philomelos	1	1				28	Phylloscopus trochilus		60	Troglodytes troglodytes		63	Turdus philomelos		1184	Turdus philomelos
1185	10	30	63	Sylvia atricapilla	1	2				28	Phylloscopus collybita		60	Parus major		63	Sylvia atricapilla		1185	Sylvia atricapilla
1186	10	30	63	Phylloscopus sibilatrix	1	5				28	Phalacrocorax carbo		60	Cyanistes caeruleus		63	Phylloscopus sibilatrix		1186	Phylloscopus sibilatrix
1187	10	30	63	Ficedula parva	1	1				28	Passer domesticus		60	Sturnus vulgaris		63	Ficedula parva		1187	Ficedula parva
1188	10	30	63	Sitta europaea	1	1				28	Oenanthe oenanthe		60	Oriolus oriolus		63	Sitta europaea		1188	Sitta europaea
1189	10	30	63	Certhia familiaris	1	1				28	Motacilla alba		61	Buteo buteo		63	Certhia familiaris		1189	Certhia familiaris
1190	10	30	63	Fringilla coelebs	1	23				28	Luscinia svecica cyanecula		61	Columba palumbus		63	Fringilla coelebs		1190	Fringilla coelebs
1191	11	31	64	Buteo buteo	4	41				28	Locustella naevia		61	Dendrocopos major		64	Buteo buteo		1191	Buteo buteo
1192	11	31	64	Pernis apivorus	4	4				28	Locustella luscinioides		61	Phylloscopus collybita		64	Pernis apivorus		1192	Pernis apivorus
1193	11	31	64	Accipiter nisus	4	3				28	Chlidonias niger		61	Erithacus rubecula		64	Accipiter nisus		1193	Accipiter nisus
1194	11	31	64	Accipiter gentilis	4	4				28	Garrulus glandarius		61	Coccothraustes coccothraustes		64	Accipiter gentilis		1194	Accipiter gentilis
1195	11	31	64	Falco subbuteo	4	1				28	Gallinago gallinago		61	Turdus philomelos		64	Falco subbuteo		1195	Falco subbuteo
1196	11	31	64	Falco tinnunculus	4	10				28	Fringilla coelebs		61	Turdus merula		64	Falco tinnunculus		1196	Falco tinnunculus
1197	11	31	64	Coturnix coturnix	4	1				28	Emberiza citrinella		61	Ficedula albicollis		64	Coturnix coturnix		1197	Coturnix coturnix
1198	11	31	64	Streptopelia turtur	4	4				28	Sylvia communis		61	Sylvia atricapilla		64	Streptopelia turtur		1198	Streptopelia turtur
1199	11	31	64	Bubo bubo	4	1				28	Pica pica		61	Fringilla coelebs		64	Bubo bubo		1199	Bubo bubo
1200	11	31	64	Strix aluco	4	1				28	Parus major		61	Phoenicurus ochruros		64	Strix aluco		1200	Strix aluco
1201	11	31	64	Upupa epos	4	1				28	Cyanistes caeruleus		61	Garrulus glandarius		64	Upupa epos		1201	Upupa epos
1202	11	31	64	Alcedo atthis	4	58				28	Erithacus rubecula		61	Troglodytes troglodytes		64	Alcedo atthis		1202	Alcedo atthis
1203	11	31	64	Jynx torquilla	4	13				28	Corvus corone		61	Parus major		64	Jynx torquilla		1203	Jynx torquilla
1204	11	31	64	Dendrocopos major	4	24				28	Streptopelia decaocto		61	Cyanistes caeruleus		64	Dendrocopos major		1204	Dendrocopos major
1205	11	31	64	Dendrocopos minor	4	3				28	Cuculus canorus		61	Sturnus vulgaris		64	Dendrocopos minor		1205	Dendrocopos minor
1206	11	31	64	Alauda arvensis	4	6				28	Circus aeruginosus		61	Oriolus oriolus		64	Alauda arvensis		1206	Alauda arvensis
1207	11	31	64	Hirundo rustica	4	7				28	Chloris chloris		62	Gallinula chlorophus		64	Hirundo rustica		1207	Hirundo rustica
1208	11	31	64	Delichon urbica	4	1				28	Ardea alba		62	Columba palumbus		64	Delichon urbica		1208	Delichon urbica
1209	11	31	64	Motacilla cinerea	4	56				28	Ardea cinerea		62	Apus apus		64	Motacilla cinerea		1209	Motacilla cinerea
1210	11	31	64	Motacilla alba	4	3				28	Delichon urbica		62	Dendrocopos major		64	Motacilla alba		1210	Motacilla alba
1211	11	31	64	Anthus trivialis	4	40				28	Hirundo rustica		62	Sitta europaea		64	Anthus trivialis		1211	Anthus trivialis
1212	11	31	64	Lanius excubitor	4	2				28	Cygnus olor		62	Phylloscopus collybita		64	Lanius excubitor		1212	Lanius excubitor
1213	11	31	64	Lanius collurio	4	196				28	Aythya fuligula		62	Locustella fluviatilis		64	Lanius collurio		1213	Lanius collurio
1214	11	31	64	Cinclus cinclus	4	51				28	Anser anser		62	Erithacus rubecula		64	Cinclus cinclus		1214	Cinclus cinclus
1215	11	31	64	Troglodytes troglodytes	4	45				28	Anas platyrhynchos		62	Coccothraustes coccothraustes		64	Troglodytes troglodytes		1215	Troglodytes troglodytes
1216	11	31	64	Prunella modularis	4	260				28	Fulica atra		62	Turdus viscivorus		64	Prunella modularis		1216	Prunella modularis
1217	11	31	64	Erithacus rubecula	4	445				28	Mareca penelope		62	Turdus philomelos		64	Erithacus rubecula		1217	Erithacus rubecula
1218	11	31	64	Luscinia luscinia	4	10				28	Aythya ferina		62	Turdus merula		64	Luscinia luscinia		1218	Luscinia luscinia
1219	11	31	64	Luscinia svecica	4	3				28	Podiceps cristatus		62	Ficedula albicollis		64	Luscinia svecica		1219	Luscinia svecica
1220	11	31	64	Saxicola rubetra	4	1				28	Chroicocephalus ridibundus		62	Sylvia atricapilla		64	Saxicola rubetra		1220	Saxicola rubetra
1221	11	31	64	Phoenicurus ochruros	4	6				28	Alcedo atthis		62	Fringilla coelebs		64	Phoenicurus ochruros		1221	Phoenicurus ochruros
1222	11	31	64	Phoenicurus phoenicurus	4	9				28	Apus apus		62	Phoenicurus ochruros		64	Phoenicurus phoenicurus		1222	Phoenicurus phoenicurus
1223	11	31	64	Turdus viscivorus	4	12				28	Turdus pilaris		62	Acrocephalus palustris		64	Turdus viscivorus		1223	Turdus viscivorus
1224	11	31	64	Turdus philomelos	4	38				28	Sturnus vulgaris		62	Garrulus glandarius		64	Turdus philomelos		1224	Turdus philomelos
1225	11	31	64	Turdus pilaris	4	33				28	Phoenicurus ochruros		62	Troglodytes troglodytes		64	Turdus pilaris		1225	Turdus pilaris
1226	11	31	64	Turdus merula	4	9				28	Phasianus colchicus		62	Parus major		64	Turdus merula		1226	Turdus merula
1227	11	31	64	Turdus torquatus	4	3				28	Alauda arvensis		62	Cyanistes caeruleus		64	Turdus torquatus		1227	Turdus torquatus
1228	11	31	64	Locustella fluviatilis	4	33				28	Buteo buteo		62	Sturnus vulgaris		64	Locustella fluviatilis		1228	Locustella fluviatilis
1229	11	31	64	Locustella naevia	4	31				28	Columba palumbus		62	Oriolus oriolus		64	Locustella naevia		1229	Locustella naevia
1230	11	31	64	Acrocephalus schoenobaenus	4	10				28	Acrocephalus scirpaceus		62	Carduelis carduelis		64	Acrocephalus schoenobaenus		1230	Acrocephalus schoenobaenus
1231	11	31	64	Acrocephalus palustris	4	97				28	Dendrocopos major		62	Pica pica		64	Acrocephalus palustris		1231	Acrocephalus palustris
1232	11	31	64	Acrocephalus scirpaceus	4	105				28	Sylvia curruca		62	Lanius collurio		64	Acrocephalus scirpaceus		1232	Acrocephalus scirpaceus
1233	11	31	64	Hippolais icterina	4	85				28	Aegithalos caudatus		62	Serinus serinus		64	Hippolais icterina		1233	Hippolais icterina
1234	11	31	64	Sylvia borin	4	282				28	Pandion haliaetus		63	Columba palumbus		64	Sylvia borin		1234	Sylvia borin
1235	11	31	64	Sylvia atricapilla	4	700				28	Ixobrychus minutus		63	Apus apus		64	Sylvia atricapilla		1235	Sylvia atricapilla
1236	11	31	64	Sylvia curruca	4	58				28	Nycticorax nycticorax		63	Dendrocopos major		64	Sylvia curruca		1236	Sylvia curruca
1237	11	31	64	Sylvia communis	4	209				28	Chlidonias hybrida		63	Phylloscopus collybita		64	Sylvia communis		1237	Sylvia communis
1238	11	31	64	Sylvia nisoria	4	2				28	Tringa totanus		63	Locustella fluviatilis		64	Sylvia nisoria		1238	Sylvia nisoria
1239	11	31	64	Phylloscopus collybita	4	507				28	Corvus frugilegus		63	Erithacus rubecula		64	Phylloscopus collybita		1239	Phylloscopus collybita
1240	11	31	64	Phylloscopus trochilus	4	129				28	Columba oenas		63	Coccothraustes coccothraustes		64	Phylloscopus trochilus		1240	Phylloscopus trochilus
1241	11	31	64	Phylloscopus sibilatrix	4	17				28	Circus cyaneus		63	Turdus philomelos		64	Phylloscopus sibilatrix		1241	Phylloscopus sibilatrix
1242	11	31	64	Regulus regulus	4	12				28	Botaurus stellaris		63	Turdus merula		64	Regulus regulus		1242	Regulus regulus
1243	11	31	64	Regulus ignicapillus	4	5				28	Delichon urbicum		63	Ficedula albicollis		64	Regulus ignicapillus		1243	Regulus ignicapillus
1244	11	31	64	Muscicapa striata	4	3				28	Mareca strepera		63	Sylvia atricapilla		64	Muscicapa striata		1244	Muscicapa striata
1245	11	31	64	Ficedula hypoleuca	4	32				28	Anas crecca		63	Fringilla coelebs		64	Ficedula hypoleuca		1245	Ficedula hypoleuca
1246	11	31	64	Ficedula albicollis	4	1				28	Mergus merganser		63	Phoenicurus ochruros		64	Ficedula albicollis		1246	Ficedula albicollis
1247	11	31	64	Aegithalos caudatus	4	45				28	Spatula clypeata		63	Acrocephalus palustris		64	Aegithalos caudatus		1247	Aegithalos caudatus
1248	11	31	64	Parus cristatus	4	5				28	Tringa glareola		63	Garrulus glandarius		64	Parus cristatus		1248	Parus cristatus
1249	11	31	64	Parus ater	4	35				28	Oriolus oriolus		63	Troglodytes troglodytes		64	Parus ater		1249	Parus ater
1250	11	31	64	Parus palustris	4	35				28	Charadrius dubius		63	Parus major		64	Parus palustris		1250	Parus palustris
1251	11	31	64	Parus montanus	4	65				28	Vanellus vanellus		63	Cyanistes caeruleus		64	Parus montanus		1251	Parus montanus
1252	11	31	64	Parus caeruleus	4	47				28	Passer montanus		63	Sturnus vulgaris		64	Parus caeruleus		1252	Parus caeruleus
1253	11	31	64	Parus major	4	33				28	Ciconia ciconia		63	Oriolus oriolus		64	Parus major		1253	Parus major
1254	11	31	64	Sitta europaea	4	17				28	Spinus spinus		63	Lanius collurio		64	Sitta europaea		1254	Sitta europaea
1255	11	31	64	Certhia familiaris	4	17				28	Larus argentatus		64	Columba palumbus		64	Certhia familiaris		1255	Certhia familiaris
1256	11	31	64	Certhia brachydactyla	4	1				28	Anser fabalis		64	Dendrocopos major		64	Certhia brachydactyla		1256	Certhia brachydactyla
1257	11	31	64	Sturnus vulgaris	4	22				28	Tadorna tadorna		64	Picus canus		64	Sturnus vulgaris		1257	Sturnus vulgaris
1258	11	31	64	Garullus glandarius	4	3				28	Turdus philomelos		64	Phylloscopus sibilatrix		64	Garullus glandarius		1258	Garullus glandarius
1259	11	31	64	Nucifraga caryocatactes	4	7				28	Carduelis carduelis		64	Phylloscopus collybita		64	Nucifraga caryocatactes		1259	Nucifraga caryocatactes
1260	11	31	64	Coccothraustes coccothraustes	4	98				28	Sylvia borin		64	Erithacus rubecula		64	Coccothraustes coccothraustes		1260	Coccothraustes coccothraustes
1261	11	31	64	Fringilla coelebs	4	169				28	Sylvia atricapilla		64	Coccothraustes coccothraustes		64	Fringilla coelebs		1261	Fringilla coelebs
1262	11	31	64	Chloris chloris	4	100				28	Pyrrhula pyrrhula		64	Turdus philomelos		64	Chloris chloris		1262	Chloris chloris
1263	11	31	64	Carduelis carduelis	4	85				28	Picus viridis		64	Turdus merula		64	Carduelis carduelis		1263	Carduelis carduelis
1264	11	31	64	Carduelis spinus	4	727				28	Motacilla cinerea		64	Ficedula albicollis		64	Carduelis spinus		1264	Carduelis spinus
1265	11	31	64	Carduelis flammea	4	49				28	Emberiza schoeniclus		64	Sylvia atricapilla		64	Carduelis flammea		1265	Carduelis flammea
1266	11	31	64	Serinus serinus	4	53				28	Tringa ochropus		64	Fringilla coelebs		64	Serinus serinus		1266	Serinus serinus
1267	11	31	64	Loxia curvirostra	4	2				28	Prunella modularis		64	Phoenicurus ochruros		64	Loxia curvirostra		1267	Loxia curvirostra
1268	11	31	64	Pyrrhula pyrrhula	4	209				28	Panurus biarmicus		64	Garrulus glandarius		64	Pyrrhula pyrrhula		1268	Pyrrhula pyrrhula
1269	11	31	64	Carpodacus erythrinus	4	8				28	Falco tinnunculus		64	Troglodytes troglodytes		64	Carpodacus erythrinus		1269	Carpodacus erythrinus
1270	11	31	64	Emberiza citrinella	4	208				28	Acrocephalus arundinaceus		64	Parus major		64	Emberiza citrinella		1270	Emberiza citrinella
1271	11	31	64	Emberiza schoeniclus	4	12				28	Turdus viscivorus		64	Cyanistes caeruleus		64	Emberiza schoeniclus		1271	Emberiza schoeniclus
1272	11	31	65	Ixobrychus minutus	4	1				28	Lanius excubitor		64	Sturnus vulgaris		65	Ixobrychus minutus		1272	Ixobrychus minutus
1273	11	31	65	Buteo buteo	4	75				28	Larus cachinnans		64	Oriolus oriolus		65	Buteo buteo		1273	Buteo buteo
1274	11	31	65	Pernis apivorus	4	7				28	Larus canus		65	Anas platyrhynchos		65	Pernis apivorus		1274	Pernis apivorus
1275	11	31	65	Circus pygargus	4	1				28	Cinclus cinclus		65	Columba palumbus		65	Circus pygargus		1275	Circus pygargus
1276	11	31	65	Accipiter nisus	4	11				28	Linaria cannabina		65	Dendrocopos major		65	Accipiter nisus		1276	Accipiter nisus
1277	11	31	65	Accipiter gentilis	4	3				28	Tachybaptus ruficollis		65	Phylloscopus collybita		65	Accipiter gentilis		1277	Accipiter gentilis
1278	11	31	65	Falco tinnunculus	4	16				28	Gallinula chloropus		65	Erithacus rubecula		65	Falco tinnunculus		1278	Falco tinnunculus
1279	11	31	65	Porzana porzana	4	1				28	Anser erythropus		65	Coccothraustes coccothraustes		65	Porzana porzana		1279	Porzana porzana
1280	11	31	65	Scolopax rusticola	4	1				28	Spatula querquedula		65	Turdus philomelos		65	Scolopax rusticola		1280	Scolopax rusticola
1281	11	31	65	Asio otus	4	3				28	Anas acuta		65	Turdus merula		65	Asio otus		1281	Asio otus
1282	11	31	65	Aegolius funereus	4	3				28	Bucephala clangula		65	Ficedula albicollis		65	Aegolius funereus		1282	Aegolius funereus
1283	11	31	65	Alcedo atthis	4	135				28	Serinus serinus		65	Aegithalos caudatus		65	Alcedo atthis		1283	Alcedo atthis
1284	11	31	65	Jynx torquilla	4	17				28	Saxicola rubicola		65	Sylvia atricapilla		65	Jynx torquilla		1284	Jynx torquilla
1285	11	31	65	Dryocopus martius	4	1				28	Saxicola rubetra		65	Fringilla coelebs		65	Dryocopus martius		1285	Dryocopus martius
1286	11	31	65	Dendrocopos major	4	27				28	Alopochen aegyptiaca		65	Phoenicurus ochruros		65	Dendrocopos major		1286	Dendrocopos major
1287	11	31	65	Dendrocopos minor	4	8				28	Acrocephalus schoenobaenus		65	Sylvia borin		65	Dendrocopos minor		1287	Dendrocopos minor
1288	11	31	65	Alauda arvensis	4	5				28	Jynx torquilla		65	Hippolais icterina		65	Alauda arvensis		1288	Alauda arvensis
1289	11	31	65	Hirundo rustica	4	305				28	Troglodytes troglodytes		65	Garrulus glandarius		65	Hirundo rustica		1289	Hirundo rustica
1290	11	31	65	Delichon urbica	4	1				29	Aquila chrysaetos		65	Troglodytes troglodytes		65	Delichon urbica		1290	Delichon urbica
1291	11	31	65	Motacilla cinerea	4	86				29	Buteo buteo		65	Parus major		65	Motacilla cinerea		1291	Motacilla cinerea
1292	11	31	65	Motacilla alba	4	1				29	Falco peregrinus		65	Cyanistes caeruleus		65	Motacilla alba		1292	Motacilla alba
1293	11	31	65	Anthus trivialis	4	23				29	Falco tinnunculus		65	Sturnus vulgaris		65	Anthus trivialis		1293	Anthus trivialis
1294	11	31	65	Lanius excubitor	4	3				29	Columba palumbus		65	Oriolus oriolus		65	Lanius excubitor		1294	Lanius excubitor
1295	11	31	65	Lanius collurio	4	470				29	Columba oenas		65	Corvus cornix		65	Lanius collurio		1295	Lanius collurio
1296	11	31	65	Cinclus cinclus	4	81				29	Streptopelia turtur		66	Anas platyrhynchos		65	Cinclus cinclus		1296	Cinclus cinclus
1297	11	31	65	Troglodytes troglodytes	4	60				29	Cuculus canorus		66	Buteo buteo		65	Troglodytes troglodytes		1297	Troglodytes troglodytes
1298	11	31	65	Prunella modularis	4	330				29	Aegolius funereus		66	Dendrocopos major		65	Prunella modularis		1298	Prunella modularis
1299	11	31	65	Erithacus rubecula	4	438				29	Apus apus		66	Motacilla cinerea		65	Erithacus rubecula		1299	Erithacus rubecula
1300	11	31	65	Luscinia luscinia	4	31				29	Dryocopus martius		66	Motecilla alba		65	Luscinia luscinia		1300	Luscinia luscinia
1301	11	31	65	Luscinia megarhynchos	4	7				29	Alauda arvensis		66	Cinclus cinclus		65	Luscinia megarhynchos		1301	Luscinia megarhynchos
1302	11	31	65	Luscinia svecica	4	4				29	Hirundo rustica		66	Troglodytes troglodytes		65	Luscinia svecica		1302	Luscinia svecica
1303	11	31	65	Saxicola rubetra	4	12				29	Anthus trivialis		66	Erithacus rubecula		65	Saxicola rubetra		1303	Saxicola rubetra
1304	11	31	65	Phoenicurus ochruros	4	9				29	Anthus pratensis		66	Phoenicurus phoenicurus		65	Phoenicurus ochruros		1304	Phoenicurus ochruros
1305	11	31	65	Phoenicurus phoenicurus	4	12				29	Anthus spinoletta		66	Turdus merula		65	Phoenicurus phoenicurus		1305	Phoenicurus phoenicurus
1306	11	31	65	Turdus viscivorus	4	6				29	Motacilla alba		66	Turdus philomelos		65	Turdus viscivorus		1306	Turdus viscivorus
1307	11	31	65	Turdus philomelos	4	222				29	Motacilla cinerea		66	Sylvia curruca		65	Turdus philomelos		1307	Turdus philomelos
1308	11	31	65	Turdus pilaris	4	86				29	Garrulus glandarius		66	Sylvia communis		65	Turdus pilaris		1308	Turdus pilaris
1309	11	31	65	Turdus merula	4	115				29	Nucifraga caryocatactes		66	Sylvia atricapilla		65	Turdus merula		1309	Turdus merula
1310	11	31	65	Locustella luscinioides	4	1				29	Corvus corax		66	Phylloscopus collybita		65	Locustella luscinioides		1310	Locustella luscinioides
1311	11	31	65	Locustella fluviatilis	4	68				29	Cinclus cinclus		66	Phylloscopus trochilus		65	Locustella fluviatilis		1311	Locustella fluviatilis
1312	11	31	65	Locustella naevia	4	107				29	Troglodytes troglodytes		66	Regulus regulus		65	Locustella naevia		1312	Locustella naevia
1313	11	31	65	Acrocephalus schoenobaenus	4	15				29	Prunella modularis		66	Perus major		65	Acrocephalus schoenobaenus		1313	Acrocephalus schoenobaenus
1314	11	31	65	Acrocephalus palustris	4	452				29	Sylvia atricapilla		66	Parus caeruleus		65	Acrocephalus palustris		1314	Acrocephalus palustris
1315	11	31	65	Acrocephalus scirpaceus	4	331				29	Sylvia borin		66	Sitta europaea		65	Acrocephalus scirpaceus		1315	Acrocephalus scirpaceus
1316	11	31	65	Acrocephalus arundinaceus	4	1				29	Sylvia communis		66	Certhia sp.		65	Acrocephalus arundinaceus		1316	Acrocephalus arundinaceus
1317	11	31	65	Hippolais icterina	4	193				29	Sylvia curruca		66	Fringilla coelebs		65	Hippolais icterina		1317	Hippolais icterina
1318	11	31	65	Sylvia borin	4	537				29	Phylloscopus collybita		67	Anas platyrhynchos		65	Sylvia borin		1318	Sylvia borin
1319	11	31	65	Sylvia atricapilla	4	1791				29	Phylloscopus trochilus		67	Aythya fuligula		65	Sylvia atricapilla		1319	Sylvia atricapilla
1320	11	31	65	Sylvia curruca	4	96				29	Phylloscopus sibilatrix		67	Falco tinnunculus		65	Sylvia curruca		1320	Sylvia curruca
1321	11	31	65	Sylvia communis	4	620				29	Regulus regulus		67	Phasianus colchicus		65	Sylvia communis		1321	Sylvia communis
1322	11	31	65	Sylvia nisoria	4	45				29	Regulus ignicapillus		67	Columba palumbus		65	Sylvia nisoria		1322	Sylvia nisoria
1323	11	31	65	Phylloscopus collybita	4	876				29	Ficedula hypoleuca		67	Columba oenas		65	Phylloscopus collybita		1323	Phylloscopus collybita
1324	11	31	65	Phylloscopus trochilus	4	420				29	Ficedula parva		67	Columba livia f.dom.		65	Phylloscopus trochilus		1324	Phylloscopus trochilus
1325	11	31	65	Phylloscopus sibilatrix	4	33				29	Phoenicurus ochruros		67	Streptopelia decaocto		65	Phylloscopus sibilatrix		1325	Phylloscopus sibilatrix
1326	11	31	65	Regulus regulus	4	23				29	Phoenicurus phoenicurus		67	Streptopelia turtur		65	Regulus regulus		1326	Regulus regulus
1327	11	31	65	Regulus ignicapillus	4	21				29	Erithacus rubecula		67	Cuculus canorus		65	Regulus ignicapillus		1327	Regulus ignicapillus
1328	11	31	65	Muscicapa striata	4	28				29	Turdus merula		67	Athene noctua		65	Muscicapa striata		1328	Muscicapa striata
1329	11	31	65	Ficedula hypoleuca	4	65				29	Turdus torquatus		67	Strix aluco		65	Ficedula hypoleuca		1329	Ficedula hypoleuca
1330	11	31	65	Ficedula albicollis	4	5				29	Turdus philomelos		67	Asio otus		65	Ficedula albicollis		1330	Ficedula albicollis
1331	11	31	65	Ficedula parva	4	2				29	Turdus viscivorus		67	Jynx torquilla		65	Ficedula parva		1331	Ficedula parva
1332	11	31	65	Aegithalos caudatus	4	83				29	Periparus ater		67	Picus canus		65	Aegithalos caudatus		1332	Aegithalos caudatus
1333	11	31	65	Parus cristatus	4	13				29	Lophophanes cristatus		67	Picus viridis		65	Parus cristatus		1333	Parus cristatus
1334	11	31	65	Parus ater	4	17				29	Phalacrocorax carbo		67	Dryocopus martius		65	Parus ater		1334	Parus ater
1335	11	31	65	Parus palustris	4	61				29	Anser fabalis		67	Dendrocopos major		65	Parus palustris		1335	Parus palustris
1336	11	31	65	Parus montanus	4	73				29	Anser albifrons		67	Dendrocopos syriacus		65	Parus montanus		1336	Parus montanus
1337	11	31	65	Parus caeruleus	4	231				29	Accipiter nisus		67	Hirundo rustica		65	Parus caeruleus		1337	Parus caeruleus
1338	11	31	65	Parus major	4	259				29	Pandion haliaetus		67	Delichon urbica		65	Parus major		1338	Parus major
1339	11	31	65	Sitta europaea	4	36				29	Circus aeruginosus		67	Anthus trivialis		65	Sitta europaea		1339	Sitta europaea
1340	11	31	65	Certhia familiaris	4	24				29	Circus cyaneus		67	Motacilla alba		65	Certhia familiaris		1340	Certhia familiaris
1341	11	31	65	Remiz pendulinus	4	1				29	Circus pygargus		67	Troglodytes troglodytes		65	Remiz pendulinus		1341	Remiz pendulinus
1342	11	31	65	Oriolus oriolus	4	2				29	Falco columbarius		67	Prunella modularis		65	Oriolus oriolus		1342	Oriolus oriolus
1343	11	31	65	Sturnus vulgaris	4	3				29	Larus sp.		67	Erithacus rubecula		65	Sturnus vulgaris		1343	Sturnus vulgaris
1344	11	31	65	Garullus glandarius	4	7				29	Dendrocopos major		67	Phoenicurus ochruros		65	Garullus glandarius		1344	Garullus glandarius
1345	11	31	65	Nucifraga caryocatactes	4	3				29	Lullula arborea		67	Phoenicurus phoenicurus		65	Nucifraga caryocatactes		1345	Nucifraga caryocatactes
1346	11	31	65	Coccothraustes coccothraustes	4	99				29	Riparia riparia		67	Turdus merula		65	Coccothraustes coccothraustes		1346	Coccothraustes coccothraustes
1347	11	31	65	Fringilla coelebs	4	149				29	Motacilla flava		67	Turdus pilaris		65	Fringilla coelebs		1347	Fringilla coelebs
1348	11	31	65	Chloris chloris	4	104				29	Sturnus vulgaris		67	Turdus philomelos		65	Chloris chloris		1348	Chloris chloris
1349	11	31	65	Carduelis carduelis	4	448				29	Bombycilla garrulus		67	Turdus viscivorus		65	Carduelis carduelis		1349	Carduelis carduelis
1350	11	31	65	Carduelis spinus	4	348				29	Corvus frugilegus		67	Hippolais icterina		65	Carduelis spinus		1350	Carduelis spinus
1351	11	31	65	Carduelis flammea	4	13				29	Corvus monedula		67	Sylvia curruca		65	Carduelis flammea		1351	Carduelis flammea
1352	11	31	65	Carduelis cannabina	4	1				29	Turdus pilaris		67	Sylvia communis		65	Carduelis cannabina		1352	Carduelis cannabina
1353	11	31	65	Serinus serinus	4	42				29	Turdus iliacus		67	Sylvia borin		65	Serinus serinus		1353	Serinus serinus
1354	11	31	65	Loxia curvirostra	4	4				29	Parus major		67	Sylvia atricapilla		65	Loxia curvirostra		1354	Loxia curvirostra
1355	11	31	65	Pyrrhula pyrrhula	4	175				29	Cyanistes caeruleus		67	Phylloscopus sibilatrix		65	Pyrrhula pyrrhula		1355	Pyrrhula pyrrhula
1356	11	31	65	Emberiza citrinella	4	129				29	Poecile palustris		67	Phylloscopus collybita		65	Emberiza citrinella		1356	Emberiza citrinella
1357	11	31	65	Emberiza schoeniclus	4	19				29	Poecile montanus		67	Phylloscopus trochilus		65	Emberiza schoeniclus		1357	Emberiza schoeniclus
1358	11	31	65	Emberiza hortulana	4	1				29	Sitta europea		67	Regulus regulus		65	Emberiza hortulana		1358	Emberiza hortulana
1359	12	32	66	Dryocopus martius	1	2				29	Passer domesticus		67	Muscicapa striata		66	Dryocopus martius		1359	Dryocopus martius
1360	12	32	66	Chloris chloris	1	8				29	Passer montanus		67	Ficedula albicollis		66	Chloris chloris		1360	Chloris chloris
1361	12	32	66	Corvus cornix	1	6				29	Fringilla coelebs		67	Ficedula hypoleuca		66	Corvus cornix		1361	Corvus cornix
1362	12	32	66	Passer domesticus	1	20				29	Fringilla montifringilla		67	Aegithalos caudatus		66	Passer domesticus		1362	Passer domesticus
1363	12	32	66	Pica pica	1	5				29	Pyrrhula pyrrhula		67	Parus palustris		66	Pica pica		1363	Pica pica
1364	12	32	66	Emberiza citrinella	1	16				29	Coccothraustes coccothraustes		67	Parus caeruleus		66	Emberiza citrinella		1364	Emberiza citrinella
1365	12	32	66	Poecile palustris	1	10				29	Serinus serinus		67	Parus major		66	Poecile palustris		1365	Poecile palustris
1366	12	32	66	Carduelis carduelis	1	20				29	Carduelis spinus		67	Sitta europaea		66	Carduelis carduelis		1366	Carduelis carduelis
1367	12	32	66	Luscinia megarhynchos	1	2				29	Carduelis carduelis		67	Certhia familiaris		66	Luscinia megarhynchos		1367	Luscinia megarhynchos
1368	12	32	66	Muscicapa striata	1	8				29	Carduelis cannabina		67	Certhia brachydactyla		66	Muscicapa striata		1368	Muscicapa striata
1369	12	32	66	Hirundo rustica	1	20				29	Carduelis flammea		67	Oriolus oriolus		66	Hirundo rustica		1369	Hirundo rustica
1370	12	32	66	Alauda arvensis	1	6				29	Loxia curvirostra		67	Lanius collurio		66	Alauda arvensis		1370	Alauda arvensis
1371	12	32	66	Sylvia communis	1	3				29	Emberiza citrinella		67	Garrulus glandarius		66	Sylvia communis		1371	Sylvia communis
1372	12	32	66	Sylvia borin	1	6				29	Emberiza schoeniclus		67	Corvus monedula		66	Sylvia borin		1372	Sylvia borin
1373	12	32	66	Serinus serinus	1	10				30	Oenanthe oenanthe		67	Corvus corone cornix		66	Serinus serinus		1373	Serinus serinus
1374	12	32	66	Lanius collurio	1	2				30	Saxicola rubetra		67	Sturnus vulgaris		66	Lanius collurio		1374	Lanius collurio
1375	12	32	66	Acrocephalus palustris	1	6				30	Phylloscopus collybita		67	Passer domesticus		66	Acrocephalus palustris		1375	Acrocephalus palustris
1376	12	32	66	Locustella fluviatilis	1	5				30	Phylloscopus trochilus		67	Passer montanus		66	Locustella fluviatilis		1376	Locustella fluviatilis
1377	12	32	66	Phoenicurus phoenicurus	1	6				30	Locustella naevia		67	Fringilla coelebs		66	Phoenicurus phoenicurus		1377	Phoenicurus phoenicurus
1378	12	32	66	Hippolais icterina	1	8				30	Carduelis flammea		67	Serinus serinus		66	Hippolais icterina		1378	Hippolais icterina
1379	12	32	66	Aegithalos caudatus	1	12				30	Erithacus rubecula		67	Carduelis chloris		66	Aegithalos caudatus		1379	Aegithalos caudatus
1380	12	32	66	Anthus trivialis	1	2				30	Carduelis spinus		67	Carduelis carduelis		66	Anthus trivialis		1380	Anthus trivialis
1381	12	32	66	Turdus viscivorus	4	7				30	Turdus viscivorus		67	Carduelis cannabina		66	Turdus viscivorus		1381	Turdus viscivorus
1382	12	32	66	Bombycilla garrulus	4	30				30	Turdus pilaris		67	Carpodacus erythrinus		66	Bombycilla garrulus		1382	Bombycilla garrulus
1383	12	32	66	Chroicocephalus ridibundus	7	1				30	Turdus philomelos		67	Coccothraustes coccothraustes		66	Chroicocephalus ridibundus		1383	Chroicocephalus ridibundus
1384	12	32	66	Vanellus vanellus	1	3				30	Pyrrhula pyrrhula		67	Emberiza citrinella		66	Vanellus vanellus		1384	Vanellus vanellus
1385	12	32	66	Falco tinnunculus	1	2				30	Carpodacus erythrinus		68	Emberiza schoeniclus		66	Falco tinnunculus		1385	Falco tinnunculus
1386	12	32	66	Circus aeruginosus	1	1				30	Delichon urbica		68	Acrocephalus schoenobaenus		66	Circus aeruginosus		1386	Circus aeruginosus
1387	12	32	66	Phasianus colchicus	1	2				30	Motacilla alba		68	Acrocephalus palustris		66	Phasianus colchicus		1387	Phasianus colchicus
1388	12	32	66	Anas platyrhynchos	1	4				30	Motacilla cinerea		68	Saxicola rubetra		66	Anas platyrhynchos		1388	Anas platyrhynchos
1389	12	32	66	Alcedo atthis	1	2				30	Carduelis cannabina		68	Locustella naevia		66	Alcedo atthis		1389	Alcedo atthis
1390	12	32	66	Strix aluco	1	2				30	Turdus merula		68	Phasianus colchicus		66	Strix aluco		1390	Strix aluco
1391	12	32	66	Oriolus oriolus	7	1				30	Turdus torquatus		68	Anas platyrhynchos		66	Oriolus oriolus		1391	Oriolus oriolus
1392	12	32	66	Sturnus vulgaris	7	1				30	Regulus regulus		68	Carduelis canabina		66	Sturnus vulgaris		1392	Sturnus vulgaris
1393	12	32	66	Cyanistes caeruleus	7	1				30	Regulus ignicapillus		68	Emberiza citrinella		66	Cyanistes caeruleus		1393	Cyanistes caeruleus
1394	12	32	66	Parus major	7	1				30	Loxia curvirostra		68	Locustella fluviatilis		66	Parus major		1394	Parus major
1395	12	32	66	Troglodytes troglodytes	7	1				30	Cuculus canorus		68	Remiz pendulinus		66	Troglodytes troglodytes		1395	Troglodytes troglodytes
1396	12	32	66	Garrulus glandarius	1	8				30	Anthus spinoletta		69	Sturnus vulgaris		66	Garrulus glandarius		1396	Garrulus glandarius
1397	12	32	66	Phoenicurus ochruros	1	6				30	Anthus trivialis		69	Fringilla coelebs		66	Phoenicurus ochruros		1397	Phoenicurus ochruros
1398	12	32	66	Fringilla coelebs	9	13				30	Anthus pratensis		69	Parus major		66	Fringilla coelebs		1398	Fringilla coelebs
1399	12	32	66	Sylvia atricapilla	9	11				30	Sylvia atricapilla		69	Turdus merula		66	Sylvia atricapilla		1399	Sylvia atricapilla
1400	12	32	66	Ficedula albicollis	9	6				30	Sylvia communis		69	Sylvia atricapilla		66	Ficedula albicollis		1400	Ficedula albicollis
1401	12	32	66	Turdus merula	9	7				30	Sylvia curruca		69	Carduelis chloris		66	Turdus merula		1401	Turdus merula
1402	12	32	66	Turdus philomelos	9	3				30	Fringilla coelebs		69	Phylloscopus collybita		66	Turdus philomelos		1402	Turdus philomelos
1403	12	32	66	Coccothraustes coccothraustes	9	6				30	Prunella modularis		69	Erithacus rubecula		66	Coccothraustes coccothraustes		1403	Coccothraustes coccothraustes
1404	12	32	66	Erithacus rubecula	9	3				30	Phoenicurus ochruros		69	Turdus philomelos		66	Erithacus rubecula		1404	Erithacus rubecula
1405	12	32	66	Phylloscopus collybita	9	4				30	Phoenicurus phoenicurus		69	Parus caeruelus		66	Phylloscopus collybita		1405	Phylloscopus collybita
1406	12	32	66	Phylloscopus sibilatrix	9	2				30	Alauda arvensis		69	Sylvia communis		66	Phylloscopus sibilatrix		1406	Phylloscopus sibilatrix
1407	12	32	66	Sitta europaea	9	2				30	Emberiza citrinella		69	Sylvia curruca		66	Sitta europaea		1407	Sitta europaea
1408	12	32	66	Cuculus canorus	4	5				30	Lophophanes cristatus		69	Muscicapa striata		66	Cuculus canorus		1408	Cuculus canorus
1409	12	32	66	Apus apus	7	1				30	Periparus ater		69	Hippolais icterina		66	Apus apus		1409	Apus apus
1410	12	32	66	Picus viridis	1	4				30	Parus major		69	Corvus corone cornix		66	Picus viridis		1410	Picus viridis
1411	12	32	66	Picus canus	1	5				30	Columba palumbus		69	Serinus serinus		66	Picus canus		1411	Picus canus
1412	12	32	66	Dendrocopos medius	9	2				30	Garrulus glandarius		69	Streptopelia decaocto		66	Dendrocopos medius		1412	Dendrocopos medius
1413	12	32	66	Dendrocopos major	9	6				30	Troglodytes troglodytes		69	Regulus regulus		66	Dendrocopos major		1413	Dendrocopos major
1414	12	32	66	Streptopelia decaocto	1	2				30	Buteo buteo		69	Carduelis carduelis		66	Streptopelia decaocto		1414	Streptopelia decaocto
1415	12	32	66	Columba palumbus	9	2				30	Certhia familiaris		69	Parus cristatus		66	Columba palumbus		1415	Columba palumbus
1416	12	32	66	Gallinula chloropus	1	2				30	Aegolius funereus		69	Parus ater		66	Gallinula chloropus		1416	Gallinula chloropus
1417	12	32	66	Ardea cinerea	7	1				30	Tudrus torquatus		69	Parus palustris		66	Ardea cinerea		1417	Ardea cinerea
1418	12	32	66	Buteo buteo	1	2				30	Dryocopus martius		69	Phylloscopus trochillus		66	Buteo buteo		1418	Buteo buteo
1419	12	33	67	Columba palumbus	7	1				31	Emberiza schoeniclus		69	Svivia borin		67	Columba palumbus		1419	Columba palumbus
1420	12	33	67	Dendrocopos major	7	1				31	Emberiza citrinella		69	Motacilia cinerea		67	Dendrocopos major		1420	Dendrocopos major
1421	12	33	67	Phylloscopus collybita	7	1				31	Coccothraustes coccothraustes		69	Certhia brachydactyla		67	Phylloscopus collybita		1421	Phylloscopus collybita
1422	12	33	67	Erithacus rubecula	7	1				31	Pyrrhula pyrrhula		69	Anthus trivialis		67	Erithacus rubecula		1422	Erithacus rubecula
1423	12	33	67	Coccothraustes coccothraustes	7	1				31	Carpodacus erythrinus		69	Sitta europaea		67	Coccothraustes coccothraustes		1423	Coccothraustes coccothraustes
1424	12	33	67	Turdus philomelos	7	1				31	Loxia curvirostra		69	Turdus pilaris		67	Turdus philomelos		1424	Turdus philomelos
1425	12	33	67	Turdus merula	7	1				31	Spinus spinus		69	Troglodytes troglodytes		67	Turdus merula		1425	Turdus merula
1426	12	33	67	Ficedula albicollis	7	1				31	Carduelis carduelis		69	Picoides major		67	Ficedula albicollis		1426	Ficedula albicollis
1427	12	33	67	Muscicapa striata	7	1				31	Chloris chloris		69	Cinclus cinclus		67	Muscicapa striata		1427	Muscicapa striata
1428	12	33	67	Sylvia atricapilla	7	1				31	Serinus serinus		69	Prunella modularis		67	Sylvia atricapilla		1428	Sylvia atricapilla
1429	12	33	67	Fringilla coelebs	7	1				31	Fringilla montifringilla		69	Passer domesticus		67	Fringilla coelebs		1429	Fringilla coelebs
1430	12	33	67	Phoenicurus ochruros	7	1				31	Fringilla coelebs		69	Turdus viscivorus		67	Phoenicurus ochruros		1430	Phoenicurus ochruros
1431	12	33	67	Alauda arvensis	7	1				31	Passer montanus		69	Strix aluco		67	Alauda arvensis		1431	Alauda arvensis
1432	12	33	67	Garrulus glandarius	7	1				31	Passer domesticus		69	Garrulus glandarius		67	Garrulus glandarius		1432	Garrulus glandarius
1433	12	33	67	Troglodytes troglodytes	7	1				31	Sturnus vulgaris		69	Lanius collurio		67	Troglodytes troglodytes		1433	Troglodytes troglodytes
1434	12	33	67	Parus major	7	1				31	Corvus corone		70	Podiceps nigricollis		67	Parus major		1434	Parus major
1435	12	33	67	Cyanistes caeruleus	7	1				31	Pica pica		70	Podiceps ruficollis		67	Cyanistes caeruleus		1435	Cyanistes caeruleus
1436	12	33	67	Sturnus vulgaris	7	1				31	Garrulus glandarius		70	Ixobrychus minutus		67	Sturnus vulgaris		1436	Sturnus vulgaris
1437	12	33	67	Oriolus oriolus	7	1				31	Lanius excubitor		70	Anser anser		67	Oriolus oriolus		1437	Oriolus oriolus
1438	12	33	67	Hirundo rustica	7	1				31	Lanius collurio		70	Anas platyrhynchos		67	Hirundo rustica		1438	Hirundo rustica
1439	12	33	67	Passer domesticus	7	1				31	Remiz pendulinus		70	Anas querquedula		67	Passer domesticus		1439	Passer domesticus
1440	12	33	67	Carduelis chloris	7	1				31	Certhia brachydactyla		70	Anas clypeata		67	Carduelis chloris		1440	Carduelis chloris
1441	12	33	67	Serinus serinus	7	1				31	Certhia familiaris		70	Aythya ferina		67	Serinus serinus		1441	Serinus serinus
1442	12	34	68	Circus aeruginosus	7	1				31	Sitta europaea		70	Circus aeruginosus		68	Circus aeruginosus		1442	Circus aeruginosus
1443	12	34	68	Vanellus vanellus	7	1				31	Parus major		70	Phasianus colchicus		68	Vanellus vanellus		1443	Vanellus vanellus
1444	12	34	68	Columba palumbus	7	1				31	Cyanistes caeruleus		70	Rallus aquaticus		68	Columba palumbus		1444	Columba palumbus
1445	12	34	68	Dendrocopos major	7	1				31	Poecile montanus		70	Gallinula chloropus		68	Dendrocopos major		1445	Dendrocopos major
1446	12	34	68	Phylloscopus collybita	7	1				31	Poecile palustris		70	Fulica atra		68	Phylloscopus collybita		1446	Phylloscopus collybita
1447	12	34	68	Erithacus rubecula	7	1				31	Aegithalos caudatus		70	Larus ridibundus		68	Erithacus rubecula		1447	Erithacus rubecula
1448	12	34	68	Coccothraustes coccothraustes	7	1				31	Ficedula hypoleuca		70	Locustella luscinioides		68	Coccothraustes coccothraustes		1448	Coccothraustes coccothraustes
1449	12	34	68	Turdus philomelos	7	1				31	Muscicapa striata		70	Acrocephalus arundinaceus		68	Turdus philomelos		1449	Turdus philomelos
1450	12	34	68	Turdus merula	7	1				31	Regulus ignicapilla		70	Acrocephalus scirpaceus		68	Turdus merula		1450	Turdus merula
1451	12	34	68	Ficedula albicollis	7	1				31	Regulus regulus		70	Acrocephalus palustris		68	Ficedula albicollis		1451	Ficedula albicollis
1452	12	34	68	Sylvia atricapilla	7	1				31	Phylloscopus trochilus		70	Acrocephalus schoenobaenus		68	Sylvia atricapilla		1452	Sylvia atricapilla
1453	12	34	68	Fringilla coelebs	7	1				31	Phylloscopus collybita		70	Panurus biarmicus		68	Fringilla coelebs		1453	Fringilla coelebs
1454	12	34	68	Phoenicurus ochruros	7	1				31	Sylvia atricapilla		70	Emberiza schoeniclus		68	Phoenicurus ochruros		1454	Phoenicurus ochruros
1455	12	34	68	Sylvia communis	7	1				31	Sylvia borin		70	Motacilla flava		68	Sylvia communis		1455	Sylvia communis
1456	12	34	68	Alauda arvensis	7	1				31	Sylvia communis		71	Pica pica		68	Alauda arvensis		1456	Alauda arvensis
1457	12	34	68	Garrulus glandarius	7	1				31	Sylvia curruca		71	Dendrocopos major		68	Garrulus glandarius		1457	Garrulus glandarius
1458	12	34	68	Troglodytes troglodytes	7	1				31	Hippolais icterina		71	Lanius collurio		68	Troglodytes troglodytes		1458	Troglodytes troglodytes
1459	12	34	68	Parus major	7	1				31	Acrocephalus scirpaceus		71	Alauda arvensis		68	Parus major		1459	Parus major
1460	12	34	68	Cyanistes caeruleus	7	1				31	Acrocephalus palustris		71	Accipiter nisus		68	Cyanistes caeruleus		1460	Cyanistes caeruleus
1461	12	34	68	Sturnus vulgaris	7	1				31	Acrocephalus schoenobaenus		71	Chroicocephalus ridibundus		68	Sturnus vulgaris		1461	Sturnus vulgaris
1462	12	34	68	Oriolus oriolus	7	1				31	Locustella luscinioides		71	Anas platyrhynchos		68	Oriolus oriolus		1462	Oriolus oriolus
1463	12	34	68	Emberiza citrinella	7	1				31	Locustella fluviatilis		71	Cygnus olor		68	Emberiza citrinella		1463	Emberiza citrinella
1464	12	34	68	Hirundo rustica	7	1				31	Locustella naevia		71	Coloeus monedula		68	Hirundo rustica		1464	Hirundo rustica
1465	12	35	69	Circus aeruginosus	7	1				31	Turdus iliacus		71	Phoenicurus ochruros		69	Circus aeruginosus		1465	Circus aeruginosus
1466	12	35	69	Columba palumbus	7	1				31	Turdus philomelos		71	Columba livia f. domestica		69	Columba palumbus		1466	Columba palumbus
1467	12	35	69	Larus ridibundus	7	1				31	Turdus pilaris		71	Falco tinnunculus		69	Larus ridibundus		1467	Larus ridibundus
1468	12	35	69	Dendrocopos major	7	1				31	Turdus merula		71	Emberiza citrinella		69	Dendrocopos major		1468	Dendrocopos major
1469	12	35	69	Phylloscopus collybita	7	1				31	Saxicola rubicola		71	Coccothraustes coccothraustes		69	Phylloscopus collybita		1469	Phylloscopus collybita
1470	12	35	69	Erithacus rubecula	7	1				31	Saxicola rubetra		71	Carduelis carduelis		69	Erithacus rubecula		1470	Erithacus rubecula
1471	12	35	69	Coccothraustes coccothraustes	7	1				31	Phoenicurus ochruros		71	Chloris chloris		69	Coccothraustes coccothraustes		1471	Coccothraustes coccothraustes
1472	12	35	69	Turdus philomelos	7	1				31	Luscinia svecica cyanecula		71	Serinus serinus		69	Turdus philomelos		1472	Turdus philomelos
1473	12	35	69	Turdus merula	7	1				31	Erithacus rubecula		71	Fringilla coelebs		69	Turdus merula		1473	Turdus merula
1474	12	35	69	Ficedula albicollis	7	1				31	Prunella modularis		71	Garrulus glandarius		69	Ficedula albicollis		1474	Ficedula albicollis
1475	12	35	69	Sylvia atricapilla	7	1				31	Troglodytes troglodytes		71	Erithacus rubecula		69	Sylvia atricapilla		1475	Sylvia atricapilla
1476	12	35	69	Fringilla coelebs	7	1				31	Motacilla alba		71	Parus major		69	Fringilla coelebs		1476	Fringilla coelebs
1477	12	35	69	Phoenicurus ochruros	7	1				31	Motacilla cinerea		71	Cyanistes caeruleus		69	Phoenicurus ochruros		1477	Phoenicurus ochruros
1478	12	35	69	Sylvia communis	7	1				31	Delichon urbicum		71	Aegithalos caudatus		69	Sylvia communis		1478	Sylvia communis
1479	12	35	69	Alauda arvensis	7	1				31	Hirundo rustica		71	Sylvia communis		69	Alauda arvensis		1479	Alauda arvensis
1480	12	35	69	Garrulus glandarius	7	1				31	Alauda arvensis		71	Sylvia curruca		69	Garrulus glandarius		1480	Garrulus glandarius
1481	12	35	69	Troglodytes troglodytes	7	1				31	Dryobates minor		71	Turdus philomelos		69	Troglodytes troglodytes		1481	Troglodytes troglodytes
1482	12	35	69	Parus major	7	1				31	Dendrocopos major		71	Turdus merula		69	Parus major		1482	Parus major
1483	12	35	69	Cyanistes caeruleus	7	1				31	Dryocopus martius		71	Dendrocopos minor		69	Cyanistes caeruleus		1483	Cyanistes caeruleus
1484	12	35	69	Sturnus vulgaris	7	1				31	Alcedo atthis		71	Cuculus canorus		69	Sturnus vulgaris		1484	Sturnus vulgaris
1485	12	35	69	Oriolus oriolus	7	1				31	Apus apus		71	Streptopelia turtur		69	Oriolus oriolus		1485	Oriolus oriolus
1486	12	35	69	Hirundo rustica	7	1				31	Asio otus		71	Columba palumbus		69	Hirundo rustica		1486	Hirundo rustica
1487	12	35	69	Corvus cornix	7	1				31	Strix aluco		71	Phasianus colchicus		69	Corvus cornix		1487	Corvus cornix
1488	12	36	70	Vanellus vanellus	7	1				31	Cuculus canorus		71	Ardea cinerea		70	Vanellus vanellus		1488	Vanellus vanellus
1489	12	36	70	Columba palumbus	7	1				31	Streptopelia turtur		72	Fringilla coelebs		70	Columba palumbus		1489	Columba palumbus
1490	12	36	70	Dendrocopos major	7	1				31	Columba palumbus		72	Sturnus vulgaris		70	Dendrocopos major		1490	Dendrocopos major
1491	12	36	70	Phylloscopus collybita	7	1				31	Chroicocephalus ridibundus		72	Parus major		70	Phylloscopus collybita		1491	Phylloscopus collybita
1492	12	36	70	Erithacus rubecula	7	1				31	Gallinago gallinago		72	Phylloscopus collybita		70	Erithacus rubecula		1492	Erithacus rubecula
1493	12	36	70	Coccothraustes coccothraustes	7	1				31	Tringa ochropus		72	Erithacus rubecula		70	Coccothraustes coccothraustes		1493	Coccothraustes coccothraustes
1494	12	36	70	Turdus philomelos	7	1				31	Tringa totanus		72	Cyanistes caeruleus		70	Turdus philomelos		1494	Turdus philomelos
1495	12	36	70	Turdus merula	7	1				31	Actitis hypoleucos		72	Sitta europaea		70	Turdus merula		1495	Turdus merula
1496	12	36	70	Ficedula albicollis	7	1				31	Vanellus vanellus		72	Sylvia atricapilla		70	Ficedula albicollis		1496	Ficedula albicollis
1497	12	36	70	Sylvia atricapilla	7	1				31	Fulica atra		72	Troglodytes troglodytes		70	Sylvia atricapilla		1497	Sylvia atricapilla
1498	12	36	70	Fringilla coelebs	7	1				31	Gallinula chloropus		72	Turdus merula		70	Fringilla coelebs		1498	Fringilla coelebs
1499	12	36	70	Phoenicurus ochruros	7	1				31	Rallus aquaticus		72	Certhia brachydactyla		70	Phoenicurus ochruros		1499	Phoenicurus ochruros
1500	12	36	70	Alauda arvensis	7	1				31	Phasianus colchicus		72	Turdus philomelos		70	Alauda arvensis		1500	Alauda arvensis
1501	12	36	70	Garrulus glandarius	7	1				31	Pandion haliaetus		72	Dendrocopos major		70	Garrulus glandarius		1501	Garrulus glandarius
1502	12	36	70	Troglodytes troglodytes	7	1				31	Falco tinnunculus		72	Muscicapa striata		70	Troglodytes troglodytes		1502	Troglodytes troglodytes
1503	12	36	70	Parus major	7	1				31	Circus aeruginosus		72	Ficedula albicollis		70	Parus major		1503	Parus major
1504	12	36	70	Cyanistes caeruleus	7	1				31	Circus cyaneus		72	Prunella modularis		70	Cyanistes caeruleus		1504	Cyanistes caeruleus
1505	12	36	70	Sturnus vulgaris	7	1				31	Buteo buteo		72	Sylvia borin		70	Sturnus vulgaris		1505	Sturnus vulgaris
1506	12	36	70	Oriolus oriolus	7	1				31	Accipiter nisus		72	Phylloscopus trochilus		70	Oriolus oriolus		1506	Oriolus oriolus
1507	12	37	71	Falco tinnunculus	7	1				31	Aythya fuligula		72	Hippolais icterina		71	Falco tinnunculus		1507	Falco tinnunculus
1508	12	37	71	Vanellus vanellus	7	1				31	Aythya ferina		72	Dendrocopos medius		71	Vanellus vanellus		1508	Vanellus vanellus
1509	12	37	71	Larus ridibundus	7	1				31	Anas platyrhynchos		72	Serinus serinus		71	Larus ridibundus		1509	Larus ridibundus
1510	12	37	71	Columba palumbus	7	1				31	Anas crecca		72	Streptopelia decaocto		71	Columba palumbus		1510	Columba palumbus
1511	12	37	71	Dendrocopos major	7	1				31	Mareca strepera		72	Poecile montanus		71	Dendrocopos major		1511	Dendrocopos major
1512	12	37	71	Phylloscopus collybita	7	1				31	Ciconia ciconia		72	Oriolus oriolus		71	Phylloscopus collybita		1512	Phylloscopus collybita
1513	12	37	71	Erithacus rubecula	7	1				31	Ardea cinerea		72	Corvus monedula		71	Erithacus rubecula		1513	Erithacus rubecula
1514	12	37	71	Coccothraustes coccothraustes	7	1				31	Ardea alba		72	Carduelis chloris		71	Coccothraustes coccothraustes		1514	Coccothraustes coccothraustes
1515	12	37	71	Turdus philomelos	7	1				31	Podiceps grisegena		72	Poecile palustris		71	Turdus philomelos		1515	Turdus philomelos
1516	12	37	71	Turdus merula	7	1				31	Tachybaptus ruficollis		72	Phylloscopus sibilatrix		71	Turdus merula		1516	Turdus merula
1517	12	37	71	Ficedula albicollis	7	1				32	Ardea cinerea		72	Picus viridis		71	Ficedula albicollis		1517	Ficedula albicollis
1518	12	37	71	Anthus trivialis	7	1				32	Ciconia ciconia		72	Picus canus		71	Anthus trivialis		1518	Anthus trivialis
1519	12	37	71	Sylvia atricapilla	7	1				32	Anas platyrchynchos		72	Dryocopus martius		71	Sylvia atricapilla		1519	Sylvia atricapilla
1520	12	37	71	Fringilla coelebs	7	1				32	Accipiter nisus		72	Ficedula parva		71	Fringilla coelebs		1520	Fringilla coelebs
1521	12	37	71	Phoenicurus ochruros	7	1				32	Accipiter gentilis		72	Phoenicurus phoenicurus		71	Phoenicurus ochruros		1521	Phoenicurus ochruros
1522	12	37	71	Alauda arvensis	7	1				32	Buteo buteo		72	Sylvia curruca		71	Alauda arvensis		1522	Alauda arvensis
1523	12	37	71	Garrulus glandarius	7	1				32	Circus cyaneus		72	Coccothraustes coccothraustes		71	Garrulus glandarius		1523	Garrulus glandarius
1524	12	37	71	Troglodytes troglodytes	7	1				32	Falco tinnunculus		72	Turdus pilaris		71	Troglodytes troglodytes		1524	Troglodytes troglodytes
1525	12	37	71	Parus major	7	1				32	Perdix perdix		73	Fringilla coelebs		71	Parus major		1525	Parus major
1526	12	37	71	Cyanistes caeruleus	7	1				32	Phasianus colchicus		73	Sturnus vulgaris		71	Cyanistes caeruleus		1526	Cyanistes caeruleus
1527	12	37	71	Sturnus vulgaris	7	1				32	Larus ridibundus		73	Parus major		71	Sturnus vulgaris		1527	Sturnus vulgaris
1528	12	37	71	Oriolus oriolus	7	1				32	Columba palumbus		73	Cyanistes caeruleus		71	Oriolus oriolus		1528	Oriolus oriolus
1529	12	37	71	Emberiza citrinella	7	1				32	Streptopelia turtur		73	Turdus merula		71	Emberiza citrinella		1529	Emberiza citrinella
1530	12	37	71	Corvus cornix	7	1				32	Streptopelia decaocto		73	Sitta europaea		71	Corvus cornix		1530	Corvus cornix
1531	12	38	72	Falco tinnunculus	7	1				32	Strix aluco		73	Columba palumbus		72	Falco tinnunculus		1531	Falco tinnunculus
1532	12	38	72	Columba palumbus	7	1				32	Asio otus		73	Phylloscopus collybita		72	Columba palumbus		1532	Columba palumbus
1533	12	38	72	Cuculus canorus	7	1				32	Cuculus canorus		73	Certhia brachydactyla		72	Cuculus canorus		1533	Cuculus canorus
1534	12	38	72	Dendrocopos major	7	1				32	Apus apus		73	Corvus monedula		72	Dendrocopos major		1534	Dendrocopos major
1535	12	38	72	Sitta europaea	7	1				32	Upupa epops		73	Turdus philomelos		72	Sitta europaea		1535	Sitta europaea
1536	12	38	72	Phylloscopus collybita	7	1				32	Picus viridis		73	Turdus pilaris		72	Phylloscopus collybita		1536	Phylloscopus collybita
1537	12	38	72	Erithacus rubecula	7	1				32	Picus canus		73	Sylvia atricapilla		72	Erithacus rubecula		1537	Erithacus rubecula
1538	12	38	72	Coccothraustes coccothraustes	7	1				32	Dendrocopos major		73	Dendrocopos major		72	Coccothraustes coccothraustes		1538	Coccothraustes coccothraustes
1539	12	38	72	Turdus philomelos	7	1				32	Dryocopus martius		73	Erithacus rubecula		72	Turdus philomelos		1539	Turdus philomelos
1540	12	38	72	Turdus merula	7	1				32	Jynx torquilla		73	Phoenicurus phoenicurus		72	Turdus merula		1540	Turdus merula
1541	12	38	72	Ficedula albicollis	7	1				32	Ficedula hypoleuca		73	Muscicapa striata		72	Ficedula albicollis		1541	Ficedula albicollis
1542	12	38	72	Sylvia atricapilla	7	1				32	Sylvia borin		73	Troglodytes troglodytes		72	Sylvia atricapilla		1542	Sylvia atricapilla
1543	12	38	72	Fringilla coelebs	7	1				32	Sylvia atricapilla		73	Phylloscopus sibilatrix		72	Fringilla coelebs		1543	Fringilla coelebs
1544	12	38	72	Phoenicurus ochruros	7	1				32	Sylvia communis		73	Dendrocopos minor		72	Phoenicurus ochruros		1544	Phoenicurus ochruros
1545	12	38	72	Alauda arvensis	7	1				32	Sylvia curruca		73	Carduelis chloris		72	Alauda arvensis		1545	Alauda arvensis
1546	12	38	72	Garrulus glandarius	7	1				32	Hippolais icterina		73	Falco tinnunculus		72	Garrulus glandarius		1546	Garrulus glandarius
1547	12	38	72	Troglodytes troglodytes	7	1				32	Phylloscopus collybita		73	Streptopelia decaocto		72	Troglodytes troglodytes		1547	Troglodytes troglodytes
1548	12	38	72	Parus major	7	1				32	Phylloscopus trochilus		73	Motacilla alba		72	Parus major		1548	Parus major
1549	12	38	72	Cyanistes caeruleus	7	1				32	Phylloscopus sibilatrix		73	Phoenicurus ochruros		72	Cyanistes caeruleus		1549	Cyanistes caeruleus
1550	12	38	72	Sturnus vulgaris	7	1				32	Locustella naevia		73	Prunella modularis		72	Sturnus vulgaris		1550	Sturnus vulgaris
1551	12	38	72	Oriolus oriolus	7	1				32	Regulus regulus		73	Sylvia communis		72	Oriolus oriolus		1551	Oriolus oriolus
1552	12	39	73	Columba palumbus	7	1				32	Regulus ignicapillus		73	Sylvia curruca		73	Columba palumbus		1552	Columba palumbus
1553	12	39	73	Dendrocopos major	7	1				32	Turdus pilaris		73	Sylvia borin		73	Dendrocopos major		1553	Dendrocopos major
1554	12	39	73	Phylloscopus sibilatrix	7	1				32	Turdus viscivorus		73	Poecile montanus		73	Phylloscopus sibilatrix		1554	Phylloscopus sibilatrix
1555	12	39	73	Phylloscopus collybita	7	1				32	Turdus philomelos		73	Lophophanes cristatus		73	Phylloscopus collybita		1555	Phylloscopus collybita
1556	12	39	73	Erithacus rubecula	7	1				32	Turdus merula		73	Aegithalos caudatus		73	Erithacus rubecula		1556	Erithacus rubecula
1557	12	39	73	Coccothraustes coccothraustes	7	1				32	Erithacus rubecula		73	Certhia familiaris		73	Coccothraustes coccothraustes		1557	Coccothraustes coccothraustes
1558	12	39	73	Turdus philomelos	7	1				32	Luscinia megarhynchos		73	Ficedula hypoleuca		73	Turdus philomelos		1558	Turdus philomelos
1559	12	39	73	Turdus merula	7	1				32	Phoenicurus phoenicurus		73	Serinus serinus		73	Turdus merula		1559	Turdus merula
1560	12	39	73	Ficedula albicollis	7	1				32	Phoenicurus ochruros		73	Motacilla cinerea		73	Ficedula albicollis		1560	Ficedula albicollis
1561	12	39	73	Sylvia atricapilla	7	1				32	Prunella modularis		73	Oriolus oriolus		73	Sylvia atricapilla		1561	Sylvia atricapilla
1562	12	39	73	Fringilla coelebs	7	1				32	Troglodytes troglodytes		73	Garrulus glandarius		73	Fringilla coelebs		1562	Fringilla coelebs
1563	12	39	73	Phoenicurus ochruros	7	1				32	Lanius excubitor		73	Columba oenas		73	Phoenicurus ochruros		1563	Phoenicurus ochruros
1564	12	39	73	Garrulus glandarius	7	1				32	Lanius collurio		73	Picus viridis		73	Garrulus glandarius		1564	Garrulus glandarius
1565	12	39	73	Troglodytes troglodytes	7	1				32	Parus major		73	Dendrocopos medius		73	Troglodytes troglodytes		1565	Troglodytes troglodytes
1566	12	39	73	Parus major	7	1				32	Cyanistes caeruleus		74	Periparus ater		73	Parus major		1566	Parus major
1567	12	39	73	Cyanistes caeruleus	7	1				32	Periparus ater		74	Ficedula parva		73	Cyanistes caeruleus		1567	Cyanistes caeruleus
1568	12	39	73	Sturnus vulgaris	7	1				32	Poecile montanus		74	Erithacus rubecula		73	Sturnus vulgaris		1568	Sturnus vulgaris
1569	12	39	73	Oriolus oriolus	7	1				32	Aegithalos caudatus		74	Sylvia atricapilla		73	Oriolus oriolus		1569	Oriolus oriolus
1570	12	40	74	Columba palumbus	7	1				32	Hirundo rustica		74	Troglodytes troglodytes		74	Columba palumbus		1570	Columba palumbus
1571	12	40	74	Dendrocopos major	7	1				32	Delichon urbica		74	Anthus trivialis		74	Dendrocopos major		1571	Dendrocopos major
1572	12	40	74	Phylloscopus collybita	7	1				32	Sitta europaea		74	Fringilla coelebs		74	Phylloscopus collybita		1572	Phylloscopus collybita
1573	12	40	74	Erithacus rubecula	7	1				32	Certhia familiaris		74	Prunella modularis		74	Erithacus rubecula		1573	Erithacus rubecula
1574	12	40	74	Coccothraustes coccothraustes	7	1				32	Coccothraustes coccothraustes		74	Turdus merula		74	Coccothraustes coccothraustes		1574	Coccothraustes coccothraustes
1575	12	40	74	Turdus philomelos	7	1				32	Carduelis chloris		74	Ficedula albicollis		74	Turdus philomelos		1575	Turdus philomelos
1576	12	40	74	Turdus merula	7	1				32	Carduelis carduelis		74	Parus major		74	Turdus merula		1576	Turdus merula
1577	12	40	74	Ficedula albicollis	7	1				32	Carduelis spinus		74	Cyanistes caeruleus		74	Ficedula albicollis		1577	Ficedula albicollis
1578	12	40	74	Sylvia atricapilla	7	1				32	Cardueis cannabina		74	Certhia familiaris		74	Sylvia atricapilla		1578	Sylvia atricapilla
1579	12	40	74	Fringilla coelebs	7	1				32	Serinus serinus		75	Parus major		74	Fringilla coelebs		1579	Fringilla coelebs
1580	12	40	74	Phoenicurus ochruros	7	1				32	Pyrrhula pyrrhula		75	Fringilla coelebs		74	Phoenicurus ochruros		1580	Phoenicurus ochruros
1581	12	40	74	Luscinia megarhynchos	7	1				32	Loxia curvirostra		75	Erithacus rubecula		74	Luscinia megarhynchos		1581	Luscinia megarhynchos
1582	12	40	74	Garrulus glandarius	7	1				32	Fringilla coelebs		75	Ficedula albicollis		74	Garrulus glandarius		1582	Garrulus glandarius
1583	12	40	74	Troglodytes troglodytes	7	1				32	Fringilla montifringilla		75	Sylvia atricapilla		74	Troglodytes troglodytes		1583	Troglodytes troglodytes
1584	12	40	74	Parus major	7	1				32	Emberiza citrinella		75	Certhia familiaris		74	Parus major		1584	Parus major
1585	12	40	74	Cyanistes caeruleus	7	1				32	Passer domesticus		75	Dendrocopos leucotos		74	Cyanistes caeruleus		1585	Cyanistes caeruleus
1586	12	40	74	Sturnus vulgaris	7	1				32	Passer montanus		75	Turdus merula		74	Sturnus vulgaris		1586	Sturnus vulgaris
1587	12	40	74	Oriolus oriolus	7	1				32	Alauda arvensis		75	Ficedula parva		74	Oriolus oriolus		1587	Oriolus oriolus
1588	12	41	75	Anas platyrhynchos	7	1				32	Anthus trivialis		75	Periparus ater		75	Anas platyrhynchos		1588	Anas platyrhynchos
1589	12	41	75	Falco tinnunculus	7	1				32	Motacilla alba		75	Regulus regulus		75	Falco tinnunculus		1589	Falco tinnunculus
1590	12	41	75	Ardea cinerea	7	1				32	Sturnus vulgaris		75	Cyanistes caeruleus		75	Ardea cinerea		1590	Ardea cinerea
1591	12	41	75	Columba palumbus	7	1				32	Oriolus oriolus		75	Turdus philomelos		75	Columba palumbus		1591	Columba palumbus
1592	12	41	75	Apus apus	7	1				32	Corvus corax		76	Cyanistes caeruleus		75	Apus apus		1592	Apus apus
1593	12	41	75	Dendrocopos major	7	1				32	Corvus frugilegus		76	Fringilla coelebs		75	Dendrocopos major		1593	Dendrocopos major
1594	12	41	75	Sitta europaea	7	1				32	Corvus monedula		76	Periparus ater		75	Sitta europaea		1594	Sitta europaea
1595	12	41	75	Phylloscopus collybita	7	1				32	Pica pica		76	Parus major		75	Phylloscopus collybita		1595	Phylloscopus collybita
1596	12	41	75	Erithacus rubecula	7	1				32	Nucifraga caryocatactes		76	Phylloscopus collybita		75	Erithacus rubecula		1596	Erithacus rubecula
1597	12	41	75	Coccothraustes coccothraustes	7	1				32	Garrulus glandarius		76	Turdus philomelos		75	Coccothraustes coccothraustes		1597	Coccothraustes coccothraustes
1598	12	41	75	Turdus philomelos	7	1				33	Prunella modularis		76	Ficedula parva		75	Turdus philomelos		1598	Turdus philomelos
1599	12	41	75	Turdus merula	7	1				33	Troglodytes troglodytes		76	Troglodytes troglodytes		75	Turdus merula		1599	Turdus merula
1600	12	41	75	Ficedula albicollis	7	1				33	Sitta europaea		76	Sylvia atricapilla		75	Ficedula albicollis		1600	Ficedula albicollis
1601	12	41	75	Sylvia atricapilla	7	1				33	Tachybaptus ruficollis		76	Columba palumbus		75	Sylvia atricapilla		1601	Sylvia atricapilla
1602	12	41	75	Fringilla coelebs	7	1				33	Erithacus rubecula		76	Certhia familiaris		75	Fringilla coelebs		1602	Fringilla coelebs
1603	12	41	75	Phoenicurus ochruros	7	1				33	Fulica atra		76	Erithacus rubecula		75	Phoenicurus ochruros		1603	Phoenicurus ochruros
1604	12	41	75	Sylvia borin	7	1				33	Anas platyrhynchos		76	Turdus merula		75	Sylvia borin		1604	Sylvia borin
1605	12	41	75	Luscinia megarhynchos	7	1				33	Turdus merula		76	Turdus viscivorus		75	Luscinia megarhynchos		1605	Luscinia megarhynchos
1606	12	41	75	Garrulus glandarius	7	1				33	Acrocephalus scirpaceus		76	Prunella modularis		75	Garrulus glandarius		1606	Garrulus glandarius
1607	12	41	75	Troglodytes troglodytes	7	1				33	Hippolais icterina		77	Sitta europaea		75	Troglodytes troglodytes		1607	Troglodytes troglodytes
1608	12	41	75	Parus major	7	1				33	Rallus aquaticus		77	Parus major		75	Parus major		1608	Parus major
1609	12	41	75	Cyanistes caeruleus	7	1				33	Phasianus colchicus		77	Dendrocopos leucotos		75	Cyanistes caeruleus		1609	Cyanistes caeruleus
1610	12	41	75	Sturnus vulgaris	7	1				33	Picus viridis		77	Certhia familiaris		75	Sturnus vulgaris		1610	Sturnus vulgaris
1611	12	41	75	Oriolus oriolus	7	1				33	Acrocephalus arundinaceus		77	Phylloscopus collybita		75	Oriolus oriolus		1611	Oriolus oriolus
1612	12	41	75	Pica pica	7	1				33	Turdus philomelos		77	Fringilla coelebs		75	Pica pica		1612	Pica pica
1613	12	41	75	Emberiza citrinella	7	1				33	Cygnus olor		77	Ficedula albicollis		75	Emberiza citrinella		1613	Emberiza citrinella
1614	12	41	75	Carduelis chloris	7	1				33	Carduelis carduelis		77	Erithacus rubecula		75	Carduelis chloris		1614	Carduelis chloris
1615	12	42	76	Columba palumbus	7	1				33	Spinus spinus		77	Sylvia atricapilla		76	Columba palumbus		1615	Columba palumbus
1616	12	42	76	Dendrocopos medius	7	1				33	Acrocephalus palustris		77	Cyanistes caeruleus		76	Dendrocopos medius		1616	Dendrocopos medius
1617	12	42	76	Dendrocopos major	7	1				33	Chroicocephalus ridibundus		77	Turdus merula		76	Dendrocopos major		1617	Dendrocopos major
1618	12	42	76	Phylloscopus collybita	7	1				33	Gallinula chloropus		77	Periparus ater		76	Phylloscopus collybita		1618	Phylloscopus collybita
1619	12	42	76	Erithacus rubecula	7	1				33	Cuculus canorus		78	Ficedula albicollis		76	Erithacus rubecula		1619	Erithacus rubecula
1620	12	42	76	Coccothraustes coccothraustes	7	1				33	Fringilla coelebs		78	Dendrocopos leucotos		76	Coccothraustes coccothraustes		1620	Coccothraustes coccothraustes
1621	12	42	76	Turdus philomelos	7	1				33	Sturnus vulgaris		78	Phylloscopus collybita		76	Turdus philomelos		1621	Turdus philomelos
1622	12	42	76	Turdus merula	7	1				33	Parus major		78	Regulus regulus		76	Turdus merula		1622	Turdus merula
1623	12	42	76	Ficedula albicollis	7	1				33	Cyanistes caeruleus		78	Turdus viscivorus		76	Ficedula albicollis		1623	Ficedula albicollis
1624	12	42	76	Sylvia atricapilla	7	1				33	Phylloscopus collybita		78	Turdus merula		76	Sylvia atricapilla		1624	Sylvia atricapilla
1625	12	42	76	Fringilla coelebs	7	1				33	Poecile palustris		78	Emberiza citrinella		76	Fringilla coelebs		1625	Fringilla coelebs
1626	12	42	76	Phoenicurus ochruros	7	1				33	Sylvia borin		78	Coccothraustes coccothraustes		76	Phoenicurus ochruros		1626	Phoenicurus ochruros
1627	12	42	76	Garrulus glandarius	7	1				33	Aegithalos caudatus		78	Anthus trivialis		76	Garrulus glandarius		1627	Garrulus glandarius
1628	12	42	76	Troglodytes troglodytes	7	1				33	Dendrocopos major		78	Lanius collurio		76	Troglodytes troglodytes		1628	Troglodytes troglodytes
1629	12	42	76	Parus major	7	1				33	Phylloscopus trochilus		78	Sylvia atricapilla		76	Parus major		1629	Parus major
1630	12	42	76	Cyanistes caeruleus	7	1				33	Motacilla alba		78	Parus major		76	Cyanistes caeruleus		1630	Cyanistes caeruleus
1631	12	42	76	Sturnus vulgaris	7	1				33	Apus apus		78	Fringilla coelebs		76	Sturnus vulgaris		1631	Sturnus vulgaris
1632	12	42	76	Oriolus oriolus	7	1				33	Emberiza schoeniclus		78	Turdus philomelos		76	Oriolus oriolus		1632	Oriolus oriolus
1633	12	42	76	Certhia familiaris	7	1				33	Streptopelia decaocto		78	Erithacus rubecula		76	Certhia familiaris		1633	Certhia familiaris
1634	12	43	77	Columba palumbus	7	1				33	Sylvia atricapilla		78	Certhia familiaris		77	Columba palumbus		1634	Columba palumbus
1635	12	43	77	Dendrocopos major	7	1				33	Falco tinnunculus		78	Periparus ater		77	Dendrocopos major		1635	Dendrocopos major
1636	12	43	77	Picus canus	7	1				34	Phylloscopus trochilus		79	Columba palumbus		77	Picus canus		1636	Picus canus
1637	12	43	77	Phylloscopus collybita	7	1				34	Columba oenas		79	Erithacus rubecula		77	Phylloscopus collybita		1637	Phylloscopus collybita
1638	12	43	77	Erithacus rubecula	7	1				34	Cyanistes caeruleus		79	Dendrocopos major		77	Erithacus rubecula		1638	Erithacus rubecula
1639	12	43	77	Coccothraustes coccothraustes	7	1				34	Poecile palustris		79	Phylloscopus collybita		77	Coccothraustes coccothraustes		1639	Coccothraustes coccothraustes
1640	12	43	77	Turdus philomelos	7	1				34	Phylloscopus sibilatrix		79	Sylvia atricapilla		77	Turdus philomelos		1640	Turdus philomelos
1641	12	43	77	Turdus merula	7	1				34	Streptopelia turtur		79	Periparus ater		77	Turdus merula		1641	Turdus merula
1642	12	43	77	Ficedula albicollis	7	1				34	Periparus ater		79	Fringilla coelebs		77	Ficedula albicollis		1642	Ficedula albicollis
1643	12	43	77	Sylvia atricapilla	7	1				34	Parus major		79	Coccothraustes coccothraustes		77	Sylvia atricapilla		1643	Sylvia atricapilla
1644	12	43	77	Fringilla coelebs	7	1				34	Troglodytes troglodytes		79	Regulus regulus		77	Fringilla coelebs		1644	Fringilla coelebs
1645	12	43	77	Phoenicurus ochruros	7	1				34	Emberiza citrinella		79	Ficedula albicollis		77	Phoenicurus ochruros		1645	Phoenicurus ochruros
1646	12	43	77	Garrulus glandarius	7	1				34	Fringilla coelebs		79	Dendrocopos leucotos		77	Garrulus glandarius		1646	Garrulus glandarius
1647	12	43	77	Troglodytes troglodytes	7	1				34	Sylvia atricapilla		79	Turdus philomelos		77	Troglodytes troglodytes		1647	Troglodytes troglodytes
1648	12	43	77	Parus major	7	1				34	Turdus merula		79	Phylloscopus sibilatrix		77	Parus major		1648	Parus major
1649	12	43	77	Cyanistes caeruleus	7	1				34	Turdus philomelos		79	Garrulus glandarius		77	Cyanistes caeruleus		1649	Cyanistes caeruleus
1650	12	43	77	Sturnus vulgaris	7	1				34	Turdus viscivorus		79	Pyrrhula pyrrhula		77	Sturnus vulgaris		1650	Sturnus vulgaris
1651	12	43	77	Oriolus oriolus	7	1				34	Coccothraustes coccothraustes		79	Anthus trivialis		77	Oriolus oriolus		1651	Oriolus oriolus
1652	12	44	78	Columba palumbus	7	1				34	Erithacus rubecula		79	Turdus viscivorus		78	Columba palumbus		1652	Columba palumbus
1653	12	44	78	Cuculus canorus	7	1				34	Phylloscopus collybita		79	Parus major		78	Cuculus canorus		1653	Cuculus canorus
1654	12	44	78	Dendrocopos major	7	1				34	Sitta europaea		79	Certhia familiaris		78	Dendrocopos major		1654	Dendrocopos major
1655	12	44	78	Picus canus	7	1				34	Dendrocopos major		80	Fringilla coelebs		78	Picus canus		1655	Picus canus
1656	12	44	78	Sitta europaea	7	1				34	Columba palumbus		80	Erithacus rubecula		78	Sitta europaea		1656	Sitta europaea
1657	12	44	78	Phylloscopus collybita	7	1				34	Pyrrhula pyrrhula		80	Regulus regulus		78	Phylloscopus collybita		1657	Phylloscopus collybita
1658	12	44	78	Erithacus rubecula	7	1				34	Dryocopus martius		80	Ficedula albicollis		78	Erithacus rubecula		1658	Erithacus rubecula
1659	12	44	78	Coccothraustes coccothraustes	7	1				34	Garrulus glandarius		80	Anthus trivialis		78	Coccothraustes coccothraustes		1659	Coccothraustes coccothraustes
1660	12	44	78	Turdus philomelos	7	1				34	Prunella modularis		80	Parus major		78	Turdus philomelos		1660	Turdus philomelos
1661	12	44	78	Turdus merula	7	1				34	Loxia curvirostra		80	Sylvia atricapilla		78	Turdus merula		1661	Turdus merula
1662	12	44	78	Ficedula albicollis	7	1				34	Spinus spinus		80	Turdus philomelos		78	Ficedula albicollis		1662	Ficedula albicollis
1663	12	44	78	Sylvia atricapilla	7	1				35	Phylloscopus collybita		80	Periparus ater		78	Sylvia atricapilla		1663	Sylvia atricapilla
1664	12	44	78	Fringilla coelebs	7	1				35	Columba palumbus		80	Turdus viscivorus		78	Fringilla coelebs		1664	Fringilla coelebs
1665	12	44	78	Phoenicurus ochruros	7	1				35	Streptopelia decaocto		80	Phylloscopus sibilatrix		78	Phoenicurus ochruros		1665	Phoenicurus ochruros
1666	12	44	78	Garrulus glandarius	7	1				35	Turdus merula		81	Periparus ater		78	Garrulus glandarius		1666	Garrulus glandarius
1667	12	44	78	Troglodytes troglodytes	7	1				35	Fringilla coelebs		81	Parus major		78	Troglodytes troglodytes		1667	Troglodytes troglodytes
1668	12	44	78	Parus major	7	1				35	Sylvia curruca		81	Phylloscopus collybita		78	Parus major		1668	Parus major
1669	12	44	78	Cyanistes caeruleus	7	1				35	Sylvia atricapilla		81	Aegithalos caudatus		78	Cyanistes caeruleus		1669	Cyanistes caeruleus
1670	12	44	78	Sturnus vulgaris	7	1				35	Strix aluco		81	Certhia familiaris		78	Sturnus vulgaris		1670	Sturnus vulgaris
1671	12	44	78	Oriolus oriolus	7	1				35	Parus major		81	Phoenicurus phoenicurus		78	Oriolus oriolus		1671	Oriolus oriolus
1672	12	44	78	Certhia familiaris	7	1				35	Cyanistes caeruleus		81	Erithacus rubecula		78	Certhia familiaris		1672	Certhia familiaris
1673	12	45	79	Columba palumbus	7	1				35	Pica pica		81	Fringilla coelebs		79	Columba palumbus		1673	Columba palumbus
1674	12	45	79	Dendrocopos major	7	1				35	Sturnus vulgaris		81	Sylvia atricapilla		79	Dendrocopos major		1674	Dendrocopos major
1675	12	45	79	Phylloscopus sibilatrix	7	1				35	Phoenicurus ochruros		81	Cyanistes caeruleus		79	Phylloscopus sibilatrix		1675	Phylloscopus sibilatrix
1676	12	45	79	Phylloscopus collybita	7	1				35	Passer domesticus		81	Prunella modularis		79	Phylloscopus collybita		1676	Phylloscopus collybita
1677	12	45	79	Erithacus rubecula	7	1				35	Passer montanus		81	Sitta europaea		79	Erithacus rubecula		1677	Erithacus rubecula
1678	12	45	79	Coccothraustes coccothraustes	7	1				35	Carduelis chloris		82	Fringilla coelebs		79	Coccothraustes coccothraustes		1678	Coccothraustes coccothraustes
1679	12	45	79	Turdus philomelos	7	1				35	Serinus serinus		82	Troglodytes troglodytes		79	Turdus philomelos		1679	Turdus philomelos
1680	12	45	79	Turdus merula	7	1				35	Columba livia		82	Turdus philomelos		79	Turdus merula		1680	Turdus merula
1681	12	45	79	Ficedula albicollis	7	1				35	Athene noctua		82	Parus major		79	Ficedula albicollis		1681	Ficedula albicollis
1682	12	45	79	Sylvia atricapilla	7	1				36	Lanius collurio		82	Periparus ater		79	Sylvia atricapilla		1682	Sylvia atricapilla
1683	12	45	79	Fringilla coelebs	7	1				36	Sylvia nisoria		82	Erithacus rubecula		79	Fringilla coelebs		1683	Fringilla coelebs
1684	12	45	79	Phoenicurus ochruros	7	1				36	Caprimulgus europaeus		82	Sylvia atricapilla		79	Phoenicurus ochruros		1684	Phoenicurus ochruros
1685	12	45	79	Garrulus glandarius	7	1				36	Oriolus oriolus		82	Ficedula albicollis		79	Garrulus glandarius		1685	Garrulus glandarius
1686	12	45	79	Troglodytes troglodytes	7	1				36	Dendrocoptes medius		82	Sitta europaea		79	Troglodytes troglodytes		1686	Troglodytes troglodytes
1687	12	45	79	Parus major	7	1				36	Muscicapa striata		82	Columba oenas		79	Parus major		1687	Parus major
1688	12	45	79	Cyanistes caeruleus	7	1				36	Upupa epops		82	Prunella modularis		79	Cyanistes caeruleus		1688	Cyanistes caeruleus
1689	12	45	79	Sturnus vulgaris	7	1				36	Strix aluco		82	Turdus merula		79	Sturnus vulgaris		1689	Sturnus vulgaris
1690	12	45	79	Oriolus oriolus	7	1				36	Apus apus		83	Sylvia atricapilla		79	Oriolus oriolus		1690	Oriolus oriolus
1691	12	46	80	Columba palumbus	7	1				36	Cuculus canorus		83	Cyanistes caeruleus		80	Columba palumbus		1691	Columba palumbus
1692	12	46	80	Strix aluco	7	1				36	Poecile montanus		83	Ficedula albicollis		80	Strix aluco		1692	Strix aluco
1693	12	46	80	Dryocopus martius)	7	1				36	Coccothraustes coccothraustes		83	Columba oenas		80	Dryocopus martius)		1693	Dryocopus martius)
1694	12	46	80	Dendrocopos medius	7	1				36	Picus viridis		83	Fringilla coelebs		80	Dendrocopos medius		1694	Dendrocopos medius
1695	12	46	80	Dendrocopos major	7	1				36	Turdus viscivorus		83	Phylloscopus collybita		80	Dendrocopos major		1695	Dendrocopos major
1696	12	46	80	Picus canus	7	1				36	Turdus philomelos		83	Periparus ater		80	Picus canus		1696	Picus canus
1697	12	46	80	Phylloscopus collybita	7	1				36	Turdus merula		83	Erithacus rubecula		80	Phylloscopus collybita		1697	Phylloscopus collybita
1698	12	46	80	Erithacus rubecula	7	1				36	Sylvia curruca		83	Garrulus glandarius		80	Erithacus rubecula		1698	Erithacus rubecula
1699	12	46	80	Coccothraustes coccothraustes	7	1				36	Sylvia communis		83	Certhia familiaris		80	Coccothraustes coccothraustes		1699	Coccothraustes coccothraustes
1700	12	46	80	Turdus philomelos	7	1				36	Sylvia atricapilla		84	Fringilla coelebs		80	Turdus philomelos		1700	Turdus philomelos
1701	12	46	80	Turdus merula	7	1				36	Sturnus vulgaris		84	Periparus ater		80	Turdus merula		1701	Turdus merula
1702	12	46	80	Ficedula albicollis	7	1				36	Sitta europaea		84	Phoenicurus phoenicurus		80	Ficedula albicollis		1702	Ficedula albicollis
1703	12	46	80	Sylvia atricapilla	7	1				36	Phylloscopus trochilus		84	Turdus merula		80	Sylvia atricapilla		1703	Sylvia atricapilla
1704	12	46	80	Fringilla coelebs	7	1				36	Phylloscopus sibilatrix		84	Dendrocopos leucotos		80	Fringilla coelebs		1704	Fringilla coelebs
1705	12	46	80	Phoenicurus ochruros	7	1				36	Phylloscopus collybita		84	Phylloscopus collybita		80	Phoenicurus ochruros		1705	Phoenicurus ochruros
1706	12	46	80	Garrulus glandarius	7	1				36	Parus major		84	Sylvia atricapilla		80	Garrulus glandarius		1706	Garrulus glandarius
1707	12	46	80	Troglodytes troglodytes	7	1				36	Garrulus glandarius		84	Erithacus rubecula		80	Troglodytes troglodytes		1707	Troglodytes troglodytes
1708	12	46	80	Parus major	7	1				36	Fringilla coelebs		84	Columba palumbus		80	Parus major		1708	Parus major
1709	12	46	80	Cyanistes caeruleus	7	1				36	Ficedula albicollis		84	Turdus viscivorus		80	Cyanistes caeruleus		1709	Cyanistes caeruleus
1710	12	46	80	Sturnus vulgaris	7	1				36	Erithacus rubecula		84	Phylloscopus sibilatrix		80	Sturnus vulgaris		1710	Sturnus vulgaris
1711	12	46	80	Oriolus oriolus	7	1				36	Emberiza citrinella		85	Turdus philomelos		80	Oriolus oriolus		1711	Oriolus oriolus
1712	12	46	80	Certhia familiaris	7	1				36	Dendrocopos major		85	Erithacus rubecula		80	Certhia familiaris		1712	Certhia familiaris
1713	12	47	81	Columba palumbus	7	1				36	Cyanistes caeruleus		85	Phylloscopus collybita		81	Columba palumbus		1713	Columba palumbus
1714	12	47	81	Cuculus canorus	7	1				36	Chloris chloris		85	Turdus merula		81	Cuculus canorus		1714	Cuculus canorus
1715	12	47	81	Dryocopus martius)	7	1				36	Anthus trivialis		85	Ficedula albicollis		81	Dryocopus martius)		1715	Dryocopus martius)
1716	12	47	81	Dendrocopos medius	7	1				36	Buteo buteo		85	Sylvia atricapilla		81	Dendrocopos medius		1716	Dendrocopos medius
1717	12	47	81	Dendrocopos major	7	1				36	Hirundo rustica		85	Fringilla coelebs		81	Dendrocopos major		1717	Dendrocopos major
1718	12	47	81	Sitta europaea	7	1				36	Streptopelia decaocto		85	Periparus ater		81	Sitta europaea		1718	Sitta europaea
1719	12	47	81	Phylloscopus sibilatrix	7	1				36	Phoenicurus ochruros		85	Regulus regulus		81	Phylloscopus sibilatrix		1719	Phylloscopus sibilatrix
1720	12	47	81	Phylloscopus collybita	7	1				36	Cygnus olor		85	Phylloscopus sibilatrix		81	Phylloscopus collybita		1720	Phylloscopus collybita
1721	12	47	81	Erithacus rubecula	7	1				36	Streptopelia turtur		86	Erithacus rubecula		81	Erithacus rubecula		1721	Erithacus rubecula
1722	12	47	81	Coccothraustes coccothraustes	7	1				36	Sylvia borin		86	Periparus ater		81	Coccothraustes coccothraustes		1722	Coccothraustes coccothraustes
1723	12	47	81	Turdus philomelos	7	1				36	Regulus regulus		86	Turdus merula		81	Turdus philomelos		1723	Turdus philomelos
1724	12	47	81	Turdus merula	7	1				36	Corvus cornix		86	Coccothraustes coccothraustes		81	Turdus merula		1724	Turdus merula
1725	12	47	81	Ficedula albicollis	7	1				36	Certhia brachydactyla		86	Fringilla coelebs		81	Ficedula albicollis		1725	Ficedula albicollis
1726	12	47	81	Sylvia atricapilla	7	1				36	Motacilla alba		86	Regulus regulus		81	Sylvia atricapilla		1726	Sylvia atricapilla
1727	12	47	81	Fringilla coelebs	7	1				36	Prunella modularis		86	Turdus philomelos		81	Fringilla coelebs		1727	Fringilla coelebs
1728	12	47	81	Phoenicurus ochruros	7	1				36	Phoenicurus phoenicurus		87	Ficedula albicollis		81	Phoenicurus ochruros		1728	Phoenicurus ochruros
1729	12	47	81	Garrulus glandarius	7	1				36	Columba palumbus		87	Periparus ater		81	Garrulus glandarius		1729	Garrulus glandarius
1730	12	47	81	Troglodytes troglodytes	7	1				36	Dryocopus martius		87	Fringilla coelebs		81	Troglodytes troglodytes		1730	Troglodytes troglodytes
1731	12	47	81	Parus major	7	1				36	Luscinia megarhynchos		87	Erithacus rubecula		81	Parus major		1731	Parus major
1732	12	47	81	Cyanistes caeruleus	7	1				36	Pernis apivorus		87	Phoenicurus phoenicurus		81	Cyanistes caeruleus		1732	Cyanistes caeruleus
1733	12	47	81	Sturnus vulgaris	7	1				36	Jynx torquilla		87	Turdus philomelos		81	Sturnus vulgaris		1733	Sturnus vulgaris
1734	12	47	81	Oriolus oriolus	7	1				36	Corvus corax		87	Certhia familiaris		81	Oriolus oriolus		1734	Oriolus oriolus
1735	12	48	82	Columba palumbus	7	1				37	Falco tinnunculus		87	Parus major		82	Columba palumbus		1735	Columba palumbus
1736	12	48	82	Dendrocopos major	7	1				37	Columba palumbus		87	Sylvia atricapilla		82	Dendrocopos major		1736	Dendrocopos major
1737	12	48	82	Phylloscopus collybita	7	1				37	Streptopelia decaocto		87	Prunella modularis		82	Phylloscopus collybita		1737	Phylloscopus collybita
1738	12	48	82	Erithacus rubecula	7	1				37	Streptopelia turtur		87	Turdus merula		82	Erithacus rubecula		1738	Erithacus rubecula
1739	12	48	82	Coccothraustes coccothraustes	7	1				37	Cuculus canorus		88	Turdus iliacus		82	Coccothraustes coccothraustes		1739	Coccothraustes coccothraustes
1740	12	48	82	Turdus viscivorus	7	1				37	Strix aluco		88	Parus major		82	Turdus viscivorus		1740	Turdus viscivorus
1741	12	48	82	Turdus philomelos	7	1				37	Apus apus		88	Fringilla coelebs		82	Turdus philomelos		1741	Turdus philomelos
1742	12	48	82	Turdus merula	7	1				37	Jynx torquilla		88	Phylloscopus collybita		82	Turdus merula		1742	Turdus merula
1743	12	48	82	Ficedula albicollis	7	1				37	Picus viridis		88	Turdus philomelos		82	Ficedula albicollis		1743	Ficedula albicollis
1744	12	48	82	Sylvia atricapilla	7	1				37	Dendrocopos major		88	Periparus ater		82	Sylvia atricapilla		1744	Sylvia atricapilla
1745	12	48	82	Fringilla coelebs	7	1				37	Delichon urbica		88	Erithacus rubecula		82	Fringilla coelebs		1745	Fringilla coelebs
1746	12	48	82	Phoenicurus ochruros	7	1				37	Anthus trivialis		88	Columba oenas		82	Phoenicurus ochruros		1746	Phoenicurus ochruros
1747	12	48	82	Garrulus glandarius	7	1				37	Motacilla alba		88	Columba palumbus		82	Garrulus glandarius		1747	Garrulus glandarius
1748	12	48	82	Troglodytes troglodytes	7	1				37	Troglodytes troglodytes		88	Ficedula albicollis		82	Troglodytes troglodytes		1748	Troglodytes troglodytes
1749	12	48	82	Parus major	7	1				37	Prunella modularis		88	Turdus viscivorus		82	Parus major		1749	Parus major
1750	12	48	82	Cyanistes caeruleus	7	1				37	Erithacus rubecula		88	Sylvia atricapilla		82	Cyanistes caeruleus		1750	Cyanistes caeruleus
1751	12	48	82	Sturnus vulgaris	7	1				37	Luscinia megarhynchos		88	Phylloscopus sibilatrix		82	Sturnus vulgaris		1751	Sturnus vulgaris
1752	12	48	82	Oriolus oriolus	7	1				37	Phoenicurus ochruros		89	Spinus spinus		82	Oriolus oriolus		1752	Oriolus oriolus
1753	12	48	82	Passer domesticus	7	1				37	Phoenicurus phoenicurus		89	Regulus regulus		82	Passer domesticus		1753	Passer domesticus
1754	12	49	83	Circus aeruginosus	7	1				37	Turdus merula		89	Phylloscopus collybita		83	Circus aeruginosus		1754	Circus aeruginosus
1755	12	49	83	Columba palumbus	7	1				37	Turdus pilaris		89	Periparus ater		83	Columba palumbus		1755	Columba palumbus
1756	12	49	83	Dendrocopos major	7	1				37	Turdus philomelos		89	Erithacus rubecula		83	Dendrocopos major		1756	Dendrocopos major
1757	12	49	83	Bombycilla garrulus	7	1				37	Hippolais icterina		89	Fringilla coelebs		83	Bombycilla garrulus		1757	Bombycilla garrulus
1758	12	49	83	Phylloscopus collybita	7	1				37	Sylvia curruca		89	Ficedula albicollis		83	Phylloscopus collybita		1758	Phylloscopus collybita
1759	12	49	83	Erithacus rubecula	7	1				37	Sylvia communis		89	Sylvia atricapilla		83	Erithacus rubecula		1759	Erithacus rubecula
1760	12	49	83	Coccothraustes coccothraustes	7	1				37	Sylvia borin		89	Coccothraustes coccothraustes		83	Coccothraustes coccothraustes		1760	Coccothraustes coccothraustes
1761	12	49	83	Turdus viscivorus	7	1				37	Sylvia atricapilla		89	Turdus philomelos		83	Turdus viscivorus		1761	Turdus viscivorus
1762	12	49	83	Turdus philomelos	7	1				37	Phylloscopus sibilatrix		89	Pyrrhula pyrrhula		83	Turdus philomelos		1762	Turdus philomelos
1763	12	49	83	Turdus merula	7	1				37	Phylloscopus collybita		89	Turdus viscivorus		83	Turdus merula		1763	Turdus merula
1764	12	49	83	Ficedula albicollis	7	1				37	Phylloscopus trochilus		90	Erithacus rubecula		83	Ficedula albicollis		1764	Ficedula albicollis
1765	12	49	83	Sylvia atricapilla	7	1				37	Regulus regulus		90	Fringilla coelebs		83	Sylvia atricapilla		1765	Sylvia atricapilla
1766	12	49	83	Fringilla coelebs	7	1				37	Muscicapa striata		90	Sylvia atricapilla		83	Fringilla coelebs		1766	Fringilla coelebs
1767	12	49	83	Phoenicurus ochruros	7	1				37	Aegithalos caudatus		90	Periparus ater		83	Phoenicurus ochruros		1767	Phoenicurus ochruros
1768	12	49	83	Garrulus glandarius	7	1				37	Periparus ater		90	Parus major		83	Garrulus glandarius		1768	Garrulus glandarius
1769	12	49	83	Troglodytes troglodytes	7	1				37	Cyanistes caeruleus		90	Phylloscopus trochilus		83	Troglodytes troglodytes		1769	Troglodytes troglodytes
1770	12	49	83	Parus major	7	1				37	Parus major		90	Prunella modularis		83	Parus major		1770	Parus major
1771	12	49	83	Cyanistes caeruleus	7	1				37	Sitta europaea		91	Ficedula albicollis		83	Cyanistes caeruleus		1771	Cyanistes caeruleus
1772	12	49	83	Sturnus vulgaris	7	1				37	Certhia familiaris		91	Parus major		83	Sturnus vulgaris		1772	Sturnus vulgaris
1773	12	49	83	Oriolus oriolus	7	1				37	Oriolus oriolus		91	Erithacus rubecula		83	Oriolus oriolus		1773	Oriolus oriolus
1774	12	49	83	Carduelis carduelis	7	1				37	Lanius collurio		91	Periparus ater		83	Carduelis carduelis		1774	Carduelis carduelis
1775	12	49	83	Parus palustris	7	1				37	Garrulus garrulus		91	Phylloscopus collybita		83	Parus palustris		1775	Parus palustris
1776	12	50	84	Columba palumbus	7	1				37	Corvus monedula		91	Sylvia atricapilla		84	Columba palumbus		1776	Columba palumbus
1777	12	50	84	Dendrocopos medius	7	1				37	Corvus cornix		91	Fringilla coelebs		84	Dendrocopos medius		1777	Dendrocopos medius
1778	12	50	84	Dendrocopos major	7	1				37	Sturnus vulgaris		91	Turdus merula		84	Dendrocopos major		1778	Dendrocopos major
1779	12	50	84	Phylloscopus sibilatrix	7	1				37	Passer domesticus		92	Coccothraustes coccothraustes		84	Phylloscopus sibilatrix		1779	Phylloscopus sibilatrix
1780	12	50	84	Phylloscopus collybita	7	1				37	Passer montanus		92	Fringilla coelebs		84	Phylloscopus collybita		1780	Phylloscopus collybita
1781	12	50	84	Erithacus rubecula	7	1				37	Fringilla coelebs		92	Ficedula albicollis		84	Erithacus rubecula		1781	Erithacus rubecula
1782	12	50	84	Coccothraustes coccothraustes	7	1				37	Serinus serinus		92	Periparus ater		84	Coccothraustes coccothraustes		1782	Coccothraustes coccothraustes
1783	12	50	84	Turdus philomelos	7	1				37	Carduelis chloris		92	Erithacus rubecula		84	Turdus philomelos		1783	Turdus philomelos
1784	12	50	84	Turdus merula	7	1				37	Carduelis carduelis		93	Sitta europaea		84	Turdus merula		1784	Turdus merula
1785	12	50	84	Ficedula albicollis	7	1				37	Carduelis cannabina		93	Phylloscopus sibilatrix		84	Ficedula albicollis		1785	Ficedula albicollis
1786	12	50	84	Sylvia atricapilla	7	1				37	Coccothraustes coccothraustes		93	Phylloscopus collybita		84	Sylvia atricapilla		1786	Sylvia atricapilla
1787	12	50	84	Fringilla coelebs	7	1				37	Emberiza citrinella		93	Phylloscopus trochilus		84	Fringilla coelebs		1787	Fringilla coelebs
1788	12	50	84	Phoenicurus ochruros	7	1				37	Columba livia		93	Ciconia nigra		84	Phoenicurus ochruros		1788	Phoenicurus ochruros
1789	12	50	84	Garrulus glandarius	7	1				37	Colubma oenas		93	Erithacus rubecula		84	Garrulus glandarius		1789	Garrulus glandarius
1790	12	50	84	Troglodytes troglodytes	7	1				37	Picus canus		93	Spinus spinus		84	Troglodytes troglodytes		1790	Troglodytes troglodytes
1791	12	50	84	Parus major	7	1				37	Poecile palustris		93	Dryocopus martius		84	Parus major		1791	Parus major
1792	12	50	84	Cyanistes caeruleus	7	1				37	Pica pica		93	Coccothraustes coccothraustes		84	Cyanistes caeruleus		1792	Cyanistes caeruleus
1793	12	50	84	Sturnus vulgaris	7	1				40	Oenanthe oenanthe		93	Turdus viscivorus		84	Sturnus vulgaris		1793	Sturnus vulgaris
1794	12	50	84	Oriolus oriolus	7	1				40	Saxicola rubetra		93	Turdus philomelos		84	Oriolus oriolus		1794	Oriolus oriolus
1795	12	51	85	Columba palumbus	7	1				40	Phylloscopus collybita		93	Columba oenas		85	Columba palumbus		1795	Columba palumbus
1796	12	51	85	Apus apus	7	1				40	Phylloscopus trochilus		93	Columba palumbus		85	Apus apus		1796	Apus apus
1797	12	51	85	Dendrocopos major	7	1				40	Locustella naevia		93	Pyrrhula pyrrhula		85	Dendrocopos major		1797	Dendrocopos major
1798	12	51	85	Picus canus	7	1				40	Carduelis flammea		93	Tetrastes bonasia		85	Picus canus		1798	Picus canus
1799	12	51	85	Phylloscopus collybita	7	1				40	Erithacus rubecula		93	Buteo buteo		85	Phylloscopus collybita		1799	Phylloscopus collybita
1800	12	51	85	Erithacus rubecula	7	1				40	Carduelis spinus		93	Turdus merula		85	Erithacus rubecula		1800	Erithacus rubecula
1801	12	51	85	Coccothraustes coccothraustes	7	1				40	Turdus pilaris		93	Regulus regulus		85	Coccothraustes coccothraustes		1801	Coccothraustes coccothraustes
1802	12	51	85	Turdus philomelos	7	1				40	Columba oenas		93	Corvus corax		85	Turdus philomelos		1802	Turdus philomelos
1803	12	51	85	Turdus merula	7	1				40	Columba palumbus		93	Cuculus canorus		85	Turdus merula		1803	Turdus merula
1804	12	51	85	Ficedula albicollis	7	1				40	Pyrrhula pyrrhula		93	Ficedula albicollis		85	Ficedula albicollis		1804	Ficedula albicollis
1805	12	51	85	Sylvia atricapilla	7	1				40	Carpodacus erythrinus		93	Ficedula parva		85	Sylvia atricapilla		1805	Sylvia atricapilla
1806	12	51	85	Fringilla coelebs	7	1				40	Accipiter gentilis		93	Anthus trivialis		85	Fringilla coelebs		1806	Fringilla coelebs
1807	12	51	85	Phoenicurus ochruros	7	1				40	Delichon urbica		93	Aegithalos caudatus		85	Phoenicurus ochruros		1807	Phoenicurus ochruros
1808	12	51	85	Garrulus glandarius	7	1				40	Buteo buteo		93	Sylvia atricapilla		85	Garrulus glandarius		1808	Garrulus glandarius
1809	12	51	85	Troglodytes troglodytes	7	1				40	Motacilla alba		93	Fringilla coelebs		85	Troglodytes troglodytes		1809	Troglodytes troglodytes
1810	12	51	85	Parus major	7	1				40	Motacilla cinerea		93	Prunella modularis		85	Parus major		1810	Parus major
1811	12	51	85	Cyanistes caeruleus	7	1				40	Carduelis cannabina		93	Strix aluco		85	Cyanistes caeruleus		1811	Cyanistes caeruleus
1812	12	51	85	Sturnus vulgaris	7	1				40	Turdus merula		93	Phoenicurus phoenicurus		85	Sturnus vulgaris		1812	Sturnus vulgaris
1813	12	51	85	Oriolus oriolus	7	1				40	Turdus torquatus		93	Garrulus glandarius		85	Oriolus oriolus		1813	Oriolus oriolus
1814	12	52	86	Columba palumbus	7	1				40	Accipiter nisus		93	Dendrocopos leucotos		86	Columba palumbus		1814	Columba palumbus
1815	12	52	86	Dryocopus martius)	7	1				40	Regulus regulus		93	Dendrocopos major		86	Dryocopus martius)		1815	Dryocopus martius)
1816	12	52	86	Dendrocopos major	7	1				40	Regulus ignicapillus		93	Emberiza citrinella		86	Dendrocopos major		1816	Dendrocopos major
1817	12	52	86	Picus viridis	7	1				40	Corvus corax		93	Troglodytes troglodytes		86	Picus viridis		1817	Picus viridis
1818	12	52	86	Phylloscopus collybita	7	1				40	Loxia curvirostra		93	Parus major		86	Phylloscopus collybita		1818	Phylloscopus collybita
1819	12	52	86	Erithacus rubecula	7	1				40	Cuculus canorus		93	Cyanistes caeruleus		86	Erithacus rubecula		1819	Erithacus rubecula
1820	12	52	86	Coccothraustes coccothraustes	7	1				40	Charadrius morinellus		93	Periparus ater		86	Coccothraustes coccothraustes		1820	Coccothraustes coccothraustes
1821	12	52	86	Turdus philomelos	7	1				40	Anthus spinoletta		93	Certhia familiaris		86	Turdus philomelos		1821	Turdus philomelos
1822	12	52	86	Turdus merula	7	1				40	Anthus trivialis		93	Tetrao urogallus		86	Turdus merula		1822	Turdus merula
1823	12	52	86	Ficedula albicollis	7	1				40	Anthus pratensis		93	Lanius collurio		86	Ficedula albicollis		1823	Ficedula albicollis
1824	12	52	86	Sylvia atricapilla	7	1				40	Milvus migrans		93	Corvus corone		86	Sylvia atricapilla		1824	Sylvia atricapilla
1825	12	52	86	Fringilla coelebs	7	1				40	Circus pygargus		96	Phasianus colchicus		86	Fringilla coelebs		1825	Fringilla coelebs
1826	12	52	86	Phoenicurus ochruros	7	1				40	Circus aeruginosus		96	Sitta europea		86	Phoenicurus ochruros		1826	Phoenicurus ochruros
1827	12	52	86	Garrulus glandarius	7	1				40	Nucifraga caryocatactes		96	Riparia riparia		86	Garrulus glandarius		1827	Garrulus glandarius
1828	12	52	86	Troglodytes troglodytes	7	1				40	Falco subbuteo		96	Phylloscopus sibilatrix		86	Troglodytes troglodytes		1828	Troglodytes troglodytes
1829	12	52	86	Parus major	7	1				40	Sylvia atricapilla		96	Phylloscopus collybita		86	Parus major		1829	Parus major
1830	12	52	86	Cyanistes caeruleus	7	1				40	Sylvia communis		96	Phylloscopus trochilus		86	Cyanistes caeruleus		1830	Cyanistes caeruleus
1831	12	52	86	Sturnus vulgaris	7	1				40	Sylvia curruca		96	Botaurus stellaris		86	Sturnus vulgaris		1831	Sturnus vulgaris
1832	12	52	86	Oriolus oriolus	7	1				40	Fringilla coelebs		96	Locustella fluviatilis		86	Oriolus oriolus		1832	Oriolus oriolus
1833	12	52	86	Parus palustris	7	1				40	Prunella modularis		96	Locustella naevia		86	Parus palustris		1833	Parus palustris
1834	12	53	87	Columba palumbus	7	1				40	Prunella collaris		96	Vanellus vanellus		87	Columba palumbus		1834	Columba palumbus
1835	12	53	87	Dendrocopos major	7	1				40	Falco tinnunculus		96	Erithacus rubecula		87	Dendrocopos major		1835	Dendrocopos major
1836	12	53	87	Phylloscopus collybita	7	1				40	Phoenicurus ochruros		96	Anas querquedula		87	Phylloscopus collybita		1836	Phylloscopus collybita
1837	12	53	87	Erithacus rubecula	7	1				40	Phoenicurus phoenicurus		96	Anas crecca		87	Erithacus rubecula		1837	Erithacus rubecula
1838	12	53	87	Coccothraustes coccothraustes	7	1				40	Apus apus		96	Turdus pilaris		87	Coccothraustes coccothraustes		1838	Coccothraustes coccothraustes
1839	12	53	87	Turdus philomelos	7	1				40	Alauda arvensis		96	Turdus philomelos		87	Turdus philomelos		1839	Turdus philomelos
1840	12	53	87	Turdus merula	7	1				40	Luscinia svecica svecica		96	Corvus frugilegus		87	Turdus merula		1840	Turdus merula
1841	12	53	87	Ficedula albicollis	7	1				40	Garrulus glandarius		96	Columba palumbus		87	Ficedula albicollis		1841	Ficedula albicollis
1842	12	53	87	Sylvia atricapilla	7	1				40	Falco peregrinus		96	Streptopelia turtur		87	Sylvia atricapilla		1842	Sylvia atricapilla
1843	12	53	87	Fringilla coelebs	7	1				40	Emberiza citrinella		96	Streptopelia decaocto		87	Fringilla coelebs		1843	Fringilla coelebs
1844	12	53	87	Phoenicurus ochruros	7	1				40	Parus cristatus		96	Anser fabalis		87	Phoenicurus ochruros		1844	Phoenicurus ochruros
1845	12	53	87	Garrulus glandarius	7	1				40	Parus ater		96	Anser anser		87	Garrulus glandarius		1845	Garrulus glandarius
1846	12	53	87	Troglodytes troglodytes	7	1				44	Oenanthe oenanthe		96	Porzana parva		87	Troglodytes troglodytes		1846	Troglodytes troglodytes
1847	12	53	87	Parus major	7	1				44	Saxicola rubetra		96	Rallus aquaticus		87	Parus major		1847	Parus major
1848	12	53	87	Cyanistes caeruleus	7	1				44	Phylloscopus collybita		96	Calidris pugnax		87	Cyanistes caeruleus		1848	Cyanistes caeruleus
1849	12	53	87	Sturnus vulgaris	7	1				44	Phylloscopus trochilus		96	Delichon urbica		87	Sturnus vulgaris		1849	Sturnus vulgaris
1850	12	53	87	Oriolus oriolus	7	1				44	Locustella naevia		96	Anas platyrhynchos		87	Oriolus oriolus		1850	Oriolus oriolus
1851	12	54	88	Columba palumbus	7	1				44	Carduelis flammea		96	Asio otus		88	Columba palumbus		1851	Columba palumbus
1852	12	54	88	Strix aluco	7	1				44	Erithacus rubecula		96	Buteo buteo		88	Strix aluco		1852	Strix aluco
1853	12	54	88	Dendrocopos medius	7	1				44	Carduelis spinus		96	Corvus monedula		88	Dendrocopos medius		1853	Dendrocopos medius
1854	12	54	88	Dendrocopos major	7	1				44	Turdus viscivorus		96	Motacilla alba		88	Dendrocopos major		1854	Dendrocopos major
1855	12	54	88	Picus viridis	7	1				44	Turdus pilaris		96	Anas strepera		88	Picus viridis		1855	Picus viridis
1856	12	54	88	Phylloscopus collybita	7	1				44	Turdus philomelos		96	Perdix perdix		88	Phylloscopus collybita		1856	Phylloscopus collybita
1857	12	54	88	Erithacus rubecula	7	1				44	Columba oenas		96	Turdus merula		88	Erithacus rubecula		1857	Erithacus rubecula
1858	12	54	88	Coccothraustes coccothraustes	7	1				44	Columba palumbus		96	Accipiter nisus		88	Coccothraustes coccothraustes		1858	Coccothraustes coccothraustes
1859	12	54	88	Turdus philomelos	7	1				44	Streptopelia turtur		96	Cuculus canorus		88	Turdus philomelos		1859	Turdus philomelos
1860	12	54	88	Turdus merula	7	1				44	Pyrrhula pyrrhula		96	Cygnus olor		88	Turdus merula		1860	Turdus merula
1861	12	54	88	Ficedula albicollis	7	1				44	Carpodacus erythrinus		96	Muscicapa striata		88	Ficedula albicollis		1861	Ficedula albicollis
1862	12	54	88	Sylvia atricapilla	7	1				44	Accipiter gentilis		96	Fulica astra		88	Sylvia atricapilla		1862	Sylvia atricapilla
1863	12	54	88	Fringilla coelebs	7	1				44	Delichon urbica		96	Spatula clypeata		88	Fringilla coelebs		1863	Fringilla coelebs
1864	12	54	88	Phoenicurus ochruros	7	1				44	Buteo buteo		96	Aegithalos caudatus		88	Phoenicurus ochruros		1864	Phoenicurus ochruros
1865	12	54	88	Garrulus glandarius	7	1				44	Motacilla alba		96	Remiz pendulinus		88	Garrulus glandarius		1865	Garrulus glandarius
1866	12	54	88	Troglodytes troglodytes	7	1				44	Motacilla cinerea		96	Haliaeetus albicilla		88	Troglodytes troglodytes		1866	Troglodytes troglodytes
1867	12	54	88	Parus major	7	1				44	Carduelis cannabina		96	Pandion haliaetus		88	Parus major		1867	Parus major
1868	12	54	88	Cyanistes caeruleus	7	1				44	Turdus merula		96	Sylvia atricapilla		88	Cyanistes caeruleus		1868	Cyanistes caeruleus
1869	12	54	88	Sturnus vulgaris	7	1				44	Turdus torquatus		96	Sylvia borin		88	Sturnus vulgaris		1869	Sturnus vulgaris
1870	12	54	88	Oriolus oriolus	7	1				44	Accipiter nisus		96	Fringilla coelebs		88	Oriolus oriolus		1870	Oriolus oriolus
1871	12	55	89	Columba palumbus	7	1				44	Regulus regulus		96	Prunella modularis		89	Columba palumbus		1871	Columba palumbus
1872	12	55	89	Dendrocopos major	7	1				44	Regulus ignicapillus		96	Circus aeruginosus		89	Dendrocopos major		1872	Dendrocopos major
1873	12	55	89	Phylloscopus collybita	7	1				44	Corvus corax		96	Aythya fuligula		89	Phylloscopus collybita		1873	Phylloscopus collybita
1874	12	55	89	Erithacus rubecula	7	1				44	Loxia curvirostra		96	Aythya nyroca		89	Erithacus rubecula		1874	Erithacus rubecula
1875	12	55	89	Coccothraustes coccothraustes	7	1				44	Cuculus canorus		96	Aythya ferina		89	Coccothraustes coccothraustes		1875	Coccothraustes coccothraustes
1876	12	55	89	Turdus philomelos	7	1				44	Charadrius morinellus		96	Falco tinnunculus		89	Turdus philomelos		1876	Turdus philomelos
1877	12	55	89	Turdus merula	7	1				44	Anthus spinoletta		96	Podiceps nigricollis		89	Turdus merula		1877	Turdus merula
1878	12	55	89	Ficedula albicollis	7	1				44	Anthus trivialis		96	Podiceps ruficollis		89	Ficedula albicollis		1878	Ficedula albicollis
1879	12	55	89	Sylvia atricapilla	7	1				44	Anthus pratensis		96	Podiceps cristatus		89	Sylvia atricapilla		1879	Sylvia atricapilla
1880	12	55	89	Fringilla coelebs	7	1				44	Milvus milvus		96	Larus ridibundus		89	Fringilla coelebs		1880	Fringilla coelebs
1881	12	55	89	Phoenicurus ochruros	7	1				44	Milvus migrans		96	Acrocephalus scirpaceus		89	Phoenicurus ochruros		1881	Phoenicurus ochruros
1882	12	55	89	Garrulus glandarius	7	1				44	Circus pygargus		96	Acrocephalus schoenobaenus		89	Garrulus glandarius		1882	Garrulus glandarius
1883	12	55	89	Troglodytes troglodytes	7	1				44	Circus aeruginosus		96	Acrocephalus arundinaceus		89	Troglodytes troglodytes		1883	Troglodytes troglodytes
1884	12	55	89	Parus major	7	1				44	Nucifraga caryocatactes		96	Phoenicurus ochruros		89	Parus major		1884	Parus major
1885	12	55	89	Cyanistes caeruleus	7	1				44	Falco subbuteo		96	Apus apus		89	Cyanistes caeruleus		1885	Cyanistes caeruleus
1886	12	55	89	Sturnus vulgaris	7	1				44	Sylvia atricapilla		96	Sterna hirundo		89	Sturnus vulgaris		1886	Sturnus vulgaris
1887	12	55	89	Oriolus oriolus	7	1				44	Sylvia communis		96	Chlidonias niger		89	Oriolus oriolus		1887	Oriolus oriolus
1888	12	56	90	Columba palumbus	7	1				44	Sylvia curruca		96	Hippolais icterina		90	Columba palumbus		1888	Columba palumbus
1889	12	56	90	Cuculus canorus	7	1				44	Fringilla coelebs		96	Alauda arvensis		90	Cuculus canorus		1889	Cuculus canorus
1890	12	56	90	Dendrocopos major	7	1				44	Prunella modularis		96	Gallinula chloropus		90	Dendrocopos major		1890	Dendrocopos major
1891	12	56	90	Phylloscopus sibilatrix	7	1				44	Prunella collaris		96	Garrulus glandarius		90	Phylloscopus sibilatrix		1891	Phylloscopus sibilatrix
1892	12	56	90	Phylloscopus collybita	7	1				44	Falco tinnunculus		96	Pica pica		90	Phylloscopus collybita		1892	Phylloscopus collybita
1893	12	56	90	Erithacus rubecula	7	1				44	Phoenicurus ochruros		96	Dendrocopos major		90	Erithacus rubecula		1893	Erithacus rubecula
1894	12	56	90	Coccothraustes coccothraustes	7	1				44	Phoenicurus phoenicurus		96	Emberiza citrinella		90	Coccothraustes coccothraustes		1894	Coccothraustes coccothraustes
1895	12	56	90	Turdus philomelos	7	1				44	Apus apus		96	Emberiza schoeniclus		90	Turdus philomelos		1895	Turdus philomelos
1896	12	56	90	Turdus merula	7	1				44	Alauda arvensis		96	Athene noctua		90	Turdus merula		1896	Turdus merula
1897	12	56	90	Ficedula albicollis	7	1				44	Luscinia svecica svecica		96	Parus palustris		90	Ficedula albicollis		1897	Ficedula albicollis
1898	12	56	90	Aegithalos caudatus	7	1				44	Garrulus glandarius		96	Parus major		90	Aegithalos caudatus		1898	Aegithalos caudatus
1899	12	56	90	Sylvia atricapilla	7	1				44	Falco peregrinus		96	Cyanistes caeruleus		90	Sylvia atricapilla		1899	Sylvia atricapilla
1900	12	56	90	Fringilla coelebs	7	1				44	Emberiza citrinella		96	Panurus biarmicus		90	Fringilla coelebs		1900	Fringilla coelebs
1901	12	56	90	Phoenicurus ochruros	7	1				44	Parus cristatus		96	Certhia familiaris		90	Phoenicurus ochruros		1901	Phoenicurus ochruros
1902	12	56	90	Hippolais icterina	7	1				44	Parus ater		96	Sturnus vulgaris		90	Hippolais icterina		1902	Hippolais icterina
1903	12	56	90	Garrulus glandarius	7	1				47	Emberiza schoeniclus		96	Lanius collurio		90	Garrulus glandarius		1903	Garrulus glandarius
1904	12	56	90	Troglodytes troglodytes	7	1				47	Emberiza citrinella		96	Lanius excubitor		90	Troglodytes troglodytes		1904	Troglodytes troglodytes
1905	12	56	90	Parus major	7	1				47	Coccothraustes coccothraustes		96	Hirundo rustica		90	Parus major		1905	Parus major
1906	12	56	90	Cyanistes caeruleus	7	1				47	Pyrrhula pyrrhula		96	Tringa nebularia		90	Cyanistes caeruleus		1906	Cyanistes caeruleus
1907	12	56	90	Sturnus vulgaris	7	1				47	Loxia curvirostra		96	Tringa totanus		90	Sturnus vulgaris		1907	Sturnus vulgaris
1908	12	56	90	Oriolus oriolus	7	1				47	Linaria cannabina		96	Ardea purpurea		90	Oriolus oriolus		1908	Oriolus oriolus
1909	12	57	91	Columba palumbus	7	1				47	Spinus spinus		96	Ardea cinerea		91	Columba palumbus		1909	Columba palumbus
1910	12	57	91	Streptopelia decaocto	7	1				47	Carduelis carduelis		96	Corvus corone corone		91	Streptopelia decaocto		1910	Streptopelia decaocto
1911	12	57	91	Dendrocopos major	7	1				47	Chloris chloris		96	Corvus corone cornix		91	Dendrocopos major		1911	Dendrocopos major
1912	12	57	91	Phylloscopus collybita	7	1				47	Serinus serinus		96	Chloris chloris		91	Phylloscopus collybita		1912	Phylloscopus collybita
1913	12	57	91	Erithacus rubecula	7	1				47	Fringilla coelebs		96	Picus viridis		91	Erithacus rubecula		1913	Erithacus rubecula
1914	12	57	91	Coccothraustes coccothraustes	7	1				47	Sturnus vulgaris		96	Oriolus oriolus		91	Coccothraustes coccothraustes		1914	Coccothraustes coccothraustes
1915	12	57	91	Turdus philomelos	7	1				47	Pica pica		96	Charadrius dubius		91	Turdus philomelos		1915	Turdus philomelos
1916	12	57	91	Turdus merula	7	1				47	Garrulus glandarius		96	Mareca strepera		91	Turdus merula		1916	Turdus merula
1917	12	57	91	Ficedula albicollis	7	1				47	Certhia brachydactyla		96	Motacilla flava		91	Ficedula albicollis		1917	Ficedula albicollis
1918	12	57	91	Sylvia atricapilla	7	1				47	Certhia familiaris		96	Corvus corone		91	Sylvia atricapilla		1918	Sylvia atricapilla
1919	12	57	91	Fringilla coelebs	7	1				47	Sitta europaea		96	Poecile palustris		91	Fringilla coelebs		1919	Fringilla coelebs
1920	12	57	91	Phoenicurus ochruros	7	1				47	Parus major		96	Sitta europaea		91	Phoenicurus ochruros		1920	Phoenicurus ochruros
1921	12	57	91	Garrulus glandarius	7	1				47	Cyanistes caeruleus		96	Chroicocephalus ridibundus		91	Garrulus glandarius		1921	Garrulus glandarius
1922	12	57	91	Troglodytes troglodytes	7	1				47	Periparus ater		96	Delichon urbicum		91	Troglodytes troglodytes		1922	Troglodytes troglodytes
1923	12	57	91	Parus major	7	1				47	Poecile montanus		96	Sylvia curruca		91	Parus major		1923	Parus major
1924	12	57	91	Cyanistes caeruleus	7	1				47	Poecile palustris		97	Ciconia nigra		91	Cyanistes caeruleus		1924	Cyanistes caeruleus
1925	12	57	91	Sturnus vulgaris	7	1				47	Muscicapa striata		97	Anas platyrhynchos		91	Sturnus vulgaris		1925	Sturnus vulgaris
1926	12	57	91	Oriolus oriolus	7	1				47	Regulus ignicapilla		97	Pernis apivorus		91	Oriolus oriolus		1926	Oriolus oriolus
1927	12	58	92	Columba palumbus	7	1				47	Regulus regulus		97	Buteo buteo		92	Columba palumbus		1927	Columba palumbus
1928	12	58	92	Apus apus	7	1				47	Phylloscopus trochilus		97	Phasianus colchicus		92	Apus apus		1928	Apus apus
1929	12	58	92	Dendrocopos major	7	1				47	Phylloscopus collybita		97	Actitis hypoleucos		92	Dendrocopos major		1929	Dendrocopos major
1930	12	58	92	Sitta europaea	7	1				47	Phylloscopus sibilatrix		97	Columba oenas		92	Sitta europaea		1930	Sitta europaea
1931	12	58	92	Phylloscopus collybita	7	1				47	Sylvia atricapilla		97	Columba palumbus		92	Phylloscopus collybita		1931	Phylloscopus collybita
1932	12	58	92	Erithacus rubecula	7	1				47	Sylvia communis		97	Streptopelia decaocto		92	Erithacus rubecula		1932	Erithacus rubecula
1933	12	58	92	Coccothraustes coccothraustes	7	1				47	Sylvia curruca		97	Streptopelia turtur		92	Coccothraustes coccothraustes		1933	Coccothraustes coccothraustes
1934	12	58	92	Turdus philomelos	7	1				47	Hippolais icterina		97	Cuculus canorus		92	Turdus philomelos		1934	Turdus philomelos
1935	12	58	92	Turdus merula	7	1				47	Acrocephalus palustris		97	Strix aluco		92	Turdus merula		1935	Turdus merula
1936	12	58	92	Ficedula albicollis	7	1				47	Locustella fluviatilis		97	Alcedo atthis		92	Ficedula albicollis		1936	Ficedula albicollis
1937	12	58	92	Muscicapa striata	7	1				47	Turdus viscivorus		97	Jynx torquilla		92	Muscicapa striata		1937	Muscicapa striata
1938	12	58	92	Sylvia atricapilla	7	1				47	Turdus philomelos		97	Picus canus		92	Sylvia atricapilla		1938	Sylvia atricapilla
1939	12	58	92	Fringilla coelebs	7	1				47	Turdus pilaris		97	Picus viridis		92	Fringilla coelebs		1939	Fringilla coelebs
1940	12	58	92	Phoenicurus ochruros	7	1				47	Turdus merula		97	Dryocopus martius		92	Phoenicurus ochruros		1940	Phoenicurus ochruros
1941	12	58	92	Phoenicurus phoenicurus	7	1				47	Phoenicurus phoenicurus		97	Dendrocopos major		92	Phoenicurus phoenicurus		1941	Phoenicurus phoenicurus
1942	12	58	92	Garrulus glandarius	7	1				47	Phoenicurus ochruros		97	Dendrocopos medius		92	Garrulus glandarius		1942	Garrulus glandarius
1943	12	58	92	Troglodytes troglodytes	7	1				47	Erithacus rubecula		97	Dendrocopos minor		92	Troglodytes troglodytes		1943	Troglodytes troglodytes
1944	12	58	92	Parus major	7	1				47	Prunella modularis		97	Anthus trivialis		92	Parus major		1944	Parus major
1945	12	58	92	Cyanistes caeruleus	7	1				47	Troglodytes troglodytes		97	Motacilla cinerea		92	Cyanistes caeruleus		1945	Cyanistes caeruleus
1946	12	58	92	Sturnus vulgaris	7	1				47	Motacilla alba		97	Motacilla alba		92	Sturnus vulgaris		1946	Sturnus vulgaris
1947	12	58	92	Oriolus oriolus	7	1				47	Motacilla cinerea		97	Cinclus cinclus		92	Oriolus oriolus		1947	Oriolus oriolus
1948	12	59	93	Columba palumbus	7	1				47	Anthus trivialis		97	Troglodytes troglodytes		93	Columba palumbus		1948	Columba palumbus
1949	12	59	93	Dendrocopos major	7	1				47	Alauda arvensis		97	Prunella modularis		93	Dendrocopos major		1949	Dendrocopos major
1950	12	59	93	Picus viridis	7	1				47	Dryobates minor		97	Erithacus rubecula		93	Picus viridis		1950	Picus viridis
1951	12	59	93	Sitta europaea	7	1				47	Dendrocopos major		97	Luscinia megarhynchos		93	Sitta europaea		1951	Sitta europaea
1952	12	59	93	Phylloscopus collybita	7	1				47	Picus canus		97	Phoenicurus phoenicurus		93	Phylloscopus collybita		1952	Phylloscopus collybita
1953	12	59	93	Erithacus rubecula	7	1				47	Asio otus		97	Turdus merula		93	Erithacus rubecula		1953	Erithacus rubecula
1954	12	59	93	Coccothraustes coccothraustes	7	1				47	Strix aluco		97	Turdus pilaris		93	Coccothraustes coccothraustes		1954	Coccothraustes coccothraustes
1955	12	59	93	Turdus philomelos	7	1				47	Cuculus canorus		97	Turdus philomelos		93	Turdus philomelos		1955	Turdus philomelos
1956	12	59	93	Turdus merula	7	1				47	Streptopelia turtur		97	Turdus viscivorus		93	Turdus merula		1956	Turdus merula
1957	12	59	93	Ficedula albicollis	7	1				47	Streptopelia decaocto		97	Locustella naevia		93	Ficedula albicollis		1957	Ficedula albicollis
1958	12	59	93	Sylvia atricapilla	7	1				47	Columba palumbus		97	Locustella fluviatilis		93	Sylvia atricapilla		1958	Sylvia atricapilla
1959	12	59	93	Fringilla coelebs	7	1				47	Falco tinnunculus		97	Acrocephalus palustris		93	Fringilla coelebs		1959	Fringilla coelebs
1960	12	59	93	Phoenicurus ochruros	7	1				47	Buteo buteo		97	Hippolais icterina		93	Phoenicurus ochruros		1960	Phoenicurus ochruros
1961	12	59	93	Garrulus glandarius	7	1				47	Picus viridis		97	Sylvia curruca		93	Garrulus glandarius		1961	Garrulus glandarius
1962	12	59	93	Troglodytes troglodytes	7	1				47	Ficedula albicollis		97	Sylvia communis		93	Troglodytes troglodytes		1962	Troglodytes troglodytes
1963	12	59	93	Parus major	7	1				47	Columba oenas		97	Sylvia borin		93	Parus major		1963	Parus major
1964	12	59	93	Cyanistes caeruleus	7	1				47	Oriolus oriolus		97	Sylvia atricapilla		93	Cyanistes caeruleus		1964	Cyanistes caeruleus
1965	12	59	93	Sturnus vulgaris	7	1				47	Dryocopus martius		97	Phylloscopus sibilatrix		93	Sturnus vulgaris		1965	Sturnus vulgaris
1966	12	59	93	Oriolus oriolus	7	1				47	Ficedula parva		97	Phylloscopus collybita		93	Oriolus oriolus		1966	Oriolus oriolus
1967	12	59	93	Certhia familiaris	7	1				47	Lullula arborea		97	Phylloscopus trochilus		93	Certhia familiaris		1967	Certhia familiaris
1968	12	60	94	Columba palumbus	7	1				47	Bubo bubo		97	Regulus regulus		94	Columba palumbus		1968	Columba palumbus
1969	12	60	94	Strix aluco	7	1				48	Podiceps grisegena		97	Regulus ignicapilla		94	Strix aluco		1969	Strix aluco
1970	12	60	94	Dendrocopos major	7	1				48	Charadrius dubius		97	Muscicapa striata		94	Dendrocopos major		1970	Dendrocopos major
1971	12	60	94	Picus viridis	7	1				48	Circus aeruginosus		97	Ficedula albicollis		94	Picus viridis		1971	Picus viridis
1972	12	60	94	Phylloscopus collybita	7	1				48	Fulica atra		97	Aegithalos caudatus		94	Phylloscopus collybita		1972	Phylloscopus collybita
1973	12	60	94	Erithacus rubecula	7	1				48	Gallinula chloropus		97	Poecile palustris		94	Erithacus rubecula		1973	Erithacus rubecula
1974	12	60	94	Coccothraustes coccothraustes	7	1				48	Vanellus vanellus		97	Cyanistes caeruleus		94	Coccothraustes coccothraustes		1974	Coccothraustes coccothraustes
1975	12	60	94	Turdus philomelos	7	1				48	Acrocephalus melanopogon		97	Parus major		94	Turdus philomelos		1975	Turdus philomelos
1976	12	60	94	Turdus merula	7	1				48	Alcedo atthis		97	Lophophanes cristatus		94	Turdus merula		1976	Turdus merula
1977	12	60	94	Ficedula albicollis	7	1				48	Luscinia svecica		97	Periparus ater		94	Ficedula albicollis		1977	Ficedula albicollis
1978	12	60	94	Sylvia atricapilla	7	1				48	Aythya marila		97	Poecile montanus		94	Sylvia atricapilla		1978	Sylvia atricapilla
1979	12	60	94	Fringilla coelebs	7	1				48	Tringa stagnatilis		97	Sitta europaea		94	Fringilla coelebs		1979	Fringilla coelebs
1980	12	60	94	Phoenicurus ochruros	7	1				48	Anas platyrhynchos		97	Certhia familiaris		94	Phoenicurus ochruros		1980	Phoenicurus ochruros
1981	12	60	94	Garrulus glandarius	7	1				48	Mareca strepera		97	Certhia brachydactyla		94	Garrulus glandarius		1981	Garrulus glandarius
1982	12	60	94	Troglodytes troglodytes	7	1				48	Anser anser		97	Oriolus oriolus		94	Troglodytes troglodytes		1982	Troglodytes troglodytes
1983	12	60	94	Parus major	7	1				48	Aythya ferina		97	Lanius collurio		94	Parus major		1983	Parus major
1984	12	60	94	Cyanistes caeruleus	7	1				48	Aythya fuligula		97	Lanius excubitor		94	Cyanistes caeruleus		1984	Cyanistes caeruleus
1985	12	60	94	Sturnus vulgaris	7	1				48	Cygnus olor		97	Garrulus glandarius		94	Sturnus vulgaris		1985	Sturnus vulgaris
1986	12	60	94	Oriolus oriolus	7	1				48	Netta rufina		97	Corvus cornix		94	Oriolus oriolus		1986	Oriolus oriolus
1987	12	61	95	Buteo buteo	7	1				48	Podiceps nigricollis		97	Corvus corax		95	Buteo buteo		1987	Buteo buteo
1988	12	61	95	Columba palumbus	7	1				48	Tachybaptus ruficollis		97	Sturnus vulgaris		95	Columba palumbus		1988	Columba palumbus
1989	12	61	95	Dendrocopos major	7	1				48	Pluvialis squatarola		97	Passer montanus		95	Dendrocopos major		1989	Dendrocopos major
1990	12	61	95	Phylloscopus collybita	7	1				48	Ichthyaetus melanocephalus		97	Fringilla coelebs		95	Phylloscopus collybita		1990	Phylloscopus collybita
1991	12	61	95	Erithacus rubecula	7	1				48	Clangula hyemalis		97	Serinus serinus		95	Erithacus rubecula		1991	Erithacus rubecula
1992	12	61	95	Coccothraustes coccothraustes	7	1				48	Anser fabalis		97	Carduelis chloris		95	Coccothraustes coccothraustes		1992	Coccothraustes coccothraustes
1993	12	61	95	Turdus philomelos	7	1				48	Botaurus stellaris		97	Carduelis carduelis		95	Turdus philomelos		1993	Turdus philomelos
1994	12	61	95	Turdus merula	7	1				48	Tadorna tadorna		97	Carduelis cannabina		95	Turdus merula		1994	Turdus merula
1995	12	61	95	Ficedula albicollis	7	1				48	Platalea leucorodia		97	Loxia curvirostra		95	Ficedula albicollis		1995	Ficedula albicollis
1996	12	61	95	Sylvia atricapilla	7	1				48	Numenius arquata		97	Coccothraustes coccothraustes		95	Sylvia atricapilla		1996	Sylvia atricapilla
1997	12	61	95	Fringilla coelebs	7	1				48	Ardeola ralloides		97	Emberiza citrinella		95	Fringilla coelebs		1997	Fringilla coelebs
[truncated: 6,634 more rows]

## Sheet: species duplicities
excel rozlisuje retwzec s mezerou navíc, access ne
EXCEL						ACCESS
s duplicitama		bez duplicit				s duplicitama	8631			bez duplicit	8472	159
518		320	198				369				320	49			porovnani
verbatimIdentification		verbatimIdentification				verbatimIdentification	CountOfmeasurementID			verbatimIdentification	CountOfmeasurementID				excel		access
Accipiter gentilis		Accipiter gentilis			1	Accipiter gentilis	23			Accipiter gentilis	23				Accipiter gentilis		Accipiter gentilis
Accipiter gentilis					2	Accipiter nisus	28			Accipiter nisus	28				Accipiter nisus		Accipiter nisus
Accipiter nisus		Accipiter nisus			3	Acrocephallus scripaceus	1			Acrocephallus scripaceus	1				Acrocephallus scripaceus		Acrocephallus scripaceus
Accipiter nisus					4	Acrocephalus arundinaceus	31			Acrocephalus arundinaceus	31				Acrocephalus arundinaceus		Acrocephalus arundinaceus
Acrocephallus scripaceus		Acrocephallus scripaceus			5	Acrocephalus melanopogon	3			Acrocephalus melanopogon	3				Acrocephalus melanopogon		Acrocephalus melanopogon
Acrocephalus arundinaceus		Acrocephalus arundinaceus			6	Acrocephalus paludicola	1			Acrocephalus paludicola	1				Acrocephalus paludicola		Acrocephalus paludicola
Acrocephalus arundinaceus					7	Acrocephalus palustris	39			Acrocephalus palustris	39				Acrocephalus palustris		Acrocephalus palustris
Acrocephalus melanopogon		Acrocephalus melanopogon			8	Acrocephalus scirpaceus	34			Acrocephalus scirpaceus	34				Acrocephalus scirpaceus		Acrocephalus scirpaceus
Acrocephalus paludicola		Acrocephalus paludicola			9	Acrocephalus schoenobaenus	29			Acrocephalus schoenobaenus	29				Acrocephalus schoenobaenus		Acrocephalus schoenobaenus
Acrocephalus palustris		Acrocephalus palustris			10	Actitis hypoleuca	2	1							Actitis hypoleuca		Actitis hypoleucos
Acrocephalus palustris					11	Actitis hypoleucos	17			Actitis hypoleucos	17				Aegithalos caudatus		Aegithalos caudatus
Acrocephalus schoenobaenus		Acrocephalus schoenobaenus			12	Aegithalos caudatus	42			Aegithalos caudatus	42				Aegolius funereus		Aegolius funereus
Acrocephalus schoenobaenus					13	Aegithatos caudatus	5	1							Aix galericulata		Aix galericulata
Acrocephalus scirpaceus		Acrocephalus scirpaceus			14	Aegolius funereus	5			Aegolius funereus	5				Alauda arvensis		Alauda arvensis
Acrocephalus scirpaceus					15	Aix galericulata	1			Aix galericulata	1				Alcedo atthis		Alcedo atthis
Actitis hypoleuca		Actitis hypoleuca			16	Alauda arvensis	56			Alauda arvensis	56				Alopochen aegyptiaca		Alopochen aegyptiaca
Actitis hypoleucos					17	Alcedo atthis	35			Alcedo atthis	35				Anas acuta		Anas acuta
Actitis hypoleucos					18	Alopochen aegyptiaca	5			Alopochen aegyptiaca	5				Anas clypeata		Anas clypeata
Aegithalos caudatus		Aegithalos caudatus			19	Anas acuta	5			Anas acuta	5				Anas crecca		Anas crecca
Aegithalos caudatus					20	Anas clypeata	7			Anas clypeata	7				Anas penelope		Anas penelope
Aegithatos caudatus					21	Anas crecca	10			Anas crecca	10				Anas platyrchynchos		Anas platyrhynchos
Aegolius funereus		Aegolius funereus			22	Anas penelope	1			Anas penelope	1				Anas querquedula		Anas querquedula
Aegolius funereus					23	Anas platyrhynchos	65			Anas platyrhynchos	65				Anas strepera		Anas strepera
Aix galericulata		Aix galericulata			24	Anas platyrchynchos	1	1							Anser albifrons		Anser albifrons
Alauda arvensis		Alauda arvensis			25	Anas querquedula	8			Anas querquedula	8				Anser anser		Anser anser
Alcedo atthis		Alcedo atthis			26	Anas strepera	5			Anas strepera	5				Anser brachyrhynchus		Anser brachyrhynchus
Alcedo atthis					27	Anser albifrons	5			Anser albifrons	5				Anser erythropus		Anser erythropus
Alopochen aegyptiaca		Alopochen aegyptiaca			28	Anser anser	28			Anser anser	28				Anser fabalis		Anser fabalis
Anas acuta		Anas acuta			29	Anser brachyrhynchus	2			Anser brachyrhynchus	2				Anthus campestris		Anthus campestris
Anas acuta					30	Anser erythropus	1			Anser erythropus	1				Anthus cervinus		Anthus cervinus
Anas clypeata		Anas clypeata			31	Anser fabalis	6			Anser fabalis	6				Anthus pratensis		Anthus pratensis
Anas clypeata					32	Anthus campestris	8			Anthus campestris	8				Anthus sp.		Anthus sp.
Anas crecca		Anas crecca			33	Anthus cervinus	1			Anthus cervinus	1				Anthus spinoletta		Anthus spinoletta
Anas crecca					34	Anthus pratensis	15			Anthus pratensis	15				Anthus trivialis		Anthus trivialis
Anas penelope		Anas penelope			35	Anthus sp.	2			Anthus sp.	2				Apus apus		Apus apus
Anas platyrchynchos		Anas platyrchynchos			36	Anthus spinoletta	6			Anthus spinoletta	6				Aquila chrysaetos		Aquila chrysaetos
Anas platyrhynchos					37	Anthus trivialis	92			Anthus trivialis	92				Aquila pomarina		Aquila pomarina
Anas querquedula		Anas querquedula			38	Apus apus	47			Apus apus	47				Aquila rapax		Aquila rapax
Anas querquedula					39	Aquila chrysaetos	1			Aquila chrysaetos	1				Ardea alba		Ardea alba
Anas strepera		Anas strepera			40	Aquila pomarina	1			Aquila pomarina	1				Ardea cinerea		Ardea cinerea
Anas strepera					41	Aquila rapax	1			Aquila rapax	1				Ardea purpurea		Ardea purpurea
Anser albifrons		Anser albifrons			42	Ardea alba	7			Ardea alba	7				Ardeola ralloides		Ardeola ralloides
Anser anser		Anser anser			43	Ardea cinerea	37			Ardea cinerea	37				Arenaria interpres		Arenaria interpres
Anser anser					44	Ardea purpurea	5			Ardea purpurea	5				Asio flammeus		Asio flammeus
Anser brachyrhynchus		Anser brachyrhynchus			45	Ardeola ralloides	2			Ardeola ralloides	2				Asio otus		Asio otus
Anser erythropus		Anser erythropus			46	Arenaria interpres	2			Arenaria interpres	2				Athene noctua		Athene noctua
Anser fabalis		Anser fabalis			47	Asio flammeus	1			Asio flammeus	1				Aythia ferina		Aythya ferina
Anthus campestris		Anthus campestris			48	Asio otus	23			Asio otus	23				Aythya fuligula		Aythya fuligula
Anthus cervinus		Anthus cervinus			49	Athene noctua	6			Athene noctua	6				Aythya marila		Aythya marila
Anthus pratensis		Anthus pratensis			50	Aythia ferina	2	1							Aythya nyroca		Aythya nyroca
Anthus sp.		Anthus sp.			51	Aythya ferina	31			Aythya ferina	31				Bombycilla garrulus		Bombycilla garrulus
Anthus spinoletta		Anthus spinoletta			52	Aythya fuligula	26			Aythya fuligula	26				Bonasa bonasia		Bonasa bonasia
Anthus spinoletta					53	Aythya marila	3			Aythya marila	3				Botaurus stellaris		Botaurus stellaris
Anthus trivialis		Anthus trivialis			54	Aythya nyroca	4			Aythya nyroca	4				Branta bernicla		Branta bernicla
Anthus trivialis					55	Bombycilla garrulus	7			Bombycilla garrulus	7				Branta canadensis		Branta canadensis
Apus apus		Apus apus			56	Bonasa bonasia	1			Bonasa bonasia	1				Branta leucopsis		Branta leucopsis
Apus apus					57	Botaurus stellaris	15			Botaurus stellaris	15				Branta ruficollis		Branta ruficollis
Aquila chrysaetos		Aquila chrysaetos			58	Branta bernicla	1			Branta bernicla	1				Bubo bubo		Bubo bubo
Aquila pomarina		Aquila pomarina			59	Branta canadensis	1			Branta canadensis	1				Bubulcus ibis		Bubulcus ibis
Aquila rapax		Aquila rapax			60	Branta leucopsis	2			Branta leucopsis	2				Bucephala clangula		Bucephala clangula
Ardea alba		Ardea alba			61	Branta ruficollis	1			Branta ruficollis	1				Buteo buteo		Buteo buteo
Ardea cinerea		Ardea cinerea			62	Bubo bubo	12			Bubo bubo	12				Buteo lagopus		Buteo lagopus
Ardea purpurea		Ardea purpurea			63	Bubulcus ibis	2			Bubulcus ibis	2				Calidris alba		Calidris alba
Ardeola ralloides		Ardeola ralloides			64	Bucephala clangula	5			Bucephala clangula	5				Calidris alpina		Calidris alpina
Arenaria interpres		Arenaria interpres			65	Buteo buteo	73			Buteo buteo	73				Calidris canutus		Calidris canutus
Asio flammeus		Asio flammeus			66	Buteo lagopus	5			Buteo lagopus	5				Calidris falcinellus		Calidris falcinellus
Asio otus		Asio otus			67	Calidris alba	2			Calidris alba	2				Calidris ferruginea		Calidris ferruginea
Asio otus					68	Calidris alpina	2			Calidris alpina	2				Calidris minuta		Calidris minuta
Athene noctua		Athene noctua			69	Calidris canutus	2			Calidris canutus	2				Calidris pugnax		Calidris pugnax
Aythia ferina		Aythia ferina			70	Calidris falcinellus	1			Calidris falcinellus	1				Calidris temminckii		Calidris temminckii
Aythya ferina					71	Calidris ferruginea	2			Calidris ferruginea	2				Caprimulgus europaeus		Caprimulgus europaeus
Aythya ferina					72	Calidris minuta	2			Calidris minuta	2				Cardueis cannabina		Carduelis cannabina
Aythya fuligula		Aythya fuligula			73	Calidris pugnax	5			Calidris pugnax	5				Carduelis carduelis		Carduelis carduelis
Aythya fuligula					74	Calidris temminckii	3			Calidris temminckii	3				Carduelis flammea		Carduelis flammea
Aythya marila		Aythya marila			75	Caprimulgus europaeus	9			Caprimulgus europaeus	9				Carduelis chloris		Carduelis chloris
Aythya marila					76	Cardueis cannabina	1	1							Carduelis spinus		Carduelis spinus
Aythya nyroca		Aythya nyroca			77	Carduelis canabina	1	1							Carpodacus erythrinus		Carpodacus erythrinus
Aythya nyroca					78	Carduelis cannabina	50			Carduelis cannabina	50				Certhia brachydactyla		Certhia brachydactyla
Bombycilla garrulus		Bombycilla garrulus			79	Carduelis carduelis	60			Carduelis carduelis	60				Certhia familiaris		Certhia familiaris
Bonasa bonasia		Bonasa bonasia			80	Carduelis flammea	15			Carduelis flammea	15				Certhia sp.		Certhia sp.
Botaurus stellaris		Botaurus stellaris			81	Carduelis chloris	62			Carduelis chloris	62				Cervus frugilegus		Cervus frugilegus
Branta bernicla		Branta bernicla			82	Carduelis spinus	38			Carduelis spinus	38				Cettia cetti		Cettia cetti
Branta canadensis		Branta canadensis			83	Carpodacus erythrinus	8			Carpodacus erythrinus	8				Ciconia ciconia		Ciconia ciconia
Branta leucopsis		Branta leucopsis			84	Certhia brachydactyla	38			Certhia brachydactyla	38				Ciconia nigra		Ciconia nigra
Branta ruficollis		Branta ruficollis			85	Certhia familiaris	108			Certhia familiaris	108				Cinclus cinclus		Cinclus cinclus
Bubo bubo		Bubo bubo			86	Certhia sp.	4			Certhia sp.	4				Circus aeruginosus		Circus aeruginosus
Bubo bubo					87	Cervus frugilegus	2			Cervus frugilegus	2				Circus cyaneus		Circus cyaneus
Bubulcus ibis		Bubulcus ibis			88	Cettia cetti	2			Cettia cetti	2				Circus pygargus		Circus pygargus
Bucephala clangula		Bucephala clangula			89	Ciconia ciconia	9			Ciconia ciconia	9				Circus sp.		Circus sp.
Bucephala clangula					90	Ciconia nigra	23			Ciconia nigra	23				Clangula hyemalis		Clangula hyemalis
Buteo buteo		Buteo buteo			91	Cinclus cinclus	24			Cinclus cinclus	24				Coccothraustes coccothraustes		Coccothraustes coccothraustes
Buteo buteo					92	Circus aeruginosus	39			Circus aeruginosus	39				Coloeus monedula		Coloeus monedula
Buteo lagopus		Buteo lagopus			93	Circus cyaneus	9			Circus cyaneus	9				Columba livia		Columba livia
Calidris alba		Calidris alba			94	Circus pygargus	4			Circus pygargus	4				Columba oenas		Columba oenas
Calidris alpina		Calidris alpina			95	Circus sp.	2			Circus sp.	2				Columba palumbus		Columba palumbus
Calidris canutus		Calidris canutus			96	Clangula hyemalis	3			Clangula hyemalis	3				Coracias garrulus		Coracias garrulus
Calidris falcinellus		Calidris falcinellus			97	Coccothraustes coccothraustes	2	1							Corvus corax		Corvus corax
Calidris ferruginea		Calidris ferruginea			98	Coccothraustes coccothraustes	123			Coccothraustes coccothraustes	123				Corvus cornix		Corvus cornix
Calidris minuta		Calidris minuta			99	Coloeus monedula	1			Coloeus monedula	1				Corvus corone		Corvus corone
Calidris pugnax		Calidris pugnax			100	Colubma oenas	1								Corvus frugilegus		Corvus frugilegus
Calidris temminckii		Calidris temminckii			101	Columba livia	12			Columba livia	12				Corvus monedula		Corvus monedula
Caprimulgus europaeus		Caprimulgus europaeus			102	Columba livia f. domestica	1								Coturnix coturnix		Coturnix coturnix
Caprimulgus europaeus				10	103	Columba livia f.dom.	2								Crex crex		Crex crex
Cardueis cannabina		Cardueis cannabina			104	Columba oenas	79			Columba oenas	79				Cuculus canorus		Cuculus canorus
Carduelis canabina					105	Columba palumbus	141			Columba palumbus	141				Curruca communis		Curruca communis
Carduelis cannabina					106	Coracias garrulus	2			Coracias garrulus	2				Curruca curruca		Curruca curruca
Carduelis cannabina					107	Corvus corax	19			Corvus corax	19				Cyanistes caeruleus		Cyanistes caeruleus
Carduelis carduelis		Carduelis carduelis			108	Corvus cornix	16			Corvus cornix	16				Cygnus columbianus bewickii		Cygnus columbianus bewickii
Carduelis carduelis					109	Corvus corone	24			Corvus corone	24				Cygnus cygnus		Cygnus cygnus
Carduelis chloris		Carduelis chloris			110	Corvus corone cornix	8								Cygnus olor		Cygnus olor
Carduelis flammea		Carduelis flammea			111	Corvus corone corone	2								Delichon urbica		Delichon urbica
Carduelis flammea					112	Corvus frugilegus	16			Corvus frugilegus	16				Dendrocopos leucotos		Dendrocopos leucotos
Carduelis spinus		Carduelis spinus			113	Corvus monedula	23			Corvus monedula	23				Dendrocopos major		Dendrocopos major
Carduelis spinus					114	Coturnix coturnix	12			Coturnix coturnix	12				Dendrocopos medius		Dendrocopos medius
Carpodacus erythrinus		Carpodacus erythrinus			115	Crex crex	4			Crex crex	4				Dendrocopos minor		Dendrocopos minor
Carpodacus erythrinus					116	Cuculus canorus	94			Cuculus canorus	94				Dendrocopos syriacus		Dendrocopos syriacus
Certhia brachydactyla		Certhia brachydactyla			117	Curruca communis	1			Curruca communis	1				Dendrocoptes medius		Dendrocoptes medius
Certhia familiaris		Certhia familiaris			118	Curruca curruca	1			Curruca curruca	1				Dryobates minor		Dryobates minor
Certhia sp.		Certhia sp.			119	Cyanistes caeruleus	131			Cyanistes caeruleus	131				Dryocopos martius		Dryocopus martius
Cervus frugilegus		Cervus frugilegus			120	Cyanistes coeruleus	6								Egretta alba		Egretta alba
Cettia cetti		Cettia cetti			121	Cygnus columbianus bewickii	2			Cygnus columbianus bewickii	2				Egretta garzetta		Egretta garzetta
Charadrius dubius		Charadrius dubius			122	Cygnus cygnus	2			Cygnus cygnus	2				Emberiza calandra		Emberiza calandra
Charadrius dubius					123	Cygnus olor	31			Cygnus olor	31				Emberiza citrinella		Emberiza citrinella
Charadrius hiaticula		Charadrius hiaticula			124	Delichon urbica	32			Delichon urbica	32				Emberiza hortulana		Emberiza hortulana
Charadrius morinellus		Charadrius morinellus			125	Delichon urbicum	10								Emberiza schoeniclus		Emberiza schoeniclus
Charadrius morinellus					126	Dendrocopos leucotos	7			Dendrocopos leucotos	7				Erithacus rubecula		Erithacus rubecula
Chlidonias hybrida		Chlidonias hybrida			127	Dendrocopos major	154			Dendrocopos major	154				Falco columbarius		Falco columbarius
Chlidonias leucopterus		Chlidonias leucopterus			128	Dendrocopos medius	21			Dendrocopos medius	21				Falco peregrinus		Falco peregrinus
Chlidonias niger		Chlidonias niger			129	Dendrocopos minor	20			Dendrocopos minor	20				Falco subbuteo		Falco subbuteo
Chlidonias nigra					130	Dendrocopos syriacus	3			Dendrocopos syriacus	3				Falco tinnuculus		Falco tinnunculus
Chloris chloris		Chloris chloris			131	Dendrocoptes medius	3			Dendrocoptes medius	3				Ficedula albicolis		Ficedula albicollis
Chroicocephalus ridibundus		Chroicocephalus ridibundus			132	Dendrocopus major	9								Ficedula hypoleuca		Ficedula hypoleuca
Ciconia ciconia		Ciconia ciconia			133	Dendrocopus medius	3								Ficedula parva		Ficedula parva
Ciconia nigra		Ciconia nigra			134	Dendrocopus minor	3								Fringilla coelebs		Fringilla coelebs
Cinclus cinclus		Cinclus cinclus			135	Dryobates minor	5			Dryobates minor	5				Fringilla montifringila		Fringilla montifringilla
Cinclus cinclus					136	Dryocopos martius	1								Fulica astra		Fulica atra
Circus aeruginosus		Circus aeruginosus			137	Dryocopus martius	72			Dryocopus martius	72				Galerida cristata		Galerida cristata
Circus aeruginosus					138	Dryocopus martius)	3								Gallinago gallinago		Gallinago gallinago
Circus cyaneus		Circus cyaneus			139	Egretta alba	1			Egretta alba	1				Gallinago media		Gallinago media
Circus cyaneus					140	Egretta garzetta	3			Egretta garzetta	3				Gallinula chlorophus		Gallinula chloropus
Circus pygargus		Circus pygargus			141	Emberiza calandra	11			Emberiza calandra	11				Garrulus garrulus		Garrulus garrulus
Circus sp.		Circus sp.			142	Emberiza citrinella	103			Emberiza citrinella	103				Garrulus glandarius		Garrulus glandarius
Clangula hyemalis		Clangula hyemalis			143	Emberiza hortulana	16			Emberiza hortulana	16				Gavia arctica		Gavia arctica
Coccothraustes coccothraustes		Coccothraustes coccothraustes			144	Emberiza schoeniclus	46			Emberiza schoeniclus	46				Gavia stellata		Gavia stellata
Coccothraustes coccothraustes					145	Erithacus rubecula	224			Erithacus rubecula	224				Gelochelidon nilotica		Gelochelidon nilotica
Coccothraustes coccothraustes					146	Falco columbarius	2			Falco columbarius	2				Glareola pratincola		Glareola pratincola
Coloeus monedula		Coloeus monedula			147	Falco peregrinus	5			Falco peregrinus	5				Glaucidium passerinum		Glaucidium passerinum
Colubma oenas					148	Falco subbuteo	8			Falco subbuteo	8				Grus grus		Grus grus
Columba livia		Columba livia		20	149	Falco tinnuculus	2								Haematopus ostralegus		Haematopus ostralegus
Columba livia f. domestica					150	Falco tinnunculus	65			Falco tinnunculus	65				Haliaeetus albicilla		Haliaeetus albicilla
Columba livia f.dom.					151	Ficedula albicolis	3								Himantopus himantopus		Himantopus himantopus
Columba oenas		Columba oenas			152	Ficedula albicollis	84			Ficedula albicollis	84				Hippolais icterina		Hippolais icterina
Columba oenas					153	Ficedula hypoleuca	19			Ficedula hypoleuca	19				Hirundo rustica		Hirundo rustica
Columba palumbus		Columba palumbus			154	Ficedula parva	38			Ficedula parva	38				Hydrocoloeus minutus		Hydrocoloeus minutus
Coracias garrulus		Coracias garrulus			155	Fringilla coelebs	261			Fringilla coelebs	261				Hydroprogne caspia		Hydroprogne caspia
Corvus corax		Corvus corax			156	Fringilla montifringila	1								Charadrius dubius		Charadrius dubius
Corvus corax					157	Fringilla montifringilla	6			Fringilla montifringilla	6				Charadrius hiaticula		Charadrius hiaticula
Corvus cornix		Corvus cornix			158	Fulica astra	1								Charadrius morinellus		Charadrius morinellus
Corvus corone		Corvus corone			159	Fulica atra	33			Fulica atra	33				Chlidonias hybrida		Chlidonias hybrida
Corvus corone					160	Galerida cristata	3			Galerida cristata	3				Chlidonias leucopterus		Chlidonias leucopterus
Corvus corone cornix					161	Gallinago gallinago	21			Gallinago gallinago	21				Chlidonias niger		Chlidonias niger
Corvus corone corone					162	Gallinago media	3			Gallinago media	3				Chloris chloris		Chloris chloris
Corvus frugilegus		Corvus frugilegus			163	Gallinula chlorophus	1								Chroicocephalus ridibundus		Chroicocephalus ridibundus
Corvus frugilegus					164	Gallinula chloropus	32			Gallinula chloropus	32				Ichthyaetus melanocephalus		Ichthyaetus melanocephalus
Corvus monedula		Corvus monedula			165	Garrulus garrulus	1			Garrulus garrulus	1				Ixobrychus minutus		Ixobrychus minutus
Corvus monedula					166	Garrulus glandarius	120			Garrulus glandarius	120				Jynx torquilla		Jynx torquilla
Coturnix coturnix		Coturnix coturnix			167	Garullus glandarius	2								Lanius collurio		Lanius collurio
Coturnix coturnix					168	Gavia arctica	3			Gavia arctica	3				Lanius excubitor		Lanius excubitor
Crex crex		Crex crex			169	Gavia stellata	2			Gavia stellata	2				Larus argentatus		Larus argentatus
Crex crex					170	Gelochelidon nilotica	2			Gelochelidon nilotica	2				Larus cachinnans		Larus cachinnans
Cuculus canorus		Cuculus canorus			171	Glareola pratincola	2			Glareola pratincola	2				Larus canus		Larus canus
Curruca communis		Curruca communis			172	Glaucidium passerinum	3			Glaucidium passerinum	3				Larus fuscus		Larus fuscus
Curruca curruca		Curruca curruca			173	Grus grus	12			Grus grus	12				Larus ridibundus		Larus ridibundus
Cyanistes caeruleus		Cyanistes caeruleus			174	Haematopus ostralegus	2			Haematopus ostralegus	2				Larus sp.		Larus sp.
Cyanistes caeruleus					175	Haliaeetus albicilla	3			Haliaeetus albicilla	3				Limosa lapponica		Limosa lapponica
Cyanistes coeruleus					176	Himantopus himantopus	2			Himantopus himantopus	2				Limosa limosa		Limosa limosa
Cygnus columbianus bewickii		Cygnus columbianus bewickii			177	Hippolais icterina	50			Hippolais icterina	50				Linaria cannabina		Linaria cannabina
Cygnus cygnus		Cygnus cygnus			178	Hirundo rustica	49			Hirundo rustica	49				Locustella fluviatilis		Locustella fluviatilis
Cygnus olor		Cygnus olor			179	Hydrocoloeus minutus	2			Hydrocoloeus minutus	2				Locustella luscinioides		Locustella luscinioides
Delichon urbica		Delichon urbica			180	Hydroprogne caspia	2			Hydroprogne caspia	2				Locustella naevia		Locustella naevia
Delichon urbica					181	Charadrius dubius	19			Charadrius dubius	19				Lophoohanes cristatus		Lophophanes cristatus
Delichon urbicum					182	Charadrius hiaticula	1			Charadrius hiaticula	1				Loxia curvirostra		Loxia curvirostra
Dendrocopos leucotos		Dendrocopos leucotos			183	Charadrius morinellus	4			Charadrius morinellus	4				Lullula arborea		Lullula arborea
Dendrocopos major		Dendrocopos major			184	Chlidonias hybrida	1			Chlidonias hybrida	1				Luscinia luscinia		Luscinia luscinia
Dendrocopos major					185	Chlidonias leucopterus	3			Chlidonias leucopterus	3				Luscinia megarhynchos		Luscinia megarhynchos
Dendrocopos medius		Dendrocopos medius			186	Chlidonias niger	9			Chlidonias niger	9				Luscinia svecica		Luscinia svecica
Dendrocopos medius					187	Chlidonias nigra	2								Luscinia svecica cyanecula		Luscinia svecica cyanecula
Dendrocopos minor		Dendrocopos minor			188	Chloris chloris	31			Chloris chloris	31				Luscinia svecica svecica		Luscinia svecica svecica
Dendrocopos syriacus		Dendrocopos syriacus			189	Chroicocephalus ridibundus	22			Chroicocephalus ridibundus	22				Lymnocryptes minimus		Lymnocryptes minimus
Dendrocoptes medius		Dendrocoptes medius			190	Ichthyaetus melanocephalus	6			Ichthyaetus melanocephalus	6				Lyrurus tetrix		Lyrurus tetrix
Dendrocopus major					191	Ixobrychus minutus	21			Ixobrychus minutus	21				Mareca penelope		Mareca penelope
Dendrocopus medius					192	Jynx torquilla	28			Jynx torquilla	28				Mareca strepera		Mareca strepera
Dendrocopus minor					193	Lanius collurio	62			Lanius collurio	62				Melanitta fusca		Melanitta fusca
Dryobates minor		Dryobates minor			194	Lanius excubitor	16			Lanius excubitor	16				Melanitta nigra		Melanitta nigra
Dryocopos martius		Dryocopos martius			195	Larus argentatus	5			Larus argentatus	5				Mergellus albellus		Mergellus albellus
Dryocopus martius					196	Larus cachinnans	3			Larus cachinnans	3				Mergus merganser		Mergus merganser
Dryocopus martius					197	Larus canus	2			Larus canus	2				Mergus serrator		Mergus serrator
Dryocopus martius)					198	Larus fuscus	2			Larus fuscus	2				Merops apiaster		Merops apiaster
Egretta alba		Egretta alba			199	Larus ridibundus	25			Larus ridibundus	25				Milvus migrans		Milvus migrans
Egretta garzetta		Egretta garzetta			200	Larus sp.	1			Larus sp.	1				Milvus milvus		Milvus milvus
Emberiza calandra		Emberiza calandra			201	Limosa lapponica	3			Limosa lapponica	3				Motacilia cinerea		Motacilia cinerea
Emberiza citrinella		Emberiza citrinella			202	Limosa limosa	2			Limosa limosa	2				Motacilla alba		Motacilla alba
Emberiza citrinella					203	Linaria cannabina	2			Linaria cannabina	2				Motacilla cinerea		Motacilla cinerea
Emberiza hortulana		Emberiza hortulana			204	Locustella fluviatilis	29			Locustella fluviatilis	29				Motacilla citreola		Motacilla citreola
Emberiza hortulana					205	Locustella luscinioides	25			Locustella luscinioides	25				Motacilla flava		Motacilla flava
Emberiza schoeniclus		Emberiza schoeniclus			206	Locustella naevia	48			Locustella naevia	48				Motacilla sp.		Motacilla sp.
Emberiza schoeniclus					207	Lophoohanes cristatus	3								Motecilla alba		Motecilla alba
Erithacus rubecula		Erithacus rubecula			208	Lophophanes cristatus	35			Lophophanes cristatus	35				Muscicapa hypoleuca		Muscicapa hypoleuca
Erithacus rubecula					209	Lophophanes cristaus	2								Muscicapa striata		Muscicapa striata
Falco columbarius		Falco columbarius			210	Loxia curvirostra	49			Loxia curvirostra	49				Netta rufina		Netta rufina
Falco columbarius					211	Lullula arborea	8			Lullula arborea	8				Nucifraga caryocatactes		Nucifraga caryocatactes
Falco peregrinus		Falco peregrinus			212	Lulula arborea	1								Numenius arquata		Numenius arquata
Falco peregrinus					213	Luscinia luscinia	2			Luscinia luscinia	2				Numenius phaeopus		Numenius phaeopus
Falco subbuteo		Falco subbuteo			214	Luscinia megarhynchos	27			Luscinia megarhynchos	27				Nycticorax nycticorax		Nycticorax nycticorax
Falco subbuteo					215	Luscinia svecica	16			Luscinia svecica	16				Oenanthe oenanthe		Oenanthe oenanthe
Falco tinnuculus		Falco tinnuculus			216	Luscinia svecica cyanecula	3			Luscinia svecica cyanecula	3				Oriolus oriolus		Oriolus oriolus
Falco tinnunculus					217	Luscinia svecica svecica	2			Luscinia svecica svecica	2				Pandion haliaetus		Pandion haliaetus
Falco tinnunculus					218	Lymnocryptes minimus	1			Lymnocryptes minimus	1				Panurus biarmicus		Panurus biarmicus
Ficedula albicolis		Ficedula albicolis			219	Lyrurus tetrix	1			Lyrurus tetrix	1				Parus ater		Parus ater
Ficedula albicollis					220	Mareca penelope	3			Mareca penelope	3				Parus caeruelus		Parus caeruleus
Ficedula albicollis					221	Mareca strepera	19			Mareca strepera	19				Parus cristatus		Parus cristatus
Ficedula hypoleuca		Ficedula hypoleuca			222	Melanitta fusca	1			Melanitta fusca	1				Parus major		Parus major
Ficedula hypoleuca					223	Melanitta nigra	2			Melanitta nigra	2				Parus montanus		Parus montanus
Ficedula parva		Ficedula parva			224	Mergellus albellus	2			Mergellus albellus	2				Parus palustris		Parus palustris
Ficedula parva					225	Mergus merganser	7			Mergus merganser	7				Passer domesticus		Passer domesticus
Fringilla coelebs		Fringilla coelebs			226	Mergus serrator	4			Mergus serrator	4				Passer montanus		Passer montanus
Fringilla coelebs					227	Merops apiaster	3			Merops apiaster	3				Perdix perdix		Perdix perdix
Fringilla montifringila		Fringilla montifringila			228	Milvus migrans	4			Milvus migrans	4				Periparus ater		Periparus ater
Fringilla montifringilla					229	Milvus milvus	3			Milvus milvus	3				Pernis apivorus		Pernis apivorus
Fringilla montifringilla					230	Motacilia cinerea	3			Motacilia cinerea	3				Perus major		Perus major
Fulica astra		Fulica astra			231	Motacilla alba	78			Motacilla alba	78				Phalacrocorax carbo		Phalacrocorax carbo
Fulica atra					232	Motacilla cinerea	46			Motacilla cinerea	46				Phalaropus lobatus		Phalaropus lobatus
Fulica atra					233	Motacilla citreola	1			Motacilla citreola	1				Phasianus colchicus		Phasianus colchicus
Galerida cristata		Galerida cristata			234	Motacilla flava	15			Motacilla flava	15				Philomachus pugnax		Philomachus pugnax
Galerida cristata					235	Motacilla sp.	2			Motacilla sp.	2				Phoenicurus ochruros		Phoenicurus ochruros
Gallinago gallinago		Gallinago gallinago			236	Motecilla alba	1			Motecilla alba	1				Phoenicurus phoenicurus		Phoenicurus phoenicurus
Gallinago media		Gallinago media			237	Muscicapa hypoleuca	6			Muscicapa hypoleuca	6				Phylloscopus collybita		Phylloscopus collybita
Gallinula chlorophus		Gallinula chlorophus			238	Muscicapa striata	53			Muscicapa striata	53				Phylloscopus sibilatrix		Phylloscopus sibilatrix
Gallinula chloropus					239	Netta rufina	18			Netta rufina	18				Phylloscopus trochillus		Phylloscopus trochilus
Gallinula chloropus					240	Nucifraga caryocatactes	15			Nucifraga caryocatactes	15				Phyloscopus collybita		Phyloscopus collybita
Garrulus garrulus		Garrulus garrulus			241	Numenius arquata	2			Numenius arquata	2				Pica pica		Pica pica
Garrulus glandarius		Garrulus glandarius			242	Numenius phaeopus	2			Numenius phaeopus	2				Picoides major		Picoides major
Garrulus glandarius					243	Nycticorax nycticorax	5			Nycticorax nycticorax	5				Picoides tridactylus		Picoides tridactylus
Garullus glandarius					244	Oenanthe oenanthe	16			Oenanthe oenanthe	16				Picus canus		Picus canus
Gavia arctica		Gavia arctica			245	Oriolus oriolus	91			Oriolus oriolus	91				Picus viridis		Picus viridis
Gavia stellata		Gavia stellata			246	Pandion haliaetus	11			Pandion haliaetus	11				Platalea leucorodia		Platalea leucorodia
Gelochelidon nilotica		Gelochelidon nilotica			247	Panurus biarmicus	21			Panurus biarmicus	21				Plegadis falcinellus		Plegadis falcinellus
Glareola pratincola		Glareola pratincola			248	Parus ater	9			Parus ater	9				Pluvialis apricaria		Pluvialis apricaria
Glaucidium passerinum		Glaucidium passerinum		30	249	Parus caeruelus	3								Pluvialis squatarola		Pluvialis squatarola
Glaucidium passerinum					250	Parus caeruleus	15			Parus caeruleus	15				Podiceps auritus		Podiceps auritus
Grus grus		Grus grus			251	Parus coeruleus	3								Podiceps cristatus		Podiceps cristatus
Haematopus ostralegus		Haematopus ostralegus			252	Parus cristatus	8			Parus cristatus	8				Podiceps grisegena		Podiceps grisegena
Haliaeetus albicilla		Haliaeetus albicilla			253	Parus major	192			Parus major	192				Podiceps nigricollis		Podiceps nigricollis
Haliaeetus albicilla					254	Parus montanus	3			Parus montanus	3				Podiceps ruficollis		Podiceps ruficollis
Himantopus himantopus		Himantopus himantopus			255	Parus palustris	18			Parus palustris	18				Poecile atricapillus		Poecile atricapillus
Hippolais icterina		Hippolais icterina			256	Passer domesticus	51			Passer domesticus	51				Poecile montanus		Poecile montanus
Hippolais icterina					257	Passer montanus	69			Passer montanus	69				Poecile palustris		Poecile palustris
Hirundo rustica		Hirundo rustica			258	Perdix perdix	28			Perdix perdix	28				Porphyrio porphyrio		Porphyrio porphyrio
Hirundo rustica					259	Periparus ater	127			Periparus ater	127				Porzana parva		Porzana parva
Hydrocoloeus minutus		Hydrocoloeus minutus			260	Pernis apivorus	15			Pernis apivorus	15				Porzana porzana		Porzana porzana
Hydroprogne caspia		Hydroprogne caspia			261	Perus major	1			Perus major	1				Porzana pusilla		Porzana pusilla
Ichthyaetus melanocephalus		Ichthyaetus melanocephalus			262	Phalacrocorax carbo	12			Phalacrocorax carbo	12				Prunella collaris		Prunella collaris
Ixobrychus minutus		Ixobrychus minutus			263	Phalaropus lobatus	2			Phalaropus lobatus	2				Prunella modularis		Prunella modularis
Jynx torquilla		Jynx torquilla			264	Phasianus colchicus	52			Phasianus colchicus	52				Pyrrhula pyrrhula		Pyrrhula pyrrhula
Jynx torquilla					265	Phasianus colchius	1								Rallus aquaticus		Rallus aquaticus
Lanius collurio		Lanius collurio			266	Philomachus pugnax	2			Philomachus pugnax	2				Recurvirostra avosetta		Recurvirostra avosetta
Lanius collurio					267	Phoenicurus ochruros	105			Phoenicurus ochruros	105				Regulus ignicapilla		Regulus ignicapilla
Lanius excubitor		Lanius excubitor			268	Phoenicurus phoenicurus	71			Phoenicurus phoenicurus	71				Regulus regulus		Regulus regulus
Lanius excubitor					269	Phylloscopus collybita	185			Phylloscopus collybita	185				Remiz pendulinus		Remiz pendulinus
Larus argentatus		Larus argentatus			270	Phylloscopus colybita	2								Riparia riparia		Riparia riparia
Larus cachinnans		Larus cachinnans			271	Phylloscopus sibilatrix	111			Phylloscopus sibilatrix	111				Saxicola rubetra		Saxicola rubetra
Larus canus		Larus canus			272	Phylloscopus trochillus	4								Saxicola rubicola		Saxicola rubicola
Larus fuscus		Larus fuscus			273	Phylloscopus trochiloides	1								Saxicola torquata		Saxicola torquata
Larus ridibundus		Larus ridibundus			274	Phylloscopus trochilus	93			Phylloscopus trochilus	93				Scolopax rusticola		Scolopax rusticola
Larus ridibundus					275	Phyloscopus collybita	2			Phyloscopus collybita	2				Serinus canaria		Serinus canaria
Larus sp.		Larus sp.			276	Phyloscopus trochilus	2								Serinus serinus		Serinus serinus
Limosa lapponica		Limosa lapponica			277	Pica pica	45			Pica pica	45				Sitta eroupaea		Sitta europaea
Limosa limosa		Limosa limosa			278	Picoides major	3			Picoides major	3				Spatula clypeata		Spatula clypeata
Limosa limosa					279	Picoides tridactylus	23			Picoides tridactylus	23				Spatula querquedula		Spatula querquedula
Linaria cannabina		Linaria cannabina			280	Picus canaus	1								Spinus spinus		Spinus spinus
Locustella fluviatilis		Locustella fluviatilis			281	Picus canus	33			Picus canus	33				Stercorarius parasiticus		Stercorarius parasiticus
Locustella fluviatilis					282	Picus viridis	57			Picus viridis	57				Stercorarius pomarinus		Stercorarius pomarinus
Locustella luscinioides		Locustella luscinioides			283	Picus viridus	1								Sterna caspica		Sterna caspica
Locustella naevia		Locustella naevia			284	Platalea leucorodia	3			Platalea leucorodia	3				Sterna hirundo		Sterna hirundo
Locustella naevia					285	Plegadis falcinellus	2			Plegadis falcinellus	2				Sternula albifrons		Sternula albifrons
Lophoohanes cristatus		Lophoohanes cristatus			286	Pluvialis apricaria	3			Pluvialis apricaria	3				Streptopelia decaocto		Streptopelia decaocto
Lophophanes cristatus					287	Pluvialis squatarola	2			Pluvialis squatarola	2				Streptopelia turtur		Streptopelia turtur
Lophophanes cristatus					288	Podiceps auritus	2			Podiceps auritus	2				Strix aluco		Strix aluco
Lophophanes cristaus					289	Podiceps cristatus	23			Podiceps cristatus	23				Strunus vulgaris		Strunus vulgaris
Loxia curvirostra		Loxia curvirostra			290	Podiceps grisegena	4			Podiceps grisegena	4				Sylvia atricapilla		Sylvia atricapilla
Loxia curvirostra					291	Podiceps griseigena	1								Sylvia borin		Sylvia borin
Lullula arborea		Lullula arborea			292	Podiceps nigricollis	15			Podiceps nigricollis	15				Sylvia communis		Sylvia communis
Lullula arborea					293	Podiceps ruficollis	8			Podiceps ruficollis	8				Sylvia curruca		Sylvia curruca
Lulula arborea					294	Poecile atricapillus	1			Poecile atricapillus	1				Sylvia nisoria		Sylvia nisoria
Luscinia luscinia		Luscinia luscinia			295	Poecile montanus	27			Poecile montanus	27				Tadorna ferruginea		Tadorna ferruginea
Luscinia megarhynchos		Luscinia megarhynchos			296	Poecile palustris	57			Poecile palustris	57				Tadorna tadorna		Tadorna tadorna
Luscinia svecica		Luscinia svecica			297	Porphyrio porphyrio	1			Porphyrio porphyrio	1				Tachybaptus ruficollis		Tachybaptus ruficollis
Luscinia svecica					298	Porzana parva	11			Porzana parva	11				Tatrastes bonasia		Tatrastes bonasia
Luscinia svecica cyanecula		Luscinia svecica cyanecula			299	Porzana porzana	11			Porzana porzana	11				Tetrao tetrix		Tetrao tetrix
Luscinia svecica svecica		Luscinia svecica svecica			300	Porzana pusilla	2			Porzana pusilla	2				Tetrao urogallus		Tetrao urogallus
Lymnocryptes minimus		Lymnocryptes minimus			301	Prunella collaris	3			Prunella collaris	3				Tetrastes bonasia		Tetrastes bonasia
Lyrurus tetrix		Lyrurus tetrix			302	Prunella modularis	108			Prunella modularis	108				Tringa erythropus		Tringa erythropus
Mareca penelope		Mareca penelope			303	Pyrrhula pyrrhula	54			Pyrrhula pyrrhula	54				Tringa glareola		Tringa glareola
Mareca strepera		Mareca strepera		40	304	Pyrrhulla pyrrhula	1								Tringa hypoleuca		Tringa hypoleuca
Melanitta fusca		Melanitta fusca			305	Rallus aquaticus	28			Rallus aquaticus	28				Tringa nebularia		Tringa nebularia
Melanitta nigra		Melanitta nigra			306	Recurvirostra avosetta	3			Recurvirostra avosetta	3				Tringa ochropus		Tringa ochropus
Mergellus albellus		Mergellus albellus			307	Regulus ignicapilla	49			Regulus ignicapilla	49				Tringa stagnatilis		Tringa stagnatilis
Mergus merganser		Mergus merganser			308	Regulus ignicapillus	37								Tringa totanus		Tringa totanus
Mergus merganser					309	Regulus regulus	111			Regulus regulus	111				Troglodytes troglodytes		Troglodytes troglodytes
Mergus serrator		Mergus serrator			310	Remiz pendulinus	23			Remiz pendulinus	23				Tudrus torquatus		Tudrus torquatus
Mergus serrator					311	Riparia riparia	5			Riparia riparia	5				Turdus iliacus		Turdus iliacus
Merops apiaster		Merops apiaster			312	Saxicola rubetra	27			Saxicola rubetra	27				Turdus merula		Turdus merula
Milvus migrans		Milvus migrans			313	Saxicola rubicola	4			Saxicola rubicola	4				Turdus philomelos		Turdus philomelos
Milvus migrans					314	Saxicola torquata	5			Saxicola torquata	5				Turdus pilaris		Turdus pilaris
Milvus milvus		Milvus milvus			315	Saxicola torquatus	1								Turdus torquatus		Turdus torquatus
Motacilia cinerea		Motacilia cinerea			316	Scolopax rusticola	9			Scolopax rusticola	9				Turdus viscivorus		Turdus viscivorus
Motacilla alba		Motacilla alba			317	Serinus canaria	1			Serinus canaria	1				Tyto alba		Tyto alba
Motacilla alba					318	Serinus serinus	74			Serinus serinus	74				Upupa epops		Upupa epops
Motacilla cinerea		Motacilla cinerea			319	Sitta eroupaea	10								Vanellus gregarius		Vanellus gregarius
Motacilla cinerea					320	Sitta europaea	132			Sitta europaea	132				Vanellus vanellus		Vanellus vanellus
Motacilla citreola		Motacilla citreola			321	Sitta europea	2
Motacilla flava		Motacilla flava			322	Spatula clypeata	7			Spatula clypeata	7
Motacilla flava					323	Spatula querquedula	8			Spatula querquedula	8
Motacilla sp.		Motacilla sp.			324	Spinus spinus	20			Spinus spinus	20
Motecilla alba		Motecilla alba			325	Stercorarius parasiticus	2			Stercorarius parasiticus	2
Muscicapa hypoleuca		Muscicapa hypoleuca			326	Stercorarius pomarinus	1			Stercorarius pomarinus	1
Muscicapa striata		Muscicapa striata			327	Sterna caspica	1			Sterna caspica	1
Muscicapa striata					328	Sterna hirundo	11			Sterna hirundo	11
Netta rufina		Netta rufina			329	Sternula albifrons	1			Sternula albifrons	1
Netta rufina					330	Streptopelia decaocto	66			Streptopelia decaocto	66
Nucifraga caryocatactes		Nucifraga caryocatactes			331	Streptopelia turtur	44			Streptopelia turtur	44
Nucifraga caryocatactes					332	Strix aluco	53			Strix aluco	53
Numenius arquata		Numenius arquata			333	Strunus vulgaris	2
Numenius phaeopus		Numenius phaeopus			334	Strurnus vulgaris	1
Nycticorax nycticorax		Nycticorax nycticorax			335	Sturnus vulgaris	114			Sturnus vulgaris	114
Oenanthe oenanthe		Oenanthe oenanthe			336	Svivia borin	3
Oenanthe oenanthe					337	Sylvia atricapilla	200			Sylvia atricapilla	200
Oriolus oriolus		Oriolus oriolus			338	Sylvia borin	57			Sylvia borin	57
Oriolus oriolus					339	Sylvia communis	88			Sylvia communis	88
Pandion haliaetus		Pandion haliaetus			340	Sylvia curruca	85			Sylvia curruca	85
Pandion haliaetus					341	Sylvia nisoria	14			Sylvia nisoria	14
Panurus biarmicus		Panurus biarmicus			342	Sylvia nissoria	1
Parus ater		Parus ater			343	Tadorna ferruginea	4			Tadorna ferruginea	4
Parus caeruelus		Parus caeruelus			344	Tadorna tadorna	5			Tadorna tadorna	5
Parus caeruleus					345	Tachybaptus ruficollis	21			Tachybaptus ruficollis	21
Parus coeruleus					346	Tatrastes bonasia	1			Tatrastes bonasia	1
Parus cristatus		Parus cristatus			347	Tetrao tetrix	1			Tetrao tetrix	1
Parus major		Parus major			348	Tetrao urogallus	2			Tetrao urogallus	2
Parus major					349	Tetrastes bonasia	2			Tetrastes bonasia	2
Parus montanus		Parus montanus			350	Tringa erythropus	4			Tringa erythropus	4
Parus palustris		Parus palustris			351	Tringa glareola	7			Tringa glareola	7
Passer domesticus		Passer domesticus			352	Tringa hypoleuca	1			Tringa hypoleuca	1
Passer domesticus					353	Tringa nebularia	7			Tringa nebularia	7
Passer montanus		Passer montanus			354	Tringa ochropus	8			Tringa ochropus	8
Passer montanus					355	Tringa stagnatilis	2			Tringa stagnatilis	2
Perdix perdix		Perdix perdix			356	Tringa totanus	10			Tringa totanus	10
Perdix perdix					357	Troglodytes troglodytes	165			Troglodytes troglodytes	165
Periparus ater		Periparus ater			358	Tudrus torquatus	1			Tudrus torquatus	1
Periparus ater					359	Turdus iliacus	7			Turdus iliacus	7
Pernis apivorus		Pernis apivorus			360	Turdus merula	232			Turdus merula	232
Pernis apivorus					361	Turdus philomelos	176			Turdus philomelos	176
Perus major		Perus major			362	Turdus pilaris	57			Turdus pilaris	57
Phalacrocorax carbo		Phalacrocorax carbo			363	Turdus torquatus	9			Turdus torquatus	9
Phalaropus lobatus		Phalaropus lobatus			364	Turdus viscivorus	90			Turdus viscivorus	90
Phasianus colchicus		Phasianus colchicus			365	Tyto alba	3			Tyto alba	3
Phasianus colchicus					366	Upupa epops	7			Upupa epops	7
Phasianus colchius				49	367	Upupa epos	1
Philomachus pugnax		Philomachus pugnax			368	Vanellus gregarius	2			Vanellus gregarius	2
Philomachus pugnax					369	Vanellus vanellus	31			Vanellus vanellus	31
Phoenicurus ochruros		Phoenicurus ochruros
Phoenicurus phoenicurus		Phoenicurus phoenicurus
Phoenicurus phoenicurus
Phylloscopus collybita		Phylloscopus collybita
Phylloscopus collybita
Phylloscopus colybita
Phylloscopus sibilatrix		Phylloscopus sibilatrix
Phylloscopus sibilatrix
Phylloscopus trochillus		Phylloscopus trochillus
Phylloscopus trochiloides
Phylloscopus trochilus
Phylloscopus trochilus
Phyloscopus collybita		Phyloscopus collybita
Phyloscopus trochilus
Pica pica		Pica pica
Picoides major		Picoides major
Picoides tridactylus		Picoides tridactylus
Picus canaus
Picus canus		Picus canus
Picus canus
Picus viridis		Picus viridis
Picus viridis
Picus viridus
Platalea leucorodia		Platalea leucorodia
Plegadis falcinellus		Plegadis falcinellus
Pluvialis apricaria		Pluvialis apricaria
Pluvialis apricaria
Pluvialis squatarola		Pluvialis squatarola
Podiceps auritus		Podiceps auritus
Podiceps cristatus		Podiceps cristatus
Podiceps grisegena		Podiceps grisegena
Podiceps griseigena
Podiceps nigricollis		Podiceps nigricollis
Podiceps ruficollis		Podiceps ruficollis
Poecile atricapillus		Poecile atricapillus
Poecile montanus		Poecile montanus
Poecile montanus
Poecile palustris		Poecile palustris
Poecile palustris
Porphyrio porphyrio		Porphyrio porphyrio
Porzana parva		Porzana parva
Porzana porzana		Porzana porzana
Porzana pusilla		Porzana pusilla
Prunella collaris		Prunella collaris
Prunella collaris
Prunella modularis		Prunella modularis
Prunella modularis
Pyrrhula pyrrhula		Pyrrhula pyrrhula
Pyrrhula pyrrhula
Pyrrhulla pyrrhula
Rallus aquaticus		Rallus aquaticus
Rallus aquaticus
Recurvirostra avosetta		Recurvirostra avosetta
Regulus ignicapilla		Regulus ignicapilla
Regulus ignicapillus
Regulus ignicapillus
Regulus regulus		Regulus regulus
Regulus regulus
Remiz pendulinus		Remiz pendulinus
Riparia riparia		Riparia riparia
Riparia riparia
Saxicola rubetra		Saxicola rubetra
Saxicola rubetra
Saxicola rubicola		Saxicola rubicola
Saxicola torquata		Saxicola torquata
Saxicola torquata
Saxicola torquatus
Scolopax rusticola		Scolopax rusticola
Scolopax rusticola
Serinus canaria		Serinus canaria
Serinus serinus		Serinus serinus
Serinus serinus
Sitta eroupaea		Sitta eroupaea
Sitta europaea
Sitta europaea
Sitta europea
Spatula clypeata		Spatula clypeata
Spatula querquedula		Spatula querquedula
Spinus spinus		Spinus spinus
Stercorarius parasiticus		Stercorarius parasiticus
Stercorarius pomarinus		Stercorarius pomarinus
Sterna caspica		Sterna caspica
Sterna hirundo		Sterna hirundo
Sterna hirundo
Sternula albifrons		Sternula albifrons
Streptopelia decaocto		Streptopelia decaocto
Streptopelia decaocto
Streptopelia turtur		Streptopelia turtur
Streptopelia turtur
Strix aluco		Strix aluco
Strix aluco
Strunus vulgaris		Strunus vulgaris
Strurnus vulgaris
Sturnus vulgaris
Sturnus vulgaris
Svivia borin
Sylvia atricapilla		Sylvia atricapilla
Sylvia atricapilla
Sylvia borin		Sylvia borin
Sylvia borin
Sylvia communis		Sylvia communis
Sylvia communis
Sylvia curruca		Sylvia curruca
Sylvia nisoria		Sylvia nisoria
Sylvia nisoria
Sylvia nissoria
Tachybaptus ruficollis		Tachybaptus ruficollis
Tachybaptus ruficollis
Tadorna ferruginea		Tadorna ferruginea
Tadorna tadorna		Tadorna tadorna
Tatrastes bonasia		Tatrastes bonasia
Tetrao tetrix		Tetrao tetrix
Tetrao urogallus		Tetrao urogallus
Tetrao urogallus
Tetrastes bonasia		Tetrastes bonasia
Tringa erythropus		Tringa erythropus
Tringa erythropus
Tringa glareola		Tringa glareola
Tringa glareola
Tringa hypoleuca		Tringa hypoleuca
Tringa nebularia		Tringa nebularia
Tringa nebularia
Tringa ochropus		Tringa ochropus
Tringa ochropus
Tringa stagnatilis		Tringa stagnatilis
Tringa totanus		Tringa totanus
Tringa totanus
Troglodytes troglodytes		Troglodytes troglodytes
Troglodytes troglodytes
Tudrus torquatus		Tudrus torquatus
Turdus iliacus		Turdus iliacus
Turdus iliacus
Turdus merula		Turdus merula
Turdus merula
Turdus philomelos		Turdus philomelos
Turdus philomelos
Turdus pilaris		Turdus pilaris
Turdus pilaris
Turdus torquatus		Turdus torquatus
Turdus torquatus
Turdus viscivorus		Turdus viscivorus
Turdus viscivorus
Tyto alba		Tyto alba
Upupa epops		Upupa epops
Upupa epops
Upupa epos
Vanellus gregarius		Vanellus gregarius
Vanellus vanellus		Vanellus vanellus
Vanellus vanellus

## Sheet: TAXIZE gnr dbs
	created_at	refresh_period_days	usefull	id	title	updated_at	web_site_url	description
1	2012-07-06T11:36:36Z	14	1	1	Catalogue of Life Checklist	2022-09-03T00:53:35Z	NA	The Catalogue of Life is an assembly of expert-based global species checklists with the aim to build a comprehensive catalogue of all known species of organisms on Earth. Continuous progress is made towards completion, but for now, it probably includes just over 80% of the world's known species. The Catalogue of Life estimates 2.3M extant species on the planet recognised by taxonomists at present…
2	2012-07-06T11:38:14Z	14		2	Wikispecies	2022-06-10T19:57:18Z	NA	The free species directory that anyone can edit.
3	2012-02-09T10:31:13Z	14	1	3	Integrated Taxonomic Information Systém ITIS	2022-06-10T00:34:27Z	NA	The White House Subcommittee on Biodiversity and Ecosystem Dynamics has identified systematics as a research priority that is fundamental to ecosystem management and biodiversity conservation. This primary need identified by the Subcommittee requires improvements in the organization of, and access to, standardized nomenclature. ITIS (originally referred to as the Interagency Taxonomic Information…
4	2012-02-09T10:47:55Z	14		4	National Center for Biotechnology Information	2022-06-13T12:31:02Z	NA	The National Center for Biotechnology Information advances science and health by providing access to biomedical and genomic information.
5	2012-02-09T11:16:43Z	14		5	Index Fungorum (Species Fungorum)	2021-01-07T21:49:58Z	NA	The Index Fungorum, the global fungal nomenclator coordinated and supported by the Index Fungorum Partnership, contains names of fungi (including yeasts, lichens, chromistan fungal analogues, protozoan fungal analogues and fossil forms) at all ranks._x000D_ _x000D_ As a result of changes to the ICN (previously ICBN) relating to registration of names and following the lead taken by MycoBank, Index…
6	2012-02-09T11:28:38Z	14		6	GRIN Taxonomy for Plants	2012-02-09T06:29:53Z	NA	GRIN taxonomic data provide the structure and nomeclature for accessions of the National Plant Germplasm System (NPGS), part of the National Genetic Resources Program (NGRP) of the United States Department of Agriculture's (USDA's) Agricultural Research Service (ARS). In GRIN Taxonomy for Plants all families and genera of vascular plants and over 46,000 species from throughout the world are repre…
7	2012-02-09T11:32:18Z	14		7	Union 4	2012-08-21T16:54:48Z	NA	This classification seeks to include all taxa and to access all names of clades including variant forms of names. It will include content developed as IRMNG, and a framework developed as CU*STAR for microscope.mbl.edu that was modified in eutree.lifedesks.org. It is a work in progress.
8	2012-02-09T12:08:54Z	14		8	The Interim Register of Marine and Nonmarine Genera	2016-10-21T20:54:21Z	NA	The Interim Register of Marine and Nonmarine Genera is a provisional (or ‘interim’) compilation of genus names – including species names in many cases – and covers both living and extinct biota into a single system to support taxonomic and other queries dealing with e.g. homonyms, authorities, parent-child relationships, spelling variations and distinctions between marine and non-marine or fossil…
9	2012-02-09T12:40:45Z	14		9	World Register of Marine Species	2021-12-09T17:09:12Z	NA	An authoritative classification and catalogue of marine names
10	2012-02-09T12:55:04Z	14		10	Freebase	2012-08-01T14:10:26Z	NA	An entity graph of people, places and things, built by a community that loves open data.
11	2012-02-09T13:01:40Z	14	1	11	GBIF Backbone Taxonomy	2022-06-10T14:39:37Z	NA	["The GBIF Backbone Taxonomy is a single, synthetic management classification with the goal of covering all names GBIF is dealing with. It&#39;s the taxonomic backbone that allows GBIF to integrate name based information from different resources, no matter if these are occurrence datasets, species pages, names from nomenclators or external sources like EOL, Genbank or IUCN. This backbone allows t…
12	2012-02-09T15:36:33Z	14	1	12	Encyclopedia of Life	2022-06-10T03:38:11Z	NA	Global access to knowledge about life on Earth
13	2012-02-09T18:21:08Z	14		93	Passiflora vernacular names	2012-02-09T13:21:28Z	NA	Passiflora vernacular names
14	2012-02-09T18:21:09Z	14		94	Inventory of Fish Species in the Wami River Basin	2012-02-09T13:21:28Z	NA	Inventory of fish fauna for use in assessing the environmental flow of the Wami River Sub-Basin i.e. how much water is needed for human uses and sustaining ecological integrity of the river?
15	2012-02-09T18:21:09Z	14		95	Pheasant Diversity and Conservation in the Mt. Gaoligonshan Region	2012-02-09T13:21:29Z	NA	A jouranal article that describes about the status of Phaesant species diversity in the Mt. Gaologongshan region in Yunnan, P. R. China
16	2012-02-09T18:21:09Z	14		96	Finding Species	2012-02-09T13:21:29Z	NA	Uses compelling and original professional-grade photographic images, technology, and on-the-ground field experience to “give a face to biodiversity,” promoting the conservation of threatened species and habitats.
17	2012-02-09T18:21:10Z	14		97	Birds of Lindi Forests Plantation	2012-02-09T13:21:30Z	NA	The survey was conducted around Lindi Forests plantation mainly to identify birds of the area fo better management and conservation of the forest.
18	2012-02-09T18:21:11Z	14		98	Nemertea	2012-02-09T13:21:31Z	NA	{}
19	2012-02-09T18:21:12Z	14		99	Kihansi Gorge Amphibian Species Checklist	2012-02-09T13:21:32Z	NA	This is a checklist of Amphibian Species in the Kihansi Gorge in the Udzungwa Tanzania. It is an important information on Biodiversity status of the Udzungwa Mountains as a Mega Biodiverse Hotspot of the Eastern Arc Mountains. It contains endemic and species with the risk of extinction (endangered, critically endangered, extinct in the wild). The studies on amphibian species commenced with the di…
20	2012-02-09T18:21:12Z	14		100	Mushroom Observer	2012-02-09T13:21:33Z	NA	Purpose: record observations about mushrooms, help people identify mushrooms they aren’t familiar with, and expand the community around the scientific exploration of mushrooms (mycology)
21	2012-02-09T18:21:14Z	14		101	TaxonConcept	2012-02-09T13:21:34Z	NA	TaxonConcept provides human and machine readable species description documents that help describe the attributes and variation within a species. These documents stabilize the "meaning" of these species identifiers to improve large scale data integration.
22	2012-02-09T18:21:15Z	14		102	Amphibia and Reptilia of Yunnan	2012-02-09T13:21:36Z	NA	A book edited by Yang Datong (Chief editor) and Rao Dingqi (Deputy editor), and published by Yunnan Publishing Group Corporation, Yunnan Science and Technology Press, Kunming, 2008._x000D_ _x000D_ In this book, 115 speies of amphibinas and 162 species of reptiles are described. Among them are seven new species of Frog. All of the species described in the book are based on over 20,000 specimens th…
23	2012-02-09T18:21:17Z	14		103	Common names of Chilean Plants	2012-02-09T13:21:38Z	NA	Common names of Chilean Plants www.florachilena.cl
24	2012-07-06T11:49:07Z	14		104	Invasive Species of Belgium	2012-02-09T13:21:39Z	NA	The Belgian Forum on Invasive Species (BFIS) is an informal structure animated by the Belgian Biodiversity Platform where in scientists interested in biological invasions are involved.
25	2012-02-09T18:21:20Z	14		105	ZooKeys	2012-02-09T13:21:42Z	NA	ZooKeys is a peer-reviewed, open-access, rapidly produced journal launched to support free exchange of ideas and information in systematic zoology.
26	2012-02-09T18:21:23Z	14		106	COA Wildlife Conservation List	2012-02-09T13:21:44Z	NA	Taiwan's unique geographical location and varied topography resulted in diverse fauna on this beautiful island. However, excessive land development and resource utilization have incessantly squeezed the space for the survival of wildlife. Wildlife conservation is not just a simple act of protection, it warrants reasonable and sustainable use of natural resources._x000D_ _x000D_ The Wildlife Conse…
27	2012-02-09T18:21:25Z	14		107	AskNature	2012-02-09T13:21:49Z	NA	AskNature's goal is to connect innovative minds with life's best ideas, and in the process, inspire technologies that create conditions conducive to life.
28	2012-02-09T18:21:31Z	14		108	China: Yunnan, Southern Gaoligongshan, Rapid Biological Inventories Report No. 04	2012-02-09T13:21:53Z	NA	Rapid biological inventories are meant to catalyze effective action for conservation in threatened regions of high biological diversity and uniqueness. The book summarises the result of rapid biological and social inventories carried out by team of scientists in the Southern GaoligongShan of Yunnan in China. The biological inventories do not attempt to produce an exhaustive list of species or hig…
29	2012-02-09T18:21:34Z	14		109	Native Orchids from Gaoligongshan Mountains, China	2012-02-09T13:21:55Z	NA	Describes about 352 species of Orchids from the Gaoligong Mountain in Yunnan, P.R China, also provides coloured photographs and brief description.
30	2012-02-09T18:21:37Z	14		110	Illinois Wildflowers	2012-02-09T13:21:59Z	NA	Contains descriptions, photographs, and range maps of many wildflowers in Illinois.
31	2012-02-09T18:21:45Z	14		112	Coleorrhyncha Species File	2012-02-09T13:22:05Z	NA	This file contains taxon names and related nomenclatural information for the suborder Coleorrhyncha originating from the Coleorrhyncha Species File maintained by the Species File Group (http://software.speciesfile.org) at the University of Illinois, Illinois Natural History Survey.
32	2012-02-09T18:21:46Z	14		113	/home/dimus/files/dwca/zoological names.zip	2012-02-09T13:22:14Z	NA	NA
33	2012-02-09T18:21:57Z	14		114	Peces de la zona hidrogeográfica de la Amazonia, Colombia (Spreadsheet)	2012-02-09T13:22:22Z	NA	Se registra un total de 753 especies para la zona hidrogeográfica del Amazonas, agrupadas en 14 órdenes y 47 familias. Los órdenes con mayor representación específica fueron: Characiformes (367 spp.), Siluriformes (228 spp.) y Perciformes (87 spp.). Los 11 órdenes restantes presentaron de 34 a una sola especie. La familia con la mayor riqueza fue Characidae (208 spp.) que representa el 27,6% del …
34	2012-02-09T18:22:04Z	14		115	Eastern Mediterranean Syllidae	2012-02-09T13:22:24Z	NA	Occurence records of Syllidae (Annelida:Polychaeta) from three locations in the Eastern Mediterranean Sea (Crete (Greece) and Israel).
35	2012-02-09T18:22:06Z	14		116	Gaoligong Shan Medicinal Plants Checklist	2012-02-09T13:22:32Z	NA	The book is the fifth volume of the Gaoligong Shan Research Series. The Editors are Qian Zigang and Li Anhua, and is published by Science Press,China, published in 2008.
36	2012-02-09T18:22:14Z	14		117	birds_of_tanzania	2012-02-09T13:22:41Z	NA	Tanzania has the richest bird life which now stands at 1,148 known species. However, this information is currently not freely available for public use. A checklist presented here is the first reading online for anyone interested in understanding of the birds of Tanzania. The nomenclature is based on Britton, P.E. (Ed.) (1980) Birds of East Africa (EANHS) with update versions provided in Tanzania …
37	2012-02-09T18:22:23Z	14		118	AmphibiaWeb	2012-02-09T13:22:56Z	NA	AmphibiaWeb is an online system that provides access to information on amphibian declines, conservation, natural history, and taxonomy.
38	2012-02-09T18:22:38Z	14		119	tanzania_plant_sepecimens	2012-02-09T13:23:03Z	NA	Plants are a vital part of the world’s biodiversity, yet they are endangered by a combination of factors: over-exploitation, agricultural activities and forestry practices, urbanization, land use changes and spread of invasive species. Therefore, the need for data basing and digitizing the rich flora of Tanzania is equally important in order to catch up with an alarming rate of natural habitats d…
39	2012-02-09T18:22:45Z	14		120	Papahanaumokuakea Marine National Monument	2012-02-09T13:23:36Z	NA	PMNM initial species list test data.
40	2012-02-09T18:23:21Z	14		121	Taiwanese IUCN species list	2012-02-09T13:23:45Z	NA	The Red List of Threatened Species, published by International Union for Conservation of Nature (IUCN), lists the conservation status of a representative selection of plant and animal species according to the level of threat to their survival. A species may have a limited distribution or be found only in a small area in a country. From the point of view of biodiversity, however, the extinction of…
41	2012-02-09T18:23:27Z	14		122	BioPedia	2012-02-09T13:24:21Z	NA	Bio*pedia is a communal repository of descriptions of organisms. Bio*pedia works in conjunction with the STAR biodiversity web sites, such as micro*scope, and with the Encyclopedia of Life.
42	2012-02-09T18:24:06Z	14		123	AnAge	2012-02-09T13:24:40Z	NA	AnAge is a database of longevity and ageing in animals. It features quantitative life history data for over 4,000 species, including extensive longevity records, body masses at different developmental stages, reproductive data, and physiological traits re
43	2012-02-09T18:24:25Z	14		124	Embioptera Species File	2012-02-09T13:24:46Z	NA	This file contains taxon names and related nomenclatural information for the order Embioptera originating from the Embioptera Species File maintained by the Species File Group (http://software.speciesfile.org) at the University of Illinois, Illinois Natural History Survey.
44	2012-02-09T18:24:28Z	14		125	Global Invasive Species Database	2012-02-09T13:24:54Z	NA	The Global Invasive Species Database is a free, online searchable source of information about species that negatively impact biodiversity. The GISD aims to increase public awareness about invasive species and to facilitate effective prevention and management activities by disseminating specialist’s knowledge and experience to a broad global audience. It focuses on invasive alien species that thre…
45	2012-02-09T18:24:38Z	14		126	Sendoya S., Fernández F. AAT de hormigas (Hymenoptera: Formicidae) del Neotrópico 1.0 2004 (Spreadsheet)	2012-02-09T13:25:12Z	NA	Se presenta una lista sinonímica de las subfamilias, tribus, géneros y de las especies de hormigas presentes en todo el neotrópico, considerando las regiones incluidas desde el sur de los Estados Unidos hasta Argentina, (incluyendo el caribe). La mayoria de los registros anteriores a 1995 están basados en el catálogo Bolton (1995), por lo que se recomienda su consulta para información más detalla…
46	2012-02-09T18:25:00Z	14		127	Flora of Gaoligong Mountains	2012-02-09T13:25:32Z	NA	The Book covers all the seed plants found in the Gaoligong Mountains, including 2 phyla, 210 families, 1086 genera and 4303 species and varieties. Each species is listed with scientific name, distribution, collection number, life form, habitat, altitude, economic uses and scientific value.
47	2012-02-09T18:25:16Z	14		128	ARKive	2012-02-09T13:25:44Z	NA	ARKive is a Wildscreen initiative – a non-profit charitable organization dedicated to promoting the public understanding of biodiversity and the need for its conservation.
48	2012-02-09T18:25:27Z	14		129	True Fruit Flies (Diptera, Tephritidae) of the Afrotropical Region	2012-02-09T13:25:49Z	NA	This checklist covers all relevant information of the major dacine fruit fly genera of Africa._x000D_ Initially established under the ENBI project, it provides a list current taxonomic status of species involved, as well as synonymy._x000D_ Limitations of scope: the pilot study is focusing on a group of Afrotropical fruit flies only. Reason is that, over the last decade years several projects hav…
49	2012-02-09T18:25:30Z	14		130	3i - Typhlocybinae Database	2012-02-09T13:26:17Z	NA	3I (Internet-accessible Interactive Identification) is a set of software tools for creating on-line identification keys, taxonomic databases, and virtual taxonomic revisions.
50	2012-02-09T18:26:09Z	14		131	CATE Sphingidae	2012-02-09T13:26:43Z	NA	An open-access taxonomic web-revision of the Sphingidae (Hawkmoths)
[truncated: 65 more rows]

## Sheet: dbs notes
		BIRD TREE
[truncated: 26 more rows]

## Sheet: taxize dbs comparison
count	369	1	369	369	369	396	321	339	338	count
[truncated: 374 more rows]

## Sheet: FLO skript
	previousIdentification	scientificName	observation
[truncated: 369 more rows]

[truncated: 8 more sheets: HM, eBC, BirdLife, IOC, GBIF, BEST MATCH, SELECTED, ALL]
