# Supplementary material for: SPARSE 1.0: a template for databases of species inventories, with an open example of Czech birds
Source: Biodivers Data J. 2023 Nov 23;11:e108731. doi: 10.3897/BDJ.11.e108731 (PMC10690794; doi:10.3897/BDJ.11.e108731)
Supplement: Supplementary material 1 — SPARSE 1.0 - all database files as on the date of submission [file bdj-11-e108731-s001.zip › code/taxon harmonisation/test results/speciesRresolvedALL.csv]

	user_supplied_name	submitted_name	matched_name	data_source_title	score
1	Accipiter gentilis	Accipiter gentilis	Accipiter gentilis	Wikispecies	0.988
2	Accipiter gentilis	Accipiter gentilis	Accipiter gentilis	National Center for Biotechnology Information	0.988
3	Accipiter gentilis	Accipiter gentilis	Accipiter gentilis	Freebase	0.988
4	Accipiter gentilis	Accipiter gentilis	Accipiter gentilis	Encyclopedia of Life	0.988
5	Accipiter gentilis	Accipiter gentilis	Accipiter gentilis	AnAge	0.988
6	Accipiter gentilis	Accipiter gentilis	Accipiter gentilis	Birds of the World: Recommended English Names	0.988
7	Accipiter gentilis	Accipiter gentilis	Accipiter gentilis	CU*STAR	0.988
8	Accipiter gentilis	Accipiter gentilis	Accipiter gentilis	nlbif	0.988
9	Accipiter gentilis	Accipiter gentilis	Accipiter gentilis	Index to Organism Names	0.988
10	Accipiter gentilis	Accipiter gentilis	Accipiter gentilis	uBio NameBank	0.988
11	Accipiter gentilis	Accipiter gentilis	Accipiter gentilis	Arctos	0.988
12	Accipiter gentilis	Accipiter gentilis	Accipiter gentilis	Open Tree of Life Reference Taxonomy	0.988
13	Accipiter gentilis	Accipiter gentilis	Accipiter gentilis	iNaturalist	0.988
14	Accipiter gentilis	Accipiter gentilis	Accipiter gentilis	Index Animalium	0.988
15	Accipiter gentilis	Accipiter gentilis	Accipiter gentilis	The eBird/Clements Checklist of Birds of the World	0.988
16	Accipiter gentilis	Accipiter gentilis	Accipiter gentilis	American Ornithological Society	0.988
17	Accipiter gentilis	Accipiter gentilis	Accipiter gentilis	The Terrestrial Parasite Tracker	0.988
18	Accipiter gentilis	Accipiter gentilis	Accipiter gentilis (Linnaeus, 1758)	Catalogue of Life Checklist	0.988
19	Accipiter gentilis	Accipiter gentilis	Accipiter gentilis (Linnaeus, 1758)	Integrated Taxonomic Information SystemITIS	0.988
20	Accipiter gentilis	Accipiter gentilis	Accipiter gentilis (Linnaeus) 1758	Union 4	0.988
21	Accipiter gentilis	Accipiter gentilis	Accipiter gentilis (Linnaeus, 1758)	The Interim Register of Marine and Nonmarine Genera	0.988
22	Accipiter gentilis	Accipiter gentilis	Accipiter gentilis (Linnaeus, 1758)	World Register of Marine Species	0.988
23	Accipiter gentilis	Accipiter gentilis	Accipiter gentilis (Linnaeus, 1758)	GBIF Backbone Taxonomy	0.988
24	Accipiter gentilis	Accipiter gentilis	Accipiter gentilis (Linnaeus, 1758)	Wikipedia in EOL	0.988
25	Accipiter gentilis	Accipiter gentilis	Accipiter gentilis (Linnaeus, 1758)	Belgian Species List	0.988
26	Accipiter gentilis	Accipiter gentilis	Accipiter gentilis (Linnaeus, 1758)	EUNIS	0.988
27	Accipiter gentilis	Accipiter gentilis	Accipiter gentilis (Linnaeus, 1758)	IUCN Red List of Threatened Species	0.988
28	Accipiter gentilis	Accipiter gentilis	Accipiter gentilis (Linnaeus, 1758)	BioLib.cz	0.988
29	Accipiter gentilis	Accipiter gentilis	Accipiter gentilis (Linnaeus, 1758)	nlbif	0.988
30	Accipiter gentilis	Accipiter gentilis	Accipiter gentilis (Linnaeus 1758)	Index to Organism Names	0.988
31	Accipiter gentilis	Accipiter gentilis	Accipiter gentilis Mueller, Berger & Allez 1976	Index to Organism Names	0.988
32	Accipiter gentilis	Accipiter gentilis	Accipiter gentilis (L.)	Index to Organism Names	0.988
33	Accipiter gentilis	Accipiter gentilis	Accipiter gentilis Lehikoinen, Linden, Byholm, Ranta, Saurola, Valkama, Kaitala & Linden 2013	Index to Organism Names	0.988
34	Accipiter gentilis	Accipiter gentilis	Accipiter gentilis (Linnaeus, 1758)	uBio NameBank	0.988
35	Accipiter gentilis	Accipiter gentilis	Accipiter gentilis (Linnaeus) 1758	uBio NameBank	0.988
36	Accipiter gentilis	Accipiter gentilis	Accipiter gentilis (Linnaeus 1758)	The Paleobiology Database	0.988
37	Accipiter gentilis	Accipiter gentilis	Accipiter gentilis (Linnaeus, 1758)	BirdLife International	0.988
38	Accipiter gentilis	Accipiter gentilis	Accipiter gentilis (Linnaeus, 1758)	IOC World Bird List	0.988
39	Accipiter gentilis	Accipiter gentilis	Accipiter gentilis (Linnaeus, 1758)	MCZbase	0.988
40	Accipiter gentilis	Accipiter gentilis	Accipiter gentilis [gentilis Group]	The eBird/Clements Checklist of Birds of the World	0.988
41	Accipiter gentilis	Accipiter gentilis	Accipiter gentilis atricapillus/laingi	The eBird/Clements Checklist of Birds of the World	0.988
42	Accipiter gentilis	Accipiter gentilis	Accipiter gentilis Linnaeus 1758	Howard and Moore Complete Checklist of the Birds of the World	0.988
43	Accipiter gentilis	Accipiter gentilis	Accipiter gentilis Linnaeus 1758	PLAZI treatments	0.988
44	Accipiter nisus	Accipiter nisus	Accipiter nisus	Wikispecies	0.988
45	Accipiter nisus	Accipiter nisus	Accipiter nisus	National Center for Biotechnology Information	0.988
46	Accipiter nisus	Accipiter nisus	Accipiter nisus	Freebase	0.988
47	Accipiter nisus	Accipiter nisus	Accipiter nisus	Encyclopedia of Life	0.988
48	Accipiter nisus	Accipiter nisus	Accipiter nisus	birds_of_tanzania	0.988
49	Accipiter nisus	Accipiter nisus	Accipiter nisus	AnAge	0.988
50	Accipiter nisus	Accipiter nisus	Accipiter nisus	Birds of the World: Recommended English Names	0.988
51	Accipiter nisus	Accipiter nisus	Accipiter nisus	OBIS	0.988
52	Accipiter nisus	Accipiter nisus	Accipiter nisus	CU*STAR	0.988
53	Accipiter nisus	Accipiter nisus	Accipiter nisus	nlbif	0.988
54	Accipiter nisus	Accipiter nisus	Accipiter nisus	Index to Organism Names	0.988
55	Accipiter nisus	Accipiter nisus	Accipiter nisus	uBio NameBank	0.988
56	Accipiter nisus	Accipiter nisus	Accipiter nisus	Arctos	0.988
57	Accipiter nisus	Accipiter nisus	Accipiter nisus	Open Tree of Life Reference Taxonomy	0.988
58	Accipiter nisus	Accipiter nisus	Accipiter nisus	iNaturalist	0.988
59	Accipiter nisus	Accipiter nisus	Accipiter nisus	The eBird/Clements Checklist of Birds of the World	0.988
60	Accipiter nisus	Accipiter nisus	Accipiter nisus	The Terrestrial Parasite Tracker	0.988
61	Accipiter nisus	Accipiter nisus	Accipiter nisus (Linnaeus, 1758)	Catalogue of Life Checklist	0.988
62	Accipiter nisus	Accipiter nisus	Accipiter nisus (Linnaeus, 1758)	Integrated Taxonomic Information SystemITIS	0.988
63	Accipiter nisus	Accipiter nisus	Accipiter nisus (Linnaeus) 1758	Union 4	0.988
64	Accipiter nisus	Accipiter nisus	Accipiter nisus (Linnaeus, 1758)	The Interim Register of Marine and Nonmarine Genera	0.988
65	Accipiter nisus	Accipiter nisus	Accipiter nisus (Linnaeus, 1758)	World Register of Marine Species	0.988
66	Accipiter nisus	Accipiter nisus	Accipiter nisus (Linnaeus, 1758)	GBIF Backbone Taxonomy	0.988
67	Accipiter nisus	Accipiter nisus	Accipiter nisus (Linnaeus, 1758)	Wikipedia in EOL	0.988
68	Accipiter nisus	Accipiter nisus	Accipiter nisus (LINNAEUS)	OBIS	0.988
69	Accipiter nisus	Accipiter nisus	Accipiter nisus (Linnaeus, 1758)	Belgian Species List	0.988
70	Accipiter nisus	Accipiter nisus	Accipiter nisus (Linnaeus, 1758)	EUNIS	0.988
71	Accipiter nisus	Accipiter nisus	Accipiter nisus (Linnaeus, 1758)	IUCN Red List of Threatened Species	0.988
72	Accipiter nisus	Accipiter nisus	Accipiter nisus (Linnaeus, 1758)	BioLib.cz	0.988
73	Accipiter nisus	Accipiter nisus	Accipiter nisus (Linnaeus, 1758)	nlbif	0.988
74	Accipiter nisus	Accipiter nisus	Accipiter nisus Linnaeus	Index to Organism Names	0.988
75	Accipiter nisus	Accipiter nisus	Accipiter nisus (Linnaeus 1758)	Index to Organism Names	0.988
76	Accipiter nisus	Accipiter nisus	Accipiter nisus Salamancae Jordans & Stein-bacher 1941	Index to Organism Names	0.988
77	Accipiter nisus	Accipiter nisus	Accipiter nisus Brunner & Reger 1976	Index to Organism Names	0.988
78	Accipiter nisus	Accipiter nisus	Accipiter nisus Anonymous 1975	Index to Organism Names	0.988
79	Accipiter nisus	Accipiter nisus	Accipiter nisus (Linnaeus, 1758)	uBio NameBank	0.988
80	Accipiter nisus	Accipiter nisus	Accipiter nisus (Linnaeus) 1758	uBio NameBank	0.988
81	Accipiter nisus	Accipiter nisus	Accipiter nisus Linnaeus	uBio NameBank	0.988
82	Accipiter nisus	Accipiter nisus	Accipiter nisus (Linnaeus 1758)	The Paleobiology Database	0.988
83	Accipiter nisus	Accipiter nisus	Accipiter nisus (Linnaeus, 1758)	BirdLife International	0.988
84	Accipiter nisus	Accipiter nisus	Accipiter nisus (Linnaeus, 1758)	IOC World Bird List	0.988
85	Accipiter nisus	Accipiter nisus	Accipiter nisus (Linnaeus, 1758)	MCZbase	0.988
86	Accipiter nisus	Accipiter nisus	Accipiter nisus Linnaeus 1758	Howard and Moore Complete Checklist of the Birds of the World	0.988
87	Acrocephallus scripaceus	Acrocephallus scripaceus	Acrocephalus scripaceus	Index to Organism Names	0.75
88	Acrocephallus scripaceus	Acrocephallus scripaceus	Acrocephalus scripaceus	uBio NameBank	0.75
89	Acrocephallus scripaceus	Acrocephallus scripaceus	Acrocephalus scirpaceus (Hermann, 1804)	Catalogue of Life Checklist	0.75
90	Acrocephallus scripaceus	Acrocephallus scripaceus	Acrocephalus scirpaceus	Wikispecies	0.75
91	Acrocephallus scripaceus	Acrocephallus scripaceus	Acrocephalus scirpaceus (Hermann, 1804)	Integrated Taxonomic Information SystemITIS	0.75
92	Acrocephallus scripaceus	Acrocephallus scripaceus	Acrocephalus scirpaceus	National Center for Biotechnology Information	0.75
93	Acrocephallus scripaceus	Acrocephallus scripaceus	Acrocephalus scirpaceus (Hermann) 1804	Union 4	0.75
94	Acrocephallus scripaceus	Acrocephallus scripaceus	Acrocephalus scirpaceus (Hermann, 1804)	The Interim Register of Marine and Nonmarine Genera	0.75
95	Acrocephallus scripaceus	Acrocephallus scripaceus	Acrocephalus scirpaceus (Hermann, 1804)	World Register of Marine Species	0.75
96	Acrocephallus scripaceus	Acrocephallus scripaceus	Acrocephalus scirpaceus	Freebase	0.75
97	Acrocephallus scripaceus	Acrocephallus scripaceus	Acrocephalus scirpaceus (Hermann, 1804)	GBIF Backbone Taxonomy	0.75
98	Acrocephallus scripaceus	Acrocephallus scripaceus	Acrocephalus scirpaceus	Encyclopedia of Life	0.75
99	Acrocephallus scripaceus	Acrocephallus scripaceus	Acrocephalus scirpaceus	birds_of_tanzania	0.75
100	Acrocephallus scripaceus	Acrocephallus scripaceus	Acrocephalus scirpaceus	AnAge	0.75
101	Acrocephallus scripaceus	Acrocephallus scripaceus	Acrocephalus scirpaceus	Birds of the World: Recommended English Names	0.75
102	Acrocephallus scripaceus	Acrocephallus scripaceus	Acrocephalus scirpaceus (Hermann, 1804)	Wikipedia in EOL	0.75
103	Acrocephallus scripaceus	Acrocephallus scripaceus	Acrocephalus scirpaceus (Hermann, 1804)	Belgian Species List	0.75
104	Acrocephallus scripaceus	Acrocephallus scripaceus	Acrocephalus scirpaceus (Hermann, 1804)	EUNIS	0.75
105	Acrocephallus scripaceus	Acrocephallus scripaceus	Acrocephalus scirpaceus	CU*STAR	0.75
106	Acrocephallus scripaceus	Acrocephallus scripaceus	Acrocephalus scirpaceus (Hermann, 1804)	IUCN Red List of Threatened Species	0.75
107	Acrocephallus scripaceus	Acrocephallus scripaceus	Acrocephalus scirpaceus (Hermann, 1804)	BioLib.cz	0.75
108	Acrocephallus scripaceus	Acrocephallus scripaceus	Acrocephalus scirpaceus (Hermann, 1804)	nlbif	0.75
109	Acrocephallus scripaceus	Acrocephallus scripaceus	Acrocephalus scirpaceus	nlbif	0.75
110	Acrocephallus scripaceus	Acrocephallus scripaceus	Acrocephalus scirpaceus	Index to Organism Names	0.75
111	Acrocephallus scripaceus	Acrocephallus scripaceus	Acrocephalus scirpaceus (Hermann 1804)	Index to Organism Names	0.75
112	Acrocephallus scripaceus	Acrocephallus scripaceus	Acrocephalus scirpaceus (Hermann, 1804)	uBio NameBank	0.75
113	Acrocephallus scripaceus	Acrocephallus scripaceus	Acrocephalus scirpaceus	uBio NameBank	0.75
114	Acrocephallus scripaceus	Acrocephallus scripaceus	Acrocephalus scirpaceus (Hermann) 1804	uBio NameBank	0.75
115	Acrocephallus scripaceus	Acrocephallus scripaceus	Acrocephalus scirpaceus	Arctos	0.75
116	Acrocephallus scripaceus	Acrocephallus scripaceus	Acrocephalus scirpaceus (Hermann, 1804)	BirdLife International	0.75
117	Acrocephallus scripaceus	Acrocephallus scripaceus	Acrocephalus scirpaceus	Open Tree of Life Reference Taxonomy	0.75
118	Acrocephallus scripaceus	Acrocephallus scripaceus	Acrocephalus scirpaceus	iNaturalist	0.75
119	Acrocephallus scripaceus	Acrocephallus scripaceus	Acrocephalus scirpaceus (Hermann, 1804)	IOC World Bird List	0.75
120	Acrocephallus scripaceus	Acrocephallus scripaceus	Acrocephalus scirpaceus (Hermann, 1804)	MCZbase	0.75
121	Acrocephallus scripaceus	Acrocephallus scripaceus	Acrocephalus scirpaceus	The eBird/Clements Checklist of Birds of the World	0.75
122	Acrocephallus scripaceus	Acrocephallus scripaceus	Acrocephalus scirpaceus Hermann 1804	Howard and Moore Complete Checklist of the Birds of the World	0.75
123	Acrocephallus scripaceus	Acrocephallus scripaceus	Acrocephalus scirpaceus	The Terrestrial Parasite Tracker	0.75
124	Acrocephallus scripaceus	Acrocephallus scripaceus	Acrocephalus scirpaceous	Index to Organism Names	0.75
125	Acrocephallus scripaceus	Acrocephallus scripaceus	Acrocephalus scirpaeus	Index to Organism Names	0.75
126	Acrocephallus scripaceus	Acrocephallus scripaceus	Acrocephalus scirpceus	Index to Organism Names	0.75
127	Acrocephallus scripaceus	Acrocephallus scripaceus	Acrocephalus scirpaceous	uBio NameBank	0.75
128	Acrocephallus scripaceus	Acrocephallus scripaceus	Acrocephalus scirpaeus	uBio NameBank	0.75
129	Acrocephallus scripaceus	Acrocephallus scripaceus	Acrocephalus sirpaceus	uBio NameBank	0.75
130	Acrocephalus arundinaceus	Acrocephalus arundinaceus	Acrocephalus arundinaceus	Wikispecies	0.988
131	Acrocephalus arundinaceus	Acrocephalus arundinaceus	Acrocephalus arundinaceus	National Center for Biotechnology Information	0.988
132	Acrocephalus arundinaceus	Acrocephalus arundinaceus	Acrocephalus arundinaceus	Freebase	0.988
133	Acrocephalus arundinaceus	Acrocephalus arundinaceus	Acrocephalus arundinaceus	Encyclopedia of Life	0.988
134	Acrocephalus arundinaceus	Acrocephalus arundinaceus	Acrocephalus arundinaceus	birds_of_tanzania	0.988
135	Acrocephalus arundinaceus	Acrocephalus arundinaceus	Acrocephalus arundinaceus	AnAge	0.988
136	Acrocephalus arundinaceus	Acrocephalus arundinaceus	Acrocephalus arundinaceus	Birds of the World: Recommended English Names	0.988
137	Acrocephalus arundinaceus	Acrocephalus arundinaceus	Acrocephalus arundinaceus	CU*STAR	0.988
138	Acrocephalus arundinaceus	Acrocephalus arundinaceus	Acrocephalus arundinaceus	nlbif	0.988
139	Acrocephalus arundinaceus	Acrocephalus arundinaceus	Acrocephalus arundinaceus	Index to Organism Names	0.988
140	Acrocephalus arundinaceus	Acrocephalus arundinaceus	Acrocephalus arundinaceus	uBio NameBank	0.988
141	Acrocephalus arundinaceus	Acrocephalus arundinaceus	Acrocephalus arundinaceus	Arctos	0.988
142	Acrocephalus arundinaceus	Acrocephalus arundinaceus	Acrocephalus arundinaceus	Open Tree of Life Reference Taxonomy	0.988
143	Acrocephalus arundinaceus	Acrocephalus arundinaceus	Acrocephalus arundinaceus	iNaturalist	0.988
144	Acrocephalus arundinaceus	Acrocephalus arundinaceus	Acrocephalus arundinaceus	Index Animalium	0.988
145	Acrocephalus arundinaceus	Acrocephalus arundinaceus	Acrocephalus arundinaceus	MCZbase	0.988
146	Acrocephalus arundinaceus	Acrocephalus arundinaceus	Acrocephalus arundinaceus	The eBird/Clements Checklist of Birds of the World	0.988
147	Acrocephalus arundinaceus	Acrocephalus arundinaceus	Acrocephalus arundinaceus	The Terrestrial Parasite Tracker	0.988
148	Acrocephalus arundinaceus	Acrocephalus arundinaceus	Acrocephalus arundinaceus (Linnaeus, 1758)	Catalogue of Life Checklist	0.988
149	Acrocephalus arundinaceus	Acrocephalus arundinaceus	Acrocephalus arundinaceus (Linnaeus, 1758)	Integrated Taxonomic Information SystemITIS	0.988
150	Acrocephalus arundinaceus	Acrocephalus arundinaceus	Acrocephalus arundinaceus (Linnaeus) 1758	Union 4	0.988
151	Acrocephalus arundinaceus	Acrocephalus arundinaceus	Acrocephalus arundinaceus (Linnaeus, 1758)	The Interim Register of Marine and Nonmarine Genera	0.988
152	Acrocephalus arundinaceus	Acrocephalus arundinaceus	Acrocephalus arundinaceus (Linnaeus, 1758)	World Register of Marine Species	0.988
153	Acrocephalus arundinaceus	Acrocephalus arundinaceus	Acrocephalus arundinaceus (Linnaeus, 1758)	GBIF Backbone Taxonomy	0.988
154	Acrocephalus arundinaceus	Acrocephalus arundinaceus	Acrocephalus arundinaceus (Temminck & Schlegel, 1847)	GBIF Backbone Taxonomy	0.988
155	Acrocephalus arundinaceus	Acrocephalus arundinaceus	Acrocephalus arundinaceus (Linnaeus, 1758)	Wikipedia in EOL	0.988
156	Acrocephalus arundinaceus	Acrocephalus arundinaceus	Acrocephalus arundinaceus (Linnaeus, 1758)	Belgian Species List	0.988
157	Acrocephalus arundinaceus	Acrocephalus arundinaceus	Acrocephalus arundinaceus (Linnaeus, 1758)	EUNIS	0.988
158	Acrocephalus arundinaceus	Acrocephalus arundinaceus	Acrocephalus arundinaceus (Temminck and Schlegel, 1847)	IUCN Red List of Threatened Species	0.988
159	Acrocephalus arundinaceus	Acrocephalus arundinaceus	Acrocephalus arundinaceus (Linnaeus, 1758)	BioLib.cz	0.988
160	Acrocephalus arundinaceus	Acrocephalus arundinaceus	Acrocephalus arundinaceus (Linnaeus, 1758)	nlbif	0.988
161	Acrocephalus arundinaceus	Acrocephalus arundinaceus	Acrocephalus arundinaceus (Gm. nec L. )	Index to Organism Names	0.988
162	Acrocephalus arundinaceus	Acrocephalus arundinaceus	Acrocephalus arundinaceus (L.)	Index to Organism Names	0.988
163	Acrocephalus arundinaceus	Acrocephalus arundinaceus	Acrocephalus arundinaceus Naumann 1804	Index to Organism Names	0.988
164	Acrocephalus arundinaceus	Acrocephalus arundinaceus	Acrocephalus arundinaceus (Linnaeus, 1758)	uBio NameBank	0.988
165	Acrocephalus arundinaceus	Acrocephalus arundinaceus	Acrocephalus arundinaceus (Linnaeus) 1758	uBio NameBank	0.988
166	Acrocephalus arundinaceus	Acrocephalus arundinaceus	Acrocephalus arundinaceus (Linnaeus 1758)	The Paleobiology Database	0.988
167	Acrocephalus arundinaceus	Acrocephalus arundinaceus	Acrocephalus arundinaceus (Temminck & Schlegel, 1847)	BirdLife International	0.988
168	Acrocephalus arundinaceus	Acrocephalus arundinaceus	Acrocephalus arundinaceus (Linnaeus, 1758)	IOC World Bird List	0.988
169	Acrocephalus arundinaceus	Acrocephalus arundinaceus	Acrocephalus arundinaceus Linnaeus 1758	Howard and Moore Complete Checklist of the Birds of the World	0.988
170	Acrocephalus melanopogon	Acrocephalus melanopogon	Acrocephalus melanopogon	Wikispecies	0.988
171	Acrocephalus melanopogon	Acrocephalus melanopogon	Acrocephalus melanopogon	National Center for Biotechnology Information	0.988
172	Acrocephalus melanopogon	Acrocephalus melanopogon	Acrocephalus melanopogon	Freebase	0.988
173	Acrocephalus melanopogon	Acrocephalus melanopogon	Acrocephalus melanopogon	Encyclopedia of Life	0.988
174	Acrocephalus melanopogon	Acrocephalus melanopogon	Acrocephalus melanopogon	AnAge	0.988
175	Acrocephalus melanopogon	Acrocephalus melanopogon	Acrocephalus melanopogon	Birds of the World: Recommended English Names	0.988
176	Acrocephalus melanopogon	Acrocephalus melanopogon	Acrocephalus melanopogon	CU*STAR	0.988
177	Acrocephalus melanopogon	Acrocephalus melanopogon	Acrocephalus melanopogon	Index to Organism Names	0.988
178	Acrocephalus melanopogon	Acrocephalus melanopogon	Acrocephalus melanopogon	uBio NameBank	0.988
179	Acrocephalus melanopogon	Acrocephalus melanopogon	Acrocephalus melanopogon	Arctos	0.988
180	Acrocephalus melanopogon	Acrocephalus melanopogon	Acrocephalus melanopogon	Open Tree of Life Reference Taxonomy	0.988
181	Acrocephalus melanopogon	Acrocephalus melanopogon	Acrocephalus melanopogon	The eBird/Clements Checklist of Birds of the World	0.988
182	Acrocephalus melanopogon	Acrocephalus melanopogon	Acrocephalus melanopogon	The Terrestrial Parasite Tracker	0.988
183	Acrocephalus melanopogon	Acrocephalus melanopogon	Acrocephalus melanopogon (Temminck, 1823)	Catalogue of Life Checklist	0.988
184	Acrocephalus melanopogon	Acrocephalus melanopogon	Acrocephalus melanopogon (Temminck, 1823)	Integrated Taxonomic Information SystemITIS	0.988
185	Acrocephalus melanopogon	Acrocephalus melanopogon	Acrocephalus melanopogon (Temminck) 1823	Union 4	0.988
186	Acrocephalus melanopogon	Acrocephalus melanopogon	Acrocephalus melanopogon (Temminck, 1823)	The Interim Register of Marine and Nonmarine Genera	0.988
187	Acrocephalus melanopogon	Acrocephalus melanopogon	Acrocephalus melanopogon (Temminck, 1823)	GBIF Backbone Taxonomy	0.988
188	Acrocephalus melanopogon	Acrocephalus melanopogon	Acrocephalus melanopogon (Temminck, 1823)	Wikipedia in EOL	0.988
189	Acrocephalus melanopogon	Acrocephalus melanopogon	Acrocephalus melanopogon (Temminck, 1823)	EUNIS	0.988
190	Acrocephalus melanopogon	Acrocephalus melanopogon	Acrocephalus melanopogon (Temminck, 1823)	IUCN Red List of Threatened Species	0.988
191	Acrocephalus melanopogon	Acrocephalus melanopogon	Acrocephalus melanopogon (Temminck, 1823)	BioLib.cz	0.988
192	Acrocephalus melanopogon	Acrocephalus melanopogon	Acrocephalus melanopogon (Temminck, 1823)	nlbif	0.988
193	Acrocephalus melanopogon	Acrocephalus melanopogon	Acrocephalus melanopogon (Temminck, 1823)	uBio NameBank	0.988
194	Acrocephalus melanopogon	Acrocephalus melanopogon	Acrocephalus melanopogon (Temminck) 1823	uBio NameBank	0.988
195	Acrocephalus melanopogon	Acrocephalus melanopogon	Acrocephalus melanopogon (Temminck, 1823)	BirdLife International	0.988
196	Acrocephalus melanopogon	Acrocephalus melanopogon	Acrocephalus melanopogon (Temminck, 1823)	IOC World Bird List	0.988
197	Acrocephalus melanopogon	Acrocephalus melanopogon	Acrocephalus melanopogon (Temminck, 1823)	MCZbase	0.988
198	Acrocephalus melanopogon	Acrocephalus melanopogon	Acrocephalus melanopogon Temminck 1823	Howard and Moore Complete Checklist of the Birds of the World	0.988
199	Acrocephalus paludicola	Acrocephalus paludicola	Acrocephalus paludicola	Wikispecies	0.988
200	Acrocephalus paludicola	Acrocephalus paludicola	Acrocephalus paludicola	National Center for Biotechnology Information	0.988
201	Acrocephalus paludicola	Acrocephalus paludicola	Acrocephalus paludicola	Freebase	0.988
202	Acrocephalus paludicola	Acrocephalus paludicola	Acrocephalus paludicola	Encyclopedia of Life	0.988
203	Acrocephalus paludicola	Acrocephalus paludicola	Acrocephalus paludicola	ARKive	0.988
204	Acrocephalus paludicola	Acrocephalus paludicola	Acrocephalus paludicola	Birds of the World: Recommended English Names	0.988
205	Acrocephalus paludicola	Acrocephalus paludicola	Acrocephalus paludicola	CU*STAR	0.988
206	Acrocephalus paludicola	Acrocephalus paludicola	Acrocephalus paludicola	nlbif	0.988
207	Acrocephalus paludicola	Acrocephalus paludicola	Acrocephalus paludicola	Index to Organism Names	0.988
208	Acrocephalus paludicola	Acrocephalus paludicola	Acrocephalus paludicola	uBio NameBank	0.988
209	Acrocephalus paludicola	Acrocephalus paludicola	Acrocephalus paludicola	Arctos	0.988
210	Acrocephalus paludicola	Acrocephalus paludicola	Acrocephalus paludicola	Open Tree of Life Reference Taxonomy	0.988
211	Acrocephalus paludicola	Acrocephalus paludicola	Acrocephalus paludicola	iNaturalist	0.988
212	Acrocephalus paludicola	Acrocephalus paludicola	Acrocephalus paludicola	The eBird/Clements Checklist of Birds of the World	0.988
213	Acrocephalus paludicola	Acrocephalus paludicola	Acrocephalus paludicola	The Terrestrial Parasite Tracker	0.988
214	Acrocephalus paludicola	Acrocephalus paludicola	Acrocephalus paludicola (Vieillot, 1817)	Catalogue of Life Checklist	0.988
215	Acrocephalus paludicola	Acrocephalus paludicola	Acrocephalus paludicola (Vieillot, 1817)	Integrated Taxonomic Information SystemITIS	0.988
216	Acrocephalus paludicola	Acrocephalus paludicola	Acrocephalus paludicola (Vieillot) 1817	Union 4	0.988
217	Acrocephalus paludicola	Acrocephalus paludicola	Acrocephalus paludicola (Vieillot, 1817)	The Interim Register of Marine and Nonmarine Genera	0.988
218	Acrocephalus paludicola	Acrocephalus paludicola	Acrocephalus paludicola (Vieillot, 1817)	World Register of Marine Species	0.988
219	Acrocephalus paludicola	Acrocephalus paludicola	Acrocephalus paludicola (Vieillot, 1817)	GBIF Backbone Taxonomy	0.988
220	Acrocephalus paludicola	Acrocephalus paludicola	Acrocephalus paludicola (Vieillot, 1817)	Wikipedia in EOL	0.988
221	Acrocephalus paludicola	Acrocephalus paludicola	Acrocephalus paludicola (Vieillot, 1817)	Belgian Species List	0.988
222	Acrocephalus paludicola	Acrocephalus paludicola	Acrocephalus paludicola (Vieillot, 1817)	EUNIS	0.988
223	Acrocephalus paludicola	Acrocephalus paludicola	Acrocephalus paludicola (Vieillot, 1817)	IUCN Red List of Threatened Species	0.988
224	Acrocephalus paludicola	Acrocephalus paludicola	Acrocephalus paludicola (Vieillot, 1817)	BioLib.cz	0.988
225	Acrocephalus paludicola	Acrocephalus paludicola	Acrocephalus paludicola (Vieillot, 1817)	nlbif	0.988
226	Acrocephalus paludicola	Acrocephalus paludicola	Acrocephalus paludicola (Vieillot, 1817)	uBio NameBank	0.988
227	Acrocephalus paludicola	Acrocephalus paludicola	Acrocephalus paludicola (Vieillot) 1817	uBio NameBank	0.988
228	Acrocephalus paludicola	Acrocephalus paludicola	Acrocephalus paludicola (Vieillot, 1817)	BirdLife International	0.988
229	Acrocephalus paludicola	Acrocephalus paludicola	Acrocephalus paludicola (Vieillot, 1817)	IOC World Bird List	0.988
230	Acrocephalus paludicola	Acrocephalus paludicola	Acrocephalus paludicola (Vieillot, 1817)	MCZbase	0.988
231	Acrocephalus paludicola	Acrocephalus paludicola	Acrocephalus paludicola Vieillot 1817	Howard and Moore Complete Checklist of the Birds of the World	0.988
232	Acrocephalus palustris	Acrocephalus palustris	Acrocephalus palustris	Wikispecies	0.988
233	Acrocephalus palustris	Acrocephalus palustris	Acrocephalus palustris	National Center for Biotechnology Information	0.988
234	Acrocephalus palustris	Acrocephalus palustris	Acrocephalus palustris	Freebase	0.988
235	Acrocephalus palustris	Acrocephalus palustris	Acrocephalus palustris	Encyclopedia of Life	0.988
236	Acrocephalus palustris	Acrocephalus palustris	Acrocephalus palustris	birds_of_tanzania	0.988
237	Acrocephalus palustris	Acrocephalus palustris	Acrocephalus palustris	AnAge	0.988
238	Acrocephalus palustris	Acrocephalus palustris	Acrocephalus palustris	ARKive	0.988
239	Acrocephalus palustris	Acrocephalus palustris	Acrocephalus palustris	Birds of the World: Recommended English Names	0.988
240	Acrocephalus palustris	Acrocephalus palustris	Acrocephalus palustris	CU*STAR	0.988
241	Acrocephalus palustris	Acrocephalus palustris	Acrocephalus palustris	nlbif	0.988
242	Acrocephalus palustris	Acrocephalus palustris	Acrocephalus palustris	Index to Organism Names	0.988
243	Acrocephalus palustris	Acrocephalus palustris	Acrocephalus palustris	uBio NameBank	0.988
244	Acrocephalus palustris	Acrocephalus palustris	Acrocephalus palustris	Arctos	0.988
245	Acrocephalus palustris	Acrocephalus palustris	Acrocephalus palustris	Open Tree of Life Reference Taxonomy	0.988
246	Acrocephalus palustris	Acrocephalus palustris	Acrocephalus palustris	iNaturalist	0.988
247	Acrocephalus palustris	Acrocephalus palustris	Acrocephalus palustris	Index Animalium	0.988
248	Acrocephalus palustris	Acrocephalus palustris	Acrocephalus palustris	The eBird/Clements Checklist of Birds of the World	0.988
249	Acrocephalus palustris	Acrocephalus palustris	Acrocephalus palustris	The Terrestrial Parasite Tracker	0.988
250	Acrocephalus palustris	Acrocephalus palustris	Acrocephalus palustris (Bechstein, 1798)	Catalogue of Life Checklist	0.988
251	Acrocephalus palustris	Acrocephalus palustris	Acrocephalus palustris (Bechstein, 1798)	Integrated Taxonomic Information SystemITIS	0.988
252	Acrocephalus palustris	Acrocephalus palustris	Acrocephalus palustris (Bechstein) 1798	Union 4	0.988
253	Acrocephalus palustris	Acrocephalus palustris	Acrocephalus palustris (Bechstein, 1798)	The Interim Register of Marine and Nonmarine Genera	0.988
254	Acrocephalus palustris	Acrocephalus palustris	Acrocephalus palustris (Bechstein, 1798)	World Register of Marine Species	0.988
255	Acrocephalus palustris	Acrocephalus palustris	Acrocephalus palustris (Bechstein, 1798)	GBIF Backbone Taxonomy	0.988
256	Acrocephalus palustris	Acrocephalus palustris	Acrocephalus palustris (Bechstein, 1798)	Wikipedia in EOL	0.988
257	Acrocephalus palustris	Acrocephalus palustris	Acrocephalus palustris (Bechstein, 1798)	Belgian Species List	0.988
258	Acrocephalus palustris	Acrocephalus palustris	Acrocephalus palustris (Bechstein, 1798)	EUNIS	0.988
259	Acrocephalus palustris	Acrocephalus palustris	Acrocephalus palustris (Bechstein, 1798)	IUCN Red List of Threatened Species	0.988
260	Acrocephalus palustris	Acrocephalus palustris	Acrocephalus palustris (Bechstein, 1798)	BioLib.cz	0.988
261	Acrocephalus palustris	Acrocephalus palustris	Acrocephalus palustris (Bechstein, 1798)	nlbif	0.988
262	Acrocephalus palustris	Acrocephalus palustris	Acrocephalus palustris Siss	Index to Organism Names	0.988
263	Acrocephalus palustris	Acrocephalus palustris	Acrocephalus palustris (Becht. )	Index to Organism Names	0.988
264	Acrocephalus palustris	Acrocephalus palustris	Acrocephalus palustris (Bechst.)	Index to Organism Names	0.988
265	Acrocephalus palustris	Acrocephalus palustris	Acrocephalus palustris (Bechstein, 1798)	uBio NameBank	0.988
266	Acrocephalus palustris	Acrocephalus palustris	Acrocephalus palustris (Bechstein) 1798	uBio NameBank	0.988
267	Acrocephalus palustris	Acrocephalus palustris	Acrocephalus palustris (Bechstein 1811)	The Paleobiology Database	0.988
268	Acrocephalus palustris	Acrocephalus palustris	Acrocephalus palustris (Bechstein, 1798)	BirdLife International	0.988
269	Acrocephalus palustris	Acrocephalus palustris	Acrocephalus palustris (Bechstein, 1798)	IOC World Bird List	0.988
270	Acrocephalus palustris	Acrocephalus palustris	Acrocephalus palustris (Bechstein, 1798)	MCZbase	0.988
271	Acrocephalus palustris	Acrocephalus palustris	Acrocephalus palustris Bechstein 1798	Howard and Moore Complete Checklist of the Birds of the World	0.988
272	Acrocephalus scirpaceus	Acrocephalus scirpaceus	Acrocephalus scirpaceus	Wikispecies	0.988
273	Acrocephalus scirpaceus	Acrocephalus scirpaceus	Acrocephalus scirpaceus	National Center for Biotechnology Information	0.988
274	Acrocephalus scirpaceus	Acrocephalus scirpaceus	Acrocephalus scirpaceus	Freebase	0.988
275	Acrocephalus scirpaceus	Acrocephalus scirpaceus	Acrocephalus scirpaceus	Encyclopedia of Life	0.988
276	Acrocephalus scirpaceus	Acrocephalus scirpaceus	Acrocephalus scirpaceus	birds_of_tanzania	0.988
277	Acrocephalus scirpaceus	Acrocephalus scirpaceus	Acrocephalus scirpaceus	AnAge	0.988
278	Acrocephalus scirpaceus	Acrocephalus scirpaceus	Acrocephalus scirpaceus	Birds of the World: Recommended English Names	0.988
279	Acrocephalus scirpaceus	Acrocephalus scirpaceus	Acrocephalus scirpaceus	CU*STAR	0.988
280	Acrocephalus scirpaceus	Acrocephalus scirpaceus	Acrocephalus scirpaceus	nlbif	0.988
281	Acrocephalus scirpaceus	Acrocephalus scirpaceus	Acrocephalus scirpaceus	Index to Organism Names	0.988
282	Acrocephalus scirpaceus	Acrocephalus scirpaceus	Acrocephalus scirpaceus	uBio NameBank	0.988
283	Acrocephalus scirpaceus	Acrocephalus scirpaceus	Acrocephalus scirpaceus	Arctos	0.988
284	Acrocephalus scirpaceus	Acrocephalus scirpaceus	Acrocephalus scirpaceus	Open Tree of Life Reference Taxonomy	0.988
285	Acrocephalus scirpaceus	Acrocephalus scirpaceus	Acrocephalus scirpaceus	iNaturalist	0.988
286	Acrocephalus scirpaceus	Acrocephalus scirpaceus	Acrocephalus scirpaceus	The eBird/Clements Checklist of Birds of the World	0.988
287	Acrocephalus scirpaceus	Acrocephalus scirpaceus	Acrocephalus scirpaceus	The Terrestrial Parasite Tracker	0.988
288	Acrocephalus scirpaceus	Acrocephalus scirpaceus	Acrocephalus scirpaceus (Hermann, 1804)	Catalogue of Life Checklist	0.988
289	Acrocephalus scirpaceus	Acrocephalus scirpaceus	Acrocephalus scirpaceus (Hermann, 1804)	Integrated Taxonomic Information SystemITIS	0.988
290	Acrocephalus scirpaceus	Acrocephalus scirpaceus	Acrocephalus scirpaceus (Hermann) 1804	Union 4	0.988
291	Acrocephalus scirpaceus	Acrocephalus scirpaceus	Acrocephalus scirpaceus (Hermann, 1804)	The Interim Register of Marine and Nonmarine Genera	0.988
292	Acrocephalus scirpaceus	Acrocephalus scirpaceus	Acrocephalus scirpaceus (Hermann, 1804)	World Register of Marine Species	0.988
293	Acrocephalus scirpaceus	Acrocephalus scirpaceus	Acrocephalus scirpaceus (Hermann, 1804)	GBIF Backbone Taxonomy	0.988
294	Acrocephalus scirpaceus	Acrocephalus scirpaceus	Acrocephalus scirpaceus (Hermann, 1804)	Wikipedia in EOL	0.988
295	Acrocephalus scirpaceus	Acrocephalus scirpaceus	Acrocephalus scirpaceus (Hermann, 1804)	Belgian Species List	0.988
296	Acrocephalus scirpaceus	Acrocephalus scirpaceus	Acrocephalus scirpaceus (Hermann, 1804)	EUNIS	0.988
297	Acrocephalus scirpaceus	Acrocephalus scirpaceus	Acrocephalus scirpaceus (Hermann, 1804)	IUCN Red List of Threatened Species	0.988
298	Acrocephalus scirpaceus	Acrocephalus scirpaceus	Acrocephalus scirpaceus (Hermann, 1804)	BioLib.cz	0.988
299	Acrocephalus scirpaceus	Acrocephalus scirpaceus	Acrocephalus scirpaceus (Hermann, 1804)	nlbif	0.988
300	Acrocephalus scirpaceus	Acrocephalus scirpaceus	Acrocephalus scirpaceus (Hermann 1804)	Index to Organism Names	0.988
301	Acrocephalus scirpaceus	Acrocephalus scirpaceus	Acrocephalus scirpaceus (Hermann, 1804)	uBio NameBank	0.988
302	Acrocephalus scirpaceus	Acrocephalus scirpaceus	Acrocephalus scirpaceus (Hermann) 1804	uBio NameBank	0.988
303	Acrocephalus scirpaceus	Acrocephalus scirpaceus	Acrocephalus scirpaceus (Hermann, 1804)	BirdLife International	0.988
304	Acrocephalus scirpaceus	Acrocephalus scirpaceus	Acrocephalus scirpaceus (Hermann, 1804)	IOC World Bird List	0.988
305	Acrocephalus scirpaceus	Acrocephalus scirpaceus	Acrocephalus scirpaceus (Hermann, 1804)	MCZbase	0.988
306	Acrocephalus scirpaceus	Acrocephalus scirpaceus	Acrocephalus scirpaceus Hermann 1804	Howard and Moore Complete Checklist of the Birds of the World	0.988
307	Acrocephalus schoenobaenus	Acrocephalus schoenobaenus	Acrocephalus schoenobaenus	Wikispecies	0.988
308	Acrocephalus schoenobaenus	Acrocephalus schoenobaenus	Acrocephalus schoenobaenus	National Center for Biotechnology Information	0.988
309	Acrocephalus schoenobaenus	Acrocephalus schoenobaenus	Acrocephalus schoenobaenus	Freebase	0.988
310	Acrocephalus schoenobaenus	Acrocephalus schoenobaenus	Acrocephalus schoenobaenus	Encyclopedia of Life	0.988
311	Acrocephalus schoenobaenus	Acrocephalus schoenobaenus	Acrocephalus schoenobaenus	birds_of_tanzania	0.988
312	Acrocephalus schoenobaenus	Acrocephalus schoenobaenus	Acrocephalus schoenobaenus	AnAge	0.988
313	Acrocephalus schoenobaenus	Acrocephalus schoenobaenus	Acrocephalus schoenobaenus	Birds of the World: Recommended English Names	0.988
314	Acrocephalus schoenobaenus	Acrocephalus schoenobaenus	Acrocephalus schoenobaenus	CU*STAR	0.988
315	Acrocephalus schoenobaenus	Acrocephalus schoenobaenus	Acrocephalus schoenobaenus	nlbif	0.988
316	Acrocephalus schoenobaenus	Acrocephalus schoenobaenus	Acrocephalus schoenobaenus	Index to Organism Names	0.988
317	Acrocephalus schoenobaenus	Acrocephalus schoenobaenus	Acrocephalus schoenobaenus	uBio NameBank	0.988
318	Acrocephalus schoenobaenus	Acrocephalus schoenobaenus	Acrocephalus sch�nob�nus	uBio NameBank	0.988
319	Acrocephalus schoenobaenus	Acrocephalus schoenobaenus	Acrocephalus schoenobaenus	Arctos	0.988
320	Acrocephalus schoenobaenus	Acrocephalus schoenobaenus	Acrocephalus schoenobaenus	Open Tree of Life Reference Taxonomy	0.988
321	Acrocephalus schoenobaenus	Acrocephalus schoenobaenus	Acrocephalus schoenobaenus	iNaturalist	0.988
322	Acrocephalus schoenobaenus	Acrocephalus schoenobaenus	Acrocephalus schoenobaenus	The eBird/Clements Checklist of Birds of the World	0.988
323	Acrocephalus schoenobaenus	Acrocephalus schoenobaenus	Acrocephalus schoenobaenus	American Ornithological Society	0.988
324	Acrocephalus schoenobaenus	Acrocephalus schoenobaenus	Acrocephalus schoenobaenus	PLAZI treatments	0.988
325	Acrocephalus schoenobaenus	Acrocephalus schoenobaenus	Acrocephalus schoenobaenus	The Terrestrial Parasite Tracker	0.988
326	Acrocephalus schoenobaenus	Acrocephalus schoenobaenus	Acrocephalus schoenobaenus (Linnaeus, 1758)	Catalogue of Life Checklist	0.988
327	Acrocephalus schoenobaenus	Acrocephalus schoenobaenus	Acrocephalus schoenobaenus (Linnaeus, 1758)	Integrated Taxonomic Information SystemITIS	0.988
328	Acrocephalus schoenobaenus	Acrocephalus schoenobaenus	Acrocephalus schoenobaenus (Linnaeus) 1758	Union 4	0.988
329	Acrocephalus schoenobaenus	Acrocephalus schoenobaenus	Acrocephalus schoenobaenus (Linnaeus, 1758)	The Interim Register of Marine and Nonmarine Genera	0.988
330	Acrocephalus schoenobaenus	Acrocephalus schoenobaenus	Acrocephalus schoenobaenus (Linnaeus, 1758)	World Register of Marine Species	0.988
331	Acrocephalus schoenobaenus	Acrocephalus schoenobaenus	Acrocephalus schoenobaenus (Linnaeus, 1758)	GBIF Backbone Taxonomy	0.988
332	Acrocephalus schoenobaenus	Acrocephalus schoenobaenus	Acrocephalus schoenobaenus (Linnaeus, 1758)	Wikipedia in EOL	0.988
333	Acrocephalus schoenobaenus	Acrocephalus schoenobaenus	Acrocephalus schoenobaenus (Linnaeus, 1758)	Belgian Species List	0.988
334	Acrocephalus schoenobaenus	Acrocephalus schoenobaenus	Acrocephalus schoenobaenus (Linnaeus, 1758)	EUNIS	0.988
335	Acrocephalus schoenobaenus	Acrocephalus schoenobaenus	Acrocephalus schoenobaenus (Linnaeus, 1758)	IUCN Red List of Threatened Species	0.988
336	Acrocephalus schoenobaenus	Acrocephalus schoenobaenus	Acrocephalus schoenobaenus (Linnaeus, 1758)	BioLib.cz	0.988
337	Acrocephalus schoenobaenus	Acrocephalus schoenobaenus	Acrocephalus schoenobaenus (Linnaeus, 1758)	nlbif	0.988
338	Acrocephalus schoenobaenus	Acrocephalus schoenobaenus	Acrocephalus schoenobaenus [Dutch]	Index to Organism Names	0.988
339	Acrocephalus schoenobaenus	Acrocephalus schoenobaenus	Acrocephalus schoenobaenus (Linnaeus, 1758)	uBio NameBank	0.988
340	Acrocephalus schoenobaenus	Acrocephalus schoenobaenus	Acrocephalus schoenobaenus (Linnaeus) 1758	uBio NameBank	0.988
341	Acrocephalus schoenobaenus	Acrocephalus schoenobaenus	Acrocephalus schoenobaenus & Turdus	uBio NameBank	0.988
342	Acrocephalus schoenobaenus	Acrocephalus schoenobaenus	Acrocephalus schoenobaenus (Linnaeus, 1758)	BirdLife International	0.988
343	Acrocephalus schoenobaenus	Acrocephalus schoenobaenus	Acrocephalus schoenobaenus (Linnaeus, 1758)	IOC World Bird List	0.988
344	Acrocephalus schoenobaenus	Acrocephalus schoenobaenus	Acrocephalus schoenobaenus (Linnaeus, 1758)	MCZbase	0.988
345	Acrocephalus schoenobaenus	Acrocephalus schoenobaenus	Acrocephalus schoenobaenus Linnaeus 1758	Howard and Moore Complete Checklist of the Birds of the World	0.988
346	Acrocephalus schoenobaenus	Acrocephalus schoenobaenus	Acrocephalus schoenobaenus Linnaeus 1758	PLAZI treatments	0.988
347	Actitis hypoleuca	Actitis hypoleuca	Actitis hypoleuca	Index to Organism Names	0.988
348	Actitis hypoleuca	Actitis hypoleuca	Actitis hypoleuca	uBio NameBank	0.988
349	Actitis hypoleuca	Actitis hypoleuca	Actitis hypoleuca (Linnaeus, 1758)	BioLib.cz	0.988
350	Actitis hypoleucos	Actitis hypoleucos	Actitis hypoleucos	Wikispecies	0.988
351	Actitis hypoleucos	Actitis hypoleucos	Actitis hypoleucos	National Center for Biotechnology Information	0.988
352	Actitis hypoleucos	Actitis hypoleucos	Actitis hypoleucos	Freebase	0.988
353	Actitis hypoleucos	Actitis hypoleucos	Actitis hypoleucos	Encyclopedia of Life	0.988
354	Actitis hypoleucos	Actitis hypoleucos	Actitis hypoleucos	birds_of_tanzania	0.988
355	Actitis hypoleucos	Actitis hypoleucos	Actitis hypoleucos	AnAge	0.988
356	Actitis hypoleucos	Actitis hypoleucos	Actitis hypoleucos	Birds of the World: Recommended English Names	0.988
357	Actitis hypoleucos	Actitis hypoleucos	Actitis hypoleucos	CU*STAR	0.988
358	Actitis hypoleucos	Actitis hypoleucos	Actitis hypoleucos	nlbif	0.988
359	Actitis hypoleucos	Actitis hypoleucos	Actitis hypoleucos	Index to Organism Names	0.988
360	Actitis hypoleucos	Actitis hypoleucos	Actitis hypoleucos	uBio NameBank	0.988
361	Actitis hypoleucos	Actitis hypoleucos	Actitis hypoleucos	Arctos	0.988
362	Actitis hypoleucos	Actitis hypoleucos	Actitis hypoleucos	Open Tree of Life Reference Taxonomy	0.988
363	Actitis hypoleucos	Actitis hypoleucos	Actitis hypoleucos	iNaturalist	0.988
364	Actitis hypoleucos	Actitis hypoleucos	Actitis hypoleucos	MCZbase	0.988
365	Actitis hypoleucos	Actitis hypoleucos	Actitis hypoleucos	The eBird/Clements Checklist of Birds of the World	0.988
366	Actitis hypoleucos	Actitis hypoleucos	Actitis hypoleucos	American Ornithological Society	0.988
367	Actitis hypoleucos	Actitis hypoleucos	Actitis hypoleucos	PLAZI treatments	0.988
368	Actitis hypoleucos	Actitis hypoleucos	Actitis hypoleucos	The Terrestrial Parasite Tracker	0.988
369	Actitis hypoleucos	Actitis hypoleucos	Actitis hypoleucos (Linnaeus, 1758)	Catalogue of Life Checklist	0.988
370	Actitis hypoleucos	Actitis hypoleucos	Actitis hypoleucos (Linnaeus, 1758)	Integrated Taxonomic Information SystemITIS	0.988
371	Actitis hypoleucos	Actitis hypoleucos	Actitis hypoleucos (Linnaeus) 1758	Union 4	0.988
372	Actitis hypoleucos	Actitis hypoleucos	Actitis hypoleucos Linnaeus, 1758	The Interim Register of Marine and Nonmarine Genera	0.988
373	Actitis hypoleucos	Actitis hypoleucos	Actitis hypoleucos (Linnaeus, 1758)	World Register of Marine Species	0.988
374	Actitis hypoleucos	Actitis hypoleucos	Actitis hypoleucos (Linnaeus, 1758)	GBIF Backbone Taxonomy	0.988
375	Actitis hypoleucos	Actitis hypoleucos	Actitis hypoleucos (Linnaeus, 1758)	The National Checklist of Taiwan	0.988
376	Actitis hypoleucos	Actitis hypoleucos	Actitis hypoleucos (Linnaeus, 1758)	Belgian Species List	0.988
377	Actitis hypoleucos	Actitis hypoleucos	Actitis hypoleucos Linnaeus, 1758	EUNIS	0.988
378	Actitis hypoleucos	Actitis hypoleucos	Actitis hypoleucos Linnaeus, 1758	IUCN Red List of Threatened Species	0.988
379	Actitis hypoleucos	Actitis hypoleucos	Actitis hypoleucos (Linnaeus, 1758)	BioLib.cz	0.988
380	Actitis hypoleucos	Actitis hypoleucos	Actitis hypoleucos (Linnaeus, 1758)	nlbif	0.988
381	Actitis hypoleucos	Actitis hypoleucos	Actitis hypoleucos Uhl & Weissmair 2012	Index to Organism Names	0.988
382	Actitis hypoleucos	Actitis hypoleucos	Actitis hypoleucos (Linnaeus, 1758)	uBio NameBank	0.988
383	Actitis hypoleucos	Actitis hypoleucos	Actitis hypoleucos (Linnaeus) 1758	uBio NameBank	0.988
384	Actitis hypoleucos	Actitis hypoleucos	Actitis hypoleucos (Linnaeus 1758)	The Paleobiology Database	0.988
385	Actitis hypoleucos	Actitis hypoleucos	Actitis hypoleucos Linnaeus, 1758	BirdLife International	0.988
386	Actitis hypoleucos	Actitis hypoleucos	Actitis hypoleucos (Linnaeus, 1758)	IOC World Bird List	0.988
387	Actitis hypoleucos	Actitis hypoleucos	Actitis hypoleucos Linnaeus 1758	Howard and Moore Complete Checklist of the Birds of the World	0.988
388	Actitis hypoleucos	Actitis hypoleucos	Actitis hypoleucos Linnaeus 1758	PLAZI treatments	0.988
389	Actitis hypoleucos	Actitis hypoleucos	Actitis hypoleucos LC IV WV	PLAZI treatments	0.988
390	Aegithalos caudatus	Aegithalos caudatus	Aegithalos caudatus	Wikispecies	0.988
391	Aegithalos caudatus	Aegithalos caudatus	Aegithalos caudatus	National Center for Biotechnology Information	0.988
392	Aegithalos caudatus	Aegithalos caudatus	Aegithalos caudatus	Freebase	0.988
393	Aegithalos caudatus	Aegithalos caudatus	Aegithalos caudatus	Encyclopedia of Life	0.988
394	Aegithalos caudatus	Aegithalos caudatus	Aegithalos caudatus	AnAge	0.988
395	Aegithalos caudatus	Aegithalos caudatus	Aegithalos caudatus	Birds of the World: Recommended English Names	0.988
396	Aegithalos caudatus	Aegithalos caudatus	Aegithalos caudatus	CU*STAR	0.988
397	Aegithalos caudatus	Aegithalos caudatus	Aegithalos caudatus	nlbif	0.988
398	Aegithalos caudatus	Aegithalos caudatus	Aegithalos caudatus	Index to Organism Names	0.988
399	Aegithalos caudatus	Aegithalos caudatus	Aegithalos caudatus	uBio NameBank	0.988
400	Aegithalos caudatus	Aegithalos caudatus	Aegithalos caudatus	Arctos	0.988
401	Aegithalos caudatus	Aegithalos caudatus	Aegithalos caudatus	Open Tree of Life Reference Taxonomy	0.988
402	Aegithalos caudatus	Aegithalos caudatus	Aegithalos caudatus	iNaturalist	0.988
403	Aegithalos caudatus	Aegithalos caudatus	Aegithalos caudatus	The eBird/Clements Checklist of Birds of the World	0.988
404	Aegithalos caudatus	Aegithalos caudatus	Aegithalos caudatus	The Terrestrial Parasite Tracker	0.988
405	Aegithalos caudatus	Aegithalos caudatus	Aegithalos caudatus (Linnaeus, 1758)	Catalogue of Life Checklist	0.988
406	Aegithalos caudatus	Aegithalos caudatus	Aegithalos caudatus (Linnaeus, 1758)	Integrated Taxonomic Information SystemITIS	0.988
407	Aegithalos caudatus	Aegithalos caudatus	Aegithalos caudatus (Linnaeus) 1758	Union 4	0.988
408	Aegithalos caudatus	Aegithalos caudatus	Aegithalos caudatus (Linnaeus, 1758)	The Interim Register of Marine and Nonmarine Genera	0.988
409	Aegithalos caudatus	Aegithalos caudatus	Aegithalos caudatus (Linnaeus, 1758)	GBIF Backbone Taxonomy	0.988
410	Aegithalos caudatus	Aegithalos caudatus	Aegithalos caudatus (Linnaeus, 1758)	Wikipedia in EOL	0.988
411	Aegithalos caudatus	Aegithalos caudatus	Aegithalos caudatus (Linnaeus, 1758)	Belgian Species List	0.988
412	Aegithalos caudatus	Aegithalos caudatus	Aegithalos caudatus (Linnaeus, 1758)	EUNIS	0.988
413	Aegithalos caudatus	Aegithalos caudatus	Aegithalos caudatus (Linnaeus, 1758)	IUCN Red List of Threatened Species	0.988
414	Aegithalos caudatus	Aegithalos caudatus	Aegithalos caudatus (Linnaeus, 1758)	BioLib.cz	0.988
415	Aegithalos caudatus	Aegithalos caudatus	Aegithalos caudatus (Linnaeus, 1758)	nlbif	0.988
416	Aegithalos caudatus	Aegithalos caudatus	Aegithalos caudatus (Linnaeus)	Index to Organism Names	0.988
417	Aegithalos caudatus	Aegithalos caudatus	Aegithalos caudatus (Linnaeus, 1758)	uBio NameBank	0.988
418	Aegithalos caudatus	Aegithalos caudatus	Aegithalos caudatus (Linnaeus) 1758	uBio NameBank	0.988
419	Aegithalos caudatus	Aegithalos caudatus	Aegithalos caudatus (Linnaeus)	uBio NameBank	0.988
420	Aegithalos caudatus	Aegithalos caudatus	Aegithalos caudatus (Linnaeus, 1758)	BirdLife International	0.988
421	Aegithalos caudatus	Aegithalos caudatus	Aegithalos caudatus (Linnaeus, 1758)	IOC World Bird List	0.988
422	Aegithalos caudatus	Aegithalos caudatus	Aegithalos caudatus (Linnaeus, 1758)	MCZbase	0.988
423	Aegithalos caudatus	Aegithalos caudatus	Aegithalos caudatus [europaeus Group]	The eBird/Clements Checklist of Birds of the World	0.988
424	Aegithalos caudatus	Aegithalos caudatus	Aegithalos caudatus [alpinus Group]	The eBird/Clements Checklist of Birds of the World	0.988
425	Aegithalos caudatus	Aegithalos caudatus	Aegithalos caudatus Linnaeus 1758	Howard and Moore Complete Checklist of the Birds of the World	0.988
426	Aegithatos caudatus	Aegithatos caudatus	Aegithalos caudatus (Linnaeus, 1758)	Catalogue of Life Checklist	0.75
427	Aegithatos caudatus	Aegithatos caudatus	Aegithalos caudatus	Wikispecies	0.75
428	Aegithatos caudatus	Aegithatos caudatus	Aegithalos caudatus (Linnaeus, 1758)	Integrated Taxonomic Information SystemITIS	0.75
429	Aegithatos caudatus	Aegithatos caudatus	Aegithalos caudatus	National Center for Biotechnology Information	0.75
430	Aegithatos caudatus	Aegithatos caudatus	Aegithalos caudatus (Linnaeus) 1758	Union 4	0.75
431	Aegithatos caudatus	Aegithatos caudatus	Aegithalos caudatus (Linnaeus, 1758)	The Interim Register of Marine and Nonmarine Genera	0.75
432	Aegithatos caudatus	Aegithatos caudatus	Aegithalos caudatus	Freebase	0.75
433	Aegithatos caudatus	Aegithatos caudatus	Aegithalos caudatus (Linnaeus, 1758)	GBIF Backbone Taxonomy	0.75
434	Aegithatos caudatus	Aegithatos caudatus	Aegithalos caudatus	Encyclopedia of Life	0.75
435	Aegithatos caudatus	Aegithatos caudatus	Aegithalos caudatus	AnAge	0.75
436	Aegithatos caudatus	Aegithatos caudatus	Aegithalos caudatus	Birds of the World: Recommended English Names	0.75
437	Aegithatos caudatus	Aegithatos caudatus	Aegithalos caudatus (Linnaeus, 1758)	Wikipedia in EOL	0.75
438	Aegithatos caudatus	Aegithatos caudatus	Aegithalos caudatus (Linnaeus, 1758)	Belgian Species List	0.75
439	Aegithatos caudatus	Aegithatos caudatus	Aegithalos caudatus (Linnaeus, 1758)	EUNIS	0.75
440	Aegithatos caudatus	Aegithatos caudatus	Aegithalos caudatus	CU*STAR	0.75
441	Aegithatos caudatus	Aegithatos caudatus	Aegithalos caudatus (Linnaeus, 1758)	IUCN Red List of Threatened Species	0.75
442	Aegithatos caudatus	Aegithatos caudatus	Aegithalos caudatus (Linnaeus, 1758)	BioLib.cz	0.75
443	Aegithatos caudatus	Aegithatos caudatus	Aegithalos caudatus (Linnaeus, 1758)	nlbif	0.75
444	Aegithatos caudatus	Aegithatos caudatus	Aegithalos caudatus	nlbif	0.75
445	Aegithatos caudatus	Aegithatos caudatus	Aegithalos caudatus	Index to Organism Names	0.75
446	Aegithatos caudatus	Aegithatos caudatus	Aegithalos caudatus (Linnaeus)	Index to Organism Names	0.75
447	Aegithatos caudatus	Aegithatos caudatus	Aegithalos caudatus (Linnaeus, 1758)	uBio NameBank	0.75
448	Aegithatos caudatus	Aegithatos caudatus	Aegithalos caudatus	uBio NameBank	0.75
449	Aegithatos caudatus	Aegithatos caudatus	Aegithalos caudatus (Linnaeus) 1758	uBio NameBank	0.75
450	Aegithatos caudatus	Aegithatos caudatus	Aegithalos caudatus (Linnaeus)	uBio NameBank	0.75
451	Aegithatos caudatus	Aegithatos caudatus	Aegithalos caudatus	Arctos	0.75
452	Aegithatos caudatus	Aegithatos caudatus	Aegithalos caudatus (Linnaeus, 1758)	BirdLife International	0.75
453	Aegithatos caudatus	Aegithatos caudatus	Aegithalos caudatus	Open Tree of Life Reference Taxonomy	0.75
454	Aegithatos caudatus	Aegithatos caudatus	Aegithalos caudatus	iNaturalist	0.75
455	Aegithatos caudatus	Aegithatos caudatus	Aegithalos caudatus (Linnaeus, 1758)	IOC World Bird List	0.75
456	Aegithatos caudatus	Aegithatos caudatus	Aegithalos caudatus (Linnaeus, 1758)	MCZbase	0.75
457	Aegithatos caudatus	Aegithatos caudatus	Aegithalos caudatus	The eBird/Clements Checklist of Birds of the World	0.75
458	Aegithatos caudatus	Aegithatos caudatus	Aegithalos caudatus [europaeus Group]	The eBird/Clements Checklist of Birds of the World	0.75
459	Aegithatos caudatus	Aegithatos caudatus	Aegithalos caudatus [alpinus Group]	The eBird/Clements Checklist of Birds of the World	0.75
460	Aegithatos caudatus	Aegithatos caudatus	Aegithalos caudatus Linnaeus 1758	Howard and Moore Complete Checklist of the Birds of the World	0.75
461	Aegithatos caudatus	Aegithatos caudatus	Aegithalos caudatus	The Terrestrial Parasite Tracker	0.75
462	Aegithatos caudatus	Aegithatos caudatus	Aegithales caudatus	Index to Organism Names	0.75
463	Aegithatos caudatus	Aegithatos caudatus	Aegithalos candatus	Index to Organism Names	0.75
464	Aegithatos caudatus	Aegithatos caudatus	Aegithalos caudatas	Index to Organism Names	0.75
465	Aegithatos caudatus	Aegithatos caudatus	Aegithalos caudatos	Index to Organism Names	0.75
466	Aegithatos caudatus	Aegithatos caudatus	Aegithalus caudatus	Index to Organism Names	0.75
467	Aegithatos caudatus	Aegithatos caudatus	Aegithalus caudatus (L.)	Index to Organism Names	0.75
468	Aegithatos caudatus	Aegithatos caudatus	Aegithalos caudatas	uBio NameBank	0.75
469	Aegithatos caudatus	Aegithatos caudatus	Aegithalus caudatus	Index Animalium	0.75
470	Aegolius funereus	Aegolius funereus	Aegolius funereus	Wikispecies	0.988
471	Aegolius funereus	Aegolius funereus	Aegolius funereus	National Center for Biotechnology Information	0.988
472	Aegolius funereus	Aegolius funereus	Aegolius funereus	Freebase	0.988
473	Aegolius funereus	Aegolius funereus	Aegolius funereus	Encyclopedia of Life	0.988
474	Aegolius funereus	Aegolius funereus	Aegolius funereus	AnAge	0.988
475	Aegolius funereus	Aegolius funereus	Aegolius funereus	Birds of the World: Recommended English Names	0.988
476	Aegolius funereus	Aegolius funereus	Aegolius funereus	CU*STAR	0.988
477	Aegolius funereus	Aegolius funereus	Aegolius funereus	nlbif	0.988
478	Aegolius funereus	Aegolius funereus	Aegolius funereus	Index to Organism Names	0.988
479	Aegolius funereus	Aegolius funereus	Aegolius funereus	uBio NameBank	0.988
480	Aegolius funereus	Aegolius funereus	Aegolius funereus	Arctos	0.988
481	Aegolius funereus	Aegolius funereus	Aegolius funereus	Open Tree of Life Reference Taxonomy	0.988
482	Aegolius funereus	Aegolius funereus	Aegolius funereus	iNaturalist	0.988
483	Aegolius funereus	Aegolius funereus	Aegolius funereus	The eBird/Clements Checklist of Birds of the World	0.988
484	Aegolius funereus	Aegolius funereus	Aegolius funereus	American Ornithological Society	0.988
485	Aegolius funereus	Aegolius funereus	Aegolius funereus	The Terrestrial Parasite Tracker	0.988
486	Aegolius funereus	Aegolius funereus	Aegolius funereus (Linnaeus, 1758)	Catalogue of Life Checklist	0.988
487	Aegolius funereus	Aegolius funereus	Aegolius funereus (Linnaeus, 1758)	Integrated Taxonomic Information SystemITIS	0.988
488	Aegolius funereus	Aegolius funereus	Aegolius funereus (Linnaeus) 1758	Union 4	0.988
489	Aegolius funereus	Aegolius funereus	Aegolius funereus (Linnaeus, 1758)	The Interim Register of Marine and Nonmarine Genera	0.988
490	Aegolius funereus	Aegolius funereus	Aegolius funereus (Linnaeus, 1758)	GBIF Backbone Taxonomy	0.988
491	Aegolius funereus	Aegolius funereus	Aegolius funereus (Linnaeus, 1758)	Wikipedia in EOL	0.988
492	Aegolius funereus	Aegolius funereus	Aegolius funereus (Linnaeus, 1758)	Belgian Species List	0.988
493	Aegolius funereus	Aegolius funereus	Aegolius funereus (Linnaeus, 1758)	EUNIS	0.988
494	Aegolius funereus	Aegolius funereus	Aegolius funereus (Linnaeus, 1758)	IUCN Red List of Threatened Species	0.988
495	Aegolius funereus	Aegolius funereus	Aegolius funereus (Linnaeus, 1758)	BioLib.cz	0.988
496	Aegolius funereus	Aegolius funereus	Aegolius funereus (Linnaeus, 1758)	nlbif	0.988
497	Aegolius funereus	Aegolius funereus	Aegolius funereus (Linnaeus 1758)	Index to Organism Names	0.988
498	Aegolius funereus	Aegolius funereus	Aegolius funereus (Linnaeus, 1758)	uBio NameBank	0.988
499	Aegolius funereus	Aegolius funereus	Aegolius funereus (Linnaeus) 1758	uBio NameBank	0.988
500	Aegolius funereus	Aegolius funereus	Aegolius funereus (Linnaeus 1758)	The Paleobiology Database	0.988
501	Aegolius funereus	Aegolius funereus	Aegolius funereus (Linnaeus, 1758)	BirdLife International	0.988
502	Aegolius funereus	Aegolius funereus	Aegolius funereus (Linnaeus, 1758)	IOC World Bird List	0.988
503	Aegolius funereus	Aegolius funereus	Aegolius funereus (Linnaeus, 1758)	MCZbase	0.988
504	Aegolius funereus	Aegolius funereus	Aegolius funereus [funereus Group]	The eBird/Clements Checklist of Birds of the World	0.988
505	Aegolius funereus	Aegolius funereus	Aegolius funereus Linnaeus 1758	Howard and Moore Complete Checklist of the Birds of the World	0.988
506	Aix galericulata	Aix galericulata	Aix galericulata	Wikispecies	0.988
507	Aix galericulata	Aix galericulata	Aix galericulata	National Center for Biotechnology Information	0.988
508	Aix galericulata	Aix galericulata	Aix galericulata	Freebase	0.988
509	Aix galericulata	Aix galericulata	Aix galericulata	Encyclopedia of Life	0.988
510	Aix galericulata	Aix galericulata	Aix galericulata	Invasive Species of Belgium	0.988
511	Aix galericulata	Aix galericulata	Aix galericulata	Birds of the World: Recommended English Names	0.988
512	Aix galericulata	Aix galericulata	Aix galericulata	CU*STAR	0.988
513	Aix galericulata	Aix galericulata	Aix galericulata	nlbif	0.988
514	Aix galericulata	Aix galericulata	Aix galericulata	Index to Organism Names	0.988
515	Aix galericulata	Aix galericulata	Aix galericulata	uBio NameBank	0.988
516	Aix galericulata	Aix galericulata	Aix galericulata	Arctos	0.988
517	Aix galericulata	Aix galericulata	Aix galericulata	Open Tree of Life Reference Taxonomy	0.988
518	Aix galericulata	Aix galericulata	Aix galericulata	iNaturalist	0.988
519	Aix galericulata	Aix galericulata	Aix galericulata	Index Animalium	0.988
520	Aix galericulata	Aix galericulata	Aix galericulata	The eBird/Clements Checklist of Birds of the World	0.988
521	Aix galericulata	Aix galericulata	Aix galericulata	The Terrestrial Parasite Tracker	0.988
522	Aix galericulata	Aix galericulata	Aix galericulata (Linnaeus, 1758)	Catalogue of Life Checklist	0.988
523	Aix galericulata	Aix galericulata	Aix galericulata (Linnaeus, 1758)	Integrated Taxonomic Information SystemITIS	0.988
524	Aix galericulata	Aix galericulata	Aix galericulata (Linnaeus) 1758	Union 4	0.988
525	Aix galericulata	Aix galericulata	Aix galericulata (Linnaeus, 1758)	The Interim Register of Marine and Nonmarine Genera	0.988
526	Aix galericulata	Aix galericulata	Aix galericulata (Linnaeus, 1758)	World Register of Marine Species	0.988
527	Aix galericulata	Aix galericulata	Aix galericulata (Linnaeus, 1758)	GBIF Backbone Taxonomy	0.988
528	Aix galericulata	Aix galericulata	Aix galericulata (Linnaeus, 1758)	COA Wildlife Conservation List	0.988
529	Aix galericulata	Aix galericulata	Aix galericulata (Linnaeus, 1758)	Taiwanese IUCN species list	0.988
530	Aix galericulata	Aix galericulata	Aix galericulata (Linnaeus, 1758)	Wikipedia in EOL	0.988
531	Aix galericulata	Aix galericulata	Aix galericulata (Linnaeus, 1758)	The National Checklist of Taiwan	0.988
532	Aix galericulata	Aix galericulata	Aix galericulata (Linnaeus, 1758)	Belgian Species List	0.988
533	Aix galericulata	Aix galericulata	Aix galericulata (Linnaeus, 1758)	EUNIS	0.988
534	Aix galericulata	Aix galericulata	Aix galericulata (Linnaeus, 1758)	IUCN Red List of Threatened Species	0.988
535	Aix galericulata	Aix galericulata	Aix galericulata (Linnaeus, 1758)	BioLib.cz	0.988
536	Aix galericulata	Aix galericulata	Aix galericulata (Linnaeus, 1758)	nlbif	0.988
537	Aix galericulata	Aix galericulata	Aix galericulata (L.)	Index to Organism Names	0.988
538	Aix galericulata	Aix galericulata	Aix galericulata (Linnaeus, 1758)	uBio NameBank	0.988
539	Aix galericulata	Aix galericulata	Aix galericulata (Linnaeus) 1758	uBio NameBank	0.988
540	Aix galericulata	Aix galericulata	Aix galericulata (Linnaeus 1758)	The Paleobiology Database	0.988
541	Aix galericulata	Aix galericulata	Aix galericulata (Linnaeus, 1758)	BirdLife International	0.988
542	Aix galericulata	Aix galericulata	Aix galericulata (Linnaeus, 1758)	IOC World Bird List	0.988
543	Aix galericulata	Aix galericulata	Aix galericulata (Linnaeus, 1758)	MCZbase	0.988
544	Aix galericulata	Aix galericulata	Aix galericulata Linnaeus 1758	Howard and Moore Complete Checklist of the Birds of the World	0.988
545	Aix galericulata	Aix galericulata	Aix galericulata Linnaeus 1758	PLAZI treatments	0.988
546	Alauda arvensis	Alauda arvensis	Alauda arvensis	Wikispecies	0.988
547	Alauda arvensis	Alauda arvensis	Alauda arvensis	National Center for Biotechnology Information	0.988
548	Alauda arvensis	Alauda arvensis	Alauda arvensis	Freebase	0.988
549	Alauda arvensis	Alauda arvensis	Alauda arvensis	Encyclopedia of Life	0.988
550	Alauda arvensis	Alauda arvensis	Alauda arvensis	Papahanaumokuakea Marine National Monument	0.988
551	Alauda arvensis	Alauda arvensis	Alauda arvensis	AnAge	0.988
552	Alauda arvensis	Alauda arvensis	Alauda arvensis	ARKive	0.988
553	Alauda arvensis	Alauda arvensis	Alauda arvensis	Birds of the World: Recommended English Names	0.988
554	Alauda arvensis	Alauda arvensis	Alauda arvensis	OBIS	0.988
555	Alauda arvensis	Alauda arvensis	Alauda arvensis	CU*STAR	0.988
556	Alauda arvensis	Alauda arvensis	Alauda arvensis	nlbif	0.988
557	Alauda arvensis	Alauda arvensis	Alauda arvensis	Index to Organism Names	0.988
558	Alauda arvensis	Alauda arvensis	Alauda arvensis	uBio NameBank	0.988
559	Alauda arvensis	Alauda arvensis	Alauda arvensis	Arctos	0.988
560	Alauda arvensis	Alauda arvensis	Alauda arvensis	Open Tree of Life Reference Taxonomy	0.988
561	Alauda arvensis	Alauda arvensis	Alauda arvensis	iNaturalist	0.988
562	Alauda arvensis	Alauda arvensis	Alauda arvensis	Index Animalium	0.988
563	Alauda arvensis	Alauda arvensis	Alauda arvensis	MCZbase	0.988
564	Alauda arvensis	Alauda arvensis	Alauda arvensis	The eBird/Clements Checklist of Birds of the World	0.988
565	Alauda arvensis	Alauda arvensis	Alauda arvensis	American Ornithological Society	0.988
566	Alauda arvensis	Alauda arvensis	Alauda arvensis	The Terrestrial Parasite Tracker	0.988
567	Alauda arvensis	Alauda arvensis	Alauda arvensis Linnaeus, 1758	Catalogue of Life Checklist	0.988
568	Alauda arvensis	Alauda arvensis	Alauda arvensis Linnaeus, 1758	Integrated Taxonomic Information SystemITIS	0.988
569	Alauda arvensis	Alauda arvensis	Alauda arvensis Linnaeus 1758	Union 4	0.988
570	Alauda arvensis	Alauda arvensis	Alauda arvensis Linnaeus, 1758	The Interim Register of Marine and Nonmarine Genera	0.988
571	Alauda arvensis	Alauda arvensis	Alauda arvensis Linnaeus, 1758	World Register of Marine Species	0.988
572	Alauda arvensis	Alauda arvensis	Alauda arvensis Linnaeus, 1758	GBIF Backbone Taxonomy	0.988
573	Alauda arvensis	Alauda arvensis	Alauda arvensis Linnaeus 1758	ZooBank	0.988
574	Alauda arvensis	Alauda arvensis	Alauda arvensis Linnaeus, 1758 Skylark N S Ch A	New Zealand Animalia	0.988
575	Alauda arvensis	Alauda arvensis	Alauda arvensis Linnaeus, 1758	Wikipedia in EOL	0.988
576	Alauda arvensis	Alauda arvensis	Alauda arvensis Linnaeus, 1758	Belgian Species List	0.988
577	Alauda arvensis	Alauda arvensis	Alauda arvensis Linnaeus, 1758	EUNIS	0.988
578	Alauda arvensis	Alauda arvensis	Alauda arvensis Linnaeus 1758	Bishop Museum	0.988
579	Alauda arvensis	Alauda arvensis	Alauda arvensis Linnaeus, 1758	IUCN Red List of Threatened Species	0.988
580	Alauda arvensis	Alauda arvensis	Alauda arvensis Linnaeus, 1758	BioLib.cz	0.988
581	Alauda arvensis	Alauda arvensis	Alauda arvensis Linnaeus, 1758	nlbif	0.988
582	Alauda arvensis	Alauda arvensis	Alauda arvensis Linnaeus 1758	Index to Organism Names	0.988
583	Alauda arvensis	Alauda arvensis	Alauda arvensis Linnaeus	Index to Organism Names	0.988
584	Alauda arvensis	Alauda arvensis	Alauda arvensis Linnaeus 1758	uBio NameBank	0.988
585	Alauda arvensis	Alauda arvensis	Alauda arvensis Linnaeus	uBio NameBank	0.988
586	Alauda arvensis	Alauda arvensis	Alauda arvensis Linnaeus 1758	The Paleobiology Database	0.988
587	Alauda arvensis	Alauda arvensis	Alauda arvensis Linnaeus, 1758	BirdLife International	0.988
588	Alauda arvensis	Alauda arvensis	Alauda arvensis Linnaeus, 1758	IOC World Bird List	0.988
589	Alauda arvensis	Alauda arvensis	Alauda arvensis [arvensis Group]	The eBird/Clements Checklist of Birds of the World	0.988
590	Alauda arvensis	Alauda arvensis	Alauda arvensis [pekinensis Group]	The eBird/Clements Checklist of Birds of the World	0.988
591	Alauda arvensis	Alauda arvensis	Alauda arvensis japonica/intermedia	The eBird/Clements Checklist of Birds of the World	0.988
592	Alauda arvensis	Alauda arvensis	Alauda arvensis Linnaeus 1758	Howard and Moore Complete Checklist of the Birds of the World	0.988
593	Alauda arvensis	Alauda arvensis	Alauda arvensis Linnaeus, 1758	PLAZI treatments	0.988
594	Alauda arvensis	Alauda arvensis	Alauda arvensis Linnaeus 1758	PLAZI treatments	0.988
595	Alcedo atthis	Alcedo atthis	Alcedo atthis	Wikispecies	0.988
596	Alcedo atthis	Alcedo atthis	Alcedo atthis	National Center for Biotechnology Information	0.988
597	Alcedo atthis	Alcedo atthis	Alcedo atthis	Freebase	0.988
598	Alcedo atthis	Alcedo atthis	Alcedo atthis	Encyclopedia of Life	0.988
599	Alcedo atthis	Alcedo atthis	Alcedo atthis	AnAge	0.988
600	Alcedo atthis	Alcedo atthis	Alcedo atthis	ARKive	0.988
601	Alcedo atthis	Alcedo atthis	Alcedo atthis	Birds of the World: Recommended English Names	0.988
602	Alcedo atthis	Alcedo atthis	Alcedo atthis	CU*STAR	0.988
603	Alcedo atthis	Alcedo atthis	Alcedo atthis	nlbif	0.988
604	Alcedo atthis	Alcedo atthis	Alcedo atthis	Index to Organism Names	0.988
605	Alcedo atthis	Alcedo atthis	Alcedo atthis	uBio NameBank	0.988
606	Alcedo atthis	Alcedo atthis	Alcedo atthis	Arctos	0.988
607	Alcedo atthis	Alcedo atthis	Alcedo atthis	Open Tree of Life Reference Taxonomy	0.988
608	Alcedo atthis	Alcedo atthis	Alcedo atthis	iNaturalist	0.988
609	Alcedo atthis	Alcedo atthis	Alcedo atthis	The eBird/Clements Checklist of Birds of the World	0.988
610	Alcedo atthis	Alcedo atthis	Alcedo atthis	PLAZI treatments	0.988
611	Alcedo atthis	Alcedo atthis	Alcedo atthis	The Terrestrial Parasite Tracker	0.988
612	Alcedo atthis	Alcedo atthis	Alcedo atthis (Linnaeus, 1758)	Catalogue of Life Checklist	0.988
613	Alcedo atthis	Alcedo atthis	Alcedo atthis (Linnaeus, 1758)	Integrated Taxonomic Information SystemITIS	0.988
614	Alcedo atthis	Alcedo atthis	Alcedo atthis (Linnaeus) 1758	Union 4	0.988
615	Alcedo atthis	Alcedo atthis	Alcedo atthis (Linnaeus, 1758)	The Interim Register of Marine and Nonmarine Genera	0.988
616	Alcedo atthis	Alcedo atthis	Alcedo atthis (Linnaeus, 1758)	World Register of Marine Species	0.988
617	Alcedo atthis	Alcedo atthis	Alcedo atthis (Linnaeus, 1758)	GBIF Backbone Taxonomy	0.988
618	Alcedo atthis	Alcedo atthis	Alcedo atthis (Linnaeus, 1758)	Wikipedia in EOL	0.988
619	Alcedo atthis	Alcedo atthis	Alcedo atthis (Linnaeus, 1758)	Belgian Species List	0.988
620	Alcedo atthis	Alcedo atthis	Alcedo atthis (Linnaeus, 1758)	EUNIS	0.988
621	Alcedo atthis	Alcedo atthis	Alcedo atthis (Linnaeus, 1758)	IUCN Red List of Threatened Species	0.988
622	Alcedo atthis	Alcedo atthis	Alcedo atthis (Linnaeus, 1758)	BioLib.cz	0.988
623	Alcedo atthis	Alcedo atthis	Alcedo atthis (Linnaeus, 1758)	nlbif	0.988
624	Alcedo atthis	Alcedo atthis	Alcedo atthis (Linnaeus 1758)	Index to Organism Names	0.988
625	Alcedo atthis	Alcedo atthis	Alcedo atthis (Linnaeus )	Index to Organism Names	0.988
626	Alcedo atthis	Alcedo atthis	Alcedo atthis Linnaeus 1758	Index to Organism Names	0.988
627	Alcedo atthis	Alcedo atthis	Alcedo atthis (Linnaeus, 1758)	uBio NameBank	0.988
628	Alcedo atthis	Alcedo atthis	Alcedo atthis (Linnaeus) 1758	uBio NameBank	0.988
629	Alcedo atthis	Alcedo atthis	Alcedo atthis (Linnaeus)	uBio NameBank	0.988
630	Alcedo atthis	Alcedo atthis	Alcedo atthis (Linnaeus 1758)	The Paleobiology Database	0.988
631	Alcedo atthis	Alcedo atthis	Alcedo atthis (Linnaeus, 1758)	BirdLife International	0.988
632	Alcedo atthis	Alcedo atthis	Alcedo atthis (Linnaeus, 1758)	IOC World Bird List	0.988
633	Alcedo atthis	Alcedo atthis	Alcedo atthis (Linnaeus, 1758)	MCZbase	0.988
634	Alcedo atthis	Alcedo atthis	Alcedo atthis [atthis Group]	The eBird/Clements Checklist of Birds of the World	0.988
635	Alcedo atthis	Alcedo atthis	Alcedo atthis hispidoides/salomonensis	The eBird/Clements Checklist of Birds of the World	0.988
636	Alcedo atthis	Alcedo atthis	Alcedo atthis Linnaeus 1758	Howard and Moore Complete Checklist of the Birds of the World	0.988
637	Alcedo atthis	Alcedo atthis	Alcedo atthis Linnaeus 1758	PLAZI treatments	0.988
638	Alcedo atthis	Alcedo atthis	Alcedo atthis LC IV R R Crested Kingfisher	PLAZI treatments	0.988
639	Alopochen aegyptiaca	Alopochen aegyptiaca	Alopochen aegyptiaca	Wikispecies	0.988
640	Alopochen aegyptiaca	Alopochen aegyptiaca	Alopochen aegyptiaca	National Center for Biotechnology Information	0.988
641	Alopochen aegyptiaca	Alopochen aegyptiaca	Alopochen aegyptiaca	Encyclopedia of Life	0.988
642	Alopochen aegyptiaca	Alopochen aegyptiaca	Alopochen aegyptiaca	AnAge	0.988
643	Alopochen aegyptiaca	Alopochen aegyptiaca	Alopochen aegyptiaca	Birds of the World: Recommended English Names	0.988
644	Alopochen aegyptiaca	Alopochen aegyptiaca	Alopochen aegyptiaca	nlbif	0.988
645	Alopochen aegyptiaca	Alopochen aegyptiaca	Alopochen aegyptiaca	Index to Organism Names	0.988
646	Alopochen aegyptiaca	Alopochen aegyptiaca	Alopochen aegyptiaca	uBio NameBank	0.988
647	Alopochen aegyptiaca	Alopochen aegyptiaca	Alopochen �gyptiaca	uBio NameBank	0.988
648	Alopochen aegyptiaca	Alopochen aegyptiaca	Alopochen aegyptiaca	Arctos	0.988
649	Alopochen aegyptiaca	Alopochen aegyptiaca	Alopochen aegyptiaca	Open Tree of Life Reference Taxonomy	0.988
650	Alopochen aegyptiaca	Alopochen aegyptiaca	Alopochen aegyptiaca	iNaturalist	0.988
651	Alopochen aegyptiaca	Alopochen aegyptiaca	Alopochen aegyptiaca	The eBird/Clements Checklist of Birds of the World	0.988
652	Alopochen aegyptiaca	Alopochen aegyptiaca	Alopochen aegyptiaca	American Ornithological Society	0.988
653	Alopochen aegyptiaca	Alopochen aegyptiaca	Alopochen aegyptiaca	PLAZI treatments	0.988
654	Alopochen aegyptiaca	Alopochen aegyptiaca	Alopochen aegyptiaca	The Terrestrial Parasite Tracker	0.988
655	Alopochen aegyptiaca	Alopochen aegyptiaca	Alopochen aegyptiaca (Linnaeus, 1766)	Catalogue of Life Checklist	0.988
656	Alopochen aegyptiaca	Alopochen aegyptiaca	Alopochen aegyptiaca (Linnaeus, 1766)	Integrated Taxonomic Information SystemITIS	0.988
657	Alopochen aegyptiaca	Alopochen aegyptiaca	Alopochen aegyptiaca (Linnaeus, 1766)	The Interim Register of Marine and Nonmarine Genera	0.988
658	Alopochen aegyptiaca	Alopochen aegyptiaca	Alopochen aegyptiaca (Linnaeus, 1766)	World Register of Marine Species	0.988
659	Alopochen aegyptiaca	Alopochen aegyptiaca	Alopochen aegyptiaca (Linnaeus, 1766)	GBIF Backbone Taxonomy	0.988
660	Alopochen aegyptiaca	Alopochen aegyptiaca	Alopochen aegyptiaca (Linnaeus, 1766)	Belgian Species List	0.988
661	Alopochen aegyptiaca	Alopochen aegyptiaca	Alopochen aegyptiaca (Linnaeus, 1766)	EUNIS	0.988
662	Alopochen aegyptiaca	Alopochen aegyptiaca	Alopochen aegyptiaca (Linnaeus, 1766)	IUCN Red List of Threatened Species	0.988
663	Alopochen aegyptiaca	Alopochen aegyptiaca	Alopochen aegyptiaca (Linnaeus, 1766)	BioLib.cz	0.988
664	Alopochen aegyptiaca	Alopochen aegyptiaca	Alopochen aegyptiaca (Linnaeus, 1766)	nlbif	0.988
665	Alopochen aegyptiaca	Alopochen aegyptiaca	Alopochen aegyptiaca (Linnaeus, 1766)	uBio NameBank	0.988
666	Alopochen aegyptiaca	Alopochen aegyptiaca	Alopochen aegyptiaca Linnaeus 1766	The Paleobiology Database	0.988
667	Alopochen aegyptiaca	Alopochen aegyptiaca	Alopochen aegyptiaca (Linnaeus, 1766)	BirdLife International	0.988
668	Alopochen aegyptiaca	Alopochen aegyptiaca	Alopochen aegyptiaca (Linnaeus, 1766)	IOC World Bird List	0.988
669	Alopochen aegyptiaca	Alopochen aegyptiaca	Alopochen aegyptiaca (Linnaeus, 1766)	MCZbase	0.988
670	Alopochen aegyptiaca	Alopochen aegyptiaca	Alopochen aegyptiaca Linnaeus 1766	Howard and Moore Complete Checklist of the Birds of the World	0.988
671	Anas acuta	Anas acuta	Anas acuta	Wikispecies	0.988
672	Anas acuta	Anas acuta	Anas acuta	National Center for Biotechnology Information	0.988
673	Anas acuta	Anas acuta	Anas acuta	Freebase	0.988
674	Anas acuta	Anas acuta	Anas acuta	Encyclopedia of Life	0.988
675	Anas acuta	Anas acuta	Anas acuta	birds_of_tanzania	0.988
676	Anas acuta	Anas acuta	Anas acuta	Papahanaumokuakea Marine National Monument	0.988
677	Anas acuta	Anas acuta	Anas acuta	BioPedia	0.988
678	Anas acuta	Anas acuta	Anas acuta	AnAge	0.988
679	Anas acuta	Anas acuta	Anas acuta	Birds of the World: Recommended English Names	0.988
680	Anas acuta	Anas acuta	Anas acuta	CU*STAR	0.988
681	Anas acuta	Anas acuta	Anas acuta	nlbif	0.988
682	Anas acuta	Anas acuta	Anas acuta	Index to Organism Names	0.988
683	Anas acuta	Anas acuta	Anas acuta	uBio NameBank	0.988
684	Anas acuta	Anas acuta	Anas acuta	Arctos	0.988
685	Anas acuta	Anas acuta	Anas acuta	Open Tree of Life Reference Taxonomy	0.988
686	Anas acuta	Anas acuta	Anas acuta	iNaturalist	0.988
687	Anas acuta	Anas acuta	Anas acuta	Index Animalium	0.988
688	Anas acuta	Anas acuta	Anas acuta	MCZbase	0.988
689	Anas acuta	Anas acuta	Anas acuta	The eBird/Clements Checklist of Birds of the World	0.988
690	Anas acuta	Anas acuta	Anas acuta	American Ornithological Society	0.988
691	Anas acuta	Anas acuta	Anas acuta	PLAZI treatments	0.988
692	Anas acuta	Anas acuta	Anas acuta	The Terrestrial Parasite Tracker	0.988
693	Anas acuta	Anas acuta	Anas acuta Linnaeus, 1758	Catalogue of Life Checklist	0.988
694	Anas acuta	Anas acuta	Anas acuta Linnaeus, 1758	Integrated Taxonomic Information SystemITIS	0.988
695	Anas acuta	Anas acuta	Anas acuta Linnaeus 1758	Union 4	0.988
696	Anas acuta	Anas acuta	Anas acuta Linnaeus, 1758	The Interim Register of Marine and Nonmarine Genera	0.988
697	Anas acuta	Anas acuta	Anas acuta Linnaeus, 1758	World Register of Marine Species	0.988
698	Anas acuta	Anas acuta	Anas acuta Linnaeus, 1758	GBIF Backbone Taxonomy	0.988
699	Anas acuta	Anas acuta	Anas acuta Linnaeus, 1758	Taiwanese IUCN species list	0.988
700	Anas acuta	Anas acuta	Anas acuta Linnaeus 1758	ZooBank	0.988
701	Anas acuta	Anas acuta	Anas acuta Linnaeus, 1758 Northern pintail	New Zealand Animalia	0.988
702	Anas acuta	Anas acuta	Anas acuta Linnaeus, 1758	Wikipedia in EOL	0.988
703	Anas acuta	Anas acuta	Anas acuta Linnaeus, 1758	The National Checklist of Taiwan	0.988
704	Anas acuta	Anas acuta	Anas acuta Linnaeus, 1758	Belgian Species List	0.988
705	Anas acuta	Anas acuta	Anas acuta Linnaeus, 1758	EUNIS	0.988
706	Anas acuta	Anas acuta	Anas acuta Linnaeus 1758	Bishop Museum	0.988
707	Anas acuta	Anas acuta	Anas acuta Linnaeus, 1758	IUCN Red List of Threatened Species	0.988
708	Anas acuta	Anas acuta	Anas acuta Linnaeus, 1758	BioLib.cz	0.988
709	Anas acuta	Anas acuta	Anas acuta Linnaeus, 1758	nlbif	0.988
710	Anas acuta	Anas acuta	Anas acuta Linnaeus 1758	Index to Organism Names	0.988
711	Anas acuta	Anas acuta	Anas acuta Linnaeus 1758	uBio NameBank	0.988
712	Anas acuta	Anas acuta	Anas (Dafila) acuta	uBio NameBank	0.988
713	Anas acuta	Anas acuta	Anas acuta (Linnaeus 1758)	The Paleobiology Database	0.988
714	Anas acuta	Anas acuta	Anas acuta Linnaeus, 1758	BirdLife International	0.988
715	Anas acuta	Anas acuta	Anas acuta Linnaeus, 1758	IOC World Bird List	0.988
716	Anas acuta	Anas acuta	Anas acuta Linnaeus 1758	Howard and Moore Complete Checklist of the Birds of the World	0.988
717	Anas acuta	Anas acuta	Anas acuta Linnaeus, 1758	PLAZI treatments	0.988
718	Anas acuta	Anas acuta	Anas acuta Linnaeus 1758	PLAZI treatments	0.988
719	Anas clypeata	Anas clypeata	Anas clypeata	Freebase	0.988
720	Anas clypeata	Anas clypeata	Anas clypeata	Encyclopedia of Life	0.988
721	Anas clypeata	Anas clypeata	Anas clypeata	birds_of_tanzania	0.988
722	Anas clypeata	Anas clypeata	Anas clypeata	Papahanaumokuakea Marine National Monument	0.988
723	Anas clypeata	Anas clypeata	Anas clypeata	BioPedia	0.988
724	Anas clypeata	Anas clypeata	Anas clypeata	AnAge	0.988
725	Anas clypeata	Anas clypeata	Anas clypeata	ARKive	0.988
726	Anas clypeata	Anas clypeata	Anas clypeata	Birds of the World: Recommended English Names	0.988
727	Anas clypeata	Anas clypeata	Anas clypeata	CU*STAR	0.988
728	Anas clypeata	Anas clypeata	Anas clypeata	nlbif	0.988
729	Anas clypeata	Anas clypeata	Anas clypeata	Index to Organism Names	0.988
730	Anas clypeata	Anas clypeata	Anas clypeata	uBio NameBank	0.988
731	Anas clypeata	Anas clypeata	Anas clypeata	Arctos	0.988
732	Anas clypeata	Anas clypeata	Anas clypeata	BirdLife International	0.988
733	Anas clypeata	Anas clypeata	Anas clypeata	Open Tree of Life Reference Taxonomy	0.988
734	Anas clypeata	Anas clypeata	Anas clypeata	iNaturalist	0.988
735	Anas clypeata	Anas clypeata	Anas clypeata	Index Animalium	0.988
736	Anas clypeata	Anas clypeata	Anas clypeata	MCZbase	0.988
737	Anas clypeata	Anas clypeata	Anas clypeata Linnaeus, 1758	Catalogue of Life Checklist	0.988
738	Anas clypeata	Anas clypeata	Anas clypeata Linnaeus, 1758	Integrated Taxonomic Information SystemITIS	0.988
739	Anas clypeata	Anas clypeata	Anas clypeata Linnaeus 1758	Union 4	0.988
740	Anas clypeata	Anas clypeata	Anas clypeata Linnaeus, 1758	The Interim Register of Marine and Nonmarine Genera	0.988
741	Anas clypeata	Anas clypeata	Anas clypeata Linnaeus, 1758	World Register of Marine Species	0.988
742	Anas clypeata	Anas clypeata	Anas clypeata Linnaeus, 1758	GBIF Backbone Taxonomy	0.988
743	Anas clypeata	Anas clypeata	Anas clypeata Linnaeus, 1758	Taiwanese IUCN species list	0.988
744	Anas clypeata	Anas clypeata	Anas clypeata Linnaeus 1758	ZooBank	0.988
745	Anas clypeata	Anas clypeata	Anas clypeata Linnaeus, 1758 Northern shoveler	New Zealand Animalia	0.988
746	Anas clypeata	Anas clypeata	Anas clypeata Linnaeus, 1758	Wikipedia in EOL	0.988
747	Anas clypeata	Anas clypeata	Anas clypeata Linnaeus, 1758	The National Checklist of Taiwan	0.988
748	Anas clypeata	Anas clypeata	Anas clypeata Linnaeus, 1758	Belgian Species List	0.988
749	Anas clypeata	Anas clypeata	Anas clypeata Linnaeus, 1758	EUNIS	0.988
750	Anas clypeata	Anas clypeata	Anas clypeata Linnaeus 1758	Bishop Museum	0.988
751	Anas clypeata	Anas clypeata	Anas clypeata Linnaeus, 1758	IUCN Red List of Threatened Species	0.988
752	Anas clypeata	Anas clypeata	Anas clypeata Linnaeus, 1758	BioLib.cz	0.988
753	Anas clypeata	Anas clypeata	Anas clypeata Linnaeus, 1758	nlbif	0.988
754	Anas clypeata	Anas clypeata	Anas clypeata Linnaeus 1758	Index to Organism Names	0.988
755	Anas clypeata	Anas clypeata	Anas clypeata Linnaeus 1758	uBio NameBank	0.988
756	Anas clypeata	Anas clypeata	Anas clypeata (Linnaeus 1758)	The Paleobiology Database	0.988
757	Anas clypeata	Anas clypeata	Anas clypeata Linnaeus, 1758	PLAZI treatments	0.988
758	Anas clypeata	Anas clypeata	Anas clypeata Linnaeus 1758	PLAZI treatments	0.988
759	Anas crecca	Anas crecca	Anas crecca	Wikispecies	0.988
760	Anas crecca	Anas crecca	Anas crecca	National Center for Biotechnology Information	0.988
761	Anas crecca	Anas crecca	Anas crecca	Freebase	0.988
762	Anas crecca	Anas crecca	Anas crecca	Encyclopedia of Life	0.988
763	Anas crecca	Anas crecca	Anas crecca	birds_of_tanzania	0.988
764	Anas crecca	Anas crecca	Anas crecca	Papahanaumokuakea Marine National Monument	0.988
765	Anas crecca	Anas crecca	Anas crecca	BioPedia	0.988
766	Anas crecca	Anas crecca	Anas crecca	AnAge	0.988
767	Anas crecca	Anas crecca	Anas crecca	ARKive	0.988
768	Anas crecca	Anas crecca	Anas crecca	Birds of the World: Recommended English Names	0.988
769	Anas crecca	Anas crecca	Anas crecca	CU*STAR	0.988
770	Anas crecca	Anas crecca	Anas crecca	nlbif	0.988
771	Anas crecca	Anas crecca	Anas crecca	Index to Organism Names	0.988
772	Anas crecca	Anas crecca	Anas crecca	uBio NameBank	0.988
773	Anas crecca	Anas crecca	Anas crecca	Arctos	0.988
774	Anas crecca	Anas crecca	Anas crecca	Open Tree of Life Reference Taxonomy	0.988
775	Anas crecca	Anas crecca	Anas crecca	iNaturalist	0.988
776	Anas crecca	Anas crecca	Anas crecca	Index Animalium	0.988
777	Anas crecca	Anas crecca	Anas crecca	MCZbase	0.988
778	Anas crecca	Anas crecca	Anas crecca	The eBird/Clements Checklist of Birds of the World	0.988
779	Anas crecca	Anas crecca	Anas crecca	American Ornithological Society	0.988
780	Anas crecca	Anas crecca	Anas crecca	The Terrestrial Parasite Tracker	0.988
781	Anas crecca	Anas crecca	Anas crecca Linnaeus, 1758	Catalogue of Life Checklist	0.988
782	Anas crecca	Anas crecca	Anas crecca Linnaeus, 1758	Integrated Taxonomic Information SystemITIS	0.988
783	Anas crecca	Anas crecca	Anas crecca Linnaeus 1758	Union 4	0.988
784	Anas crecca	Anas crecca	Anas crecca Linnaeus, 1758	The Interim Register of Marine and Nonmarine Genera	0.988
785	Anas crecca	Anas crecca	Anas crecca Linnaeus, 1758	World Register of Marine Species	0.988
786	Anas crecca	Anas crecca	Anas crecca Linnaeus, 1758	GBIF Backbone Taxonomy	0.988
787	Anas crecca	Anas crecca	Anas crecca Linnaeus 1758	ZooBank	0.988
788	Anas crecca	Anas crecca	Anas crecca Linnaeus, 1758	Wikipedia in EOL	0.988
789	Anas crecca	Anas crecca	Anas crecca Linnaeus, 1758	Belgian Species List	0.988
790	Anas crecca	Anas crecca	Anas crecca Linnaeus, 1758	EUNIS	0.988
791	Anas crecca	Anas crecca	Anas crecca Linnaeus 1758	Bishop Museum	0.988
792	Anas crecca	Anas crecca	Anas crecca Linnaeus, 1758	IUCN Red List of Threatened Species	0.988
793	Anas crecca	Anas crecca	Anas crecca Linnaeus, 1758	BioLib.cz	0.988
794	Anas crecca	Anas crecca	Anas crecca Linnaeus, 1758	nlbif	0.988
795	Anas crecca	Anas crecca	Anas crecca Linnaeus 1758	Index to Organism Names	0.988
796	Anas crecca	Anas crecca	Anas crecca X A penelope	Index to Organism Names	0.988
797	Anas crecca	Anas crecca	Anas crecca x A cyanoptera	Index to Organism Names	0.988
798	Anas crecca	Anas crecca	Anas (Boschas) crecca Swainson 1831	Index to Organism Names	0.988
799	Anas crecca	Anas crecca	Anas crecca Linnaeus 1758	uBio NameBank	0.988
800	Anas crecca	Anas crecca	Anas crecca (Linnaeus 1758)	The Paleobiology Database	0.988
801	Anas crecca	Anas crecca	Anas crecca Linnaeus, 1758	BirdLife International	0.988
802	Anas crecca	Anas crecca	Anas crecca Linnaeus, 1758	IOC World Bird List	0.988
803	Anas crecca	Anas crecca	Anas crecca Linnaeus 1758	Howard and Moore Complete Checklist of the Birds of the World	0.988
804	Anas crecca	Anas crecca	Anas crecca Linnaeus, 1758	PLAZI treatments	0.988
805	Anas crecca	Anas crecca	Anas crecca Linnaeus 1758	PLAZI treatments	0.988
806	Anas penelope	Anas penelope	Anas penelope	Freebase	0.988
807	Anas penelope	Anas penelope	Anas penelope	Encyclopedia of Life	0.988
808	Anas penelope	Anas penelope	Anas penelope	birds_of_tanzania	0.988
809	Anas penelope	Anas penelope	Anas penelope	BioPedia	0.988
810	Anas penelope	Anas penelope	Anas penelope	AnAge	0.988
811	Anas penelope	Anas penelope	Anas penelope	ARKive	0.988
812	Anas penelope	Anas penelope	Anas penelope	Birds of the World: Recommended English Names	0.988
813	Anas penelope	Anas penelope	Anas penelope	CU*STAR	0.988
814	Anas penelope	Anas penelope	Anas penelope	nlbif	0.988
815	Anas penelope	Anas penelope	Anas penelope	Index to Organism Names	0.988
816	Anas penelope	Anas penelope	Anas penelope	uBio NameBank	0.988
817	Anas penelope	Anas penelope	Anas penelope	Arctos	0.988
818	Anas penelope	Anas penelope	Anas penelope	BirdLife International	0.988
819	Anas penelope	Anas penelope	Anas penelope	iNaturalist	0.988
820	Anas penelope	Anas penelope	Anas penelope	Index Animalium	0.988
821	Anas penelope	Anas penelope	Anas penelope	MCZbase	0.988
822	Anas penelope	Anas penelope	Anas penelope Linnaeus, 1758	Catalogue of Life Checklist	0.988
823	Anas penelope	Anas penelope	Anas penelope Linnaeus, 1758	Integrated Taxonomic Information SystemITIS	0.988
824	Anas penelope	Anas penelope	Anas penelope Linnaeus 1758	Union 4	0.988
825	Anas penelope	Anas penelope	Anas penelope Linnaeus, 1758	The Interim Register of Marine and Nonmarine Genera	0.988
826	Anas penelope	Anas penelope	Anas penelope Linnaeus, 1758	World Register of Marine Species	0.988
827	Anas penelope	Anas penelope	Anas penelope Linnaeus, 1758	GBIF Backbone Taxonomy	0.988
828	Anas penelope	Anas penelope	Anas penelope (Linnaeus, 1758)	Taiwanese IUCN species list	0.988
829	Anas penelope	Anas penelope	Anas penelope Linnaeus 1758	ZooBank	0.988
830	Anas penelope	Anas penelope	Anas penelope Linnaeus, 1758	Wikipedia in EOL	0.988
831	Anas penelope	Anas penelope	Anas penelope Linnaeus, 1758	OBIS	0.988
832	Anas penelope	Anas penelope	Anas penelope (Linnaeus, 1758)	The National Checklist of Taiwan	0.988
833	Anas penelope	Anas penelope	Anas penelope Linnaeus, 1758	Belgian Species List	0.988
834	Anas penelope	Anas penelope	Anas penelope Linnaeus, 1758	EUNIS	0.988
835	Anas penelope	Anas penelope	Anas penelope Linnaeus 1758	Bishop Museum	0.988
836	Anas penelope	Anas penelope	Anas penelope Linnaeus, 1758	IUCN Red List of Threatened Species	0.988
837	Anas penelope	Anas penelope	Anas penelope Linnaeus, 1758	BioLib.cz	0.988
838	Anas penelope	Anas penelope	Anas penelope Linnaeus, 1758	nlbif	0.988
839	Anas penelope	Anas penelope	Anas penelope Linnaeus 1758	Index to Organism Names	0.988
840	Anas penelope	Anas penelope	Anas penelope x A sibilatrix	Index to Organism Names	0.988
841	Anas penelope	Anas penelope	Anas penelope Gmelin in Linn. 1788	Index to Organism Names	0.988
842	Anas penelope	Anas penelope	Anas penelope Linnaeus 1758	uBio NameBank	0.988
843	Anas penelope	Anas penelope	Anas (Mareca) penelope	uBio NameBank	0.988
844	Anas penelope	Anas penelope	Anas penelope (Linnaeus 1758)	The Paleobiology Database	0.988
845	Anas penelope	Anas penelope	Anas penelope Linnaeus, 1758	PLAZI treatments	0.988
846	Anas penelope	Anas penelope	Anas penelope Linnaeus 1758	PLAZI treatments	0.988
847	Anas platyrhynchos	Anas platyrhynchos	Anas platyrhynchos	Wikispecies	0.988
848	Anas platyrhynchos	Anas platyrhynchos	Anas platyrhynchos	National Center for Biotechnology Information	0.988
849	Anas platyrhynchos	Anas platyrhynchos	Anas platyrhynchos	Freebase	0.988
850	Anas platyrhynchos	Anas platyrhynchos	Anas platyrhynchos	Encyclopedia of Life	0.988
851	Anas platyrhynchos	Anas platyrhynchos	Anas platyrhynchos	Papahanaumokuakea Marine National Monument	0.988
852	Anas platyrhynchos	Anas platyrhynchos	Anas platyrhynchos	BioPedia	0.988
853	Anas platyrhynchos	Anas platyrhynchos	Anas platyrhynchos	AnAge	0.988
854	Anas platyrhynchos	Anas platyrhynchos	Anas platyrhynchos	Global Invasive Species Database	0.988
855	Anas platyrhynchos	Anas platyrhynchos	Anas platyrhynchos	ARKive	0.988
856	Anas platyrhynchos	Anas platyrhynchos	Anas platyrhynchos	Birds of the World: Recommended English Names	0.988
857	Anas platyrhynchos	Anas platyrhynchos	Anas platyrhynchos	CU*STAR	0.988
858	Anas platyrhynchos	Anas platyrhynchos	Anas platyrhynchos	nlbif	0.988
859	Anas platyrhynchos	Anas platyrhynchos	Anas platyrhynchos	Index to Organism Names	0.988
860	Anas platyrhynchos	Anas platyrhynchos	Anas platyrhynchos	uBio NameBank	0.988
861	Anas platyrhynchos	Anas platyrhynchos	Anas platyrhynchos	Arctos	0.988
862	Anas platyrhynchos	Anas platyrhynchos	Anas platyrhynchos	Open Tree of Life Reference Taxonomy	0.988
863	Anas platyrhynchos	Anas platyrhynchos	Anas platyrhynchos	iNaturalist	0.988
864	Anas platyrhynchos	Anas platyrhynchos	Anas platyrhynchos	Index Animalium	0.988
865	Anas platyrhynchos	Anas platyrhynchos	Anas platyrhynchos	MCZbase	0.988
866	Anas platyrhynchos	Anas platyrhynchos	Anas platyrhynchos	The eBird/Clements Checklist of Birds of the World	0.988
867	Anas platyrhynchos	Anas platyrhynchos	Anas platyrhynchos	American Ornithological Society	0.988
868	Anas platyrhynchos	Anas platyrhynchos	Anas platyrhynchos	The Terrestrial Parasite Tracker	0.988
869	Anas platyrhynchos	Anas platyrhynchos	Anas platyrhynchos Linnaeus, 1758	Catalogue of Life Checklist	0.988
870	Anas platyrhynchos	Anas platyrhynchos	Anas platyrhynchos Linnaeus, 1758	Integrated Taxonomic Information SystemITIS	0.988
871	Anas platyrhynchos	Anas platyrhynchos	Anas platyrhynchos Linnaeus 1758	Union 4	0.988
872	Anas platyrhynchos	Anas platyrhynchos	Anas platyrhynchos Linnaeus, 1758	The Interim Register of Marine and Nonmarine Genera	0.988
873	Anas platyrhynchos	Anas platyrhynchos	Anas platyrhynchos Linnaeus, 1758	World Register of Marine Species	0.988
874	Anas platyrhynchos	Anas platyrhynchos	Anas platyrhynchos Linnaeus, 1758	GBIF Backbone Taxonomy	0.988
875	Anas platyrhynchos	Anas platyrhynchos	Anas platyrhynchos Linnaeus 1758	ZooBank	0.988
876	Anas platyrhynchos	Anas platyrhynchos	Anas platyrhynchos Linnaeus, 1758 Mallard duck N S Ch Sub A	New Zealand Animalia	0.988
877	Anas platyrhynchos	Anas platyrhynchos	Anas platyrhynchos Linnaeus, 1758	Wikipedia in EOL	0.988
878	Anas platyrhynchos	Anas platyrhynchos	Anas platyrhynchos Linnaeus, 1758	Belgian Species List	0.988
879	Anas platyrhynchos	Anas platyrhynchos	Anas platyrhynchos Linnaeus, 1758	EUNIS	0.988
880	Anas platyrhynchos	Anas platyrhynchos	Anas platyrhynchos Linnaeus 1758	Bishop Museum	0.988
881	Anas platyrhynchos	Anas platyrhynchos	Anas platyrhynchos Linnaeus, 1758	IUCN Red List of Threatened Species	0.988
882	Anas platyrhynchos	Anas platyrhynchos	Anas platyrhynchos Linnaeus, 1758	BioLib.cz	0.988
883	Anas platyrhynchos	Anas platyrhynchos	Anas platyrhynchos Linnaeus, 1758	nlbif	0.988
884	Anas platyrhynchos	Anas platyrhynchos	Anas platyrhynchos Linnaeus 1758	Index to Organism Names	0.988
885	Anas platyrhynchos	Anas platyrhynchos	Anas platyrhynchos species complex	Index to Organism Names	0.988
886	Anas platyrhynchos	Anas platyrhynchos	Anas platyrhynchos x A crecca	Index to Organism Names	0.988
887	Anas platyrhynchos	Anas platyrhynchos	Anas platyrhynchos x A superciliosa superciliosa	Index to Organism Names	0.988
888	Anas platyrhynchos	Anas platyrhynchos	Anas platyrhynchos Van Cleave & Starrett 1940	Index to Organism Names	0.988
889	Anas platyrhynchos	Anas platyrhynchos	Anas platyrhynchos Amundson, Pieron, Arnold & Beaudoin 2013	Index to Organism Names	0.988
890	Anas platyrhynchos	Anas platyrhynchos	Anas platyrhynchos Fox, King & Owen 2013	Index to Organism Names	0.988
891	Anas platyrhynchos	Anas platyrhynchos	Anas platyrhynchos dom.	Index to Organism Names	0.988
892	Anas platyrhynchos	Anas platyrhynchos	Anas platyrhynchos Linnaeus 1758	uBio NameBank	0.988
893	Anas platyrhynchos	Anas platyrhynchos	Anas platyrhynchos Linnaeus 1758	The Paleobiology Database	0.988
894	Anas platyrhynchos	Anas platyrhynchos	Anas platyrhynchos Linnaeus, 1758	BirdLife International	0.988
895	Anas platyrhynchos	Anas platyrhynchos	Anas platyrhynchos Linnaeus, 1758	IOC World Bird List	0.988
896	Anas platyrhynchos	Anas platyrhynchos	Anas platyrhynchos Linnaeus 1758	Howard and Moore Complete Checklist of the Birds of the World	0.988
897	Anas platyrhynchos	Anas platyrhynchos	Anas platyrhynchos Linnaeus, 1758	PLAZI treatments	0.988
898	Anas platyrhynchos	Anas platyrhynchos	Anas platyrhynchos Linnaeus 1758	PLAZI treatments	0.988
899	Anas platyrchynchos	Anas platyrchynchos	Anas platyrhynchos Linnaeus, 1758	Catalogue of Life Checklist	0.75
900	Anas platyrchynchos	Anas platyrchynchos	Anas platyrhynchos	Wikispecies	0.75
901	Anas platyrchynchos	Anas platyrchynchos	Anas platyrhynchos Linnaeus, 1758	Integrated Taxonomic Information SystemITIS	0.75
902	Anas platyrchynchos	Anas platyrchynchos	Anas platyrhynchos	National Center for Biotechnology Information	0.75
903	Anas platyrchynchos	Anas platyrchynchos	Anas platyrhynchos Linnaeus 1758	Union 4	0.75
904	Anas platyrchynchos	Anas platyrchynchos	Anas platyrhynchos Linnaeus, 1758	The Interim Register of Marine and Nonmarine Genera	0.75
905	Anas platyrchynchos	Anas platyrchynchos	Anas platyrhynchos Linnaeus, 1758	World Register of Marine Species	0.75
906	Anas platyrchynchos	Anas platyrchynchos	Anas platyrhynchos	Freebase	0.75
907	Anas platyrchynchos	Anas platyrchynchos	Anas platyrhynchos Linnaeus, 1758	GBIF Backbone Taxonomy	0.75
908	Anas platyrchynchos	Anas platyrchynchos	Anas platyrhynchos	Encyclopedia of Life	0.75
909	Anas platyrchynchos	Anas platyrchynchos	Anas platyrhynchos	Papahanaumokuakea Marine National Monument	0.75
910	Anas platyrchynchos	Anas platyrchynchos	Anas platyrhynchos	BioPedia	0.75
911	Anas platyrchynchos	Anas platyrchynchos	Anas platyrhynchos	AnAge	0.75
912	Anas platyrchynchos	Anas platyrchynchos	Anas platyrhynchos	Global Invasive Species Database	0.75
913	Anas platyrchynchos	Anas platyrchynchos	Anas platyrhynchos	ARKive	0.75
914	Anas platyrchynchos	Anas platyrchynchos	Anas platyrhynchos Linnaeus 1758	ZooBank	0.75
915	Anas platyrchynchos	Anas platyrchynchos	Anas platyrhynchos	Birds of the World: Recommended English Names	0.75
916	Anas platyrchynchos	Anas platyrchynchos	Anas platyrhynchos Linnaeus, 1758 Mallard duck N S Ch Sub A	New Zealand Animalia	0.75
917	Anas platyrchynchos	Anas platyrchynchos	Anas platyrhynchos Linnaeus, 1758	Wikipedia in EOL	0.75
918	Anas platyrchynchos	Anas platyrchynchos	Anas platyrhynchos Linnaeus, 1758	Belgian Species List	0.75
919	Anas platyrchynchos	Anas platyrchynchos	Anas platyrhynchos Linnaeus, 1758	EUNIS	0.75
920	Anas platyrchynchos	Anas platyrchynchos	Anas platyrhynchos	CU*STAR	0.75
921	Anas platyrchynchos	Anas platyrchynchos	Anas platyrhynchos Linnaeus 1758	Bishop Museum	0.75
922	Anas platyrchynchos	Anas platyrchynchos	Anas platyrhynchos Linnaeus, 1758	IUCN Red List of Threatened Species	0.75
923	Anas platyrchynchos	Anas platyrchynchos	Anas platyrhynchos Linnaeus, 1758	BioLib.cz	0.75
924	Anas platyrchynchos	Anas platyrchynchos	Anas platyrhynchos Linnaeus, 1758	nlbif	0.75
925	Anas platyrchynchos	Anas platyrchynchos	Anas platyrhynchos	nlbif	0.75
926	Anas platyrchynchos	Anas platyrchynchos	Anas platyrhynchos	Index to Organism Names	0.75
927	Anas platyrchynchos	Anas platyrchynchos	Anas platyrhynchos Linnaeus 1758	Index to Organism Names	0.75
928	Anas platyrchynchos	Anas platyrchynchos	Anas platyrhynchos species complex	Index to Organism Names	0.75
929	Anas platyrchynchos	Anas platyrchynchos	Anas platyrhynchos x A crecca	Index to Organism Names	0.75
930	Anas platyrchynchos	Anas platyrchynchos	Anas platyrhynchos x A superciliosa superciliosa	Index to Organism Names	0.75
931	Anas platyrchynchos	Anas platyrchynchos	Anas platyrhynchos Van Cleave & Starrett 1940	Index to Organism Names	0.75
932	Anas platyrchynchos	Anas platyrchynchos	Anas platyrhynchos Amundson, Pieron, Arnold & Beaudoin 2013	Index to Organism Names	0.75
933	Anas platyrchynchos	Anas platyrchynchos	Anas platyrhynchos Fox, King & Owen 2013	Index to Organism Names	0.75
934	Anas platyrchynchos	Anas platyrchynchos	Anas platyrhynchos dom.	Index to Organism Names	0.75
935	Anas platyrchynchos	Anas platyrchynchos	Anas platyrhynchos	uBio NameBank	0.75
936	Anas platyrchynchos	Anas platyrchynchos	Anas platyrhynchos Linnaeus 1758	uBio NameBank	0.75
937	Anas platyrchynchos	Anas platyrchynchos	Anas platyrhynchos	Arctos	0.75
938	Anas platyrchynchos	Anas platyrchynchos	Anas platyrhynchos Linnaeus 1758	The Paleobiology Database	0.75
939	Anas platyrchynchos	Anas platyrchynchos	Anas platyrhynchos Linnaeus, 1758	BirdLife International	0.75
940	Anas platyrchynchos	Anas platyrchynchos	Anas platyrhynchos	Open Tree of Life Reference Taxonomy	0.75
941	Anas platyrchynchos	Anas platyrchynchos	Anas platyrhynchos	iNaturalist	0.75
942	Anas platyrchynchos	Anas platyrchynchos	Anas platyrhynchos	Index Animalium	0.75
943	Anas platyrchynchos	Anas platyrchynchos	Anas platyrhynchos Linnaeus, 1758	IOC World Bird List	0.75
944	Anas platyrchynchos	Anas platyrchynchos	Anas platyrhynchos	MCZbase	0.75
945	Anas platyrchynchos	Anas platyrchynchos	Anas platyrhynchos	The eBird/Clements Checklist of Birds of the World	0.75
946	Anas platyrchynchos	Anas platyrchynchos	Anas platyrhynchos	American Ornithological Society	0.75
947	Anas platyrchynchos	Anas platyrchynchos	Anas platyrhynchos Linnaeus 1758	Howard and Moore Complete Checklist of the Birds of the World	0.75
948	Anas platyrchynchos	Anas platyrchynchos	Anas platyrhynchos Linnaeus, 1758	PLAZI treatments	0.75
949	Anas platyrchynchos	Anas platyrchynchos	Anas platyrhynchos Linnaeus 1758	PLAZI treatments	0.75
950	Anas platyrchynchos	Anas platyrchynchos	Anas platyrhynchos	The Terrestrial Parasite Tracker	0.75
951	Anas platyrchynchos	Anas platyrchynchos	Anas platyrhynchus Linnaeus, 1758	EUNIS	0.75
952	Anas platyrchynchos	Anas platyrchynchos	Anas plathyrhynchos	Index to Organism Names	0.75
953	Anas platyrchynchos	Anas platyrchynchos	Anas platrhynchos	Index to Organism Names	0.75
954	Anas platyrchynchos	Anas platyrchynchos	Anas platvrhynchos	Index to Organism Names	0.75
955	Anas platyrchynchos	Anas platyrchynchos	Anas platyrhinchos	Index to Organism Names	0.75
956	Anas platyrchynchos	Anas platyrchynchos	Anas platyrhnchos	Index to Organism Names	0.75
957	Anas platyrchynchos	Anas platyrchynchos	Anas platyrhychos	Index to Organism Names	0.75
958	Anas platyrchynchos	Anas platyrchynchos	Anas platyrhynchas	Index to Organism Names	0.75
959	Anas platyrchynchos	Anas platyrchynchos	Anas platyrhynchus	Index to Organism Names	0.75
960	Anas platyrchynchos	Anas platyrchynchos	Anas platyrhynckos	Index to Organism Names	0.75
961	Anas platyrchynchos	Anas platyrchynchos	Anas platyrhynhos	Index to Organism Names	0.75
962	Anas platyrchynchos	Anas platyrchynchos	Anas platyrhynochos	Index to Organism Names	0.75
963	Anas platyrchynchos	Anas platyrchynchos	Anas platyrtynchos	Index to Organism Names	0.75
964	Anas platyrchynchos	Anas platyrchynchos	Anas platyrynchos	Index to Organism Names	0.75
965	Anas platyrchynchos	Anas platyrchynchos	Anas platvrhynchos	uBio NameBank	0.75
966	Anas platyrchynchos	Anas platyrchynchos	Anas platyrhinchos	uBio NameBank	0.75
967	Anas platyrchynchos	Anas platyrchynchos	Anas platyrhynchus	uBio NameBank	0.75
968	Anas platyrchynchos	Anas platyrchynchos	Anas platyrtynchos	uBio NameBank	0.75
969	Anas platyrchynchos	Anas platyrchynchos	Anas platyrynchos	uBio NameBank	0.75
970	Anas platyrchynchos	Anas platyrchynchos	Anas platyrhyncha L�nnberg, 1906	GBIF Backbone Taxonomy	0.75
971	Anas platyrchynchos	Anas platyrchynchos	Anas platyrhyncha	Encyclopedia of Life	0.75
972	Anas platyrchynchos	Anas platyrchynchos	Anas plathyrynchos	Index to Organism Names	0.75
973	Anas platyrchynchos	Anas platyrchynchos	Anas platyilynchos	Index to Organism Names	0.75
974	Anas platyrchynchos	Anas platyrchynchos	Anas platyrhnychos	Index to Organism Names	0.75
975	Anas platyrchynchos	Anas platyrchynchos	Anas platyrhyncha	Index to Organism Names	0.75
976	Anas platyrchynchos	Anas platyrchynchos	Anas platyrhytichos	Index to Organism Names	0.75
977	Anas platyrchynchos	Anas platyrchynchos	Anas ptatyrhychos	Index to Organism Names	0.75
978	Anas platyrchynchos	Anas platyrchynchos	Anas plathyrynchos	uBio NameBank	0.75
979	Anas platyrchynchos	Anas platyrchynchos	Anas platyrhyncha	uBio NameBank	0.75
980	Anas platyrchynchos	Anas platyrchynchos	Anas platyrhyncha	Open Tree of Life Reference Taxonomy	0.75
981	Anas querquedula	Anas querquedula	Anas querquedula	Freebase	0.988
982	Anas querquedula	Anas querquedula	Anas querquedula	Encyclopedia of Life	0.988
983	Anas querquedula	Anas querquedula	Anas querquedula	birds_of_tanzania	0.988
984	Anas querquedula	Anas querquedula	Anas querquedula	Papahanaumokuakea Marine National Monument	0.988
985	Anas querquedula	Anas querquedula	Anas querquedula	AnAge	0.988
986	Anas querquedula	Anas querquedula	Anas querquedula	Birds of the World: Recommended English Names	0.988
987	Anas querquedula	Anas querquedula	Anas querquedula	CU*STAR	0.988
988	Anas querquedula	Anas querquedula	Anas querquedula	nlbif	0.988
989	Anas querquedula	Anas querquedula	Anas querquedula	Index to Organism Names	0.988
990	Anas querquedula	Anas querquedula	Anas querquedula	uBio NameBank	0.988
991	Anas querquedula	Anas querquedula	Anas querquedula	Arctos	0.988
992	Anas querquedula	Anas querquedula	Anas querquedula	BirdLife International	0.988
993	Anas querquedula	Anas querquedula	Anas querquedula	Open Tree of Life Reference Taxonomy	0.988
994	Anas querquedula	Anas querquedula	Anas querquedula	iNaturalist	0.988
995	Anas querquedula	Anas querquedula	Anas querquedula	Index Animalium	0.988
996	Anas querquedula	Anas querquedula	Anas querquedula	MCZbase	0.988
997	Anas querquedula	Anas querquedula	Anas querquedula Linnaeus, 1758	Catalogue of Life Checklist	0.988
998	Anas querquedula	Anas querquedula	Anas querquedula Linnaeus, 1758	Integrated Taxonomic Information SystemITIS	0.988
999	Anas querquedula	Anas querquedula	Anas querquedula Linnaeus 1758	Union 4	0.988
1000	Anas querquedula	Anas querquedula	Anas querquedula Linnaeus, 1758	The Interim Register of Marine and Nonmarine Genera	0.988
1001	Anas querquedula	Anas querquedula	Anas querquedula Linnaeus, 1758	World Register of Marine Species	0.988
1002	Anas querquedula	Anas querquedula	Anas querquedula Linnaeus, 1758	GBIF Backbone Taxonomy	0.988
1003	Anas querquedula	Anas querquedula	Anas querquedula Linnaeus, 1758	Taiwanese IUCN species list	0.988
1004	Anas querquedula	Anas querquedula	Anas querquedula Linnaeus 1758	ZooBank	0.988
1005	Anas querquedula	Anas querquedula	Anas querquedula Linnaeus, 1758	Wikipedia in EOL	0.988
1006	Anas querquedula	Anas querquedula	Anas querquedula Linnaeus, 1758	The National Checklist of Taiwan	0.988
1007	Anas querquedula	Anas querquedula	Anas querquedula Linnaeus, 1758	Belgian Species List	0.988
1008	Anas querquedula	Anas querquedula	Anas querquedula Linnaeus, 1758	EUNIS	0.988
1009	Anas querquedula	Anas querquedula	Anas querquedula Linnaeus 1758	Bishop Museum	0.988
1010	Anas querquedula	Anas querquedula	Anas querquedula Linnaeus, 1758	IUCN Red List of Threatened Species	0.988
1011	Anas querquedula	Anas querquedula	Anas querquedula Linnaeus, 1758	BioLib.cz	0.988
1012	Anas querquedula	Anas querquedula	Anas querquedula Linnaeus, 1758	nlbif	0.988
1013	Anas querquedula	Anas querquedula	Anas querquedula Linnaeus 1758	Index to Organism Names	0.988
1014	Anas querquedula	Anas querquedula	Anas querquedula Linnaeus 1758	uBio NameBank	0.988
1015	Anas querquedula	Anas querquedula	Anas querquedula (Linnaeus 1758)	The Paleobiology Database	0.988
1016	Anas querquedula	Anas querquedula	Anas querquedula Linnaeus, 1758	PLAZI treatments	0.988
1017	Anas querquedula	Anas querquedula	Anas querquedula Linnaeus 1758	PLAZI treatments	0.988
1018	Anas strepera	Anas strepera	Anas strepera	Freebase	0.988
1019	Anas strepera	Anas strepera	Anas strepera	Encyclopedia of Life	0.988
1020	Anas strepera	Anas strepera	Anas strepera	birds_of_tanzania	0.988
1021	Anas strepera	Anas strepera	Anas strepera	Papahanaumokuakea Marine National Monument	0.988
1022	Anas strepera	Anas strepera	Anas strepera	BioPedia	0.988
1023	Anas strepera	Anas strepera	Anas strepera	AnAge	0.988
1024	Anas strepera	Anas strepera	Anas strepera	Birds of the World: Recommended English Names	0.988
1025	Anas strepera	Anas strepera	Anas strepera	CU*STAR	0.988
1026	Anas strepera	Anas strepera	Anas strepera	nlbif	0.988
1027	Anas strepera	Anas strepera	Anas strepera	Index to Organism Names	0.988
1028	Anas strepera	Anas strepera	Anas strepera	uBio NameBank	0.988
1029	Anas strepera	Anas strepera	Anas strepera	Arctos	0.988
1030	Anas strepera	Anas strepera	Anas strepera	BirdLife International	0.988
1031	Anas strepera	Anas strepera	Anas strepera	iNaturalist	0.988
1032	Anas strepera	Anas strepera	Anas strepera	Index Animalium	0.988
1033	Anas strepera	Anas strepera	Anas strepera	MCZbase	0.988
1034	Anas strepera	Anas strepera	Anas strepera Linnaeus, 1758	Catalogue of Life Checklist	0.988
1035	Anas strepera	Anas strepera	Anas strepera Linnaeus, 1758	Integrated Taxonomic Information SystemITIS	0.988
1036	Anas strepera	Anas strepera	Anas strepera Linnaeus 1758	Union 4	0.988
1037	Anas strepera	Anas strepera	Anas strepera Linnaeus, 1758	The Interim Register of Marine and Nonmarine Genera	0.988
1038	Anas strepera	Anas strepera	Anas strepera Linnaeus, 1758	World Register of Marine Species	0.988
1039	Anas strepera	Anas strepera	Anas strepera Linnaeus, 1758	GBIF Backbone Taxonomy	0.988
1040	Anas strepera	Anas strepera	Anas strepera Linnaeus 1758	ZooBank	0.988
1041	Anas strepera	Anas strepera	Anas strepera (Linnaeus, 1758)	Wikipedia in EOL	0.988
1042	Anas strepera	Anas strepera	Anas strepera Linnaeus, 1758	OBIS	0.988
1043	Anas strepera	Anas strepera	Anas strepera Linnaeus, 1758	Belgian Species List	0.988
1044	Anas strepera	Anas strepera	Anas strepera Linnaeus, 1758	EUNIS	0.988
1045	Anas strepera	Anas strepera	Anas strepera Linnaeus 1758	Bishop Museum	0.988
1046	Anas strepera	Anas strepera	Anas strepera Linnaeus, 1758	IUCN Red List of Threatened Species	0.988
1047	Anas strepera	Anas strepera	Anas strepera Linnaeus, 1758	BioLib.cz	0.988
1048	Anas strepera	Anas strepera	Anas strepera Linnaeus, 1758	nlbif	0.988
1049	Anas strepera	Anas strepera	Anas strepera Linnaeus 1758	Index to Organism Names	0.988
1050	Anas strepera	Anas strepera	Anas (Chauliodus) strepera Swainson in J. Richardson 1831	Index to Organism Names	0.988
1051	Anas strepera	Anas strepera	Anas strepera Linnaeus 1758	uBio NameBank	0.988
1052	Anas strepera	Anas strepera	Anas strepera (Linnaeus 1758)	The Paleobiology Database	0.988
1053	Anas strepera	Anas strepera	Anas strepera Linnaeus, 1758	PLAZI treatments	0.988
1054	Anas strepera	Anas strepera	Anas strepera Linnaeus 1758	PLAZI treatments	0.988
1055	Anser albifrons	Anser albifrons	Anser albifrons	Wikispecies	0.988
1056	Anser albifrons	Anser albifrons	Anser albifrons	National Center for Biotechnology Information	0.988
1057	Anser albifrons	Anser albifrons	Anser albifrons	Freebase	0.988
1058	Anser albifrons	Anser albifrons	Anser albifrons	Encyclopedia of Life	0.988
1059	Anser albifrons	Anser albifrons	Anser albifrons	Papahanaumokuakea Marine National Monument	0.988
1060	Anser albifrons	Anser albifrons	Anser albifrons	AnAge	0.988
1061	Anser albifrons	Anser albifrons	Anser albifrons	Birds of the World: Recommended English Names	0.988
1062	Anser albifrons	Anser albifrons	Anser albifrons	CU*STAR	0.988
1063	Anser albifrons	Anser albifrons	Anser albifrons	nlbif	0.988
1064	Anser albifrons	Anser albifrons	Anser albifrons	Index to Organism Names	0.988
1065	Anser albifrons	Anser albifrons	Anser albifrons	uBio NameBank	0.988
1066	Anser albifrons	Anser albifrons	Anser albifrons	Arctos	0.988
1067	Anser albifrons	Anser albifrons	Anser albifrons	Open Tree of Life Reference Taxonomy	0.988
1068	Anser albifrons	Anser albifrons	Anser albifrons	iNaturalist	0.988
1069	Anser albifrons	Anser albifrons	Anser albifrons	Index Animalium	0.988
1070	Anser albifrons	Anser albifrons	Anser albifrons	The eBird/Clements Checklist of Birds of the World	0.988
1071	Anser albifrons	Anser albifrons	Anser albifrons	American Ornithological Society	0.988
1072	Anser albifrons	Anser albifrons	Anser albifrons	The Terrestrial Parasite Tracker	0.988
1073	Anser albifrons	Anser albifrons	Anser albifrons (Scopoli, 1769)	Catalogue of Life Checklist	0.988
1074	Anser albifrons	Anser albifrons	Anser albifrons (Scopoli, 1769)	Integrated Taxonomic Information SystemITIS	0.988
1075	Anser albifrons	Anser albifrons	Anser albifrons (Scopoli) 1769	Union 4	0.988
1076	Anser albifrons	Anser albifrons	Anser albifrons (Scopoli, 1769)	The Interim Register of Marine and Nonmarine Genera	0.988
1077	Anser albifrons	Anser albifrons	Anser albifrons (Scopoli, 1769)	World Register of Marine Species	0.988
1078	Anser albifrons	Anser albifrons	Anser albifrons (Scopoli, 1769)	GBIF Backbone Taxonomy	0.988
1079	Anser albifrons	Anser albifrons	Anser albifrons (Scopoli, 1769)	Wikipedia in EOL	0.988
1080	Anser albifrons	Anser albifrons	Anser albifrons (Scopoli, 1769)	Belgian Species List	0.988
1081	Anser albifrons	Anser albifrons	Anser albifrons (Scopoli, 1769)	EUNIS	0.988
1082	Anser albifrons	Anser albifrons	Anser albifrons (Scopoli, 1769)	IUCN Red List of Threatened Species	0.988
1083	Anser albifrons	Anser albifrons	Anser albifrons (Scopoli, 1769)	BioLib.cz	0.988
1084	Anser albifrons	Anser albifrons	Anser albifrons (Scopoli, 1769)	nlbif	0.988
1085	Anser albifrons	Anser albifrons	Anser albifrons elgasi/gambeli	Index to Organism Names	0.988
1086	Anser albifrons	Anser albifrons	Anser albifrons Linkov 1983	Index to Organism Names	0.988
1087	Anser albifrons	Anser albifrons	Anser albifrons Schnabel	Index to Organism Names	0.988
1088	Anser albifrons	Anser albifrons	Anser albifrons x A	Index to Organism Names	0.988
1089	Anser albifrons	Anser albifrons	Anser albifrons (Gm. )	Index to Organism Names	0.988
1090	Anser albifrons	Anser albifrons	Anser albifrons Scopoli 1769	Index to Organism Names	0.988
1091	Anser albifrons	Anser albifrons	Anser albifrons Bonnaterre 1790	Index to Organism Names	0.988
1092	Anser albifrons	Anser albifrons	Anser albifrons (Scopoli, 1769)	uBio NameBank	0.988
1093	Anser albifrons	Anser albifrons	Anser albifrons (Scopoli) 1769	uBio NameBank	0.988
1094	Anser albifrons	Anser albifrons	Anser albifrons Scopoli 1769	The Paleobiology Database	0.988
1095	Anser albifrons	Anser albifrons	Anser albifrons (Scopoli, 1769)	BirdLife International	0.988
1096	Anser albifrons	Anser albifrons	Anser albifrons (Scopoli, 1769)	IOC World Bird List	0.988
1097	Anser albifrons	Anser albifrons	Anser albifrons (Scopoli, 1769)	MCZbase	0.988
1098	Anser albifrons	Anser albifrons	Anser albifrons gambelli/sponsa	The eBird/Clements Checklist of Birds of the World	0.988
1099	Anser albifrons	Anser albifrons	Anser albifrons Scopoli 1769	Howard and Moore Complete Checklist of the Birds of the World	0.988
1100	Anser albifrons	Anser albifrons	Anser albifrons Scopoli 1769	PLAZI treatments	0.988
1101	Anser anser	Anser anser	Anser anser	Wikispecies	0.988
1102	Anser anser	Anser anser	Anser anser	National Center for Biotechnology Information	0.988
1103	Anser anser	Anser anser	Anser anser	Freebase	0.988
1104	Anser anser	Anser anser	Anser anser	Encyclopedia of Life	0.988
1105	Anser anser	Anser anser	Anser anser	AnAge	0.988
1106	Anser anser	Anser anser	Anser anser	Global Invasive Species Database	0.988
1107	Anser anser	Anser anser	Anser anser	ARKive	0.988
1108	Anser anser	Anser anser	Anser anser	Birds of the World: Recommended English Names	0.988
1109	Anser anser	Anser anser	Anser anser	OBIS	0.988
1110	Anser anser	Anser anser	Anser anser	CU*STAR	0.988
1111	Anser anser	Anser anser	Anser anser	nlbif	0.988
1112	Anser anser	Anser anser	Anser anser	Index to Organism Names	0.988
1113	Anser anser	Anser anser	Anser anser	uBio NameBank	0.988
1114	Anser anser	Anser anser	Anser anser	Arctos	0.988
1115	Anser anser	Anser anser	Anser anser	Open Tree of Life Reference Taxonomy	0.988
1116	Anser anser	Anser anser	Anser anser	iNaturalist	0.988
1117	Anser anser	Anser anser	Anser anser	Index Animalium	0.988
1118	Anser anser	Anser anser	Anser anser	The eBird/Clements Checklist of Birds of the World	0.988
1119	Anser anser	Anser anser	Anser anser	American Ornithological Society	0.988
1120	Anser anser	Anser anser	Anser anser	The Terrestrial Parasite Tracker	0.988
1121	Anser anser	Anser anser	Anser anser (Linnaeus, 1758)	Catalogue of Life Checklist	0.988
1122	Anser anser	Anser anser	Anser anser (Linnaeus, 1758)	Integrated Taxonomic Information SystemITIS	0.988
1123	Anser anser	Anser anser	Anser anser (Linnaeus) 1758	Union 4	0.988
1124	Anser anser	Anser anser	Anser anser (Linnaeus, 1758)	The Interim Register of Marine and Nonmarine Genera	0.988
1125	Anser anser	Anser anser	Anser anser (Linnaeus, 1758)	World Register of Marine Species	0.988
1126	Anser anser	Anser anser	Anser anser (Linnaeus, 1758)	GBIF Backbone Taxonomy	0.988
1127	Anser anser	Anser anser	Anser anser (Linnaeus, 1758)	The National Checklist of Taiwan	0.988
1128	Anser anser	Anser anser	Anser anser (Linnaeus, 1758)	Belgian Species List	0.988
1129	Anser anser	Anser anser	Anser anser (Linnaeus, 1758)	EUNIS	0.988
1130	Anser anser	Anser anser	Anser anser (Linnaeus, 1758)	IUCN Red List of Threatened Species	0.988
1131	Anser anser	Anser anser	Anser anser (Linnaeus, 1758)	BioLib.cz	0.988
1132	Anser anser	Anser anser	Anser anser (Linnaeus, 1758)	nlbif	0.988
1133	Anser anser	Anser anser	Anser anser (Linnaeus 1758)	Index to Organism Names	0.988
1134	Anser anser	Anser anser	Anser anser Linnaeus 1758	Index to Organism Names	0.988
1135	Anser anser	Anser anser	Anser anser Weiss & Foerster 2013	Index to Organism Names	0.988
1136	Anser anser	Anser anser	Anser anser (L.)	Index to Organism Names	0.988
1137	Anser anser	Anser anser	Anser anser (Linnaeus, 1758)	uBio NameBank	0.988
1138	Anser anser	Anser anser	Anser anser (Linnaeus) 1758	uBio NameBank	0.988
1139	Anser anser	Anser anser	Anser anser (Linnaeus 1758)	The Paleobiology Database	0.988
1140	Anser anser	Anser anser	Anser anser (Linnaeus, 1758)	BirdLife International	0.988
1141	Anser anser	Anser anser	Anser anser (Linnaeus, 1758)	IOC World Bird List	0.988
1142	Anser anser	Anser anser	Anser anser (Linnaeus, 1758)	MCZbase	0.988
1143	Anser anser	Anser anser	Anser anser Linnaeus 1758	Howard and Moore Complete Checklist of the Birds of the World	0.988
1144	Anser anser	Anser anser	Anser anser Linnaeus 1758	PLAZI treatments	0.988
1145	Anser brachyrhynchus	Anser brachyrhynchus	Anser brachyrhynchus	Wikispecies	0.988
1146	Anser brachyrhynchus	Anser brachyrhynchus	Anser brachyrhynchus	National Center for Biotechnology Information	0.988
1147	Anser brachyrhynchus	Anser brachyrhynchus	Anser brachyrhynchus	Freebase	0.988
1148	Anser brachyrhynchus	Anser brachyrhynchus	Anser brachyrhynchus	Encyclopedia of Life	0.988
1149	Anser brachyrhynchus	Anser brachyrhynchus	Anser brachyrhynchus	AnAge	0.988
1150	Anser brachyrhynchus	Anser brachyrhynchus	Anser brachyrhynchus	Birds of the World: Recommended English Names	0.988
1151	Anser brachyrhynchus	Anser brachyrhynchus	Anser brachyrhynchus	OBIS	0.988
1152	Anser brachyrhynchus	Anser brachyrhynchus	Anser brachyrhynchus	CU*STAR	0.988
1153	Anser brachyrhynchus	Anser brachyrhynchus	Anser brachyrhynchus	nlbif	0.988
1154	Anser brachyrhynchus	Anser brachyrhynchus	Anser brachyrhynchus	Index to Organism Names	0.988
1155	Anser brachyrhynchus	Anser brachyrhynchus	Anser brachyrhynchus	uBio NameBank	0.988
1156	Anser brachyrhynchus	Anser brachyrhynchus	Anser brachyrhynchus	Arctos	0.988
1157	Anser brachyrhynchus	Anser brachyrhynchus	Anser brachyrhynchus	Open Tree of Life Reference Taxonomy	0.988
1158	Anser brachyrhynchus	Anser brachyrhynchus	Anser brachyrhynchus	iNaturalist	0.988
1159	Anser brachyrhynchus	Anser brachyrhynchus	Anser brachyrhynchus	Index Animalium	0.988
1160	Anser brachyrhynchus	Anser brachyrhynchus	Anser brachyrhynchus	The eBird/Clements Checklist of Birds of the World	0.988
1161	Anser brachyrhynchus	Anser brachyrhynchus	Anser brachyrhynchus	American Ornithological Society	0.988
1162	Anser brachyrhynchus	Anser brachyrhynchus	Anser brachyrhynchus	The Terrestrial Parasite Tracker	0.988
1163	Anser brachyrhynchus	Anser brachyrhynchus	Anser brachyrhynchus Baillon, 1834	Catalogue of Life Checklist	0.988
1164	Anser brachyrhynchus	Anser brachyrhynchus	Anser brachyrhynchus Baillon, 1834	Integrated Taxonomic Information SystemITIS	0.988
1165	Anser brachyrhynchus	Anser brachyrhynchus	Anser brachyrhynchus Baillon 1834	Union 4	0.988
1166	Anser brachyrhynchus	Anser brachyrhynchus	Anser brachyrhynchus Baillon, 1834	The Interim Register of Marine and Nonmarine Genera	0.988
1167	Anser brachyrhynchus	Anser brachyrhynchus	Anser brachyrhynchus Baillon, 1834	World Register of Marine Species	0.988
1168	Anser brachyrhynchus	Anser brachyrhynchus	Anser brachyrhynchus Baillon, 1834	GBIF Backbone Taxonomy	0.988
1169	Anser brachyrhynchus	Anser brachyrhynchus	Anser brachyrhynchus Baillon, 1834	Wikipedia in EOL	0.988
1170	Anser brachyrhynchus	Anser brachyrhynchus	Anser brachyrhynchus (Baillon, 1833)	Belgian Species List	0.988
1171	Anser brachyrhynchus	Anser brachyrhynchus	Anser brachyrhynchus Baillon, 1833	EUNIS	0.988
1172	Anser brachyrhynchus	Anser brachyrhynchus	Anser brachyrhynchus Baillon, 1834	IUCN Red List of Threatened Species	0.988
1173	Anser brachyrhynchus	Anser brachyrhynchus	Anser brachyrhynchus (Baillon, 1834)	BioLib.cz	0.988
1174	Anser brachyrhynchus	Anser brachyrhynchus	Anser brachyrhynchus Baillon, 1834	nlbif	0.988
1175	Anser brachyrhynchus	Anser brachyrhynchus	Anser brachyrhynchus Baillon 1834	Index to Organism Names	0.988
1176	Anser brachyrhynchus	Anser brachyrhynchus	Anser brachyrhynchus species complex	Index to Organism Names	0.988
1177	Anser brachyrhynchus	Anser brachyrhynchus	Anser brachyrhynchus Baillon 1834	uBio NameBank	0.988
1178	Anser brachyrhynchus	Anser brachyrhynchus	Anser brachyrhynchus Baillon 1834	The Paleobiology Database	0.988
1179	Anser brachyrhynchus	Anser brachyrhynchus	Anser brachyrhynchus Baillon, 1834	BirdLife International	0.988
1180	Anser brachyrhynchus	Anser brachyrhynchus	Anser brachyrhynchus Baillon, 1834	IOC World Bird List	0.988
1181	Anser brachyrhynchus	Anser brachyrhynchus	Anser brachyrhynchus Baillon.	MCZbase	0.988
1182	Anser brachyrhynchus	Anser brachyrhynchus	Anser brachyrhynchus Baillon 1834	Howard and Moore Complete Checklist of the Birds of the World	0.988
1183	Anser brachyrhynchus	Anser brachyrhynchus	Anser brachyrhynchus Baillon 1834	PLAZI treatments	0.988
1184	Anser erythropus	Anser erythropus	Anser erythropus	Wikispecies	0.988
1185	Anser erythropus	Anser erythropus	Anser erythropus	National Center for Biotechnology Information	0.988
1186	Anser erythropus	Anser erythropus	Anser erythropus	Freebase	0.988
1187	Anser erythropus	Anser erythropus	Anser erythropus	Encyclopedia of Life	0.988
1188	Anser erythropus	Anser erythropus	Anser erythropus	ARKive	0.988
1189	Anser erythropus	Anser erythropus	Anser erythropus	Birds of the World: Recommended English Names	0.988
1190	Anser erythropus	Anser erythropus	Anser erythropus	CU*STAR	0.988
1191	Anser erythropus	Anser erythropus	Anser erythropus	nlbif	0.988
1192	Anser erythropus	Anser erythropus	Anser erythropus	Index to Organism Names	0.988
1193	Anser erythropus	Anser erythropus	Anser erythropus	uBio NameBank	0.988
1194	Anser erythropus	Anser erythropus	Anser erythropus	Arctos	0.988
1195	Anser erythropus	Anser erythropus	Anser erythropus	Open Tree of Life Reference Taxonomy	0.988
1196	Anser erythropus	Anser erythropus	Anser erythropus	iNaturalist	0.988
1197	Anser erythropus	Anser erythropus	Anser erythropus	Index Animalium	0.988
1198	Anser erythropus	Anser erythropus	Anser erythropus	The eBird/Clements Checklist of Birds of the World	0.988
1199	Anser erythropus	Anser erythropus	Anser erythropus	American Ornithological Society	0.988
1200	Anser erythropus	Anser erythropus	Anser erythropus	The Terrestrial Parasite Tracker	0.988
1201	Anser erythropus	Anser erythropus	Anser erythropus (Linnaeus, 1758)	Catalogue of Life Checklist	0.988
1202	Anser erythropus	Anser erythropus	Anser erythropus (Linnaeus, 1758)	Integrated Taxonomic Information SystemITIS	0.988
1203	Anser erythropus	Anser erythropus	Anser erythropus (Linnaeus) 1758	Union 4	0.988
1204	Anser erythropus	Anser erythropus	Anser erythropus (Linnaeus, 1758)	The Interim Register of Marine and Nonmarine Genera	0.988
1205	Anser erythropus	Anser erythropus	Anser erythropus (Linnaeus, 1758)	World Register of Marine Species	0.988
1206	Anser erythropus	Anser erythropus	Anser erythropus (Linnaeus, 1758)	GBIF Backbone Taxonomy	0.988
1207	Anser erythropus	Anser erythropus	Anser erythropus (Linnaeus, 1758)	Wikipedia in EOL	0.988
1208	Anser erythropus	Anser erythropus	Anser erythropus (Linnaeus, 1758)	The National Checklist of Taiwan	0.988
1209	Anser erythropus	Anser erythropus	Anser erythropus (Linnaeus, 1758)	Belgian Species List	0.988
1210	Anser erythropus	Anser erythropus	Anser erythropus (Linnaeus, 1758)	EUNIS	0.988
1211	Anser erythropus	Anser erythropus	Anser erythropus (Linnaeus, 1758)	IUCN Red List of Threatened Species	0.988
1212	Anser erythropus	Anser erythropus	Anser erythropus (Linnaeus, 1758)	BioLib.cz	0.988
1213	Anser erythropus	Anser erythropus	Anser erythropus (Linnaeus, 1758)	nlbif	0.988
1214	Anser erythropus	Anser erythropus	Anser erythropus Linn.	Index to Organism Names	0.988
1215	Anser erythropus	Anser erythropus	Anser erythropus (Linn. )	Index to Organism Names	0.988
1216	Anser erythropus	Anser erythropus	Anser erythropus (L.)	Index to Organism Names	0.988
1217	Anser erythropus	Anser erythropus	Anser erythropus (Linnaeus, 1758)	uBio NameBank	0.988
1218	Anser erythropus	Anser erythropus	Anser erythropus (Linnaeus) 1758	uBio NameBank	0.988
1219	Anser erythropus	Anser erythropus	Anser erythropus (Linnaeus 1758)	The Paleobiology Database	0.988
1220	Anser erythropus	Anser erythropus	Anser erythropus (Linnaeus, 1758)	BirdLife International	0.988
1221	Anser erythropus	Anser erythropus	Anser erythropus (Linnaeus, 1758)	IOC World Bird List	0.988
1222	Anser erythropus	Anser erythropus	Anser erythropus (Linnaeus, 1758)	MCZbase	0.988
1223	Anser erythropus	Anser erythropus	Anser erythropus Linnaeus 1758	Howard and Moore Complete Checklist of the Birds of the World	0.988
1224	Anser fabalis	Anser fabalis	Anser fabalis	Wikispecies	0.988
1225	Anser fabalis	Anser fabalis	Anser fabalis	National Center for Biotechnology Information	0.988
1226	Anser fabalis	Anser fabalis	Anser fabalis	Freebase	0.988
1227	Anser fabalis	Anser fabalis	Anser fabalis	Encyclopedia of Life	0.988
1228	Anser fabalis	Anser fabalis	Anser fabalis	AnAge	0.988
1229	Anser fabalis	Anser fabalis	Anser fabalis	Birds of the World: Recommended English Names	0.988
1230	Anser fabalis	Anser fabalis	Anser fabalis	CU*STAR	0.988
1231	Anser fabalis	Anser fabalis	Anser fabalis	nlbif	0.988
1232	Anser fabalis	Anser fabalis	Anser fabalis	Index to Organism Names	0.988
1233	Anser fabalis	Anser fabalis	Anser fabalis	uBio NameBank	0.988
1234	Anser fabalis	Anser fabalis	Anser fabalis	Arctos	0.988
1235	Anser fabalis	Anser fabalis	Anser fabalis	Open Tree of Life Reference Taxonomy	0.988
1236	Anser fabalis	Anser fabalis	Anser fabalis	iNaturalist	0.988
1237	Anser fabalis	Anser fabalis	Anser fabalis	The eBird/Clements Checklist of Birds of the World	0.988
1238	Anser fabalis	Anser fabalis	Anser fabalis	American Ornithological Society	0.988
1239	Anser fabalis	Anser fabalis	Anser fabalis	The Terrestrial Parasite Tracker	0.988
1240	Anser fabalis	Anser fabalis	Anser fabalis (Latham, 1787)	Catalogue of Life Checklist	0.988
1241	Anser fabalis	Anser fabalis	Anser fabalis (Latham, 1787)	Integrated Taxonomic Information SystemITIS	0.988
1242	Anser fabalis	Anser fabalis	Anser fabalis (Latham) 1787	Union 4	0.988
1243	Anser fabalis	Anser fabalis	Anser fabalis (Latham, 1787)	The Interim Register of Marine and Nonmarine Genera	0.988
1244	Anser fabalis	Anser fabalis	Anser fabalis (Latham, 1787)	World Register of Marine Species	0.988
1245	Anser fabalis	Anser fabalis	Anser fabalis (Latham, 1787)	GBIF Backbone Taxonomy	0.988
1246	Anser fabalis	Anser fabalis	Anser fabalis (Latham, 1787)	Belgian Species List	0.988
1247	Anser fabalis	Anser fabalis	Anser fabalis (Latham, 1787)	EUNIS	0.988
1248	Anser fabalis	Anser fabalis	Anser fabalis (Latham, 1787)	IUCN Red List of Threatened Species	0.988
1249	Anser fabalis	Anser fabalis	Anser fabalis (Latham, 1787)	BioLib.cz	0.988
1250	Anser fabalis	Anser fabalis	Anser fabalis (Latham, 1787)	nlbif	0.988
1251	Anser fabalis	Anser fabalis	Anser fabalis (Latham 1787)	Index to Organism Names	0.988
1252	Anser fabalis	Anser fabalis	Anser fabalis (Latham)	Index to Organism Names	0.988
1253	Anser fabalis	Anser fabalis	Anser fabalis species complex	Index to Organism Names	0.988
1254	Anser fabalis	Anser fabalis	Anser fabalis (Latham, 1787)	uBio NameBank	0.988
1255	Anser fabalis	Anser fabalis	Anser fabalis (Latham) 1787	uBio NameBank	0.988
1256	Anser fabalis	Anser fabalis	Anser fabalis Baillon, 1834	uBio NameBank	0.988
1257	Anser fabalis	Anser fabalis	Anser fabalis (Latham)	uBio NameBank	0.988
1258	Anser fabalis	Anser fabalis	Anser fabalis (Latham 1787)	The Paleobiology Database	0.988
1259	Anser fabalis	Anser fabalis	Anser fabalis (Latham, 1787)	BirdLife International	0.988
1260	Anser fabalis	Anser fabalis	Anser fabalis (Latham, 1787)	IOC World Bird List	0.988
1261	Anser fabalis	Anser fabalis	Anser fabalis (Latham, 1787)	MCZbase	0.988
1262	Anser fabalis	Anser fabalis	Anser fabalis Latham 1787	Howard and Moore Complete Checklist of the Birds of the World	0.988
1263	Anser fabalis	Anser fabalis	Anser fabalis Latham 1787	PLAZI treatments	0.988
1264	Anthus campestris	Anthus campestris	Anthus campestris	Wikispecies	0.988
1265	Anthus campestris	Anthus campestris	Anthus campestris	National Center for Biotechnology Information	0.988
1266	Anthus campestris	Anthus campestris	Anthus campestris	Freebase	0.988
1267	Anthus campestris	Anthus campestris	Anthus campestris	Encyclopedia of Life	0.988
1268	Anthus campestris	Anthus campestris	Anthus campestris	Birds of the World: Recommended English Names	0.988
1269	Anthus campestris	Anthus campestris	Anthus campestris	CU*STAR	0.988
1270	Anthus campestris	Anthus campestris	Anthus campestris	nlbif	0.988
1271	Anthus campestris	Anthus campestris	Anthus campestris	Index to Organism Names	0.988
1272	Anthus campestris	Anthus campestris	Anthus campestris	uBio NameBank	0.988
1273	Anthus campestris	Anthus campestris	Anthus campestris	Arctos	0.988
1274	Anthus campestris	Anthus campestris	Anthus campestris	Open Tree of Life Reference Taxonomy	0.988
1275	Anthus campestris	Anthus campestris	Anthus campestris	iNaturalist	0.988
1276	Anthus campestris	Anthus campestris	Anthus campestris	Index Animalium	0.988
1277	Anthus campestris	Anthus campestris	Anthus campestris	The eBird/Clements Checklist of Birds of the World	0.988
1278	Anthus campestris	Anthus campestris	Anthus campestris	PLAZI treatments	0.988
1279	Anthus campestris	Anthus campestris	Anthus campestris	The Terrestrial Parasite Tracker	0.988
1280	Anthus campestris	Anthus campestris	Anthus campestris (Linnaeus, 1758)	Catalogue of Life Checklist	0.988
1281	Anthus campestris	Anthus campestris	Anthus campestris (Linnaeus, 1758)	Integrated Taxonomic Information SystemITIS	0.988
1282	Anthus campestris	Anthus campestris	Anthus campestris (Linnaeus) 1758	Union 4	0.988
1283	Anthus campestris	Anthus campestris	Anthus campestris (Linnaeus, 1758)	The Interim Register of Marine and Nonmarine Genera	0.988
1284	Anthus campestris	Anthus campestris	Anthus campestris (Linnaeus, 1758)	World Register of Marine Species	0.988
1285	Anthus campestris	Anthus campestris	Anthus campestris (Linnaeus, 1758)	GBIF Backbone Taxonomy	0.988
1286	Anthus campestris	Anthus campestris	Anthus campestris (Linnaeus, 1758)	Belgian Species List	0.988
1287	Anthus campestris	Anthus campestris	Anthus campestris (Linnaeus, 1758)	EUNIS	0.988
1288	Anthus campestris	Anthus campestris	Anthus campestris (Linnaeus, 1758)	IUCN Red List of Threatened Species	0.988
1289	Anthus campestris	Anthus campestris	Anthus campestris (Linnaeus, 1758)	BioLib.cz	0.988
1290	Anthus campestris	Anthus campestris	Anthus campestris (Linnaeus, 1758)	nlbif	0.988
1291	Anthus campestris	Anthus campestris	Anthus campestris (Linnaeus 1758)	Index to Organism Names	0.988
1292	Anthus campestris	Anthus campestris	Anthus campestris Bechstein 1805	Index to Organism Names	0.988
1293	Anthus campestris	Anthus campestris	Anthus campestris Billberg] 1828	Index to Organism Names	0.988
1294	Anthus campestris	Anthus campestris	Anthus campestris (Linnaeus, 1758)	uBio NameBank	0.988
1295	Anthus campestris	Anthus campestris	Anthus campestris (Linnaeus) 1758	uBio NameBank	0.988
1296	Anthus campestris	Anthus campestris	Anthus campestris (Linnaeus 1758)	The Paleobiology Database	0.988
1297	Anthus campestris	Anthus campestris	Anthus campestris (Linnaeus, 1758)	BirdLife International	0.988
1298	Anthus campestris	Anthus campestris	Anthus campestris (Linnaeus, 1758)	IOC World Bird List	0.988
1299	Anthus campestris	Anthus campestris	Anthus campestris Linnaeus 1758	Howard and Moore Complete Checklist of the Birds of the World	0.988
1300	Anthus campestris	Anthus campestris	Anthus campestris Linnaeus 1758	PLAZI treatments	0.988
1301	Anthus cervinus	Anthus cervinus	Anthus cervinus	Wikispecies	0.988
1302	Anthus cervinus	Anthus cervinus	Anthus cervinus	National Center for Biotechnology Information	0.988
1303	Anthus cervinus	Anthus cervinus	Anthus cervinus	Freebase	0.988
1304	Anthus cervinus	Anthus cervinus	Anthus cervinus	Encyclopedia of Life	0.988
1305	Anthus cervinus	Anthus cervinus	Anthus cervinus	birds_of_tanzania	0.988
1306	Anthus cervinus	Anthus cervinus	Anthus cervinus	AnAge	0.988
1307	Anthus cervinus	Anthus cervinus	Anthus cervinus	Birds of the World: Recommended English Names	0.988
1308	Anthus cervinus	Anthus cervinus	Anthus cervinus	CU*STAR	0.988
1309	Anthus cervinus	Anthus cervinus	Anthus cervinus	nlbif	0.988
1310	Anthus cervinus	Anthus cervinus	Anthus cervinus	Index to Organism Names	0.988
1311	Anthus cervinus	Anthus cervinus	Anthus cervinus	uBio NameBank	0.988
1312	Anthus cervinus	Anthus cervinus	Anthus cervinus	Arctos	0.988
1313	Anthus cervinus	Anthus cervinus	Anthus cervinus	Open Tree of Life Reference Taxonomy	0.988
1314	Anthus cervinus	Anthus cervinus	Anthus cervinus	iNaturalist	0.988
1315	Anthus cervinus	Anthus cervinus	Anthus cervinus	Index Animalium	0.988
1316	Anthus cervinus	Anthus cervinus	Anthus cervinus	The eBird/Clements Checklist of Birds of the World	0.988
1317	Anthus cervinus	Anthus cervinus	Anthus cervinus	American Ornithological Society	0.988
1318	Anthus cervinus	Anthus cervinus	Anthus cervinus	PLAZI treatments	0.988
1319	Anthus cervinus	Anthus cervinus	Anthus cervinus	The Terrestrial Parasite Tracker	0.988
1320	Anthus cervinus	Anthus cervinus	Anthus cervinus (Pallas, 1811)	Catalogue of Life Checklist	0.988
1321	Anthus cervinus	Anthus cervinus	Anthus cervinus (Pallas, 1811)	Integrated Taxonomic Information SystemITIS	0.988
1322	Anthus cervinus	Anthus cervinus	Anthus cervinus (Pallas) 1811	Union 4	0.988
1323	Anthus cervinus	Anthus cervinus	Anthus cervinus (Pallas, 1811)	The Interim Register of Marine and Nonmarine Genera	0.988
1324	Anthus cervinus	Anthus cervinus	Anthus cervinus (Pallas, 1811)	World Register of Marine Species	0.988
1325	Anthus cervinus	Anthus cervinus	Anthus cervinus (Pallas, 1811)	GBIF Backbone Taxonomy	0.988
1326	Anthus cervinus	Anthus cervinus	Anthus cervinus (Pallas, 1811)	Taiwanese IUCN species list	0.988
1327	Anthus cervinus	Anthus cervinus	Anthus cervinus (Pallas, 1811)	Wikipedia in EOL	0.988
1328	Anthus cervinus	Anthus cervinus	Anthus cervinus (Pallas, 1811)	The National Checklist of Taiwan	0.988
1329	Anthus cervinus	Anthus cervinus	Anthus cervinus (Pallas, 1811)	Belgian Species List	0.988
1330	Anthus cervinus	Anthus cervinus	Anthus cervinus (Pallas, 1811)	EUNIS	0.988
1331	Anthus cervinus	Anthus cervinus	Anthus cervinus (Pallas, 1811)	IUCN Red List of Threatened Species	0.988
1332	Anthus cervinus	Anthus cervinus	Anthus cervinus (Pallas, 1811)	BioLib.cz	0.988
1333	Anthus cervinus	Anthus cervinus	Anthus cervinus (Pallas, 1811)	nlbif	0.988
1334	Anthus cervinus	Anthus cervinus	Anthus cervinus (Pallas 1811)	Index to Organism Names	0.988
1335	Anthus cervinus	Anthus cervinus	Anthus cervinus Pall. 1827	Index to Organism Names	0.988
1336	Anthus cervinus	Anthus cervinus	Anthus cervinus (Pall. )	Index to Organism Names	0.988
1337	Anthus cervinus	Anthus cervinus	Anthus cervinus (Pallas, 1811)	uBio NameBank	0.988
1338	Anthus cervinus	Anthus cervinus	Anthus cervinus (Pallas) 1811	uBio NameBank	0.988
1339	Anthus cervinus	Anthus cervinus	Anthus cervinus (Pallas 1811)	The Paleobiology Database	0.988
1340	Anthus cervinus	Anthus cervinus	Anthus cervinus (Pallas, 1811)	BirdLife International	0.988
1341	Anthus cervinus	Anthus cervinus	Anthus cervinus (Pallas, 1811)	IOC World Bird List	0.988
1342	Anthus cervinus	Anthus cervinus	Anthus cervinus (Pallas, 1811)	MCZbase	0.988
1343	Anthus cervinus	Anthus cervinus	Anthus cervinus Pallas 1811	Howard and Moore Complete Checklist of the Birds of the World	0.988
1344	Anthus cervinus	Anthus cervinus	Anthus cervinus Pallas 1811	PLAZI treatments	0.988
1345	Anthus pratensis	Anthus pratensis	Anthus pratensis	Wikispecies	0.988
1346	Anthus pratensis	Anthus pratensis	Anthus pratensis	National Center for Biotechnology Information	0.988
1347	Anthus pratensis	Anthus pratensis	Anthus pratensis	Freebase	0.988
1348	Anthus pratensis	Anthus pratensis	Anthus pratensis	Encyclopedia of Life	0.988
1349	Anthus pratensis	Anthus pratensis	Anthus pratensis	AnAge	0.988
1350	Anthus pratensis	Anthus pratensis	Anthus pratensis	Birds of the World: Recommended English Names	0.988
1351	Anthus pratensis	Anthus pratensis	Anthus pratensis	CU*STAR	0.988
1352	Anthus pratensis	Anthus pratensis	Anthus pratensis	nlbif	0.988
1353	Anthus pratensis	Anthus pratensis	Anthus pratensis	Index to Organism Names	0.988
1354	Anthus pratensis	Anthus pratensis	Anthus pratensis	uBio NameBank	0.988
1355	Anthus pratensis	Anthus pratensis	Anthus pratensis	Arctos	0.988
1356	Anthus pratensis	Anthus pratensis	Anthus pratensis	Open Tree of Life Reference Taxonomy	0.988
1357	Anthus pratensis	Anthus pratensis	Anthus pratensis	iNaturalist	0.988
1358	Anthus pratensis	Anthus pratensis	Anthus pratensis	Index Animalium	0.988
1359	Anthus pratensis	Anthus pratensis	Anthus pratensis	The eBird/Clements Checklist of Birds of the World	0.988
1360	Anthus pratensis	Anthus pratensis	Anthus pratensis	American Ornithological Society	0.988
1361	Anthus pratensis	Anthus pratensis	Anthus pratensis	The Terrestrial Parasite Tracker	0.988
1362	Anthus pratensis	Anthus pratensis	Anthus pratensis (Linnaeus, 1758)	Catalogue of Life Checklist	0.988
1363	Anthus pratensis	Anthus pratensis	Anthus pratensis (Linnaeus, 1758)	Integrated Taxonomic Information SystemITIS	0.988
1364	Anthus pratensis	Anthus pratensis	Anthus pratensis (Linnaeus) 1758	Union 4	0.988
1365	Anthus pratensis	Anthus pratensis	Anthus pratensis (Linnaeus, 1758)	The Interim Register of Marine and Nonmarine Genera	0.988
1366	Anthus pratensis	Anthus pratensis	Anthus pratensis (Linnaeus, 1758)	World Register of Marine Species	0.988
1367	Anthus pratensis	Anthus pratensis	Anthus pratensis (Linnaeus, 1758)	GBIF Backbone Taxonomy	0.988
1368	Anthus pratensis	Anthus pratensis	Anthus pratensis (Linnaeus, 1758)	Belgian Species List	0.988
1369	Anthus pratensis	Anthus pratensis	Anthus pratensis (Linnaeus, 1758)	EUNIS	0.988
1370	Anthus pratensis	Anthus pratensis	Anthus pratensis (Linnaeus, 1758)	IUCN Red List of Threatened Species	0.988
1371	Anthus pratensis	Anthus pratensis	Anthus pratensis (Linnaeus, 1758)	BioLib.cz	0.988
1372	Anthus pratensis	Anthus pratensis	Anthus pratensis (Linnaeus, 1758)	nlbif	0.988
1373	Anthus pratensis	Anthus pratensis	Anthus pratensis Linnaeus 1758	Index to Organism Names	0.988
1374	Anthus pratensis	Anthus pratensis	Anthus pratensis (L.)	Index to Organism Names	0.988
1375	Anthus pratensis	Anthus pratensis	Anthus pratensis (Linnaeus, 1758)	uBio NameBank	0.988
1376	Anthus pratensis	Anthus pratensis	Anthus pratensis (Linnaeus) 1758	uBio NameBank	0.988
1377	Anthus pratensis	Anthus pratensis	Anthus pratensis (Linnaeus 1758)	The Paleobiology Database	0.988
1378	Anthus pratensis	Anthus pratensis	Anthus pratensis (Linnaeus, 1758)	BirdLife International	0.988
1379	Anthus pratensis	Anthus pratensis	Anthus pratensis (Linnaeus, 1758)	IOC World Bird List	0.988
1380	Anthus pratensis	Anthus pratensis	Anthus pratensis Linne.	MCZbase	0.988
1381	Anthus pratensis	Anthus pratensis	Anthus pratensis Linnaeus 1758	Howard and Moore Complete Checklist of the Birds of the World	0.988
1382	Anthus pratensis	Anthus pratensis	Anthus pratensis Linnaeus 1758	PLAZI treatments	0.988
1383	Anthus sp.	Anthus sp.	Anthus sp.	Index to Organism Names	0.995
1384	Anthus sp.	Anthus sp.	Anthus Bechstein, 1805	Catalogue of Life Checklist	0.75
1385	Anthus sp.	Anthus sp.	Anthus	Wikispecies	0.75
1386	Anthus sp.	Anthus sp.	Anthus Bechstein, 1805	Integrated Taxonomic Information SystemITIS	0.75
1387	Anthus sp.	Anthus sp.	Anthus	National Center for Biotechnology Information	0.75
1388	Anthus sp.	Anthus sp.	Anthus Bechstein 1805	Union 4	0.75
1389	Anthus sp.	Anthus sp.	Anthus Bechstein, 1805	The Interim Register of Marine and Nonmarine Genera	0.75
1390	Anthus sp.	Anthus sp.	Anthus Bechstein, 1805	World Register of Marine Species	0.75
1391	Anthus sp.	Anthus sp.	Anthus	Freebase	0.75
1392	Anthus sp.	Anthus sp.	Anthus Bechstein, 1805	GBIF Backbone Taxonomy	0.75
1393	Anthus sp.	Anthus sp.	Anthus	Encyclopedia of Life	0.75
1394	Anthus sp.	Anthus sp.	Anthus	Birds of the World: Recommended English Names	0.75
1395	Anthus sp.	Anthus sp.	Anthus Bechstein, 1805	Wikipedia in EOL	0.75
1396	Anthus sp.	Anthus sp.	Anthus Bechstein, 1805	Belgian Species List	0.75
1397	Anthus sp.	Anthus sp.	Anthus	EUNIS	0.75
1398	Anthus sp.	Anthus sp.	Anthus	CU*STAR	0.75
1399	Anthus sp.	Anthus sp.	Anthus Bechstein, 1805	BioLib.cz	0.75
1400	Anthus sp.	Anthus sp.	Anthus	Index to Organism Names	0.75
1401	Anthus sp.	Anthus sp.	Anthus Bechstein 1805	Index to Organism Names	0.75
1402	Anthus sp.	Anthus sp.	Anthus Bechstein	Index to Organism Names	0.75
1403	Anthus sp.	Anthus sp.	Anthus species complex	Index to Organism Names	0.75
1404	Anthus sp.	Anthus sp.	Anthus s. spinoletta	Index to Organism Names	0.75
1405	Anthus sp.	Anthus sp.	Anthus s. littoralis	Index to Organism Names	0.75
1406	Anthus sp.	Anthus sp.	Anthus n. richardi	Index to Organism Names	0.75
1407	Anthus sp.	Anthus sp.	Anthus s. japonicus	Index to Organism Names	0.75
1408	Anthus sp.	Anthus sp.	Anthus s. petiosus	Index to Organism Names	0.75
1409	Anthus sp.	Anthus sp.	Anthus s. petrosus	Index to Organism Names	0.75
1410	Anthus sp.	Anthus sp.	Anthus s. petrosuson Skokholm	Index to Organism Names	0.75
1411	Anthus sp.	Anthus sp.	Anthus n. malayensis	Index to Organism Names	0.75
1412	Anthus sp.	Anthus sp.	Anthus s. frondicolus Clancey 1964	Index to Organism Names	0.75
1413	Anthus sp.	Anthus sp.	Anthus n. idjenensis Hoogerwerf 1962	Index to Organism Names	0.75
1414	Anthus sp.	Anthus sp.	Anthus c. campestris	Index to Organism Names	0.75
1415	Anthus sp.	Anthus sp.	Anthus s. yamethini Hall 1957	Index to Organism Names	0.75
1416	Anthus sp.	Anthus sp.	Anthus s. petricolus Clancey 1956	Index to Organism Names	0.75
1417	Anthus sp.	Anthus sp.	Anthus r. dauricus	Index to Organism Names	0.75
1418	Anthus sp.	Anthus sp.	Anthus r. ussuriensis	Index to Organism Names	0.75
1419	Anthus sp.	Anthus sp.	Anthus c. thermophilus	Index to Organism Names	0.75
1420	Anthus sp.	Anthus sp.	Anthus p. theresae Meinertzhagen & Williamson 1953	Index to Organism Names	0.75
1421	Anthus sp.	Anthus sp.	Anthus t. trivialis	Index to Organism Names	0.75
1422	Anthus sp.	Anthus sp.	Anthus s. rubescens	Index to Organism Names	0.75
1423	Anthus sp.	Anthus sp.	Anthus t. salomonseni Clancey 1950	Index to Organism Names	0.75
1424	Anthus sp.	Anthus sp.	Anthus p. whistleri	Index to Organism Names	0.75
1425	Anthus sp.	Anthus sp.	Anthus r. richardi	Index to Organism Names	0.75
1426	Anthus sp.	Anthus sp.	Anthus s. meinertzhageni	Index to Organism Names	0.75
1427	Anthus sp.	Anthus sp.	Anthus s. schoutedeni	Index to Organism Names	0.75
1428	Anthus sp.	Anthus sp.	Anthus r. raalteni	Index to Organism Names	0.75
1429	Anthus sp.	Anthus sp.	Anthus h. hodgsoni	Index to Organism Names	0.75
1430	Anthus sp.	Anthus sp.	Anthus r. alticola	Index to Organism Names	0.75
1431	Anthus sp.	Anthus sp.	Anthus n. longirostris Neum.	Index to Organism Names	0.75
1432	Anthus sp.	Anthus sp.	Anthus s. borealis Hesse	Index to Organism Names	0.75
1433	Anthus sp.	Anthus sp.	Anthus a. spinoletta	Index to Organism Names	0.75
1434	Anthus sp.	Anthus sp.	Anthus h. dabbenei	Index to Organism Names	0.75
1435	Anthus sp.	Anthus sp.	Anthus r. striolatus	Index to Organism Names	0.75
1436	Anthus sp.	Anthus sp.	Anthus a. bibali	Index to Organism Names	0.75
1437	Anthus sp.	Anthus sp.	Anthus a. subaustralis	Index to Organism Names	0.75
1438	Anthus sp.	Anthus sp.	Anthus a. subrufus	Index to Organism Names	0.75
1439	Anthus sp.	Anthus sp.	Anthus a. tribulationis	Index to Organism Names	0.75
1440	Anthus sp.	Anthus sp.	Anthus r. albidus Stresemann 1912	Index to Organism Names	0.75
1441	Anthus sp.	Anthus sp.	Anthus p. kleinschmidti	Index to Organism Names	0.75
1442	Anthus sp.	Anthus sp.	Anthus g. prunus	Index to Organism Names	0.75
1443	Anthus sp.	Anthus sp.	Anthus l. angolensis	Index to Organism Names	0.75
1444	Anthus sp.	Anthus sp.	Anthus s. sokotrae	Index to Organism Names	0.75
1445	Anthus sp.	Anthus sp.	Anthus cockbunioe. Oates 1890	Index to Organism Names	0.75
1446	Anthus sp.	Anthus sp.	Anthus Reid 1887	Index to Organism Names	0.75
1447	Anthus sp.	Anthus sp.	Anthus Turner 1888	Index to Organism Names	0.75
1448	Anthus sp.	Anthus sp.	Anthus	uBio NameBank	0.75
1449	Anthus sp.	Anthus sp.	Anthus Bechstein 1805	uBio NameBank	0.75
1450	Anthus sp.	Anthus sp.	Anthus Bechstein	uBio NameBank	0.75
1451	Anthus sp.	Anthus sp.	Anthus	Arctos	0.75
1452	Anthus sp.	Anthus sp.	Anthus	Open Tree of Life Reference Taxonomy	0.75
1453	Anthus sp.	Anthus sp.	Anthus	Index Animalium	0.75
1454	Anthus sp.	Anthus sp.	Anthus. stagnatilis	Index Animalium	0.75
1455	Anthus sp.	Anthus sp.	Anthus	The Terrestrial Parasite Tracker	0.75
1456	Anthus spinoletta	Anthus spinoletta	Anthus spinoletta	Wikispecies	0.988
1457	Anthus spinoletta	Anthus spinoletta	Anthus spinoletta	National Center for Biotechnology Information	0.988
1458	Anthus spinoletta	Anthus spinoletta	Anthus spinoletta	Freebase	0.988
1459	Anthus spinoletta	Anthus spinoletta	Anthus spinoletta	Encyclopedia of Life	0.988
1460	Anthus spinoletta	Anthus spinoletta	Anthus spinoletta	AnAge	0.988
1461	Anthus spinoletta	Anthus spinoletta	Anthus spinoletta	Birds of the World: Recommended English Names	0.988
1462	Anthus spinoletta	Anthus spinoletta	Anthus spinoletta	CU*STAR	0.988
1463	Anthus spinoletta	Anthus spinoletta	Anthus spinoletta	nlbif	0.988
1464	Anthus spinoletta	Anthus spinoletta	Anthus spinoletta	Index to Organism Names	0.988
1465	Anthus spinoletta	Anthus spinoletta	Anthus spinoletta	uBio NameBank	0.988
1466	Anthus spinoletta	Anthus spinoletta	Anthus spinoletta	Arctos	0.988
1467	Anthus spinoletta	Anthus spinoletta	Anthus spinoletta	Open Tree of Life Reference Taxonomy	0.988
1468	Anthus spinoletta	Anthus spinoletta	Anthus spinoletta	iNaturalist	0.988
1469	Anthus spinoletta	Anthus spinoletta	Anthus spinoletta	Index Animalium	0.988
1470	Anthus spinoletta	Anthus spinoletta	Anthus spinoletta	The eBird/Clements Checklist of Birds of the World	0.988
1471	Anthus spinoletta	Anthus spinoletta	Anthus spinoletta	The Terrestrial Parasite Tracker	0.988
1472	Anthus spinoletta	Anthus spinoletta	Anthus spinoletta (Linnaeus, 1758)	Catalogue of Life Checklist	0.988
1473	Anthus spinoletta	Anthus spinoletta	Anthus spinoletta (Linnaeus, 1758)	Integrated Taxonomic Information SystemITIS	0.988
1474	Anthus spinoletta	Anthus spinoletta	Anthus spinoletta (Linnaeus) 1758	Union 4	0.988
1475	Anthus spinoletta	Anthus spinoletta	Anthus spinoletta (Linnaeus, 1758)	The Interim Register of Marine and Nonmarine Genera	0.988
1476	Anthus spinoletta	Anthus spinoletta	Anthus spinoletta (Linnaeus, 1758)	GBIF Backbone Taxonomy	0.988
1477	Anthus spinoletta	Anthus spinoletta	Anthus spinoletta (Linnaeus, 1758)	Wikipedia in EOL	0.988
1478	Anthus spinoletta	Anthus spinoletta	Anthus spinoletta (Linnaeus, 1758)	Belgian Species List	0.988
1479	Anthus spinoletta	Anthus spinoletta	Anthus spinoletta (Linnaeus, 1758)	EUNIS	0.988
1480	Anthus spinoletta	Anthus spinoletta	Anthus spinoletta (Linnaeus, 1758)	IUCN Red List of Threatened Species	0.988
1481	Anthus spinoletta	Anthus spinoletta	Anthus spinoletta (Linnaeus, 1758)	BioLib.cz	0.988
1482	Anthus spinoletta	Anthus spinoletta	Anthus spinoletta (Linnaeus, 1758)	nlbif	0.988
1483	Anthus spinoletta	Anthus spinoletta	Anthus spinoletta Linnaeus 1758	Index to Organism Names	0.988
1484	Anthus spinoletta	Anthus spinoletta	Anthus spinoletta (Linnaeus 1758)	Index to Organism Names	0.988
1485	Anthus spinoletta	Anthus spinoletta	Anthus spinoletta (Linnaeus )	Index to Organism Names	0.988
1486	Anthus spinoletta	Anthus spinoletta	Anthus spinoletta Patzold 1984	Index to Organism Names	0.988
1487	Anthus spinoletta	Anthus spinoletta	Anthus spinoletta (L. )	Index to Organism Names	0.988
1488	Anthus spinoletta	Anthus spinoletta	Anthus spinoletta (Linnaeus, 1758)	uBio NameBank	0.988
1489	Anthus spinoletta	Anthus spinoletta	Anthus spinoletta (Linnaeus) 1758	uBio NameBank	0.988
1490	Anthus spinoletta	Anthus spinoletta	Anthus spinoletta Linnaeus 1758	uBio NameBank	0.988
1491	Anthus spinoletta	Anthus spinoletta	Anthus spinoletta (Linnaeus)	uBio NameBank	0.988
1492	Anthus spinoletta	Anthus spinoletta	Anthus spinoletta (Linnaeus 1758)	The Paleobiology Database	0.988
1493	Anthus spinoletta	Anthus spinoletta	Anthus spinoletta (Linnaeus, 1758)	BirdLife International	0.988
1494	Anthus spinoletta	Anthus spinoletta	Anthus spinoletta (Linnaeus, 1758)	IOC World Bird List	0.988
1495	Anthus spinoletta	Anthus spinoletta	Anthus spinoletta (Linnaeus, 1758)	MCZbase	0.988
1496	Anthus spinoletta	Anthus spinoletta	Anthus spinoletta Linnaeus 1758	Howard and Moore Complete Checklist of the Birds of the World	0.988
1497	Anthus trivialis	Anthus trivialis	Anthus trivialis	Wikispecies	0.988
1498	Anthus trivialis	Anthus trivialis	Anthus trivialis	National Center for Biotechnology Information	0.988
1499	Anthus trivialis	Anthus trivialis	Anthus trivialis	Freebase	0.988
1500	Anthus trivialis	Anthus trivialis	Anthus trivialis	Encyclopedia of Life	0.988
1501	Anthus trivialis	Anthus trivialis	Anthus trivialis	birds_of_tanzania	0.988
1502	Anthus trivialis	Anthus trivialis	Anthus trivialis	AnAge	0.988
1503	Anthus trivialis	Anthus trivialis	Anthus trivialis	Birds of the World: Recommended English Names	0.988
1504	Anthus trivialis	Anthus trivialis	Anthus trivialis	CU*STAR	0.988
1505	Anthus trivialis	Anthus trivialis	Anthus trivialis	nlbif	0.988
1506	Anthus trivialis	Anthus trivialis	Anthus trivialis	Index to Organism Names	0.988
1507	Anthus trivialis	Anthus trivialis	Anthus trivialis	uBio NameBank	0.988
1508	Anthus trivialis	Anthus trivialis	Anthus trivialis	Arctos	0.988
1509	Anthus trivialis	Anthus trivialis	Anthus trivialis	Open Tree of Life Reference Taxonomy	0.988
1510	Anthus trivialis	Anthus trivialis	Anthus trivialis	iNaturalist	0.988
1511	Anthus trivialis	Anthus trivialis	Anthus trivialis	Index Animalium	0.988
1512	Anthus trivialis	Anthus trivialis	Anthus trivialis	The eBird/Clements Checklist of Birds of the World	0.988
1513	Anthus trivialis	Anthus trivialis	Anthus trivialis	American Ornithological Society	0.988
1514	Anthus trivialis	Anthus trivialis	Anthus trivialis	The Terrestrial Parasite Tracker	0.988
1515	Anthus trivialis	Anthus trivialis	Anthus trivialis (Linnaeus, 1758)	Catalogue of Life Checklist	0.988
1516	Anthus trivialis	Anthus trivialis	Anthus trivialis (Linnaeus, 1758)	Integrated Taxonomic Information SystemITIS	0.988
1517	Anthus trivialis	Anthus trivialis	Anthus trivialis (Linnaeus) 1758	Union 4	0.988
1518	Anthus trivialis	Anthus trivialis	Anthus trivialis (Linnaeus, 1758)	The Interim Register of Marine and Nonmarine Genera	0.988
1519	Anthus trivialis	Anthus trivialis	Anthus trivialis (Linnaeus, 1758)	World Register of Marine Species	0.988
1520	Anthus trivialis	Anthus trivialis	Anthus trivialis (Linnaeus, 1758)	GBIF Backbone Taxonomy	0.988
1521	Anthus trivialis	Anthus trivialis	Anthus trivialis (Linnaeus, 1758)	Belgian Species List	0.988
1522	Anthus trivialis	Anthus trivialis	Anthus trivialis (Linnaeus, 1758)	EUNIS	0.988
1523	Anthus trivialis	Anthus trivialis	Anthus trivialis (Linnaeus, 1758)	IUCN Red List of Threatened Species	0.988
1524	Anthus trivialis	Anthus trivialis	Anthus trivialis (Linnaeus, 1758)	BioLib.cz	0.988
1525	Anthus trivialis	Anthus trivialis	Anthus trivialis (Linnaeus, 1758)	nlbif	0.988
1526	Anthus trivialis	Anthus trivialis	Anthus trivialis (L.)	Index to Organism Names	0.988
1527	Anthus trivialis	Anthus trivialis	Anthus trivialis (Linnaeus 1758)	Index to Organism Names	0.988
1528	Anthus trivialis	Anthus trivialis	Anthus trivialis (Linnaeus )	Index to Organism Names	0.988
1529	Anthus trivialis	Anthus trivialis	Anthus trivialis Linnaeus 1758	Index to Organism Names	0.988
1530	Anthus trivialis	Anthus trivialis	Anthus trivialis (Linnaeus, 1758)	uBio NameBank	0.988
1531	Anthus trivialis	Anthus trivialis	Anthus trivialis (Linnaeus) 1758	uBio NameBank	0.988
1532	Anthus trivialis	Anthus trivialis	Anthus trivialis (Linnaeus)	uBio NameBank	0.988
1533	Anthus trivialis	Anthus trivialis	Anthus trivialis (Linnaeus 1758)	The Paleobiology Database	0.988
1534	Anthus trivialis	Anthus trivialis	Anthus trivialis (Linnaeus, 1758)	BirdLife International	0.988
1535	Anthus trivialis	Anthus trivialis	Anthus trivialis (Linnaeus, 1758)	IOC World Bird List	0.988
1536	Anthus trivialis	Anthus trivialis	Anthus trivialis Linnaeus 1758	Howard and Moore Complete Checklist of the Birds of the World	0.988
1537	Anthus trivialis	Anthus trivialis	Anthus trivialis Linnaeus 1758	PLAZI treatments	0.988
1538	Apus apus	Apus apus	Apus apus	Wikispecies	0.988
1539	Apus apus	Apus apus	Apus apus	National Center for Biotechnology Information	0.988
1540	Apus apus	Apus apus	Apus apus	Freebase	0.988
1541	Apus apus	Apus apus	Apus apus	Encyclopedia of Life	0.988
1542	Apus apus	Apus apus	Apus apus	AskNature	0.988
1543	Apus apus	Apus apus	Apus apus	birds_of_tanzania	0.988
1544	Apus apus	Apus apus	Apus apus	AnAge	0.988
1545	Apus apus	Apus apus	Apus apus	Birds of the World: Recommended English Names	0.988
1546	Apus apus	Apus apus	Apus apus	CU*STAR	0.988
1547	Apus apus	Apus apus	Apus apus	nlbif	0.988
1548	Apus apus	Apus apus	Apus apus	Index to Organism Names	0.988
1549	Apus apus	Apus apus	Apus apus	uBio NameBank	0.988
1550	Apus apus	Apus apus	Apus apus	Arctos	0.988
1551	Apus apus	Apus apus	Apus apus	Open Tree of Life Reference Taxonomy	0.988
1552	Apus apus	Apus apus	Apus apus	iNaturalist	0.988
1553	Apus apus	Apus apus	Apus apus	Index Animalium	0.988
1554	Apus apus	Apus apus	Apus apus	The eBird/Clements Checklist of Birds of the World	0.988
1555	Apus apus	Apus apus	Apus apus	American Ornithological Society	0.988
1556	Apus apus	Apus apus	Apus apus	The Terrestrial Parasite Tracker	0.988
1557	Apus apus	Apus apus	Apus apus (Linnaeus, 1758)	Catalogue of Life Checklist	0.988
1558	Apus apus	Apus apus	Apus apus (Linnaeus, 1758)	Integrated Taxonomic Information SystemITIS	0.988
1559	Apus apus	Apus apus	Apus apus (Linnaeus) 1758	Union 4	0.988
1560	Apus apus	Apus apus	Apus apus (Linnaeus, 1758)	The Interim Register of Marine and Nonmarine Genera	0.988
1561	Apus apus	Apus apus	Apus apus (Linnaeus, 1758)	World Register of Marine Species	0.988
1562	Apus apus	Apus apus	Apus apus (Linnaeus, 1758)	GBIF Backbone Taxonomy	0.988
1563	Apus apus	Apus apus	Apus apus (Linnaeus, 1758)	Wikipedia in EOL	0.988
1564	Apus apus	Apus apus	Apus apus (Linnaeus, 1758)	OBIS	0.988
1565	Apus apus	Apus apus	Apus apus (Linnaeus, 1758)	Belgian Species List	0.988
1566	Apus apus	Apus apus	Apus apus (Linnaeus, 1758)	EUNIS	0.988
1567	Apus apus	Apus apus	Apus apus (Linnaeus, 1758)	IUCN Red List of Threatened Species	0.988
1568	Apus apus	Apus apus	Apus apus (Linnaeus, 1758)	BioLib.cz	0.988
1569	Apus apus	Apus apus	Apus apus (Linnaeus, 1758)	nlbif	0.988
1570	Apus apus	Apus apus	Apus apus (L.)	Index to Organism Names	0.988
1571	Apus apus	Apus apus	Apus apus (Fab.)	Index to Organism Names	0.988
1572	Apus apus	Apus apus	Apus apus (Linnaeus, 1758)	uBio NameBank	0.988
1573	Apus apus	Apus apus	Apus apus (Linnaeus) 1758	uBio NameBank	0.988
1574	Apus apus	Apus apus	Apus apus (Linnaeus 1758)	The Paleobiology Database	0.988
1575	Apus apus	Apus apus	Apus apus (Linnaeus, 1758)	BirdLife International	0.988
1576	Apus apus	Apus apus	Apus apus (Linnaeus, 1758)	IOC World Bird List	0.988
1577	Apus apus	Apus apus	Apus apus (Linnaeus, 1758)	MCZbase	0.988
1578	Apus apus	Apus apus	Apus apus Linnaeus 1758	Howard and Moore Complete Checklist of the Birds of the World	0.988
1579	Apus apus	Apus apus	Apus apus Linnaeus 1758	PLAZI treatments	0.988
1580	Aquila chrysaetos	Aquila chrysaetos	Aquila chrysaetos	Wikispecies	0.988
1581	Aquila chrysaetos	Aquila chrysaetos	Aquila chrysaetos	National Center for Biotechnology Information	0.988
1582	Aquila chrysaetos	Aquila chrysaetos	Aquila chrysaetos	Freebase	0.988
1583	Aquila chrysaetos	Aquila chrysaetos	Aquila chrysaetos	Encyclopedia of Life	0.988
1584	Aquila chrysaetos	Aquila chrysaetos	Aquila chrysaetos	China: Yunnan, Southern Gaoligongshan, Rapid Biological Inventories Report No. 04	0.988
1585	Aquila chrysaetos	Aquila chrysaetos	Aquila chrysaetos	AnAge	0.988
1586	Aquila chrysaetos	Aquila chrysaetos	Aquila chrysaetos	ARKive	0.988
1587	Aquila chrysaetos	Aquila chrysaetos	Aquila chrysaetos	Birds of the World: Recommended English Names	0.988
1588	Aquila chrysaetos	Aquila chrysaetos	Aquila chrysaetos	CU*STAR	0.988
1589	Aquila chrysaetos	Aquila chrysaetos	Aquila chrysaetos	nlbif	0.988
1590	Aquila chrysaetos	Aquila chrysaetos	Aquila chrysaetos	Index to Organism Names	0.988
1591	Aquila chrysaetos	Aquila chrysaetos	Aquila chrysaetos	uBio NameBank	0.988
1592	Aquila chrysaetos	Aquila chrysaetos	Aquila chrysaetos	Arctos	0.988
1593	Aquila chrysaetos	Aquila chrysaetos	Aquila chrysaetos	Open Tree of Life Reference Taxonomy	0.988
1594	Aquila chrysaetos	Aquila chrysaetos	Aquila chrysaetos	iNaturalist	0.988
1595	Aquila chrysaetos	Aquila chrysaetos	Aquila chrysaetos	Index Animalium	0.988
1596	Aquila chrysaetos	Aquila chrysaetos	Aquila chrysaetos	The eBird/Clements Checklist of Birds of the World	0.988
1597	Aquila chrysaetos	Aquila chrysaetos	Aquila chrysaetos	American Ornithological Society	0.988
1598	Aquila chrysaetos	Aquila chrysaetos	Aquila chrysaetos	The Terrestrial Parasite Tracker	0.988
1599	Aquila chrysaetos	Aquila chrysaetos	Aquila chrysaetos (Linnaeus, 1758)	Catalogue of Life Checklist	0.988
1600	Aquila chrysaetos	Aquila chrysaetos	Aquila chrysaetos (Linnaeus, 1758)	Integrated Taxonomic Information SystemITIS	0.988
1601	Aquila chrysaetos	Aquila chrysaetos	Aquila chrysaetos (Linnaeus) 1758	Union 4	0.988
1602	Aquila chrysaetos	Aquila chrysaetos	Aquila chrysaetos (Linnaeus, 1758)	The Interim Register of Marine and Nonmarine Genera	0.988
1603	Aquila chrysaetos	Aquila chrysaetos	Aquila chrysaetos (Linnaeus, 1758)	World Register of Marine Species	0.988
1604	Aquila chrysaetos	Aquila chrysaetos	Aquila chrysaetos (Linnaeus, 1758)	GBIF Backbone Taxonomy	0.988
1605	Aquila chrysaetos	Aquila chrysaetos	Aquila chrysaetos (Linnaeus, 1758)	Wikipedia in EOL	0.988
1606	Aquila chrysaetos	Aquila chrysaetos	Aquila chrysaetos (Linnaeus, 1758)	Belgian Species List	0.988
1607	Aquila chrysaetos	Aquila chrysaetos	Aquila chrysaetos (Linnaeus, 1758)	EUNIS	0.988
1608	Aquila chrysaetos	Aquila chrysaetos	Aquila chrysaetos (Linnaeus, 1758)	IUCN Red List of Threatened Species	0.988
1609	Aquila chrysaetos	Aquila chrysaetos	Aquila chrysaetos (Linnaeus, 1758)	BioLib.cz	0.988
1610	Aquila chrysaetos	Aquila chrysaetos	Aquila chrysaetos (Linnaeus, 1758)	nlbif	0.988
1611	Aquila chrysaetos	Aquila chrysaetos	Aquila chrysaetos Dinkins, Conover, Kirol & Beck 2012	Index to Organism Names	0.988
1612	Aquila chrysaetos	Aquila chrysaetos	Aquila chrysaetos (L.)	Index to Organism Names	0.988
1613	Aquila chrysaetos	Aquila chrysaetos	Aquila chrysaetos (Linnaeus, 1758)	uBio NameBank	0.988
1614	Aquila chrysaetos	Aquila chrysaetos	Aquila chrysaetos (Linnaeus) 1758	uBio NameBank	0.988
1615	Aquila chrysaetos	Aquila chrysaetos	Aquila chrysaetos subsp.	uBio NameBank	0.988
1616	Aquila chrysaetos	Aquila chrysaetos	Aquila chrysaetos (Linnaeus 1758)	The Paleobiology Database	0.988
1617	Aquila chrysaetos	Aquila chrysaetos	Aquila chrysaetos (Linnaeus, 1758)	BirdLife International	0.988
1618	Aquila chrysaetos	Aquila chrysaetos	Aquila chrysaetos (Linnaeus, 1758)	IOC World Bird List	0.988
1619	Aquila chrysaetos	Aquila chrysaetos	Aquila chrysaetos (Linnaeus, 1758)	MCZbase	0.988
1620	Aquila chrysaetos	Aquila chrysaetos	Aquila chrysaetos Linnaeus 1758	Howard and Moore Complete Checklist of the Birds of the World	0.988
1621	Aquila chrysaetos	Aquila chrysaetos	Aquila chrysaetos Linnaeus 1758	PLAZI treatments	0.988
1622	Aquila pomarina	Aquila pomarina	Aquila pomarina	Freebase	0.988
1623	Aquila pomarina	Aquila pomarina	Aquila pomarina	Encyclopedia of Life	0.988
1624	Aquila pomarina	Aquila pomarina	Aquila pomarina	birds_of_tanzania	0.988
1625	Aquila pomarina	Aquila pomarina	Aquila pomarina	AnAge	0.988
1626	Aquila pomarina	Aquila pomarina	Aquila pomarina	Birds of the World: Recommended English Names	0.988
1627	Aquila pomarina	Aquila pomarina	Aquila pomarina	CU*STAR	0.988
1628	Aquila pomarina	Aquila pomarina	Aquila pomarina	nlbif	0.988
1629	Aquila pomarina	Aquila pomarina	Aquila pomarina	Index to Organism Names	0.988
1630	Aquila pomarina	Aquila pomarina	Aquila pomarina	uBio NameBank	0.988
1631	Aquila pomarina	Aquila pomarina	Aquila pomarina	Arctos	0.988
1632	Aquila pomarina	Aquila pomarina	Aquila pomarina	BirdLife International	0.988
1633	Aquila pomarina	Aquila pomarina	Aquila pomarina	Open Tree of Life Reference Taxonomy	0.988
1634	Aquila pomarina	Aquila pomarina	Aquila pomarina	Index Animalium	0.988
1635	Aquila pomarina	Aquila pomarina	Aquila pomarina C. L. Brehm, 1831	Catalogue of Life Checklist	0.988
1636	Aquila pomarina	Aquila pomarina	Aquila pomarina C. L. Brehm, 1831	Integrated Taxonomic Information SystemITIS	0.988
1637	Aquila pomarina	Aquila pomarina	Aquila pomarina Brehm,CL 1831	Union 4	0.988
1638	Aquila pomarina	Aquila pomarina	Aquila pomarina Brehm, 1831	The Interim Register of Marine and Nonmarine Genera	0.988
1639	Aquila pomarina	Aquila pomarina	Aquila pomarina Brehm, 1831	World Register of Marine Species	0.988
1640	Aquila pomarina	Aquila pomarina	Aquila pomarina C.L.Brehm, 1831	GBIF Backbone Taxonomy	0.988
1641	Aquila pomarina	Aquila pomarina	Aquila pomarina C. L. Brehm, 1831	Belgian Species List	0.988
1642	Aquila pomarina	Aquila pomarina	Aquila pomarina Brehm, 1831	EUNIS	0.988
1643	Aquila pomarina	Aquila pomarina	Aquila pomarina Brehm, 1831	IUCN Red List of Threatened Species	0.988
1644	Aquila pomarina	Aquila pomarina	Aquila pomarina Brehm, 1831	BioLib.cz	0.988
1645	Aquila pomarina	Aquila pomarina	Aquila pomarina Brehm, 1831	nlbif	0.988
1646	Aquila pomarina	Aquila pomarina	Aquila pomarina Brehm	Index to Organism Names	0.988
1647	Aquila pomarina	Aquila pomarina	Aquila pomarina Brehm 1831	Index to Organism Names	0.988
1648	Aquila pomarina	Aquila pomarina	Aquila pomarina Brutvogel	Index to Organism Names	0.988
1649	Aquila pomarina	Aquila pomarina	Aquila pomarina Brehm 1828	Index to Organism Names	0.988
1650	Aquila pomarina	Aquila pomarina	Aquila pomarina Brehm, 1831	uBio NameBank	0.988
1651	Aquila pomarina	Aquila pomarina	Aquila pomarina Brehm	uBio NameBank	0.988
1652	Aquila pomarina	Aquila pomarina	Aquila pomarina Brehm, CL 1831	uBio NameBank	0.988
1653	Aquila pomarina	Aquila pomarina	Aquila pomarina Brehm, 1831	BirdLife International	0.988
1654	Aquila rapax	Aquila rapax	Aquila rapax	Wikispecies	0.988
1655	Aquila rapax	Aquila rapax	Aquila rapax	National Center for Biotechnology Information	0.988
1656	Aquila rapax	Aquila rapax	Aquila rapax	Freebase	0.988
1657	Aquila rapax	Aquila rapax	Aquila rapax	Encyclopedia of Life	0.988
1658	Aquila rapax	Aquila rapax	Aquila rapax	birds_of_tanzania	0.988
1659	Aquila rapax	Aquila rapax	Aquila rapax	AnAge	0.988
1660	Aquila rapax	Aquila rapax	Aquila rapax	ARKive	0.988
1661	Aquila rapax	Aquila rapax	Aquila rapax	Birds of the World: Recommended English Names	0.988
1662	Aquila rapax	Aquila rapax	Aquila rapax	CU*STAR	0.988
1663	Aquila rapax	Aquila rapax	Aquila rapax	Index to Organism Names	0.988
1664	Aquila rapax	Aquila rapax	Aquila rapax	uBio NameBank	0.988
1665	Aquila rapax	Aquila rapax	Aquila rapax	Arctos	0.988
1666	Aquila rapax	Aquila rapax	Aquila rapax	Open Tree of Life Reference Taxonomy	0.988
1667	Aquila rapax	Aquila rapax	Aquila rapax	iNaturalist	0.988
1668	Aquila rapax	Aquila rapax	Aquila rapax	Index Animalium	0.988
1669	Aquila rapax	Aquila rapax	Aquila rapax	The eBird/Clements Checklist of Birds of the World	0.988
1670	Aquila rapax	Aquila rapax	Aquila rapax	The Terrestrial Parasite Tracker	0.988
1671	Aquila rapax	Aquila rapax	Aquila rapax (Temminck, 1828)	Catalogue of Life Checklist	0.988
1672	Aquila rapax	Aquila rapax	Aquila rapax (Temminck, 1828)	Integrated Taxonomic Information SystemITIS	0.988
1673	Aquila rapax	Aquila rapax	Aquila rapax (Temminck) 1828	Union 4	0.988
1674	Aquila rapax	Aquila rapax	Aquila rapax (Temminck, 1828)	The Interim Register of Marine and Nonmarine Genera	0.988
1675	Aquila rapax	Aquila rapax	Aquila rapax (Temminck, 1828)	GBIF Backbone Taxonomy	0.988
1676	Aquila rapax	Aquila rapax	Aquila rapax (Temminck, 1828)	Wikipedia in EOL	0.988
1677	Aquila rapax	Aquila rapax	Aquila rapax (Temminck, 1828)	EUNIS	0.988
1678	Aquila rapax	Aquila rapax	Aquila rapax (Temminck, 1828)	IUCN Red List of Threatened Species	0.988
1679	Aquila rapax	Aquila rapax	Aquila rapax (Temminck, 1828)	BioLib.cz	0.988
1680	Aquila rapax	Aquila rapax	Aquila rapax (Temminck, 1828)	nlbif	0.988
1681	Aquila rapax	Aquila rapax	Aquila rapax (Temminck 1828)	Index to Organism Names	0.988
1682	Aquila rapax	Aquila rapax	Aquila rapax (Temm.)	Index to Organism Names	0.988
1683	Aquila rapax	Aquila rapax	Aquila rapax (Temminck, 1828)	uBio NameBank	0.988
1684	Aquila rapax	Aquila rapax	Aquila rapax (Temminck) 1828	uBio NameBank	0.988
1685	Aquila rapax	Aquila rapax	Aquila rapax (Temminck 1828)	The Paleobiology Database	0.988
1686	Aquila rapax	Aquila rapax	Aquila rapax (Temminck, 1828)	BirdLife International	0.988
1687	Aquila rapax	Aquila rapax	Aquila rapax (Temminck, 1828)	IOC World Bird List	0.988
1688	Aquila rapax	Aquila rapax	Aquila rapax Temminck 1828	Howard and Moore Complete Checklist of the Birds of the World	0.988
1689	Ardea alba	Ardea alba	Ardea alba	Wikispecies	0.988
1690	Ardea alba	Ardea alba	Ardea alba	National Center for Biotechnology Information	0.988
1691	Ardea alba	Ardea alba	Ardea alba	Freebase	0.988
1692	Ardea alba	Ardea alba	Ardea alba	Encyclopedia of Life	0.988
1693	Ardea alba	Ardea alba	Ardea alba	AnAge	0.988
1694	Ardea alba	Ardea alba	Ardea alba	Birds of the World: Recommended English Names	0.988
1695	Ardea alba	Ardea alba	Ardea alba	Wikipedia in EOL	0.988
1696	Ardea alba	Ardea alba	Ardea alba	CU*STAR	0.988
1697	Ardea alba	Ardea alba	Ardea alba	IUCN Red List of Threatened Species	0.988
1698	Ardea alba	Ardea alba	Ardea alba	nlbif	0.988
1699	Ardea alba	Ardea alba	Ardea alba	Index to Organism Names	0.988
1700	Ardea alba	Ardea alba	Ardea alba	uBio NameBank	0.988
1701	Ardea alba	Ardea alba	Ardea alba	Arctos	0.988
1702	Ardea alba	Ardea alba	Ardea alba	Open Tree of Life Reference Taxonomy	0.988
1703	Ardea alba	Ardea alba	Ardea alba	iNaturalist	0.988
1704	Ardea alba	Ardea alba	Ardea alba	Index Animalium	0.988
1705	Ardea alba	Ardea alba	Ardea alba	The eBird/Clements Checklist of Birds of the World	0.988
1706	Ardea alba	Ardea alba	Ardea alba	American Ornithological Society	0.988
1707	Ardea alba	Ardea alba	Ardea alba	PLAZI treatments	0.988
1708	Ardea alba	Ardea alba	Ardea alba	The Terrestrial Parasite Tracker	0.988
1709	Ardea alba	Ardea alba	Ardea alba Linnaeus, 1758	Catalogue of Life Checklist	0.988
1710	Ardea alba	Ardea alba	Ardea alba Linnaeus, 1758	Integrated Taxonomic Information SystemITIS	0.988
1711	Ardea alba	Ardea alba	Ardea alba Linnaeus 1758	Union 4	0.988
1712	Ardea alba	Ardea alba	Ardea alba Linnaeus, 1758	The Interim Register of Marine and Nonmarine Genera	0.988
1713	Ardea alba	Ardea alba	Ardea alba Linnaeus, 1758	World Register of Marine Species	0.988
1714	Ardea alba	Ardea alba	Ardea alba Linnaeus, 1758	GBIF Backbone Taxonomy	0.988
1715	Ardea alba	Ardea alba	Ardea alba Christidis & Boles, 1994	GBIF Backbone Taxonomy	0.988
1716	Ardea alba	Ardea alba	Ardea alba Sacc, 2005	GBIF Backbone Taxonomy	0.988
1717	Ardea alba	Ardea alba	Ardea alba Linnaeus 1758	ZooBank	0.988
1718	Ardea alba	Ardea alba	Ardea alba Linnaeus, 1758	EUNIS	0.988
1719	Ardea alba	Ardea alba	Ardea alba Linnaeus 1758	Bishop Museum	0.988
1720	Ardea alba	Ardea alba	Ardea alba Linnaeus, 1758	BioLib.cz	0.988
1721	Ardea alba	Ardea alba	Ardea alba Linnaeus, 1758	nlbif	0.988
1722	Ardea alba	Ardea alba	Ardea alba Linnaeus 1758	Index to Organism Names	0.988
1723	Ardea alba	Ardea alba	Ardea alba L.	Index to Organism Names	0.988
1724	Ardea alba	Ardea alba	Ardea alba species complex	Index to Organism Names	0.988
1725	Ardea alba	Ardea alba	Ardea alba Herring & Gawlik 2013	Index to Organism Names	0.988
1726	Ardea alba	Ardea alba	Ardea alba Linnaeus 1758	uBio NameBank	0.988
1727	Ardea alba	Ardea alba	Ardea alba (Linnaeus 1758)	The Paleobiology Database	0.988
1728	Ardea alba	Ardea alba	Ardea alba (Linnaeus, 1758)	BirdLife International	0.988
1729	Ardea alba	Ardea alba	Ardea alba Linnaeus, 1758	IOC World Bird List	0.988
1730	Ardea alba	Ardea alba	Ardea alba Linnaeus, 1758	MCZbase	0.988
1731	Ardea alba	Ardea alba	Ardea alba Linnaeus 1758	Howard and Moore Complete Checklist of the Birds of the World	0.988
1732	Ardea alba	Ardea alba	Ardea alba Linnaeus, 1758	PLAZI treatments	0.988
1733	Ardea alba	Ardea alba	Ardea alba Linnaeus 1758	PLAZI treatments	0.988
1734	Ardea cinerea	Ardea cinerea	Ardea cinerea	Wikispecies	0.988
1735	Ardea cinerea	Ardea cinerea	Ardea cinerea	National Center for Biotechnology Information	0.988
1736	Ardea cinerea	Ardea cinerea	Ardea cinerea	Freebase	0.988
1737	Ardea cinerea	Ardea cinerea	Ardea cinerea	Encyclopedia of Life	0.988
1738	Ardea cinerea	Ardea cinerea	Ardea cinerea	birds_of_tanzania	0.988
1739	Ardea cinerea	Ardea cinerea	Ardea cinerea	AnAge	0.988
1740	Ardea cinerea	Ardea cinerea	Ardea cinerea	ARKive	0.988
1741	Ardea cinerea	Ardea cinerea	Ardea cinerea	Birds of the World: Recommended English Names	0.988
1742	Ardea cinerea	Ardea cinerea	Ardea cinerea	CU*STAR	0.988
1743	Ardea cinerea	Ardea cinerea	Ardea cinerea	nlbif	0.988
1744	Ardea cinerea	Ardea cinerea	Ardea cinerea	Index to Organism Names	0.988
1745	Ardea cinerea	Ardea cinerea	Ardea cinerea	uBio NameBank	0.988
1746	Ardea cinerea	Ardea cinerea	Ardea cinerea	Arctos	0.988
1747	Ardea cinerea	Ardea cinerea	Ardea cinerea	Open Tree of Life Reference Taxonomy	0.988
1748	Ardea cinerea	Ardea cinerea	Ardea cinerea	iNaturalist	0.988
1749	Ardea cinerea	Ardea cinerea	Ardea cinerea	Index Animalium	0.988
1750	Ardea cinerea	Ardea cinerea	Ardea cinerea	MCZbase	0.988
1751	Ardea cinerea	Ardea cinerea	Ardea cinerea	The eBird/Clements Checklist of Birds of the World	0.988
1752	Ardea cinerea	Ardea cinerea	Ardea cinerea	American Ornithological Society	0.988
1753	Ardea cinerea	Ardea cinerea	Ardea cinerea	The Terrestrial Parasite Tracker	0.988
1754	Ardea cinerea	Ardea cinerea	Ardea cinerea Linnaeus, 1758	Catalogue of Life Checklist	0.988
1755	Ardea cinerea	Ardea cinerea	Ardea cinerea Linnaeus, 1758	Integrated Taxonomic Information SystemITIS	0.988
1756	Ardea cinerea	Ardea cinerea	Ardea cinerea Linnaeus 1758	Union 4	0.988
1757	Ardea cinerea	Ardea cinerea	Ardea cinerea Linnaeus, 1758	The Interim Register of Marine and Nonmarine Genera	0.988
1758	Ardea cinerea	Ardea cinerea	Ardea cinerea Linnaeus, 1758	World Register of Marine Species	0.988
1759	Ardea cinerea	Ardea cinerea	Ardea cinerea Linnaeus, 1758	GBIF Backbone Taxonomy	0.988
1760	Ardea cinerea	Ardea cinerea	Ardea cinerea Linnaeus 1758	ZooBank	0.988
1761	Ardea cinerea	Ardea cinerea	Ardea cinerea Linnaeus, 1758	Wikipedia in EOL	0.988
1762	Ardea cinerea	Ardea cinerea	Ardea cinerea Linnaeus, 1758	Belgian Species List	0.988
1763	Ardea cinerea	Ardea cinerea	Ardea cinerea Linnaeus, 1758	EUNIS	0.988
1764	Ardea cinerea	Ardea cinerea	Ardea cinerea Linnaeus 1758	Bishop Museum	0.988
1765	Ardea cinerea	Ardea cinerea	Ardea cinerea Linnaeus, 1758	IUCN Red List of Threatened Species	0.988
1766	Ardea cinerea	Ardea cinerea	Ardea cinerea Linnaeus, 1758	BioLib.cz	0.988
1767	Ardea cinerea	Ardea cinerea	Ardea cinerea Linnaeus, 1758	nlbif	0.988
1768	Ardea cinerea	Ardea cinerea	Ardea cinerea Linnaeus 1758	Index to Organism Names	0.988
1769	Ardea cinerea	Ardea cinerea	Ardea cinerea L.	Index to Organism Names	0.988
1770	Ardea cinerea	Ardea cinerea	Ardea cinerea Linnaeus	Index to Organism Names	0.988
1771	Ardea cinerea	Ardea cinerea	Ardea cinerea x A purpurea	Index to Organism Names	0.988
1772	Ardea cinerea	Ardea cinerea	Ardea cinerea Pallas 1811	Index to Organism Names	0.988
1773	Ardea cinerea	Ardea cinerea	Ardea cinerea Hodgson 1844	Index to Organism Names	0.988
1774	Ardea cinerea	Ardea cinerea	Ardea cinerea Brader & Parz-Gollner 2012	Index to Organism Names	0.988
1775	Ardea cinerea	Ardea cinerea	Ardea cinerea Babinska, Szarek, Binkowsj, Skibniewska, Wojtacka, Markiewicz, Felsmann, Zakrzewska, Gesek & Dublan 2008	Index to Organism Names	0.988
1776	Ardea cinerea	Ardea cinerea	Ardea cinerea Meyer [non Gm.] in Meyer & J. Wolf 1810	Index to Organism Names	0.988
1777	Ardea cinerea	Ardea cinerea	Ardea cinerea Linnaeus 1758	uBio NameBank	0.988
1778	Ardea cinerea	Ardea cinerea	Ardea cinerea Linnaeus	uBio NameBank	0.988
1779	Ardea cinerea	Ardea cinerea	Ardea cinerea Linnaeus 1758	The Paleobiology Database	0.988
1780	Ardea cinerea	Ardea cinerea	Ardea cinerea Linnaeus, 1758	BirdLife International	0.988
1781	Ardea cinerea	Ardea cinerea	Ardea cinerea Linnaeus, 1758	IOC World Bird List	0.988
1782	Ardea cinerea	Ardea cinerea	Ardea cinerea cinerea/jouyi	The eBird/Clements Checklist of Birds of the World	0.988
1783	Ardea cinerea	Ardea cinerea	Ardea cinerea Linnaeus 1758	Howard and Moore Complete Checklist of the Birds of the World	0.988
1784	Ardea cinerea	Ardea cinerea	Ardea cinerea Linnaeus, 1758	PLAZI treatments	0.988
1785	Ardea cinerea	Ardea cinerea	Ardea cinerea Linnaeus 1758	PLAZI treatments	0.988
1786	Ardea purpurea	Ardea purpurea	Ardea purpurea	Wikispecies	0.988
1787	Ardea purpurea	Ardea purpurea	Ardea purpurea	National Center for Biotechnology Information	0.988
1788	Ardea purpurea	Ardea purpurea	Ardea purpurea	Freebase	0.988
1789	Ardea purpurea	Ardea purpurea	Ardea purpurea	Encyclopedia of Life	0.988
1790	Ardea purpurea	Ardea purpurea	Ardea purpurea	birds_of_tanzania	0.988
1791	Ardea purpurea	Ardea purpurea	Ardea purpurea	AnAge	0.988
1792	Ardea purpurea	Ardea purpurea	Ardea purpurea	Birds of the World: Recommended English Names	0.988
1793	Ardea purpurea	Ardea purpurea	Ardea purpurea	CU*STAR	0.988
1794	Ardea purpurea	Ardea purpurea	Ardea purpurea	nlbif	0.988
1795	Ardea purpurea	Ardea purpurea	Ardea purpurea	Index to Organism Names	0.988
1796	Ardea purpurea	Ardea purpurea	Ardea purpurea	uBio NameBank	0.988
1797	Ardea purpurea	Ardea purpurea	Ardea purpurea	Arctos	0.988
1798	Ardea purpurea	Ardea purpurea	Ardea purpurea	Open Tree of Life Reference Taxonomy	0.988
1799	Ardea purpurea	Ardea purpurea	Ardea purpurea	iNaturalist	0.988
1800	Ardea purpurea	Ardea purpurea	Ardea purpurea	Index Animalium	0.988
1801	Ardea purpurea	Ardea purpurea	Ardea purpurea	The eBird/Clements Checklist of Birds of the World	0.988
1802	Ardea purpurea	Ardea purpurea	Ardea purpurea	American Ornithological Society	0.988
1803	Ardea purpurea	Ardea purpurea	Ardea purpurea	The Terrestrial Parasite Tracker	0.988
1804	Ardea purpurea	Ardea purpurea	Ardea purpurea Linnaeus, 1766	Catalogue of Life Checklist	0.988
1805	Ardea purpurea	Ardea purpurea	Ardea purpurea Linnaeus, 1766	Integrated Taxonomic Information SystemITIS	0.988
1806	Ardea purpurea	Ardea purpurea	Ardea purpurea Linnaeus 1766	Union 4	0.988
1807	Ardea purpurea	Ardea purpurea	Ardea purpurea Linnaeus, 1766	The Interim Register of Marine and Nonmarine Genera	0.988
1808	Ardea purpurea	Ardea purpurea	Ardea purpurea Linnaeus, 1766	World Register of Marine Species	0.988
1809	Ardea purpurea	Ardea purpurea	Ardea purpurea Linnaeus, 1766	GBIF Backbone Taxonomy	0.988
1810	Ardea purpurea	Ardea purpurea	Ardea purpurea (Linnaeus, 1766)	Wikipedia in EOL	0.988
1811	Ardea purpurea	Ardea purpurea	Ardea purpurea Linnaeus, 1766	Belgian Species List	0.988
1812	Ardea purpurea	Ardea purpurea	Ardea purpurea Linnaeus, 1766	EUNIS	0.988
1813	Ardea purpurea	Ardea purpurea	Ardea purpurea Linnaeus, 1766	IUCN Red List of Threatened Species	0.988
1814	Ardea purpurea	Ardea purpurea	Ardea purpurea Linnaeus, 1766	BioLib.cz	0.988
1815	Ardea purpurea	Ardea purpurea	Ardea purpurea Linnaeus, 1766	nlbif	0.988
1816	Ardea purpurea	Ardea purpurea	Ardea purpurea Linnaeus 1766	Index to Organism Names	0.988
1817	Ardea purpurea	Ardea purpurea	Ardea purpurea L.	Index to Organism Names	0.988
1818	Ardea purpurea	Ardea purpurea	Ardea purpurea x A cinerea	Index to Organism Names	0.988
1819	Ardea purpurea	Ardea purpurea	Ardea purpurea Meyer 1885	Index to Organism Names	0.988
1820	Ardea purpurea	Ardea purpurea	Ardea purpurea Linnaeus 1766	uBio NameBank	0.988
1821	Ardea purpurea	Ardea purpurea	Ardea (Pyrrherodias) purpurea	uBio NameBank	0.988
1822	Ardea purpurea	Ardea purpurea	Ardea purpurea Linnaeus 1766	The Paleobiology Database	0.988
1823	Ardea purpurea	Ardea purpurea	Ardea purpurea Linnaeus, 1766	BirdLife International	0.988
1824	Ardea purpurea	Ardea purpurea	Ardea purpurea Linnaeus, 1766	IOC World Bird List	0.988
1825	Ardea purpurea	Ardea purpurea	Ardea purpurea [purpurea Group]	The eBird/Clements Checklist of Birds of the World	0.988
1826	Ardea purpurea	Ardea purpurea	Ardea purpurea Linnaeus 1766	Howard and Moore Complete Checklist of the Birds of the World	0.988
1827	Ardea purpurea	Ardea purpurea	Ardea purpurea Linnaeus 1766	PLAZI treatments	0.988
1828	Ardeola ralloides	Ardeola ralloides	Ardeola ralloides	Wikispecies	0.988
1829	Ardeola ralloides	Ardeola ralloides	Ardeola ralloides	National Center for Biotechnology Information	0.988
1830	Ardeola ralloides	Ardeola ralloides	Ardeola ralloides	Freebase	0.988
1831	Ardeola ralloides	Ardeola ralloides	Ardeola ralloides	Encyclopedia of Life	0.988
1832	Ardeola ralloides	Ardeola ralloides	Ardeola ralloides	birds_of_tanzania	0.988
1833	Ardeola ralloides	Ardeola ralloides	Ardeola ralloides	Birds of the World: Recommended English Names	0.988
1834	Ardeola ralloides	Ardeola ralloides	Ardeola ralloides	CU*STAR	0.988
1835	Ardeola ralloides	Ardeola ralloides	Ardeola ralloides	nlbif	0.988
1836	Ardeola ralloides	Ardeola ralloides	Ardeola ralloides	Index to Organism Names	0.988
1837	Ardeola ralloides	Ardeola ralloides	Ardeola ralloides	uBio NameBank	0.988
1838	Ardeola ralloides	Ardeola ralloides	Ardeola ralloides	Arctos	0.988
1839	Ardeola ralloides	Ardeola ralloides	Ardeola ralloides	Open Tree of Life Reference Taxonomy	0.988
1840	Ardeola ralloides	Ardeola ralloides	Ardeola ralloides	iNaturalist	0.988
1841	Ardeola ralloides	Ardeola ralloides	Ardeola ralloides	Index Animalium	0.988
1842	Ardeola ralloides	Ardeola ralloides	Ardeola ralloides	The eBird/Clements Checklist of Birds of the World	0.988
1843	Ardeola ralloides	Ardeola ralloides	Ardeola ralloides	PLAZI treatments	0.988
1844	Ardeola ralloides	Ardeola ralloides	Ardeola ralloides	The Terrestrial Parasite Tracker	0.988
1845	Ardeola ralloides	Ardeola ralloides	Ardeola ralloides (Scopoli, 1769)	Catalogue of Life Checklist	0.988
1846	Ardeola ralloides	Ardeola ralloides	Ardeola ralloides (Scopoli, 1769)	Integrated Taxonomic Information SystemITIS	0.988
1847	Ardeola ralloides	Ardeola ralloides	Ardeola ralloides (Scopoli) 1769	Union 4	0.988
1848	Ardeola ralloides	Ardeola ralloides	Ardeola ralloides (Scopoli, 1769)	The Interim Register of Marine and Nonmarine Genera	0.988
1849	Ardeola ralloides	Ardeola ralloides	Ardeola ralloides (Scopoli, 1769)	World Register of Marine Species	0.988
1850	Ardeola ralloides	Ardeola ralloides	Ardeola ralloides (Scopoli, 1769)	GBIF Backbone Taxonomy	0.988
1851	Ardeola ralloides	Ardeola ralloides	Ardeola ralloides (Scopoli, 1769)	Wikipedia in EOL	0.988
1852	Ardeola ralloides	Ardeola ralloides	Ardeola ralloides (Scopoli, 1769)	Belgian Species List	0.988
1853	Ardeola ralloides	Ardeola ralloides	Ardeola ralloides (Scopoli, 1769)	EUNIS	0.988
1854	Ardeola ralloides	Ardeola ralloides	Ardeola ralloides (Scopoli, 1769)	IUCN Red List of Threatened Species	0.988
1855	Ardeola ralloides	Ardeola ralloides	Ardeola ralloides (Scopoli, 1769)	BioLib.cz	0.988
1856	Ardeola ralloides	Ardeola ralloides	Ardeola ralloides (Scopoli, 1769)	nlbif	0.988
1857	Ardeola ralloides	Ardeola ralloides	Ardeola ralloides (Scopoli 1769)	Index to Organism Names	0.988
1858	Ardeola ralloides	Ardeola ralloides	Ardeola ralloides (Scop.)	Index to Organism Names	0.988
1859	Ardeola ralloides	Ardeola ralloides	Ardeola ralloides (Scopoli, 1769)	uBio NameBank	0.988
1860	Ardeola ralloides	Ardeola ralloides	Ardeola ralloides (Scopoli) 1769	uBio NameBank	0.988
1861	Ardeola ralloides	Ardeola ralloides	Ardeola ralloides Scopoli 1769	The Paleobiology Database	0.988
1862	Ardeola ralloides	Ardeola ralloides	Ardeola ralloides (Scopoli, 1769)	BirdLife International	0.988
1863	Ardeola ralloides	Ardeola ralloides	Ardeola ralloides (Scopoli, 1769)	IOC World Bird List	0.988
1864	Ardeola ralloides	Ardeola ralloides	Ardeola ralloides (Scopoli, 1769)	MCZbase	0.988
1865	Ardeola ralloides	Ardeola ralloides	Ardeola ralloides Scopoli 1769	Howard and Moore Complete Checklist of the Birds of the World	0.988
1866	Ardeola ralloides	Ardeola ralloides	Ardeola ralloides Scopoli 1769	PLAZI treatments	0.988
1867	Arenaria interpres	Arenaria interpres	Arenaria interpres	Wikispecies	0.988
1868	Arenaria interpres	Arenaria interpres	Arenaria interpres	National Center for Biotechnology Information	0.988
1869	Arenaria interpres	Arenaria interpres	Arenaria interpres	Freebase	0.988
1870	Arenaria interpres	Arenaria interpres	Arenaria interpres	Encyclopedia of Life	0.988
1871	Arenaria interpres	Arenaria interpres	Arenaria interpres	birds_of_tanzania	0.988
1872	Arenaria interpres	Arenaria interpres	Arenaria interpres	Papahanaumokuakea Marine National Monument	0.988
1873	Arenaria interpres	Arenaria interpres	Arenaria interpres	AnAge	0.988
1874	Arenaria interpres	Arenaria interpres	Arenaria interpres	Birds of the World: Recommended English Names	0.988
1875	Arenaria interpres	Arenaria interpres	Arenaria interpres	CU*STAR	0.988
1876	Arenaria interpres	Arenaria interpres	Arenaria interpres	nlbif	0.988
1877	Arenaria interpres	Arenaria interpres	Arenaria interpres	Index to Organism Names	0.988
1878	Arenaria interpres	Arenaria interpres	Arenaria interpres	uBio NameBank	0.988
1879	Arenaria interpres	Arenaria interpres	Arenaria interpres	Arctos	0.988
1880	Arenaria interpres	Arenaria interpres	Arenaria interpres	Open Tree of Life Reference Taxonomy	0.988
1881	Arenaria interpres	Arenaria interpres	Arenaria interpres	iNaturalist	0.988
1882	Arenaria interpres	Arenaria interpres	Arenaria interpres	Index Animalium	0.988
1883	Arenaria interpres	Arenaria interpres	Arenaria interpres	The eBird/Clements Checklist of Birds of the World	0.988
1884	Arenaria interpres	Arenaria interpres	Arenaria interpres	American Ornithological Society	0.988
1885	Arenaria interpres	Arenaria interpres	Arenaria interpres	PLAZI treatments	0.988
1886	Arenaria interpres	Arenaria interpres	Arenaria interpres	The Terrestrial Parasite Tracker	0.988
1887	Arenaria interpres	Arenaria interpres	Arenaria interpres (Linnaeus, 1758)	Catalogue of Life Checklist	0.988
1888	Arenaria interpres	Arenaria interpres	Arenaria interpres (Linnaeus, 1758)	Integrated Taxonomic Information SystemITIS	0.988
1889	Arenaria interpres	Arenaria interpres	Arenaria interpres (Linnaeus) 1758	Union 4	0.988
1890	Arenaria interpres	Arenaria interpres	Arenaria interpres (Linnaeus, 1758)	The Interim Register of Marine and Nonmarine Genera	0.988
1891	Arenaria interpres	Arenaria interpres	Arenaria interpres (Linnaeus, 1758)	World Register of Marine Species	0.988
1892	Arenaria interpres	Arenaria interpres	Arenaria interpres (Linnaeus, 1758)	GBIF Backbone Taxonomy	0.988
1893	Arenaria interpres	Arenaria interpres	Arenaria interpres (Linnaeus, 1758) Turnstone M	New Zealand Animalia	0.988
1894	Arenaria interpres	Arenaria interpres	Arenaria interpres (Linnaeus)	OBIS	0.988
1895	Arenaria interpres	Arenaria interpres	Arenaria interpres (Linnaeus, 1758)	Belgian Species List	0.988
1896	Arenaria interpres	Arenaria interpres	Arenaria interpres Linnaeus, 1758	EUNIS	0.988
1897	Arenaria interpres	Arenaria interpres	Arenaria interpres (Linnaeus, 1758)	IUCN Red List of Threatened Species	0.988
1898	Arenaria interpres	Arenaria interpres	Arenaria interpres (Linnaeus, 1758)	BioLib.cz	0.988
1899	Arenaria interpres	Arenaria interpres	Arenaria interpres (Linnaeus, 1758)	nlbif	0.988
1900	Arenaria interpres	Arenaria interpres	Arenaria interpres (Linnaeus 1758)	Index to Organism Names	0.988
1901	Arenaria interpres	Arenaria interpres	Arenaria (Strepsilas) interpres	Index to Organism Names	0.988
1902	Arenaria interpres	Arenaria interpres	Arenaria interpres (Lath.)	Index to Organism Names	0.988
1903	Arenaria interpres	Arenaria interpres	Arenaria interpres (Linnaeus, 1758)	uBio NameBank	0.988
1904	Arenaria interpres	Arenaria interpres	Arenaria interpres (Linnaeus) 1758	uBio NameBank	0.988
1905	Arenaria interpres	Arenaria interpres	Arenaria interpres Linnaeus 1758	The Paleobiology Database	0.988
1906	Arenaria interpres	Arenaria interpres	Arenaria interpres (Linnaeus, 1758)	BirdLife International	0.988
1907	Arenaria interpres	Arenaria interpres	Arenaria interpres (Linnaeus, 1758)	IOC World Bird List	0.988
1908	Arenaria interpres	Arenaria interpres	Arenaria interpres (Linnaeus, 1758)	MCZbase	0.988
1909	Arenaria interpres	Arenaria interpres	Arenaria interpres Linnaeus 1758	Howard and Moore Complete Checklist of the Birds of the World	0.988
1910	Arenaria interpres	Arenaria interpres	Arenaria interpres Linnaeus 1758	PLAZI treatments	0.988
1911	Asio flammeus	Asio flammeus	Asio flammeus	Wikispecies	0.988
1912	Asio flammeus	Asio flammeus	Asio flammeus	National Center for Biotechnology Information	0.988
1913	Asio flammeus	Asio flammeus	Asio flammeus	Freebase	0.988
1914	Asio flammeus	Asio flammeus	Asio flammeus	Encyclopedia of Life	0.988
1915	Asio flammeus	Asio flammeus	Asio flammeus	birds_of_tanzania	0.988
1916	Asio flammeus	Asio flammeus	Asio flammeus	Papahanaumokuakea Marine National Monument	0.988
1917	Asio flammeus	Asio flammeus	Asio flammeus	AnAge	0.988
1918	Asio flammeus	Asio flammeus	Asio flammeus	ARKive	0.988
1919	Asio flammeus	Asio flammeus	Asio flammeus	Birds of the World: Recommended English Names	0.988
1920	Asio flammeus	Asio flammeus	Asio flammeus	CU*STAR	0.988
1921	Asio flammeus	Asio flammeus	Asio flammeus	nlbif	0.988
1922	Asio flammeus	Asio flammeus	Asio flammeus	Index to Organism Names	0.988
1923	Asio flammeus	Asio flammeus	Asio flammeus	uBio NameBank	0.988
1924	Asio flammeus	Asio flammeus	Asio flammeus	Arctos	0.988
1925	Asio flammeus	Asio flammeus	Asio flammeus	Open Tree of Life Reference Taxonomy	0.988
1926	Asio flammeus	Asio flammeus	Asio flammeus	iNaturalist	0.988
1927	Asio flammeus	Asio flammeus	Asio flammeus	The eBird/Clements Checklist of Birds of the World	0.988
1928	Asio flammeus	Asio flammeus	Asio flammeus	American Ornithological Society	0.988
1929	Asio flammeus	Asio flammeus	Asio flammeus	PLAZI treatments	0.988
1930	Asio flammeus	Asio flammeus	Asio flammeus	The Terrestrial Parasite Tracker	0.988
1931	Asio flammeus	Asio flammeus	Asio flammeus (Pontoppidan, 1763)	Catalogue of Life Checklist	0.988
1932	Asio flammeus	Asio flammeus	Asio flammeus (Pontoppidan, 1763)	Integrated Taxonomic Information SystemITIS	0.988
1933	Asio flammeus	Asio flammeus	Asio flammeus (Pontoppidan) 1763	Union 4	0.988
1934	Asio flammeus	Asio flammeus	Asio flammeus (Pontoppidan, 1763)	The Interim Register of Marine and Nonmarine Genera	0.988
1935	Asio flammeus	Asio flammeus	Asio flammeus (Pontoppidan, 1763)	World Register of Marine Species	0.988
1936	Asio flammeus	Asio flammeus	Asio flammeus (Pontoppidan, 1763)	GBIF Backbone Taxonomy	0.988
1937	Asio flammeus	Asio flammeus	Asio flammeus (Pontoppidan, 1763)	Wikipedia in EOL	0.988
1938	Asio flammeus	Asio flammeus	Asio flammeus (Pontoppidan, 1763)	Belgian Species List	0.988
1939	Asio flammeus	Asio flammeus	Asio flammeus (Pontoppidan, 1763)	EUNIS	0.988
1940	Asio flammeus	Asio flammeus	Asio flammeus (Pontoppidan, 1763)	IUCN Red List of Threatened Species	0.988
1941	Asio flammeus	Asio flammeus	Asio flammeus (Pontoppidan, 1763)	BioLib.cz	0.988
1942	Asio flammeus	Asio flammeus	Asio flammeus (Pontoppidan, 1763)	nlbif	0.988
1943	Asio flammeus	Asio flammeus	Asio flammeus (Pontoppidan 1763)	Index to Organism Names	0.988
1944	Asio flammeus	Asio flammeus	Asio flammeus (Pontoppidan, 1763)	uBio NameBank	0.988
1945	Asio flammeus	Asio flammeus	Asio flammeus (Pontoppidan) 1763	uBio NameBank	0.988
1946	Asio flammeus	Asio flammeus	Asio flammeus (Pontoppidan 1763)	The Paleobiology Database	0.988
1947	Asio flammeus	Asio flammeus	Asio flammeus (Pontoppidan, 1763)	BirdLife International	0.988
1948	Asio flammeus	Asio flammeus	Asio flammeus (Pontoppidan, 1763)	IOC World Bird List	0.988
1949	Asio flammeus	Asio flammeus	Asio flammeus (Pontoppidan, 1763)	MCZbase	0.988
1950	Asio flammeus	Asio flammeus	Asio flammeus domingensis/portoricensis	The eBird/Clements Checklist of Birds of the World	0.988
1951	Asio flammeus	Asio flammeus	Asio flammeus [suinda Group]	The eBird/Clements Checklist of Birds of the World	0.988
1952	Asio flammeus	Asio flammeus	Asio flammeus Pontoppidan 1763	Howard and Moore Complete Checklist of the Birds of the World	0.988
1953	Asio flammeus	Asio flammeus	Asio flammeus Pontoppidan 1763	PLAZI treatments	0.988
1954	Asio otus	Asio otus	Asio otus	Wikispecies	0.988
1955	Asio otus	Asio otus	Asio otus	National Center for Biotechnology Information	0.988
1956	Asio otus	Asio otus	Asio otus	Freebase	0.988
1957	Asio otus	Asio otus	Asio otus	Encyclopedia of Life	0.988
1958	Asio otus	Asio otus	Asio otus	AskNature	0.988
1959	Asio otus	Asio otus	Asio otus	AnAge	0.988
1960	Asio otus	Asio otus	Asio otus	Birds of the World: Recommended English Names	0.988
1961	Asio otus	Asio otus	Asio otus	CU*STAR	0.988
1962	Asio otus	Asio otus	Asio otus	nlbif	0.988
1963	Asio otus	Asio otus	Asio otus	Index to Organism Names	0.988
1964	Asio otus	Asio otus	Asio otus	uBio NameBank	0.988
1965	Asio otus	Asio otus	Asio otus	Arctos	0.988
1966	Asio otus	Asio otus	Asio otus	Open Tree of Life Reference Taxonomy	0.988
1967	Asio otus	Asio otus	Asio otus	iNaturalist	0.988
1968	Asio otus	Asio otus	Asio otus	Index Animalium	0.988
1969	Asio otus	Asio otus	Asio otus	The eBird/Clements Checklist of Birds of the World	0.988
1970	Asio otus	Asio otus	Asio otus	American Ornithological Society	0.988
1971	Asio otus	Asio otus	Asio otus	The Terrestrial Parasite Tracker	0.988
1972	Asio otus	Asio otus	Asio otus (Linnaeus, 1758)	Catalogue of Life Checklist	0.988
1973	Asio otus	Asio otus	Asio otus (Linnaeus, 1758)	Integrated Taxonomic Information SystemITIS	0.988
1974	Asio otus	Asio otus	Asio otus (Linnaeus) 1758	Union 4	0.988
1975	Asio otus	Asio otus	Asio otus (Linnaeus, 1758)	The Interim Register of Marine and Nonmarine Genera	0.988
1976	Asio otus	Asio otus	Asio otus (Linnaeus, 1758)	World Register of Marine Species	0.988
1977	Asio otus	Asio otus	Asio otus (Linnaeus, 1758)	GBIF Backbone Taxonomy	0.988
1978	Asio otus	Asio otus	Asio otus (Linnaeus, 1758)	Wikipedia in EOL	0.988
1979	Asio otus	Asio otus	Asio otus (Linnaeus, 1758)	Belgian Species List	0.988
1980	Asio otus	Asio otus	Asio otus (Linnaeus, 1758)	EUNIS	0.988
1981	Asio otus	Asio otus	Asio otus (Linnaeus, 1758)	IUCN Red List of Threatened Species	0.988
1982	Asio otus	Asio otus	Asio otus (Linnaeus, 1758)	BioLib.cz	0.988
1983	Asio otus	Asio otus	Asio otus (Linnaeus, 1758)	nlbif	0.988
1984	Asio otus	Asio otus	Asio otus Duffy & Kerlinger 1992	Index to Organism Names	0.988
1985	Asio otus	Asio otus	Asio otus (L.)	Index to Organism Names	0.988
1986	Asio otus	Asio otus	Asio otus (Linnaeus, 1758)	uBio NameBank	0.988
1987	Asio otus	Asio otus	Asio otus (Linnaeus) 1758	uBio NameBank	0.988
1988	Asio otus	Asio otus	Asio otus (Linnaeus 1758)	The Paleobiology Database	0.988
1989	Asio otus	Asio otus	Asio otus (Linnaeus, 1758)	BirdLife International	0.988
1990	Asio otus	Asio otus	Asio otus (Linnaeus, 1758)	IOC World Bird List	0.988
1991	Asio otus	Asio otus	Asio otus (Linnaeus, 1758)	MCZbase	0.988
1992	Asio otus	Asio otus	Asio otus wilsonianus/tuftsi	The eBird/Clements Checklist of Birds of the World	0.988
1993	Asio otus	Asio otus	Asio otus otus/canariensis	The eBird/Clements Checklist of Birds of the World	0.988
1994	Asio otus	Asio otus	Asio otus Linnaeus 1758	Howard and Moore Complete Checklist of the Birds of the World	0.988
1995	Athene noctua	Athene noctua	Athene noctua	Wikispecies	0.988
1996	Athene noctua	Athene noctua	Athene noctua	National Center for Biotechnology Information	0.988
1997	Athene noctua	Athene noctua	Athene noctua	Freebase	0.988
1998	Athene noctua	Athene noctua	Athene noctua	Encyclopedia of Life	0.988
1999	Athene noctua	Athene noctua	Athene noctua	AnAge	0.988
[truncated: 11,423 more rows]
