# Supplementary material for: SPARSE 1.0: a template for databases of species inventories, with an open example of Czech birds
Source: Biodivers Data J. 2023 Nov 23;11:e108731. doi: 10.3897/BDJ.11.e108731 (PMC10690794; doi:10.3897/BDJ.11.e108731)
Supplement: Supplementary material 1 — SPARSE 1.0 - all database files as on the date of submission [file bdj-11-e108731-s001.zip › code/taxon harmonisation/test results/speciesRresolvedBESTMATCH.csv]

	user_supplied_name	submitted_name	data_source_title	score	matched_name2
1	Accipiter gentilis	Accipiter gentilis	Encyclopedia of Life	0.988	Accipiter gentilis
2	Accipiter nisus	Accipiter nisus	Encyclopedia of Life	0.988	Accipiter nisus
3	Acrocephallus scripaceus	Acrocephallus scripaceus	Catalogue of Life Checklist	0.75	Acrocephalus scirpaceus
4	Acrocephalus arundinaceus	Acrocephalus arundinaceus	Encyclopedia of Life	0.988	Acrocephalus arundinaceus
5	Acrocephalus melanopogon	Acrocephalus melanopogon	Encyclopedia of Life	0.988	Acrocephalus melanopogon
6	Acrocephalus paludicola	Acrocephalus paludicola	Encyclopedia of Life	0.988	Acrocephalus paludicola
7	Acrocephalus palustris	Acrocephalus palustris	Encyclopedia of Life	0.988	Acrocephalus palustris
8	Acrocephalus scirpaceus	Acrocephalus scirpaceus	Encyclopedia of Life	0.988	Acrocephalus scirpaceus
9	Acrocephalus schoenobaenus	Acrocephalus schoenobaenus	Encyclopedia of Life	0.988	Acrocephalus schoenobaenus
10	Actitis hypoleuca	Actitis hypoleuca	Catalogue of Life Checklist	0.75	Actitis hypoleucos
11	Actitis hypoleucos	Actitis hypoleucos	Encyclopedia of Life	0.988	Actitis hypoleucos
12	Aegithalos caudatus	Aegithalos caudatus	Encyclopedia of Life	0.988	Aegithalos caudatus
13	Aegithatos caudatus	Aegithatos caudatus	Catalogue of Life Checklist	0.75	Aegithalos caudatus
14	Aegolius funereus	Aegolius funereus	Encyclopedia of Life	0.988	Aegolius funereus
15	Aix galericulata	Aix galericulata	Encyclopedia of Life	0.988	Aix galericulata
16	Alauda arvensis	Alauda arvensis	Encyclopedia of Life	0.988	Alauda arvensis
17	Alcedo atthis	Alcedo atthis	Encyclopedia of Life	0.988	Alcedo atthis
18	Alopochen aegyptiaca	Alopochen aegyptiaca	Encyclopedia of Life	0.988	Alopochen aegyptiaca
19	Anas acuta	Anas acuta	Encyclopedia of Life	0.988	Anas acuta
20	Anas clypeata	Anas clypeata	Encyclopedia of Life	0.988	Anas clypeata
21	Anas crecca	Anas crecca	Encyclopedia of Life	0.988	Anas crecca
22	Anas penelope	Anas penelope	Encyclopedia of Life	0.988	Anas penelope
23	Anas platyrhynchos	Anas platyrhynchos	Encyclopedia of Life	0.988	Anas platyrhynchos
24	Anas platyrchynchos	Anas platyrchynchos	Catalogue of Life Checklist	0.75	Anas platyrhynchos
25	Anas querquedula	Anas querquedula	Encyclopedia of Life	0.988	Anas querquedula
26	Anas strepera	Anas strepera	Encyclopedia of Life	0.988	Anas strepera
27	Anser albifrons	Anser albifrons	Encyclopedia of Life	0.988	Anser albifrons
28	Anser anser	Anser anser	Encyclopedia of Life	0.988	Anser anser
29	Anser brachyrhynchus	Anser brachyrhynchus	Encyclopedia of Life	0.988	Anser brachyrhynchus
30	Anser erythropus	Anser erythropus	Encyclopedia of Life	0.988	Anser erythropus
31	Anser fabalis	Anser fabalis	Encyclopedia of Life	0.988	Anser fabalis
32	Anthus campestris	Anthus campestris	Encyclopedia of Life	0.988	Anthus campestris
33	Anthus cervinus	Anthus cervinus	Encyclopedia of Life	0.988	Anthus cervinus
34	Anthus pratensis	Anthus pratensis	Encyclopedia of Life	0.988	Anthus pratensis
35	Anthus sp.	Anthus sp.	Catalogue of Life Checklist	0.75	Anthus
36	Anthus spinoletta	Anthus spinoletta	Encyclopedia of Life	0.988	Anthus spinoletta
37	Anthus trivialis	Anthus trivialis	Encyclopedia of Life	0.988	Anthus trivialis
38	Apus apus	Apus apus	Encyclopedia of Life	0.988	Apus apus
39	Aquila chrysaetos	Aquila chrysaetos	Encyclopedia of Life	0.988	Aquila chrysaetos
40	Aquila pomarina	Aquila pomarina	Encyclopedia of Life	0.988	Aquila pomarina
41	Aquila rapax	Aquila rapax	Encyclopedia of Life	0.988	Aquila rapax
42	Ardea alba	Ardea alba	Encyclopedia of Life	0.988	Ardea alba
43	Ardea cinerea	Ardea cinerea	Encyclopedia of Life	0.988	Ardea cinerea
44	Ardea purpurea	Ardea purpurea	Encyclopedia of Life	0.988	Ardea purpurea
45	Ardeola ralloides	Ardeola ralloides	Encyclopedia of Life	0.988	Ardeola ralloides
46	Arenaria interpres	Arenaria interpres	Encyclopedia of Life	0.988	Arenaria interpres
47	Asio flammeus	Asio flammeus	Encyclopedia of Life	0.988	Asio flammeus
48	Asio otus	Asio otus	Encyclopedia of Life	0.988	Asio otus
49	Athene noctua	Athene noctua	Encyclopedia of Life	0.988	Athene noctua
50	Aythia ferina	Aythia ferina	Catalogue of Life Checklist	0.75	Aythya ferina
51	Aythya ferina	Aythya ferina	Encyclopedia of Life	0.988	Aythya ferina
52	Aythya fuligula	Aythya fuligula	Encyclopedia of Life	0.988	Aythya fuligula
53	Aythya marila	Aythya marila	Encyclopedia of Life	0.988	Aythya marila
54	Aythya nyroca	Aythya nyroca	Encyclopedia of Life	0.988	Aythya nyroca
55	Bombycilla garrulus	Bombycilla garrulus	Encyclopedia of Life	0.988	Bombycilla garrulus
56	Bonasa bonasia	Bonasa bonasia	Encyclopedia of Life	0.988	Bonasa bonasia
57	Botaurus stellaris	Botaurus stellaris	Encyclopedia of Life	0.988	Botaurus stellaris
58	Branta bernicla	Branta bernicla	Encyclopedia of Life	0.988	Branta bernicla
59	Branta canadensis	Branta canadensis	Encyclopedia of Life	0.988	Branta canadensis
60	Branta leucopsis	Branta leucopsis	Encyclopedia of Life	0.988	Branta leucopsis
61	Branta ruficollis	Branta ruficollis	Encyclopedia of Life	0.988	Branta ruficollis
62	Bubo bubo	Bubo bubo	Encyclopedia of Life	0.988	Bubo bubo
63	Bubulcus ibis	Bubulcus ibis	Encyclopedia of Life	0.988	Bubulcus ibis
64	Bucephala clangula	Bucephala clangula	Encyclopedia of Life	0.988	Bucephala clangula
65	Buteo buteo	Buteo buteo	Encyclopedia of Life	0.988	Buteo buteo
66	Buteo lagopus	Buteo lagopus	Encyclopedia of Life	0.988	Buteo lagopus
67	Calidris alba	Calidris alba	Encyclopedia of Life	0.988	Calidris alba
68	Calidris alpina	Calidris alpina	Encyclopedia of Life	0.988	Calidris alpina
69	Calidris canutus	Calidris canutus	Encyclopedia of Life	0.988	Calidris canutus
70	Calidris falcinellus	Calidris falcinellus	Encyclopedia of Life	0.988	Calidris falcinellus
71	Calidris ferruginea	Calidris ferruginea	Encyclopedia of Life	0.988	Calidris ferruginea
72	Calidris minuta	Calidris minuta	Encyclopedia of Life	0.988	Calidris minuta
73	Calidris pugnax	Calidris pugnax	Encyclopedia of Life	0.988	Calidris pugnax
74	Calidris temminckii	Calidris temminckii	Encyclopedia of Life	0.988	Calidris temminckii
75	Caprimulgus europaeus	Caprimulgus europaeus	Encyclopedia of Life	0.988	Caprimulgus europaeus
76	Cardueis cannabina	Cardueis cannabina	Catalogue of Life Checklist	0.75	Carduelis cannabina
77	Carduelis canabina	Carduelis canabina	Catalogue of Life Checklist	0.75	Carduelis cannabina
78	Carduelis cannabina	Carduelis cannabina	Encyclopedia of Life	0.988	Carduelis cannabina
79	Carduelis carduelis	Carduelis carduelis	Encyclopedia of Life	0.988	Carduelis carduelis
80	Carduelis flammea	Carduelis flammea	Encyclopedia of Life	0.988	Carduelis flammea
81	Carduelis chloris	Carduelis chloris	Encyclopedia of Life	0.988	Carduelis chloris
82	Carduelis spinus	Carduelis spinus	Birds of the World: Recommended English Names	0.988	Carduelis spinus
83	Carpodacus erythrinus	Carpodacus erythrinus	Encyclopedia of Life	0.988	Carpodacus erythrinus
84	Certhia brachydactyla	Certhia brachydactyla	Encyclopedia of Life	0.988	Certhia brachydactyla
85	Certhia familiaris	Certhia familiaris	Encyclopedia of Life	0.988	Certhia familiaris
86	Certhia sp.	Certhia sp.	Catalogue of Life Checklist	0.75	Certhia
87	Cervus frugilegus	Cervus frugilegus	Catalogue of Life Checklist	0.75	Corvus frugilegus
88	Cettia cetti	Cettia cetti	Encyclopedia of Life	0.988	Cettia cetti
89	Ciconia ciconia	Ciconia ciconia	Encyclopedia of Life	0.988	Ciconia ciconia
90	Ciconia nigra	Ciconia nigra	Encyclopedia of Life	0.988	Ciconia nigra
91	Cinclus cinclus	Cinclus cinclus	Encyclopedia of Life	0.988	Cinclus cinclus
92	Circus aeruginosus	Circus aeruginosus	Encyclopedia of Life	0.988	Circus aeruginosus
93	Circus cyaneus	Circus cyaneus	Encyclopedia of Life	0.988	Circus cyaneus
94	Circus pygargus	Circus pygargus	Encyclopedia of Life	0.988	Circus pygargus
95	Circus sp.	Circus sp.	Catalogue of Life Checklist	0.75	Circus
96	Clangula hyemalis	Clangula hyemalis	Encyclopedia of Life	0.988	Clangula hyemalis
97	Coccothraustes coccothraustes	Coccothraustes coccothraustes	Encyclopedia of Life	0.988	Coccothraustes coccothraustes
98	Coccothraustes coccothraustes	Coccothraustes coccothraustes	Encyclopedia of Life	0.988	Coccothraustes coccothraustes
99	Coloeus monedula	Coloeus monedula	Encyclopedia of Life	0.988	Coloeus monedula
100	Columba livia	Columba livia	Encyclopedia of Life	0.988	Columba livia
101	Columba livia f. domestica	Columba livia f. domestica	GBIF Backbone Taxonomy	0.999	Columba livia domestica
102	Columba livia f.dom.	Columba livia f.dom.	Catalogue of Life Checklist	0.988	Columba livia
103	Columba oenas	Columba oenas	Encyclopedia of Life	0.988	Columba oenas
104	Columba palumbus	Columba palumbus	Encyclopedia of Life	0.988	Columba palumbus
105	Coracias garrulus	Coracias garrulus	Encyclopedia of Life	0.988	Coracias garrulus
106	Corvus corax	Corvus corax	Encyclopedia of Life	0.988	Corvus corax
107	Corvus cornix	Corvus cornix	Encyclopedia of Life	0.988	Corvus cornix
108	Corvus corone	Corvus corone	Encyclopedia of Life	0.988	Corvus corone
109	Corvus corone cornix	Corvus corone cornix	GBIF Backbone Taxonomy	0.999	Corvus corone cornix
110	Corvus corone corone	Corvus corone corone	Encyclopedia of Life	0.999	Corvus corone corone
111	Corvus frugilegus	Corvus frugilegus	Encyclopedia of Life	0.988	Corvus frugilegus
112	Corvus monedula	Corvus monedula	Encyclopedia of Life	0.988	Corvus monedula
113	Coturnix coturnix	Coturnix coturnix	Encyclopedia of Life	0.988	Coturnix coturnix
114	Crex crex	Crex crex	Encyclopedia of Life	0.988	Crex crex
115	Cuculus canorus	Cuculus canorus	Encyclopedia of Life	0.988	Cuculus canorus
116	Curruca communis	Curruca communis	Encyclopedia of Life	0.988	Curruca communis
117	Curruca curruca	Curruca curruca	Encyclopedia of Life	0.988	Curruca curruca
118	Cyanistes caeruleus	Cyanistes caeruleus	Encyclopedia of Life	0.988	Cyanistes caeruleus
119	Cyanistes coeruleus	Cyanistes coeruleus	Catalogue of Life Checklist	0.75	Cyanistes caeruleus
120	Cygnus columbianus bewickii	Cygnus columbianus bewickii	Encyclopedia of Life	0.999	Cygnus columbianus bewickii
121	Cygnus cygnus	Cygnus cygnus	Encyclopedia of Life	0.988	Cygnus cygnus
122	Cygnus olor	Cygnus olor	Encyclopedia of Life	0.988	Cygnus olor
123	Delichon urbica	Delichon urbica	Encyclopedia of Life	0.988	Delichon urbica
124	Delichon urbicum	Delichon urbicum	Encyclopedia of Life	0.988	Delichon urbicum
125	Dendrocopos leucotos	Dendrocopos leucotos	Encyclopedia of Life	0.988	Dendrocopos leucotos
126	Dendrocopos major	Dendrocopos major	Encyclopedia of Life	0.988	Dendrocopos major
127	Dendrocopos medius	Dendrocopos medius	Encyclopedia of Life	0.988	Dendrocopos medius
128	Dendrocopos minor	Dendrocopos minor	Encyclopedia of Life	0.988	Dendrocopos minor
129	Dendrocopos syriacus	Dendrocopos syriacus	Encyclopedia of Life	0.988	Dendrocopos syriacus
130	Dendrocoptes medius	Dendrocoptes medius	Encyclopedia of Life	0.988	Dendrocoptes medius
131	Dendrocopus major	Dendrocopus major	GBIF Backbone Taxonomy	0.988	Dendrocopus major
132	Dendrocopus medius	Dendrocopus medius	Catalogue of Life Checklist	0.75	Dendrocopos medius
133	Dendrocopus minor	Dendrocopus minor	Encyclopedia of Life	0.988	Dendrocopus minor
134	Dryobates minor	Dryobates minor	Encyclopedia of Life	0.988	Dryobates minor
135	Dryocopos martius	Dryocopos martius	Catalogue of Life Checklist	0.75	Dryocopus martius
136	Dryocopus martius	Dryocopus martius	Encyclopedia of Life	0.988	Dryocopus martius
137	Dryocopus martius)	Dryocopus martius)	Catalogue of Life Checklist	0.75	Dryocopus
138	Egretta alba	Egretta alba	Encyclopedia of Life	0.988	Egretta alba
139	Egretta garzetta	Egretta garzetta	Encyclopedia of Life	0.988	Egretta garzetta
140	Emberiza calandra	Emberiza calandra	Encyclopedia of Life	0.988	Emberiza calandra
141	Emberiza citrinella	Emberiza citrinella	Encyclopedia of Life	0.988	Emberiza citrinella
142	Emberiza hortulana	Emberiza hortulana	Encyclopedia of Life	0.988	Emberiza hortulana
143	Emberiza schoeniclus	Emberiza schoeniclus	Encyclopedia of Life	0.988	Emberiza schoeniclus
144	Erithacus rubecula	Erithacus rubecula	Encyclopedia of Life	0.988	Erithacus rubecula
145	Falco columbarius	Falco columbarius	Encyclopedia of Life	0.988	Falco columbarius
146	Falco peregrinus	Falco peregrinus	Encyclopedia of Life	0.988	Falco peregrinus
147	Falco subbuteo	Falco subbuteo	Encyclopedia of Life	0.988	Falco subbuteo
148	Falco tinnuculus	Falco tinnuculus	Catalogue of Life Checklist	0.75	Falco tinnunculus
149	Falco tinnunculus	Falco tinnunculus	Encyclopedia of Life	0.988	Falco tinnunculus
150	Ficedula albicolis	Ficedula albicolis	Catalogue of Life Checklist	0.75	Ficedula albicollis
151	Ficedula albicollis	Ficedula albicollis	Encyclopedia of Life	0.988	Ficedula albicollis
152	Ficedula hypoleuca	Ficedula hypoleuca	Encyclopedia of Life	0.988	Ficedula hypoleuca
153	Ficedula parva	Ficedula parva	Encyclopedia of Life	0.988	Ficedula parva
154	Fringilla coelebs	Fringilla coelebs	Encyclopedia of Life	0.988	Fringilla coelebs
155	Fringilla montifringila	Fringilla montifringila	Catalogue of Life Checklist	0.75	Fringilla montifringilla
156	Fringilla montifringilla	Fringilla montifringilla	Encyclopedia of Life	0.988	Fringilla montifringilla
157	Fulica astra	Fulica astra	Catalogue of Life Checklist	0.75	Fulica atra
158	Fulica atra	Fulica atra	Encyclopedia of Life	0.988	Fulica atra
159	Galerida cristata	Galerida cristata	Encyclopedia of Life	0.988	Galerida cristata
160	Gallinago gallinago	Gallinago gallinago	Encyclopedia of Life	0.988	Gallinago gallinago
161	Gallinago media	Gallinago media	Encyclopedia of Life	0.988	Gallinago media
162	Gallinula chlorophus	Gallinula chlorophus	Catalogue of Life Checklist	0.75	Gallinula chloropus
163	Gallinula chloropus	Gallinula chloropus	Encyclopedia of Life	0.988	Gallinula chloropus
164	Garrulus garrulus	Garrulus garrulus	Catalogue of Life Checklist	0.75	Garrulus
165	Garrulus glandarius	Garrulus glandarius	Encyclopedia of Life	0.988	Garrulus glandarius
166	Gavia arctica	Gavia arctica	Encyclopedia of Life	0.988	Gavia arctica
167	Gavia stellata	Gavia stellata	Encyclopedia of Life	0.988	Gavia stellata
168	Gelochelidon nilotica	Gelochelidon nilotica	Encyclopedia of Life	0.988	Gelochelidon nilotica
169	Glareola pratincola	Glareola pratincola	Encyclopedia of Life	0.988	Glareola pratincola
170	Glaucidium passerinum	Glaucidium passerinum	Encyclopedia of Life	0.988	Glaucidium passerinum
171	Grus grus	Grus grus	Encyclopedia of Life	0.988	Grus grus
172	Haematopus ostralegus	Haematopus ostralegus	Encyclopedia of Life	0.988	Haematopus ostralegus
173	Haliaeetus albicilla	Haliaeetus albicilla	Encyclopedia of Life	0.988	Haliaeetus albicilla
174	Himantopus himantopus	Himantopus himantopus	Encyclopedia of Life	0.988	Himantopus himantopus
175	Hippolais icterina	Hippolais icterina	Encyclopedia of Life	0.988	Hippolais icterina
176	Hirundo rustica	Hirundo rustica	Encyclopedia of Life	0.988	Hirundo rustica
177	Hydrocoloeus minutus	Hydrocoloeus minutus	Encyclopedia of Life	0.988	Hydrocoloeus minutus
178	Hydroprogne caspia	Hydroprogne caspia	Encyclopedia of Life	0.988	Hydroprogne caspia
179	Charadrius dubius	Charadrius dubius	Encyclopedia of Life	0.988	Charadrius dubius
180	Charadrius hiaticula	Charadrius hiaticula	Encyclopedia of Life	0.988	Charadrius hiaticula
181	Charadrius morinellus	Charadrius morinellus	Encyclopedia of Life	0.988	Charadrius morinellus
182	Chlidonias hybrida	Chlidonias hybrida	Encyclopedia of Life	0.988	Chlidonias hybrida
183	Chlidonias leucopterus	Chlidonias leucopterus	Encyclopedia of Life	0.988	Chlidonias leucopterus
184	Chlidonias niger	Chlidonias niger	Encyclopedia of Life	0.988	Chlidonias niger
185	Chlidonias nigra	Chlidonias nigra	Encyclopedia of Life	0.988	Chlidonias nigra
186	Chloris chloris	Chloris chloris	Encyclopedia of Life	0.988	Chloris chloris
187	Chroicocephalus ridibundus	Chroicocephalus ridibundus	Encyclopedia of Life	0.988	Chroicocephalus ridibundus
188	Ichthyaetus melanocephalus	Ichthyaetus melanocephalus	Encyclopedia of Life	0.988	Ichthyaetus melanocephalus
189	Ixobrychus minutus	Ixobrychus minutus	Encyclopedia of Life	0.988	Ixobrychus minutus
190	Jynx torquilla	Jynx torquilla	Encyclopedia of Life	0.988	Jynx torquilla
191	Lanius collurio	Lanius collurio	Encyclopedia of Life	0.988	Lanius collurio
192	Lanius excubitor	Lanius excubitor	Encyclopedia of Life	0.988	Lanius excubitor
193	Larus argentatus	Larus argentatus	Encyclopedia of Life	0.988	Larus argentatus
194	Larus cachinnans	Larus cachinnans	Encyclopedia of Life	0.988	Larus cachinnans
195	Larus canus	Larus canus	Encyclopedia of Life	0.988	Larus canus
196	Larus fuscus	Larus fuscus	Encyclopedia of Life	0.988	Larus fuscus
197	Larus ridibundus	Larus ridibundus	Encyclopedia of Life	0.988	Larus ridibundus
198	Larus sp.	Larus sp.	Catalogue of Life Checklist	0.75	Larus
199	Limosa lapponica	Limosa lapponica	Encyclopedia of Life	0.988	Limosa lapponica
200	Limosa limosa	Limosa limosa	Encyclopedia of Life	0.988	Limosa limosa
201	Linaria cannabina	Linaria cannabina	Encyclopedia of Life	0.988	Linaria cannabina
202	Locustella fluviatilis	Locustella fluviatilis	Encyclopedia of Life	0.988	Locustella fluviatilis
203	Locustella luscinioides	Locustella luscinioides	Encyclopedia of Life	0.988	Locustella luscinioides
204	Locustella naevia	Locustella naevia	Encyclopedia of Life	0.988	Locustella naevia
205	Lophoohanes cristatus	Lophoohanes cristatus	Catalogue of Life Checklist	0.75	Lophophanes cristatus
206	Lophophanes cristatus	Lophophanes cristatus	Encyclopedia of Life	0.988	Lophophanes cristatus
207	Lophophanes cristaus	Lophophanes cristaus	Catalogue of Life Checklist	0.75	Lophophanes cristatus
208	Loxia curvirostra	Loxia curvirostra	Encyclopedia of Life	0.988	Loxia curvirostra
209	Lullula arborea	Lullula arborea	Encyclopedia of Life	0.988	Lullula arborea
210	Lulula arborea	Lulula arborea	Catalogue of Life Checklist	0.75	Lullula arborea
211	Luscinia luscinia	Luscinia luscinia	Encyclopedia of Life	0.988	Luscinia luscinia
212	Luscinia megarhynchos	Luscinia megarhynchos	Encyclopedia of Life	0.988	Luscinia megarhynchos
213	Luscinia svecica	Luscinia svecica	Encyclopedia of Life	0.988	Luscinia svecica
214	Luscinia svecica cyanecula	Luscinia svecica cyanecula	Encyclopedia of Life	0.999	Luscinia svecica cyanecula
215	Luscinia svecica svecica	Luscinia svecica svecica	Encyclopedia of Life	0.999	Luscinia svecica svecica
216	Lymnocryptes minimus	Lymnocryptes minimus	Encyclopedia of Life	0.988	Lymnocryptes minimus
217	Lyrurus tetrix	Lyrurus tetrix	Encyclopedia of Life	0.988	Lyrurus tetrix
218	Mareca penelope	Mareca penelope	Encyclopedia of Life	0.988	Mareca penelope
219	Mareca strepera	Mareca strepera	Encyclopedia of Life	0.988	Mareca strepera
220	Melanitta fusca	Melanitta fusca	Encyclopedia of Life	0.988	Melanitta fusca
221	Melanitta nigra	Melanitta nigra	Encyclopedia of Life	0.988	Melanitta nigra
222	Mergellus albellus	Mergellus albellus	Encyclopedia of Life	0.988	Mergellus albellus
223	Mergus merganser	Mergus merganser	Encyclopedia of Life	0.988	Mergus merganser
224	Mergus serrator	Mergus serrator	Encyclopedia of Life	0.988	Mergus serrator
225	Merops apiaster	Merops apiaster	Encyclopedia of Life	0.988	Merops apiaster
226	Milvus migrans	Milvus migrans	Encyclopedia of Life	0.988	Milvus migrans
227	Milvus milvus	Milvus milvus	Encyclopedia of Life	0.988	Milvus milvus
228	Motacilia cinerea	Motacilia cinerea	Catalogue of Life Checklist	0.75	Motacilla cinerea
229	Motacilla alba	Motacilla alba	Encyclopedia of Life	0.988	Motacilla alba
230	Motacilla cinerea	Motacilla cinerea	Encyclopedia of Life	0.988	Motacilla cinerea
231	Motacilla citreola	Motacilla citreola	Encyclopedia of Life	0.988	Motacilla citreola
232	Motacilla flava	Motacilla flava	Encyclopedia of Life	0.988	Motacilla flava
233	Motacilla sp.	Motacilla sp.	Catalogue of Life Checklist	0.75	Motacilla
234	Motecilla alba	Motecilla alba	Catalogue of Life Checklist	0.75	Motacilla alba
235	Muscicapa hypoleuca	Muscicapa hypoleuca	Encyclopedia of Life	0.988	Muscicapa hypoleuca
236	Muscicapa striata	Muscicapa striata	Encyclopedia of Life	0.988	Muscicapa striata
237	Netta rufina	Netta rufina	Encyclopedia of Life	0.988	Netta rufina
238	Nucifraga caryocatactes	Nucifraga caryocatactes	Encyclopedia of Life	0.988	Nucifraga caryocatactes
239	Numenius arquata	Numenius arquata	Encyclopedia of Life	0.988	Numenius arquata
240	Numenius phaeopus	Numenius phaeopus	Encyclopedia of Life	0.988	Numenius phaeopus
241	Nycticorax nycticorax	Nycticorax nycticorax	Encyclopedia of Life	0.988	Nycticorax nycticorax
242	Oenanthe oenanthe	Oenanthe oenanthe	Encyclopedia of Life	0.988	Oenanthe oenanthe
243	Oriolus oriolus	Oriolus oriolus	Encyclopedia of Life	0.988	Oriolus oriolus
244	Pandion haliaetus	Pandion haliaetus	Encyclopedia of Life	0.988	Pandion haliaetus
245	Panurus biarmicus	Panurus biarmicus	Encyclopedia of Life	0.988	Panurus biarmicus
246	Parus ater	Parus ater	Encyclopedia of Life	0.988	Parus ater
247	Parus caeruelus	Parus caeruelus	GBIF Backbone Taxonomy	0.75	Parus caeruleus
248	Parus caeruleus	Parus caeruleus	Encyclopedia of Life	0.988	Parus caeruleus
249	Parus coeruleus	Parus coeruleus	GBIF Backbone Taxonomy	0.75	Parus caeruleus
250	Parus cristatus	Parus cristatus	Encyclopedia of Life	0.988	Parus cristatus
251	Parus major	Parus major	Encyclopedia of Life	0.988	Parus major
252	Parus montanus	Parus montanus	Encyclopedia of Life	0.988	Parus montanus
253	Parus palustris	Parus palustris	Encyclopedia of Life	0.988	Parus palustris
254	Passer domesticus	Passer domesticus	Encyclopedia of Life	0.988	Passer domesticus
255	Passer montanus	Passer montanus	Encyclopedia of Life	0.988	Passer montanus
256	Perdix perdix	Perdix perdix	Encyclopedia of Life	0.988	Perdix perdix
257	Periparus ater	Periparus ater	Encyclopedia of Life	0.988	Periparus ater
258	Pernis apivorus	Pernis apivorus	Encyclopedia of Life	0.988	Pernis apivorus
259	Perus major	Perus major	Catalogue of Life Checklist	0.75	Derus major
260	Phalacrocorax carbo	Phalacrocorax carbo	Encyclopedia of Life	0.988	Phalacrocorax carbo
261	Phalaropus lobatus	Phalaropus lobatus	Encyclopedia of Life	0.988	Phalaropus lobatus
262	Phasianus colchicus	Phasianus colchicus	Encyclopedia of Life	0.988	Phasianus colchicus
263	Phasianus colchius	Phasianus colchius	Encyclopedia of Life	0.988	Phasianus colchius
264	Philomachus pugnax	Philomachus pugnax	Encyclopedia of Life	0.988	Philomachus pugnax
265	Phoenicurus ochruros	Phoenicurus ochruros	Encyclopedia of Life	0.988	Phoenicurus ochruros
266	Phoenicurus phoenicurus	Phoenicurus phoenicurus	Encyclopedia of Life	0.988	Phoenicurus phoenicurus
267	Phylloscopus collybita	Phylloscopus collybita	Encyclopedia of Life	0.988	Phylloscopus collybita
268	Phylloscopus colybita	Phylloscopus colybita	Catalogue of Life Checklist	0.75	Phylloscopus collybita
269	Phylloscopus sibilatrix	Phylloscopus sibilatrix	Encyclopedia of Life	0.988	Phylloscopus sibilatrix
270	Phylloscopus trochillus	Phylloscopus trochillus	Catalogue of Life Checklist	0.75	Phylloscopus trochilus
271	Phylloscopus trochiloides	Phylloscopus trochiloides	Encyclopedia of Life	0.988	Phylloscopus trochiloides
272	Phylloscopus trochilus	Phylloscopus trochilus	Encyclopedia of Life	0.988	Phylloscopus trochilus
273	Phyloscopus collybita	Phyloscopus collybita	Catalogue of Life Checklist	0.75	Phylloscopus collybita
274	Phyloscopus trochilus	Phyloscopus trochilus	Catalogue of Life Checklist	0.75	Phylloscopus trochilus
275	Pica pica	Pica pica	Encyclopedia of Life	0.988	Pica pica
276	Picoides major	Picoides major	GBIF Backbone Taxonomy	0.988	Picoides major
277	Picoides tridactylus	Picoides tridactylus	Encyclopedia of Life	0.988	Picoides tridactylus
278	Picus canaus	Picus canaus	Catalogue of Life Checklist	0.75	Picus canus
279	Picus canus	Picus canus	Encyclopedia of Life	0.988	Picus canus
280	Picus viridis	Picus viridis	Encyclopedia of Life	0.988	Picus viridis
281	Picus viridus	Picus viridus	Catalogue of Life Checklist	0.75	Picus viridis
282	Platalea leucorodia	Platalea leucorodia	Encyclopedia of Life	0.988	Platalea leucorodia
283	Plegadis falcinellus	Plegadis falcinellus	Encyclopedia of Life	0.988	Plegadis falcinellus
284	Pluvialis apricaria	Pluvialis apricaria	Encyclopedia of Life	0.988	Pluvialis apricaria
285	Pluvialis squatarola	Pluvialis squatarola	Encyclopedia of Life	0.988	Pluvialis squatarola
286	Podiceps auritus	Podiceps auritus	Encyclopedia of Life	0.988	Podiceps auritus
287	Podiceps cristatus	Podiceps cristatus	Encyclopedia of Life	0.988	Podiceps cristatus
288	Podiceps grisegena	Podiceps grisegena	Encyclopedia of Life	0.988	Podiceps grisegena
289	Podiceps griseigena	Podiceps griseigena	GBIF Backbone Taxonomy	0.988	Podiceps griseigena
290	Podiceps nigricollis	Podiceps nigricollis	Encyclopedia of Life	0.988	Podiceps nigricollis
291	Podiceps ruficollis	Podiceps ruficollis	Encyclopedia of Life	0.988	Podiceps ruficollis
292	Poecile atricapillus	Poecile atricapillus	Encyclopedia of Life	0.988	Poecile atricapillus
293	Poecile montanus	Poecile montanus	Encyclopedia of Life	0.988	Poecile montanus
294	Poecile palustris	Poecile palustris	Encyclopedia of Life	0.988	Poecile palustris
295	Porphyrio porphyrio	Porphyrio porphyrio	Encyclopedia of Life	0.988	Porphyrio porphyrio
296	Porzana parva	Porzana parva	Encyclopedia of Life	0.988	Porzana parva
297	Porzana porzana	Porzana porzana	Encyclopedia of Life	0.988	Porzana porzana
298	Porzana pusilla	Porzana pusilla	Encyclopedia of Life	0.988	Porzana pusilla
299	Prunella collaris	Prunella collaris	Encyclopedia of Life	0.988	Prunella collaris
300	Prunella modularis	Prunella modularis	Encyclopedia of Life	0.988	Prunella modularis
301	Pyrrhula pyrrhula	Pyrrhula pyrrhula	Encyclopedia of Life	0.988	Pyrrhula pyrrhula
302	Pyrrhulla pyrrhula	Pyrrhulla pyrrhula	Catalogue of Life Checklist	0.75	Pyrrhula pyrrhula
303	Rallus aquaticus	Rallus aquaticus	Encyclopedia of Life	0.988	Rallus aquaticus
304	Recurvirostra avosetta	Recurvirostra avosetta	Encyclopedia of Life	0.988	Recurvirostra avosetta
305	Regulus ignicapilla	Regulus ignicapilla	Encyclopedia of Life	0.988	Regulus ignicapilla
306	Regulus ignicapillus	Regulus ignicapillus	Encyclopedia of Life	0.988	Regulus ignicapillus
307	Regulus regulus	Regulus regulus	Encyclopedia of Life	0.988	Regulus regulus
308	Remiz pendulinus	Remiz pendulinus	Encyclopedia of Life	0.988	Remiz pendulinus
309	Riparia riparia	Riparia riparia	Encyclopedia of Life	0.988	Riparia riparia
310	Saxicola rubetra	Saxicola rubetra	Encyclopedia of Life	0.988	Saxicola rubetra
311	Saxicola rubicola	Saxicola rubicola	Encyclopedia of Life	0.988	Saxicola rubicola
312	Saxicola torquata	Saxicola torquata	Encyclopedia of Life	0.988	Saxicola torquata
313	Saxicola torquatus	Saxicola torquatus	Encyclopedia of Life	0.988	Saxicola torquatus
314	Scolopax rusticola	Scolopax rusticola	Encyclopedia of Life	0.988	Scolopax rusticola
315	Serinus canaria	Serinus canaria	Encyclopedia of Life	0.988	Serinus canaria
316	Serinus serinus	Serinus serinus	Encyclopedia of Life	0.988	Serinus serinus
317	Sitta eroupaea	Sitta eroupaea	Catalogue of Life Checklist	0.75	Sitta europaea
318	Sitta europaea	Sitta europaea	Encyclopedia of Life	0.988	Sitta europaea
319	Sitta europea	Sitta europea	Encyclopedia of Life	0.988	Sitta europea
320	Spatula clypeata	Spatula clypeata	Encyclopedia of Life	0.988	Spatula clypeata
321	Spatula querquedula	Spatula querquedula	Encyclopedia of Life	0.988	Spatula querquedula
322	Spinus spinus	Spinus spinus	Encyclopedia of Life	0.988	Spinus spinus
323	Stercorarius parasiticus	Stercorarius parasiticus	Encyclopedia of Life	0.988	Stercorarius parasiticus
324	Stercorarius pomarinus	Stercorarius pomarinus	Encyclopedia of Life	0.988	Stercorarius pomarinus
325	Sterna caspica	Sterna caspica	Catalogue of Life Checklist	0.75	Sterna caspia
326	Sterna hirundo	Sterna hirundo	Encyclopedia of Life	0.988	Sterna hirundo
327	Sternula albifrons	Sternula albifrons	Encyclopedia of Life	0.988	Sternula albifrons
328	Streptopelia decaocto	Streptopelia decaocto	Encyclopedia of Life	0.988	Streptopelia decaocto
329	Streptopelia turtur	Streptopelia turtur	Encyclopedia of Life	0.988	Streptopelia turtur
330	Strix aluco	Strix aluco	Encyclopedia of Life	0.988	Strix aluco
331	Strunus vulgaris	Strunus vulgaris	Catalogue of Life Checklist	0.75	Sturnus vulgaris
332	Strurnus vulgaris	Strurnus vulgaris	Catalogue of Life Checklist	0.75	Sturnus vulgaris
333	Sturnus vulgaris	Sturnus vulgaris	Encyclopedia of Life	0.988	Sturnus vulgaris
334	Sylvia atricapilla	Sylvia atricapilla	Encyclopedia of Life	0.988	Sylvia atricapilla
335	Sylvia borin	Sylvia borin	Encyclopedia of Life	0.988	Sylvia borin
336	Sylvia communis	Sylvia communis	Encyclopedia of Life	0.988	Sylvia communis
337	Sylvia curruca	Sylvia curruca	Encyclopedia of Life	0.988	Sylvia curruca
338	Sylvia nisoria	Sylvia nisoria	Encyclopedia of Life	0.988	Sylvia nisoria
339	Sylvia nissoria	Sylvia nissoria	Catalogue of Life Checklist	0.75	Sylvia nisoria
340	Tadorna ferruginea	Tadorna ferruginea	Encyclopedia of Life	0.988	Tadorna ferruginea
341	Tadorna tadorna	Tadorna tadorna	Encyclopedia of Life	0.988	Tadorna tadorna
342	Tachybaptus ruficollis	Tachybaptus ruficollis	Encyclopedia of Life	0.988	Tachybaptus ruficollis
343	Tatrastes bonasia	Tatrastes bonasia	Catalogue of Life Checklist	0.75	Tetrastes bonasia
344	Tetrao tetrix	Tetrao tetrix	Encyclopedia of Life	0.988	Tetrao tetrix
345	Tetrao urogallus	Tetrao urogallus	Encyclopedia of Life	0.988	Tetrao urogallus
346	Tetrastes bonasia	Tetrastes bonasia	Encyclopedia of Life	0.988	Tetrastes bonasia
347	Tringa erythropus	Tringa erythropus	Encyclopedia of Life	0.988	Tringa erythropus
348	Tringa glareola	Tringa glareola	Encyclopedia of Life	0.988	Tringa glareola
349	Tringa hypoleuca	Tringa hypoleuca	Encyclopedia of Life	0.988	Tringa hypoleuca
350	Tringa nebularia	Tringa nebularia	Encyclopedia of Life	0.988	Tringa nebularia
351	Tringa ochropus	Tringa ochropus	Encyclopedia of Life	0.988	Tringa ochropus
352	Tringa stagnatilis	Tringa stagnatilis	Encyclopedia of Life	0.988	Tringa stagnatilis
353	Tringa totanus	Tringa totanus	Encyclopedia of Life	0.988	Tringa totanus
354	Troglodytes troglodytes	Troglodytes troglodytes	Encyclopedia of Life	0.988	Troglodytes troglodytes
355	Tudrus torquatus	Tudrus torquatus	Catalogue of Life Checklist	0.75	Turdus torquatus
356	Turdus iliacus	Turdus iliacus	Encyclopedia of Life	0.988	Turdus iliacus
357	Turdus merula	Turdus merula	Encyclopedia of Life	0.988	Turdus merula
358	Turdus philomelos	Turdus philomelos	Encyclopedia of Life	0.988	Turdus philomelos
359	Turdus pilaris	Turdus pilaris	Encyclopedia of Life	0.988	Turdus pilaris
360	Turdus torquatus	Turdus torquatus	Encyclopedia of Life	0.988	Turdus torquatus
361	Turdus viscivorus	Turdus viscivorus	Encyclopedia of Life	0.988	Turdus viscivorus
362	Tyto alba	Tyto alba	Encyclopedia of Life	0.988	Tyto alba
363	Upupa epops	Upupa epops	Encyclopedia of Life	0.988	Upupa epops
364	Upupa epos	Upupa epos	Catalogue of Life Checklist	0.75	Upupa epops
365	Vanellus gregarius	Vanellus gregarius	Encyclopedia of Life	0.988	Vanellus gregarius
366	Vanellus vanellus	Vanellus vanellus	Encyclopedia of Life	0.988	Vanellus vanellus
