# Supplementary material for: SPARSE 1.0: a template for databases of species inventories, with an open example of Czech birds
Source: Biodivers Data J. 2023 Nov 23;11:e108731. doi: 10.3897/BDJ.11.e108731 (PMC10690794; doi:10.3897/BDJ.11.e108731)
Supplement: Supplementary material 1 — SPARSE 1.0 - all database files as on the date of submission [file bdj-11-e108731-s001.zip › code/taxon harmonisation/test results/speciesRresolvedBESTMATCH_GBIF.csv]

	user_supplied_name	submitted_name	data_source_title	score	matched_name2
1	Accipiter gentilis	Accipiter gentilis	GBIF Backbone Taxonomy	0.988	Accipiter gentilis
2	Accipiter nisus	Accipiter nisus	GBIF Backbone Taxonomy	0.988	Accipiter nisus
3	Acrocephallus scripaceus	Acrocephallus scripaceus	GBIF Backbone Taxonomy	0.75	Acrocephalus scirpaceus
4	Acrocephalus arundinaceus	Acrocephalus arundinaceus	GBIF Backbone Taxonomy	0.988	Acrocephalus arundinaceus
5	Acrocephalus melanopogon	Acrocephalus melanopogon	GBIF Backbone Taxonomy	0.988	Acrocephalus melanopogon
6	Acrocephalus paludicola	Acrocephalus paludicola	GBIF Backbone Taxonomy	0.988	Acrocephalus paludicola
7	Acrocephalus palustris	Acrocephalus palustris	GBIF Backbone Taxonomy	0.988	Acrocephalus palustris
8	Acrocephalus scirpaceus	Acrocephalus scirpaceus	GBIF Backbone Taxonomy	0.988	Acrocephalus scirpaceus
9	Acrocephalus schoenobaenus	Acrocephalus schoenobaenus	GBIF Backbone Taxonomy	0.988	Acrocephalus schoenobaenus
10	Actitis hypoleuca	Actitis hypoleuca	GBIF Backbone Taxonomy	0.75	Actitis hypoleucos
11	Actitis hypoleucos	Actitis hypoleucos	GBIF Backbone Taxonomy	0.988	Actitis hypoleucos
12	Aegithalos caudatus	Aegithalos caudatus	GBIF Backbone Taxonomy	0.988	Aegithalos caudatus
13	Aegithatos caudatus	Aegithatos caudatus	GBIF Backbone Taxonomy	0.75	Aegithalos caudatus
14	Aegolius funereus	Aegolius funereus	GBIF Backbone Taxonomy	0.988	Aegolius funereus
15	Aix galericulata	Aix galericulata	GBIF Backbone Taxonomy	0.988	Aix galericulata
16	Alauda arvensis	Alauda arvensis	GBIF Backbone Taxonomy	0.988	Alauda arvensis
17	Alcedo atthis	Alcedo atthis	GBIF Backbone Taxonomy	0.988	Alcedo atthis
18	Alopochen aegyptiaca	Alopochen aegyptiaca	GBIF Backbone Taxonomy	0.988	Alopochen aegyptiaca
19	Anas acuta	Anas acuta	GBIF Backbone Taxonomy	0.988	Anas acuta
20	Anas clypeata	Anas clypeata	GBIF Backbone Taxonomy	0.988	Anas clypeata
21	Anas crecca	Anas crecca	GBIF Backbone Taxonomy	0.988	Anas crecca
22	Anas penelope	Anas penelope	GBIF Backbone Taxonomy	0.988	Anas penelope
23	Anas platyrhynchos	Anas platyrhynchos	GBIF Backbone Taxonomy	0.988	Anas platyrhynchos
24	Anas platyrchynchos	Anas platyrchynchos	GBIF Backbone Taxonomy	0.75	Anas platyrhynchos
25	Anas querquedula	Anas querquedula	GBIF Backbone Taxonomy	0.988	Anas querquedula
26	Anas strepera	Anas strepera	GBIF Backbone Taxonomy	0.988	Anas strepera
27	Anser albifrons	Anser albifrons	GBIF Backbone Taxonomy	0.988	Anser albifrons
28	Anser anser	Anser anser	GBIF Backbone Taxonomy	0.988	Anser anser
29	Anser brachyrhynchus	Anser brachyrhynchus	GBIF Backbone Taxonomy	0.988	Anser brachyrhynchus
30	Anser erythropus	Anser erythropus	GBIF Backbone Taxonomy	0.988	Anser erythropus
31	Anser fabalis	Anser fabalis	GBIF Backbone Taxonomy	0.988	Anser fabalis
32	Anthus campestris	Anthus campestris	GBIF Backbone Taxonomy	0.988	Anthus campestris
33	Anthus cervinus	Anthus cervinus	GBIF Backbone Taxonomy	0.988	Anthus cervinus
34	Anthus pratensis	Anthus pratensis	GBIF Backbone Taxonomy	0.988	Anthus pratensis
35	Anthus sp.	Anthus sp.	GBIF Backbone Taxonomy	0.75	Anthus
36	Anthus spinoletta	Anthus spinoletta	GBIF Backbone Taxonomy	0.988	Anthus spinoletta
37	Anthus trivialis	Anthus trivialis	GBIF Backbone Taxonomy	0.988	Anthus trivialis
38	Apus apus	Apus apus	GBIF Backbone Taxonomy	0.988	Apus apus
39	Aquila chrysaetos	Aquila chrysaetos	GBIF Backbone Taxonomy	0.988	Aquila chrysaetos
40	Aquila pomarina	Aquila pomarina	GBIF Backbone Taxonomy	0.988	Aquila pomarina
41	Aquila rapax	Aquila rapax	GBIF Backbone Taxonomy	0.988	Aquila rapax
42	Ardea alba	Ardea alba	GBIF Backbone Taxonomy	0.988	Ardea alba
43	Ardea cinerea	Ardea cinerea	GBIF Backbone Taxonomy	0.988	Ardea cinerea
44	Ardea purpurea	Ardea purpurea	GBIF Backbone Taxonomy	0.988	Ardea purpurea
45	Ardeola ralloides	Ardeola ralloides	GBIF Backbone Taxonomy	0.988	Ardeola ralloides
46	Arenaria interpres	Arenaria interpres	GBIF Backbone Taxonomy	0.988	Arenaria interpres
47	Asio flammeus	Asio flammeus	GBIF Backbone Taxonomy	0.988	Asio flammeus
48	Asio otus	Asio otus	GBIF Backbone Taxonomy	0.988	Asio otus
49	Athene noctua	Athene noctua	GBIF Backbone Taxonomy	0.988	Athene noctua
50	Aythia ferina	Aythia ferina	GBIF Backbone Taxonomy	0.75	Aythya ferina
51	Aythya ferina	Aythya ferina	GBIF Backbone Taxonomy	0.988	Aythya ferina
52	Aythya fuligula	Aythya fuligula	GBIF Backbone Taxonomy	0.988	Aythya fuligula
53	Aythya marila	Aythya marila	GBIF Backbone Taxonomy	0.988	Aythya marila
54	Aythya nyroca	Aythya nyroca	GBIF Backbone Taxonomy	0.988	Aythya nyroca
55	Bombycilla garrulus	Bombycilla garrulus	GBIF Backbone Taxonomy	0.988	Bombycilla garrulus
56	Bonasa bonasia	Bonasa bonasia	GBIF Backbone Taxonomy	0.988	Bonasa bonasia
57	Botaurus stellaris	Botaurus stellaris	GBIF Backbone Taxonomy	0.988	Botaurus stellaris
58	Branta bernicla	Branta bernicla	GBIF Backbone Taxonomy	0.988	Branta bernicla
59	Branta canadensis	Branta canadensis	GBIF Backbone Taxonomy	0.988	Branta canadensis
60	Branta leucopsis	Branta leucopsis	GBIF Backbone Taxonomy	0.988	Branta leucopsis
61	Branta ruficollis	Branta ruficollis	GBIF Backbone Taxonomy	0.988	Branta ruficollis
62	Bubo bubo	Bubo bubo	GBIF Backbone Taxonomy	0.988	Bubo bubo
63	Bubulcus ibis	Bubulcus ibis	GBIF Backbone Taxonomy	0.988	Bubulcus ibis
64	Bucephala clangula	Bucephala clangula	GBIF Backbone Taxonomy	0.988	Bucephala clangula
65	Buteo buteo	Buteo buteo	GBIF Backbone Taxonomy	0.988	Buteo buteo
66	Buteo lagopus	Buteo lagopus	GBIF Backbone Taxonomy	0.988	Buteo lagopus
67	Calidris alba	Calidris alba	GBIF Backbone Taxonomy	0.988	Calidris alba
68	Calidris alpina	Calidris alpina	GBIF Backbone Taxonomy	0.988	Calidris alpina
69	Calidris canutus	Calidris canutus	GBIF Backbone Taxonomy	0.988	Calidris canutus
70	Calidris falcinellus	Calidris falcinellus	GBIF Backbone Taxonomy	0.988	Calidris falcinellus
71	Calidris ferruginea	Calidris ferruginea	GBIF Backbone Taxonomy	0.988	Calidris ferruginea
72	Calidris minuta	Calidris minuta	GBIF Backbone Taxonomy	0.988	Calidris minuta
73	Calidris pugnax	Calidris pugnax	GBIF Backbone Taxonomy	0.988	Calidris pugnax
74	Calidris temminckii	Calidris temminckii	GBIF Backbone Taxonomy	0.988	Calidris temminckii
75	Caprimulgus europaeus	Caprimulgus europaeus	GBIF Backbone Taxonomy	0.988	Caprimulgus europaeus
76	Cardueis cannabina	Cardueis cannabina	GBIF Backbone Taxonomy	0.75	Carduelis cannabina
77	Carduelis canabina	Carduelis canabina	GBIF Backbone Taxonomy	0.75	Carduelis cannabina
78	Carduelis cannabina	Carduelis cannabina	GBIF Backbone Taxonomy	0.988	Carduelis cannabina
79	Carduelis carduelis	Carduelis carduelis	GBIF Backbone Taxonomy	0.988	Carduelis carduelis
80	Carduelis flammea	Carduelis flammea	GBIF Backbone Taxonomy	0.988	Carduelis flammea
81	Carduelis chloris	Carduelis chloris	GBIF Backbone Taxonomy	0.988	Carduelis chloris
82	Carduelis spinus	Carduelis spinus	GBIF Backbone Taxonomy	0.988	Carduelis spinus
83	Carpodacus erythrinus	Carpodacus erythrinus	GBIF Backbone Taxonomy	0.988	Carpodacus erythrinus
84	Certhia brachydactyla	Certhia brachydactyla	GBIF Backbone Taxonomy	0.988	Certhia brachydactyla
85	Certhia familiaris	Certhia familiaris	GBIF Backbone Taxonomy	0.988	Certhia familiaris
86	Certhia sp.	Certhia sp.	GBIF Backbone Taxonomy	0.75	Certhia
87	Cervus frugilegus	Cervus frugilegus	GBIF Backbone Taxonomy	0.75	Corvus frugilegus
88	Cettia cetti	Cettia cetti	GBIF Backbone Taxonomy	0.988	Cettia cetti
89	Ciconia ciconia	Ciconia ciconia	GBIF Backbone Taxonomy	0.988	Ciconia ciconia
90	Ciconia nigra	Ciconia nigra	GBIF Backbone Taxonomy	0.988	Ciconia nigra
91	Cinclus cinclus	Cinclus cinclus	GBIF Backbone Taxonomy	0.988	Cinclus cinclus
92	Circus aeruginosus	Circus aeruginosus	GBIF Backbone Taxonomy	0.988	Circus aeruginosus
93	Circus cyaneus	Circus cyaneus	GBIF Backbone Taxonomy	0.988	Circus cyaneus
94	Circus pygargus	Circus pygargus	GBIF Backbone Taxonomy	0.988	Circus pygargus
95	Circus sp.	Circus sp.	GBIF Backbone Taxonomy	0.75	Circus
96	Clangula hyemalis	Clangula hyemalis	GBIF Backbone Taxonomy	0.988	Clangula hyemalis
97	Coccothraustes coccothraustes	Coccothraustes coccothraustes	GBIF Backbone Taxonomy	0.988	Coccothraustes coccothraustes
98	Coccothraustes coccothraustes	Coccothraustes coccothraustes	GBIF Backbone Taxonomy	0.988	Coccothraustes coccothraustes
99	Coloeus monedula	Coloeus monedula	GBIF Backbone Taxonomy	0.988	Coloeus monedula
100	Columba livia	Columba livia	GBIF Backbone Taxonomy	0.988	Columba livia
101	Columba livia f. domestica	Columba livia f. domestica	GBIF Backbone Taxonomy	0.999	Columba livia domestica
102	Columba livia f.dom.	Columba livia f.dom.	GBIF Backbone Taxonomy	0.988	Columba livia
103	Columba oenas	Columba oenas	GBIF Backbone Taxonomy	0.988	Columba oenas
104	Columba palumbus	Columba palumbus	GBIF Backbone Taxonomy	0.988	Columba palumbus
105	Coracias garrulus	Coracias garrulus	GBIF Backbone Taxonomy	0.988	Coracias garrulus
106	Corvus corax	Corvus corax	GBIF Backbone Taxonomy	0.988	Corvus corax
107	Corvus cornix	Corvus cornix	GBIF Backbone Taxonomy	0.988	Corvus cornix
108	Corvus corone	Corvus corone	GBIF Backbone Taxonomy	0.988	Corvus corone
109	Corvus corone cornix	Corvus corone cornix	GBIF Backbone Taxonomy	0.999	Corvus corone cornix
110	Corvus corone corone	Corvus corone corone	GBIF Backbone Taxonomy	0.999	Corvus corone corone
111	Corvus frugilegus	Corvus frugilegus	GBIF Backbone Taxonomy	0.988	Corvus frugilegus
112	Corvus monedula	Corvus monedula	GBIF Backbone Taxonomy	0.988	Corvus monedula
113	Coturnix coturnix	Coturnix coturnix	GBIF Backbone Taxonomy	0.988	Coturnix coturnix
114	Crex crex	Crex crex	GBIF Backbone Taxonomy	0.988	Crex crex
115	Cuculus canorus	Cuculus canorus	GBIF Backbone Taxonomy	0.988	Cuculus canorus
116	Curruca communis	Curruca communis	GBIF Backbone Taxonomy	0.988	Curruca communis
117	Curruca curruca	Curruca curruca	GBIF Backbone Taxonomy	0.988	Curruca curruca
118	Cyanistes caeruleus	Cyanistes caeruleus	GBIF Backbone Taxonomy	0.988	Cyanistes caeruleus
119	Cyanistes coeruleus	Cyanistes coeruleus	GBIF Backbone Taxonomy	0.75	Cyanistes caeruleus
120	Cygnus columbianus bewickii	Cygnus columbianus bewickii	GBIF Backbone Taxonomy	0.999	Cygnus columbianus bewickii
121	Cygnus cygnus	Cygnus cygnus	GBIF Backbone Taxonomy	0.988	Cygnus cygnus
122	Cygnus olor	Cygnus olor	GBIF Backbone Taxonomy	0.988	Cygnus olor
123	Delichon urbica	Delichon urbica	GBIF Backbone Taxonomy	0.988	Delichon urbica
124	Delichon urbicum	Delichon urbicum	GBIF Backbone Taxonomy	0.988	Delichon urbicum
125	Dendrocopos leucotos	Dendrocopos leucotos	GBIF Backbone Taxonomy	0.988	Dendrocopos leucotos
126	Dendrocopos major	Dendrocopos major	GBIF Backbone Taxonomy	0.988	Dendrocopos major
127	Dendrocopos medius	Dendrocopos medius	GBIF Backbone Taxonomy	0.988	Dendrocopos medius
128	Dendrocopos minor	Dendrocopos minor	GBIF Backbone Taxonomy	0.988	Dendrocopos minor
129	Dendrocopos syriacus	Dendrocopos syriacus	GBIF Backbone Taxonomy	0.988	Dendrocopos syriacus
130	Dendrocoptes medius	Dendrocoptes medius	GBIF Backbone Taxonomy	0.988	Dendrocoptes medius
131	Dendrocopus major	Dendrocopus major	GBIF Backbone Taxonomy	0.988	Dendrocopus major
132	Dendrocopus medius	Dendrocopus medius	GBIF Backbone Taxonomy	0.75	Dendrocopos medius
133	Dryobates minor	Dryobates minor	GBIF Backbone Taxonomy	0.988	Dryobates minor
134	Dryocopos martius	Dryocopos martius	GBIF Backbone Taxonomy	0.75	Dryocopus martius
135	Dryocopus martius	Dryocopus martius	GBIF Backbone Taxonomy	0.988	Dryocopus martius
136	Dryocopus martius)	Dryocopus martius)	GBIF Backbone Taxonomy	0.75	Dryocopus
137	Egretta alba	Egretta alba	GBIF Backbone Taxonomy	0.988	Egretta alba
138	Egretta garzetta	Egretta garzetta	GBIF Backbone Taxonomy	0.988	Egretta garzetta
139	Emberiza calandra	Emberiza calandra	GBIF Backbone Taxonomy	0.988	Emberiza calandra
140	Emberiza citrinella	Emberiza citrinella	GBIF Backbone Taxonomy	0.988	Emberiza citrinella
141	Emberiza hortulana	Emberiza hortulana	GBIF Backbone Taxonomy	0.988	Emberiza hortulana
142	Emberiza schoeniclus	Emberiza schoeniclus	GBIF Backbone Taxonomy	0.988	Emberiza schoeniclus
143	Erithacus rubecula	Erithacus rubecula	GBIF Backbone Taxonomy	0.988	Erithacus rubecula
144	Falco columbarius	Falco columbarius	GBIF Backbone Taxonomy	0.988	Falco columbarius
145	Falco peregrinus	Falco peregrinus	GBIF Backbone Taxonomy	0.988	Falco peregrinus
146	Falco subbuteo	Falco subbuteo	GBIF Backbone Taxonomy	0.988	Falco subbuteo
147	Falco tinnuculus	Falco tinnuculus	GBIF Backbone Taxonomy	0.75	Falco tinnunculus
148	Falco tinnunculus	Falco tinnunculus	GBIF Backbone Taxonomy	0.988	Falco tinnunculus
149	Ficedula albicolis	Ficedula albicolis	GBIF Backbone Taxonomy	0.75	Ficedula albicollis
150	Ficedula albicollis	Ficedula albicollis	GBIF Backbone Taxonomy	0.988	Ficedula albicollis
151	Ficedula hypoleuca	Ficedula hypoleuca	GBIF Backbone Taxonomy	0.988	Ficedula hypoleuca
152	Ficedula parva	Ficedula parva	GBIF Backbone Taxonomy	0.988	Ficedula parva
153	Fringilla coelebs	Fringilla coelebs	GBIF Backbone Taxonomy	0.988	Fringilla coelebs
154	Fringilla montifringila	Fringilla montifringila	GBIF Backbone Taxonomy	0.75	Fringilla montifringilla
155	Fringilla montifringilla	Fringilla montifringilla	GBIF Backbone Taxonomy	0.988	Fringilla montifringilla
156	Fulica astra	Fulica astra	GBIF Backbone Taxonomy	0.75	Fulica atra
157	Fulica atra	Fulica atra	GBIF Backbone Taxonomy	0.988	Fulica atra
158	Galerida cristata	Galerida cristata	GBIF Backbone Taxonomy	0.988	Galerida cristata
159	Gallinago gallinago	Gallinago gallinago	GBIF Backbone Taxonomy	0.988	Gallinago gallinago
160	Gallinago media	Gallinago media	GBIF Backbone Taxonomy	0.988	Gallinago media
161	Gallinula chlorophus	Gallinula chlorophus	GBIF Backbone Taxonomy	0.75	Gallinula chloropus
162	Gallinula chloropus	Gallinula chloropus	GBIF Backbone Taxonomy	0.988	Gallinula chloropus
163	Garrulus garrulus	Garrulus garrulus	GBIF Backbone Taxonomy	0.75	Garrulus
164	Garrulus glandarius	Garrulus glandarius	GBIF Backbone Taxonomy	0.988	Garrulus glandarius
165	Gavia arctica	Gavia arctica	GBIF Backbone Taxonomy	0.988	Gavia arctica
166	Gavia stellata	Gavia stellata	GBIF Backbone Taxonomy	0.988	Gavia stellata
167	Gelochelidon nilotica	Gelochelidon nilotica	GBIF Backbone Taxonomy	0.988	Gelochelidon nilotica
168	Glareola pratincola	Glareola pratincola	GBIF Backbone Taxonomy	0.988	Glareola pratincola
169	Glaucidium passerinum	Glaucidium passerinum	GBIF Backbone Taxonomy	0.988	Glaucidium passerinum
170	Grus grus	Grus grus	GBIF Backbone Taxonomy	0.988	Grus grus
171	Haematopus ostralegus	Haematopus ostralegus	GBIF Backbone Taxonomy	0.988	Haematopus ostralegus
172	Haliaeetus albicilla	Haliaeetus albicilla	GBIF Backbone Taxonomy	0.988	Haliaeetus albicilla
173	Himantopus himantopus	Himantopus himantopus	GBIF Backbone Taxonomy	0.988	Himantopus himantopus
174	Hippolais icterina	Hippolais icterina	GBIF Backbone Taxonomy	0.988	Hippolais icterina
175	Hirundo rustica	Hirundo rustica	GBIF Backbone Taxonomy	0.988	Hirundo rustica
176	Hydrocoloeus minutus	Hydrocoloeus minutus	GBIF Backbone Taxonomy	0.988	Hydrocoloeus minutus
177	Hydroprogne caspia	Hydroprogne caspia	GBIF Backbone Taxonomy	0.988	Hydroprogne caspia
178	Charadrius dubius	Charadrius dubius	GBIF Backbone Taxonomy	0.988	Charadrius dubius
179	Charadrius hiaticula	Charadrius hiaticula	GBIF Backbone Taxonomy	0.988	Charadrius hiaticula
180	Charadrius morinellus	Charadrius morinellus	GBIF Backbone Taxonomy	0.988	Charadrius morinellus
181	Chlidonias hybrida	Chlidonias hybrida	GBIF Backbone Taxonomy	0.988	Chlidonias hybrida
182	Chlidonias leucopterus	Chlidonias leucopterus	GBIF Backbone Taxonomy	0.988	Chlidonias leucopterus
183	Chlidonias niger	Chlidonias niger	GBIF Backbone Taxonomy	0.988	Chlidonias niger
184	Chlidonias nigra	Chlidonias nigra	GBIF Backbone Taxonomy	0.988	Chlidonias nigra
185	Chloris chloris	Chloris chloris	GBIF Backbone Taxonomy	0.988	Chloris chloris
186	Chroicocephalus ridibundus	Chroicocephalus ridibundus	GBIF Backbone Taxonomy	0.988	Chroicocephalus ridibundus
187	Ichthyaetus melanocephalus	Ichthyaetus melanocephalus	GBIF Backbone Taxonomy	0.988	Ichthyaetus melanocephalus
188	Ixobrychus minutus	Ixobrychus minutus	GBIF Backbone Taxonomy	0.988	Ixobrychus minutus
189	Jynx torquilla	Jynx torquilla	GBIF Backbone Taxonomy	0.988	Jynx torquilla
190	Lanius collurio	Lanius collurio	GBIF Backbone Taxonomy	0.988	Lanius collurio
191	Lanius excubitor	Lanius excubitor	GBIF Backbone Taxonomy	0.988	Lanius excubitor
192	Larus argentatus	Larus argentatus	GBIF Backbone Taxonomy	0.988	Larus argentatus
193	Larus cachinnans	Larus cachinnans	GBIF Backbone Taxonomy	0.988	Larus cachinnans
194	Larus canus	Larus canus	GBIF Backbone Taxonomy	0.988	Larus canus
195	Larus fuscus	Larus fuscus	GBIF Backbone Taxonomy	0.988	Larus fuscus
196	Larus ridibundus	Larus ridibundus	GBIF Backbone Taxonomy	0.988	Larus ridibundus
197	Larus sp.	Larus sp.	GBIF Backbone Taxonomy	0.75	Larus
198	Limosa lapponica	Limosa lapponica	GBIF Backbone Taxonomy	0.988	Limosa lapponica
199	Limosa limosa	Limosa limosa	GBIF Backbone Taxonomy	0.988	Limosa limosa
200	Linaria cannabina	Linaria cannabina	GBIF Backbone Taxonomy	0.988	Linaria cannabina
201	Locustella fluviatilis	Locustella fluviatilis	GBIF Backbone Taxonomy	0.988	Locustella fluviatilis
202	Locustella luscinioides	Locustella luscinioides	GBIF Backbone Taxonomy	0.988	Locustella luscinioides
203	Locustella naevia	Locustella naevia	GBIF Backbone Taxonomy	0.988	Locustella naevia
204	Lophoohanes cristatus	Lophoohanes cristatus	GBIF Backbone Taxonomy	0.75	Lophophanes cristatus
205	Lophophanes cristatus	Lophophanes cristatus	GBIF Backbone Taxonomy	0.988	Lophophanes cristatus
206	Lophophanes cristaus	Lophophanes cristaus	GBIF Backbone Taxonomy	0.75	Lophophanes cristatus
207	Loxia curvirostra	Loxia curvirostra	GBIF Backbone Taxonomy	0.988	Loxia curvirostra
208	Lullula arborea	Lullula arborea	GBIF Backbone Taxonomy	0.988	Lullula arborea
209	Lulula arborea	Lulula arborea	GBIF Backbone Taxonomy	0.75	Lullula arborea
210	Luscinia luscinia	Luscinia luscinia	GBIF Backbone Taxonomy	0.988	Luscinia luscinia
211	Luscinia megarhynchos	Luscinia megarhynchos	GBIF Backbone Taxonomy	0.988	Luscinia megarhynchos
212	Luscinia svecica	Luscinia svecica	GBIF Backbone Taxonomy	0.988	Luscinia svecica
213	Luscinia svecica cyanecula	Luscinia svecica cyanecula	GBIF Backbone Taxonomy	0.999	Luscinia svecica cyanecula
214	Luscinia svecica svecica	Luscinia svecica svecica	GBIF Backbone Taxonomy	0.999	Luscinia svecica svecica
215	Lymnocryptes minimus	Lymnocryptes minimus	GBIF Backbone Taxonomy	0.988	Lymnocryptes minimus
216	Lyrurus tetrix	Lyrurus tetrix	GBIF Backbone Taxonomy	0.988	Lyrurus tetrix
217	Mareca penelope	Mareca penelope	GBIF Backbone Taxonomy	0.988	Mareca penelope
218	Mareca strepera	Mareca strepera	GBIF Backbone Taxonomy	0.988	Mareca strepera
219	Melanitta fusca	Melanitta fusca	GBIF Backbone Taxonomy	0.988	Melanitta fusca
220	Melanitta nigra	Melanitta nigra	GBIF Backbone Taxonomy	0.988	Melanitta nigra
221	Mergellus albellus	Mergellus albellus	GBIF Backbone Taxonomy	0.988	Mergellus albellus
222	Mergus merganser	Mergus merganser	GBIF Backbone Taxonomy	0.988	Mergus merganser
223	Mergus serrator	Mergus serrator	GBIF Backbone Taxonomy	0.988	Mergus serrator
224	Merops apiaster	Merops apiaster	GBIF Backbone Taxonomy	0.988	Merops apiaster
225	Milvus migrans	Milvus migrans	GBIF Backbone Taxonomy	0.988	Milvus migrans
226	Milvus milvus	Milvus milvus	GBIF Backbone Taxonomy	0.988	Milvus milvus
227	Motacilia cinerea	Motacilia cinerea	GBIF Backbone Taxonomy	0.75	Motacilla cinerea
228	Motacilla alba	Motacilla alba	GBIF Backbone Taxonomy	0.988	Motacilla alba
229	Motacilla cinerea	Motacilla cinerea	GBIF Backbone Taxonomy	0.988	Motacilla cinerea
230	Motacilla citreola	Motacilla citreola	GBIF Backbone Taxonomy	0.988	Motacilla citreola
231	Motacilla flava	Motacilla flava	GBIF Backbone Taxonomy	0.988	Motacilla flava
232	Motacilla sp.	Motacilla sp.	GBIF Backbone Taxonomy	0.75	Motacilla
233	Motecilla alba	Motecilla alba	GBIF Backbone Taxonomy	0.75	Motacilla alba
234	Muscicapa hypoleuca	Muscicapa hypoleuca	GBIF Backbone Taxonomy	0.988	Muscicapa hypoleuca
235	Muscicapa striata	Muscicapa striata	GBIF Backbone Taxonomy	0.988	Muscicapa striata
236	Netta rufina	Netta rufina	GBIF Backbone Taxonomy	0.988	Netta rufina
237	Nucifraga caryocatactes	Nucifraga caryocatactes	GBIF Backbone Taxonomy	0.988	Nucifraga caryocatactes
238	Numenius arquata	Numenius arquata	GBIF Backbone Taxonomy	0.988	Numenius arquata
239	Numenius phaeopus	Numenius phaeopus	GBIF Backbone Taxonomy	0.988	Numenius phaeopus
240	Nycticorax nycticorax	Nycticorax nycticorax	GBIF Backbone Taxonomy	0.988	Nycticorax nycticorax
241	Oenanthe oenanthe	Oenanthe oenanthe	GBIF Backbone Taxonomy	0.988	Oenanthe oenanthe
242	Oriolus oriolus	Oriolus oriolus	GBIF Backbone Taxonomy	0.988	Oriolus oriolus
243	Pandion haliaetus	Pandion haliaetus	GBIF Backbone Taxonomy	0.988	Pandion haliaetus
244	Panurus biarmicus	Panurus biarmicus	GBIF Backbone Taxonomy	0.988	Panurus biarmicus
245	Parus ater	Parus ater	GBIF Backbone Taxonomy	0.988	Parus ater
246	Parus caeruelus	Parus caeruelus	GBIF Backbone Taxonomy	0.75	Parus caeruleus
247	Parus caeruleus	Parus caeruleus	GBIF Backbone Taxonomy	0.988	Parus caeruleus
248	Parus coeruleus	Parus coeruleus	GBIF Backbone Taxonomy	0.75	Parus caeruleus
249	Parus cristatus	Parus cristatus	GBIF Backbone Taxonomy	0.988	Parus cristatus
250	Parus major	Parus major	GBIF Backbone Taxonomy	0.988	Parus major
251	Parus montanus	Parus montanus	GBIF Backbone Taxonomy	0.988	Parus montanus
252	Parus palustris	Parus palustris	GBIF Backbone Taxonomy	0.988	Parus palustris
253	Passer domesticus	Passer domesticus	GBIF Backbone Taxonomy	0.988	Passer domesticus
254	Passer montanus	Passer montanus	GBIF Backbone Taxonomy	0.988	Passer montanus
255	Perdix perdix	Perdix perdix	GBIF Backbone Taxonomy	0.988	Perdix perdix
256	Periparus ater	Periparus ater	GBIF Backbone Taxonomy	0.988	Periparus ater
257	Pernis apivorus	Pernis apivorus	GBIF Backbone Taxonomy	0.988	Pernis apivorus
258	Perus major	Perus major	GBIF Backbone Taxonomy	0.75	Derus major
259	Phalacrocorax carbo	Phalacrocorax carbo	GBIF Backbone Taxonomy	0.988	Phalacrocorax carbo
260	Phalaropus lobatus	Phalaropus lobatus	GBIF Backbone Taxonomy	0.988	Phalaropus lobatus
261	Phasianus colchicus	Phasianus colchicus	GBIF Backbone Taxonomy	0.988	Phasianus colchicus
262	Philomachus pugnax	Philomachus pugnax	GBIF Backbone Taxonomy	0.988	Philomachus pugnax
263	Phoenicurus ochruros	Phoenicurus ochruros	GBIF Backbone Taxonomy	0.988	Phoenicurus ochruros
264	Phoenicurus phoenicurus	Phoenicurus phoenicurus	GBIF Backbone Taxonomy	0.988	Phoenicurus phoenicurus
265	Phylloscopus collybita	Phylloscopus collybita	GBIF Backbone Taxonomy	0.988	Phylloscopus collybita
266	Phylloscopus colybita	Phylloscopus colybita	GBIF Backbone Taxonomy	0.75	Phylloscopus collybita
267	Phylloscopus sibilatrix	Phylloscopus sibilatrix	GBIF Backbone Taxonomy	0.988	Phylloscopus sibilatrix
268	Phylloscopus trochillus	Phylloscopus trochillus	GBIF Backbone Taxonomy	0.75	Phylloscopus trochilus
269	Phylloscopus trochiloides	Phylloscopus trochiloides	GBIF Backbone Taxonomy	0.988	Phylloscopus trochiloides
270	Phylloscopus trochilus	Phylloscopus trochilus	GBIF Backbone Taxonomy	0.988	Phylloscopus trochilus
271	Phyloscopus collybita	Phyloscopus collybita	GBIF Backbone Taxonomy	0.75	Phylloscopus collybita
272	Phyloscopus trochilus	Phyloscopus trochilus	GBIF Backbone Taxonomy	0.75	Phylloscopus trochilus
273	Pica pica	Pica pica	GBIF Backbone Taxonomy	0.988	Pica pica
274	Picoides major	Picoides major	GBIF Backbone Taxonomy	0.988	Picoides major
275	Picoides tridactylus	Picoides tridactylus	GBIF Backbone Taxonomy	0.988	Picoides tridactylus
276	Picus canaus	Picus canaus	GBIF Backbone Taxonomy	0.75	Picus canus
277	Picus canus	Picus canus	GBIF Backbone Taxonomy	0.988	Picus canus
278	Picus viridis	Picus viridis	GBIF Backbone Taxonomy	0.988	Picus viridis
279	Picus viridus	Picus viridus	GBIF Backbone Taxonomy	0.75	Picus viridis
280	Platalea leucorodia	Platalea leucorodia	GBIF Backbone Taxonomy	0.988	Platalea leucorodia
281	Plegadis falcinellus	Plegadis falcinellus	GBIF Backbone Taxonomy	0.988	Plegadis falcinellus
282	Pluvialis apricaria	Pluvialis apricaria	GBIF Backbone Taxonomy	0.988	Pluvialis apricaria
283	Pluvialis squatarola	Pluvialis squatarola	GBIF Backbone Taxonomy	0.988	Pluvialis squatarola
284	Podiceps auritus	Podiceps auritus	GBIF Backbone Taxonomy	0.988	Podiceps auritus
285	Podiceps cristatus	Podiceps cristatus	GBIF Backbone Taxonomy	0.988	Podiceps cristatus
286	Podiceps grisegena	Podiceps grisegena	GBIF Backbone Taxonomy	0.988	Podiceps grisegena
287	Podiceps griseigena	Podiceps griseigena	GBIF Backbone Taxonomy	0.988	Podiceps griseigena
288	Podiceps nigricollis	Podiceps nigricollis	GBIF Backbone Taxonomy	0.988	Podiceps nigricollis
289	Podiceps ruficollis	Podiceps ruficollis	GBIF Backbone Taxonomy	0.988	Podiceps ruficollis
290	Poecile atricapillus	Poecile atricapillus	GBIF Backbone Taxonomy	0.988	Poecile atricapillus
291	Poecile montanus	Poecile montanus	GBIF Backbone Taxonomy	0.988	Poecile montanus
292	Poecile palustris	Poecile palustris	GBIF Backbone Taxonomy	0.988	Poecile palustris
293	Porphyrio porphyrio	Porphyrio porphyrio	GBIF Backbone Taxonomy	0.988	Porphyrio porphyrio
294	Porzana parva	Porzana parva	GBIF Backbone Taxonomy	0.988	Porzana parva
295	Porzana porzana	Porzana porzana	GBIF Backbone Taxonomy	0.988	Porzana porzana
296	Porzana pusilla	Porzana pusilla	GBIF Backbone Taxonomy	0.988	Porzana pusilla
297	Prunella collaris	Prunella collaris	GBIF Backbone Taxonomy	0.988	Prunella collaris
298	Prunella modularis	Prunella modularis	GBIF Backbone Taxonomy	0.988	Prunella modularis
299	Pyrrhula pyrrhula	Pyrrhula pyrrhula	GBIF Backbone Taxonomy	0.988	Pyrrhula pyrrhula
300	Pyrrhulla pyrrhula	Pyrrhulla pyrrhula	GBIF Backbone Taxonomy	0.75	Pyrrhula pyrrhula
301	Rallus aquaticus	Rallus aquaticus	GBIF Backbone Taxonomy	0.988	Rallus aquaticus
302	Recurvirostra avosetta	Recurvirostra avosetta	GBIF Backbone Taxonomy	0.988	Recurvirostra avosetta
303	Regulus ignicapilla	Regulus ignicapilla	GBIF Backbone Taxonomy	0.988	Regulus ignicapilla
304	Regulus ignicapillus	Regulus ignicapillus	GBIF Backbone Taxonomy	0.988	Regulus ignicapillus
305	Regulus regulus	Regulus regulus	GBIF Backbone Taxonomy	0.988	Regulus regulus
306	Remiz pendulinus	Remiz pendulinus	GBIF Backbone Taxonomy	0.988	Remiz pendulinus
307	Riparia riparia	Riparia riparia	GBIF Backbone Taxonomy	0.988	Riparia riparia
308	Saxicola rubetra	Saxicola rubetra	GBIF Backbone Taxonomy	0.988	Saxicola rubetra
309	Saxicola rubicola	Saxicola rubicola	GBIF Backbone Taxonomy	0.988	Saxicola rubicola
310	Saxicola torquata	Saxicola torquata	GBIF Backbone Taxonomy	0.988	Saxicola torquata
311	Saxicola torquatus	Saxicola torquatus	GBIF Backbone Taxonomy	0.988	Saxicola torquatus
312	Scolopax rusticola	Scolopax rusticola	GBIF Backbone Taxonomy	0.988	Scolopax rusticola
313	Serinus canaria	Serinus canaria	GBIF Backbone Taxonomy	0.988	Serinus canaria
314	Serinus serinus	Serinus serinus	GBIF Backbone Taxonomy	0.988	Serinus serinus
315	Sitta eroupaea	Sitta eroupaea	GBIF Backbone Taxonomy	0.75	Sitta europaea
316	Sitta europaea	Sitta europaea	GBIF Backbone Taxonomy	0.988	Sitta europaea
317	Spatula clypeata	Spatula clypeata	GBIF Backbone Taxonomy	0.988	Spatula clypeata
318	Spatula querquedula	Spatula querquedula	GBIF Backbone Taxonomy	0.988	Spatula querquedula
319	Spinus spinus	Spinus spinus	GBIF Backbone Taxonomy	0.988	Spinus spinus
320	Stercorarius parasiticus	Stercorarius parasiticus	GBIF Backbone Taxonomy	0.988	Stercorarius parasiticus
321	Stercorarius pomarinus	Stercorarius pomarinus	GBIF Backbone Taxonomy	0.988	Stercorarius pomarinus
322	Sterna caspica	Sterna caspica	GBIF Backbone Taxonomy	0.75	Sterna caspia
323	Sterna hirundo	Sterna hirundo	GBIF Backbone Taxonomy	0.988	Sterna hirundo
324	Sternula albifrons	Sternula albifrons	GBIF Backbone Taxonomy	0.988	Sternula albifrons
325	Streptopelia decaocto	Streptopelia decaocto	GBIF Backbone Taxonomy	0.988	Streptopelia decaocto
326	Streptopelia turtur	Streptopelia turtur	GBIF Backbone Taxonomy	0.988	Streptopelia turtur
327	Strix aluco	Strix aluco	GBIF Backbone Taxonomy	0.988	Strix aluco
328	Strunus vulgaris	Strunus vulgaris	GBIF Backbone Taxonomy	0.75	Sturnus vulgaris
329	Strurnus vulgaris	Strurnus vulgaris	GBIF Backbone Taxonomy	0.75	Sturnus vulgaris
330	Sturnus vulgaris	Sturnus vulgaris	GBIF Backbone Taxonomy	0.988	Sturnus vulgaris
331	Sylvia atricapilla	Sylvia atricapilla	GBIF Backbone Taxonomy	0.988	Sylvia atricapilla
332	Sylvia borin	Sylvia borin	GBIF Backbone Taxonomy	0.988	Sylvia borin
333	Sylvia communis	Sylvia communis	GBIF Backbone Taxonomy	0.988	Sylvia communis
334	Sylvia curruca	Sylvia curruca	GBIF Backbone Taxonomy	0.988	Sylvia curruca
335	Sylvia nisoria	Sylvia nisoria	GBIF Backbone Taxonomy	0.988	Sylvia nisoria
336	Sylvia nissoria	Sylvia nissoria	GBIF Backbone Taxonomy	0.75	Sylvia nisoria
337	Tadorna ferruginea	Tadorna ferruginea	GBIF Backbone Taxonomy	0.988	Tadorna ferruginea
338	Tadorna tadorna	Tadorna tadorna	GBIF Backbone Taxonomy	0.988	Tadorna tadorna
339	Tachybaptus ruficollis	Tachybaptus ruficollis	GBIF Backbone Taxonomy	0.988	Tachybaptus ruficollis
340	Tatrastes bonasia	Tatrastes bonasia	GBIF Backbone Taxonomy	0.75	Tetrastes bonasia
341	Tetrao tetrix	Tetrao tetrix	GBIF Backbone Taxonomy	0.988	Tetrao tetrix
342	Tetrao urogallus	Tetrao urogallus	GBIF Backbone Taxonomy	0.988	Tetrao urogallus
343	Tetrastes bonasia	Tetrastes bonasia	GBIF Backbone Taxonomy	0.988	Tetrastes bonasia
344	Tringa erythropus	Tringa erythropus	GBIF Backbone Taxonomy	0.988	Tringa erythropus
345	Tringa glareola	Tringa glareola	GBIF Backbone Taxonomy	0.988	Tringa glareola
346	Tringa nebularia	Tringa nebularia	GBIF Backbone Taxonomy	0.988	Tringa nebularia
347	Tringa ochropus	Tringa ochropus	GBIF Backbone Taxonomy	0.988	Tringa ochropus
348	Tringa stagnatilis	Tringa stagnatilis	GBIF Backbone Taxonomy	0.988	Tringa stagnatilis
349	Tringa totanus	Tringa totanus	GBIF Backbone Taxonomy	0.988	Tringa totanus
350	Troglodytes troglodytes	Troglodytes troglodytes	GBIF Backbone Taxonomy	0.988	Troglodytes troglodytes
351	Tudrus torquatus	Tudrus torquatus	GBIF Backbone Taxonomy	0.75	Turdus torquatus
352	Turdus iliacus	Turdus iliacus	GBIF Backbone Taxonomy	0.988	Turdus iliacus
353	Turdus merula	Turdus merula	GBIF Backbone Taxonomy	0.988	Turdus merula
354	Turdus philomelos	Turdus philomelos	GBIF Backbone Taxonomy	0.988	Turdus philomelos
355	Turdus pilaris	Turdus pilaris	GBIF Backbone Taxonomy	0.988	Turdus pilaris
356	Turdus torquatus	Turdus torquatus	GBIF Backbone Taxonomy	0.988	Turdus torquatus
357	Turdus viscivorus	Turdus viscivorus	GBIF Backbone Taxonomy	0.988	Turdus viscivorus
358	Tyto alba	Tyto alba	GBIF Backbone Taxonomy	0.988	Tyto alba
359	Upupa epops	Upupa epops	GBIF Backbone Taxonomy	0.988	Upupa epops
360	Upupa epos	Upupa epos	GBIF Backbone Taxonomy	0.75	Upupa epops
361	Vanellus gregarius	Vanellus gregarius	GBIF Backbone Taxonomy	0.988	Vanellus gregarius
362	Vanellus vanellus	Vanellus vanellus	GBIF Backbone Taxonomy	0.988	Vanellus vanellus
