# Supplementary material for: SPARSE 1.0: a template for databases of species inventories, with an open example of Czech birds
Source: Biodivers Data J. 2023 Nov 23;11:e108731. doi: 10.3897/BDJ.11.e108731 (PMC10690794; doi:10.3897/BDJ.11.e108731)
Supplement: Supplementary material 1 — SPARSE 1.0 - all database files as on the date of submission [file bdj-11-e108731-s001.zip › code/taxon harmonisation/test results/speciesRresolvedIOC.csv]

	user_supplied_name	submitted_name	data_source_title	score	matched_name2
1	Accipiter gentilis	Accipiter gentilis	IOC World Bird List	0.988	Accipiter gentilis
2	Accipiter nisus	Accipiter nisus	IOC World Bird List	0.988	Accipiter nisus
3	Acrocephallus scripaceus	Acrocephallus scripaceus	IOC World Bird List	0.75	Acrocephalus scirpaceus
4	Acrocephalus arundinaceus	Acrocephalus arundinaceus	IOC World Bird List	0.988	Acrocephalus arundinaceus
5	Acrocephalus melanopogon	Acrocephalus melanopogon	IOC World Bird List	0.988	Acrocephalus melanopogon
6	Acrocephalus paludicola	Acrocephalus paludicola	IOC World Bird List	0.988	Acrocephalus paludicola
7	Acrocephalus palustris	Acrocephalus palustris	IOC World Bird List	0.988	Acrocephalus palustris
8	Acrocephalus scirpaceus	Acrocephalus scirpaceus	IOC World Bird List	0.988	Acrocephalus scirpaceus
9	Acrocephalus schoenobaenus	Acrocephalus schoenobaenus	IOC World Bird List	0.988	Acrocephalus schoenobaenus
10	Actitis hypoleuca	Actitis hypoleuca	IOC World Bird List	0.75	Actitis hypoleucos
11	Actitis hypoleucos	Actitis hypoleucos	IOC World Bird List	0.988	Actitis hypoleucos
12	Aegithalos caudatus	Aegithalos caudatus	IOC World Bird List	0.988	Aegithalos caudatus
13	Aegithatos caudatus	Aegithatos caudatus	IOC World Bird List	0.75	Aegithalos caudatus
14	Aegolius funereus	Aegolius funereus	IOC World Bird List	0.988	Aegolius funereus
15	Aix galericulata	Aix galericulata	IOC World Bird List	0.988	Aix galericulata
16	Alauda arvensis	Alauda arvensis	IOC World Bird List	0.988	Alauda arvensis
17	Alcedo atthis	Alcedo atthis	IOC World Bird List	0.988	Alcedo atthis
18	Alopochen aegyptiaca	Alopochen aegyptiaca	IOC World Bird List	0.988	Alopochen aegyptiaca
19	Anas acuta	Anas acuta	IOC World Bird List	0.988	Anas acuta
20	Anas crecca	Anas crecca	IOC World Bird List	0.988	Anas crecca
21	Anas platyrhynchos	Anas platyrhynchos	IOC World Bird List	0.988	Anas platyrhynchos
22	Anas platyrchynchos	Anas platyrchynchos	IOC World Bird List	0.75	Anas platyrhynchos
23	Anser albifrons	Anser albifrons	IOC World Bird List	0.988	Anser albifrons
24	Anser anser	Anser anser	IOC World Bird List	0.988	Anser anser
25	Anser brachyrhynchus	Anser brachyrhynchus	IOC World Bird List	0.988	Anser brachyrhynchus
26	Anser erythropus	Anser erythropus	IOC World Bird List	0.988	Anser erythropus
27	Anser fabalis	Anser fabalis	IOC World Bird List	0.988	Anser fabalis
28	Anthus campestris	Anthus campestris	IOC World Bird List	0.988	Anthus campestris
29	Anthus cervinus	Anthus cervinus	IOC World Bird List	0.988	Anthus cervinus
30	Anthus pratensis	Anthus pratensis	IOC World Bird List	0.988	Anthus pratensis
31	Anthus spinoletta	Anthus spinoletta	IOC World Bird List	0.988	Anthus spinoletta
32	Anthus trivialis	Anthus trivialis	IOC World Bird List	0.988	Anthus trivialis
33	Apus apus	Apus apus	IOC World Bird List	0.988	Apus apus
34	Aquila chrysaetos	Aquila chrysaetos	IOC World Bird List	0.988	Aquila chrysaetos
35	Aquila rapax	Aquila rapax	IOC World Bird List	0.988	Aquila rapax
36	Ardea alba	Ardea alba	IOC World Bird List	0.988	Ardea alba
37	Ardea cinerea	Ardea cinerea	IOC World Bird List	0.988	Ardea cinerea
38	Ardea purpurea	Ardea purpurea	IOC World Bird List	0.988	Ardea purpurea
39	Ardeola ralloides	Ardeola ralloides	IOC World Bird List	0.988	Ardeola ralloides
40	Arenaria interpres	Arenaria interpres	IOC World Bird List	0.988	Arenaria interpres
41	Asio flammeus	Asio flammeus	IOC World Bird List	0.988	Asio flammeus
42	Asio otus	Asio otus	IOC World Bird List	0.988	Asio otus
43	Athene noctua	Athene noctua	IOC World Bird List	0.988	Athene noctua
44	Aythia ferina	Aythia ferina	IOC World Bird List	0.75	Aythya ferina
45	Aythya ferina	Aythya ferina	IOC World Bird List	0.988	Aythya ferina
46	Aythya fuligula	Aythya fuligula	IOC World Bird List	0.988	Aythya fuligula
47	Aythya marila	Aythya marila	IOC World Bird List	0.988	Aythya marila
48	Aythya nyroca	Aythya nyroca	IOC World Bird List	0.988	Aythya nyroca
49	Bombycilla garrulus	Bombycilla garrulus	IOC World Bird List	0.988	Bombycilla garrulus
50	Botaurus stellaris	Botaurus stellaris	IOC World Bird List	0.988	Botaurus stellaris
51	Branta bernicla	Branta bernicla	IOC World Bird List	0.988	Branta bernicla
52	Branta canadensis	Branta canadensis	IOC World Bird List	0.988	Branta canadensis
53	Branta leucopsis	Branta leucopsis	IOC World Bird List	0.988	Branta leucopsis
54	Branta ruficollis	Branta ruficollis	IOC World Bird List	0.988	Branta ruficollis
55	Bubo bubo	Bubo bubo	IOC World Bird List	0.988	Bubo bubo
56	Bubulcus ibis	Bubulcus ibis	IOC World Bird List	0.988	Bubulcus ibis
57	Bucephala clangula	Bucephala clangula	IOC World Bird List	0.988	Bucephala clangula
58	Buteo buteo	Buteo buteo	IOC World Bird List	0.988	Buteo buteo
59	Buteo lagopus	Buteo lagopus	IOC World Bird List	0.988	Buteo lagopus
60	Calidris alba	Calidris alba	IOC World Bird List	0.988	Calidris alba
61	Calidris alpina	Calidris alpina	IOC World Bird List	0.988	Calidris alpina
62	Calidris canutus	Calidris canutus	IOC World Bird List	0.988	Calidris canutus
63	Calidris falcinellus	Calidris falcinellus	IOC World Bird List	0.988	Calidris falcinellus
64	Calidris ferruginea	Calidris ferruginea	IOC World Bird List	0.988	Calidris ferruginea
65	Calidris minuta	Calidris minuta	IOC World Bird List	0.988	Calidris minuta
66	Calidris pugnax	Calidris pugnax	IOC World Bird List	0.988	Calidris pugnax
67	Calidris temminckii	Calidris temminckii	IOC World Bird List	0.988	Calidris temminckii
68	Caprimulgus europaeus	Caprimulgus europaeus	IOC World Bird List	0.988	Caprimulgus europaeus
69	Carduelis carduelis	Carduelis carduelis	IOC World Bird List	0.988	Carduelis carduelis
70	Carpodacus erythrinus	Carpodacus erythrinus	IOC World Bird List	0.988	Carpodacus erythrinus
71	Certhia brachydactyla	Certhia brachydactyla	IOC World Bird List	0.988	Certhia brachydactyla
72	Certhia familiaris	Certhia familiaris	IOC World Bird List	0.988	Certhia familiaris
73	Cervus frugilegus	Cervus frugilegus	IOC World Bird List	0.75	Corvus frugilegus
74	Cettia cetti	Cettia cetti	IOC World Bird List	0.988	Cettia cetti
75	Ciconia ciconia	Ciconia ciconia	IOC World Bird List	0.988	Ciconia ciconia
76	Ciconia nigra	Ciconia nigra	IOC World Bird List	0.988	Ciconia nigra
77	Cinclus cinclus	Cinclus cinclus	IOC World Bird List	0.988	Cinclus cinclus
78	Circus aeruginosus	Circus aeruginosus	IOC World Bird List	0.988	Circus aeruginosus
79	Circus cyaneus	Circus cyaneus	IOC World Bird List	0.988	Circus cyaneus
80	Circus pygargus	Circus pygargus	IOC World Bird List	0.988	Circus pygargus
81	Clangula hyemalis	Clangula hyemalis	IOC World Bird List	0.988	Clangula hyemalis
82	Coccothraustes coccothraustes	Coccothraustes coccothraustes	IOC World Bird List	0.988	Coccothraustes coccothraustes
83	Coccothraustes coccothraustes	Coccothraustes coccothraustes	IOC World Bird List	0.988	Coccothraustes coccothraustes
84	Coloeus monedula	Coloeus monedula	IOC World Bird List	0.988	Coloeus monedula
85	Columba livia	Columba livia	IOC World Bird List	0.988	Columba livia
86	Columba livia f. domestica	Columba livia f. domestica	IOC World Bird List	0.988	Columba livia
87	Columba livia f.dom.	Columba livia f.dom.	IOC World Bird List	0.988	Columba livia
88	Columba oenas	Columba oenas	IOC World Bird List	0.988	Columba oenas
89	Columba palumbus	Columba palumbus	IOC World Bird List	0.988	Columba palumbus
90	Coracias garrulus	Coracias garrulus	IOC World Bird List	0.988	Coracias garrulus
91	Corvus corax	Corvus corax	IOC World Bird List	0.988	Corvus corax
92	Corvus cornix	Corvus cornix	IOC World Bird List	0.988	Corvus cornix
93	Corvus corone	Corvus corone	IOC World Bird List	0.988	Corvus corone
94	Corvus corone cornix	Corvus corone cornix	IOC World Bird List	0.988	Corvus corone
95	Corvus corone corone	Corvus corone corone	IOC World Bird List	0.988	Corvus corone
96	Corvus frugilegus	Corvus frugilegus	IOC World Bird List	0.988	Corvus frugilegus
97	Coturnix coturnix	Coturnix coturnix	IOC World Bird List	0.988	Coturnix coturnix
98	Crex crex	Crex crex	IOC World Bird List	0.988	Crex crex
99	Cuculus canorus	Cuculus canorus	IOC World Bird List	0.988	Cuculus canorus
100	Curruca communis	Curruca communis	IOC World Bird List	0.988	Curruca communis
101	Curruca curruca	Curruca curruca	IOC World Bird List	0.988	Curruca curruca
102	Cyanistes caeruleus	Cyanistes caeruleus	IOC World Bird List	0.988	Cyanistes caeruleus
103	Cyanistes coeruleus	Cyanistes coeruleus	IOC World Bird List	0.75	Cyanistes caeruleus
104	Cygnus columbianus bewickii	Cygnus columbianus bewickii	IOC World Bird List	0.988	Cygnus columbianus
105	Cygnus cygnus	Cygnus cygnus	IOC World Bird List	0.988	Cygnus cygnus
106	Cygnus olor	Cygnus olor	IOC World Bird List	0.988	Cygnus olor
107	Delichon urbica	Delichon urbica	IOC World Bird List	0.75	Delichon urbicum
108	Delichon urbicum	Delichon urbicum	IOC World Bird List	0.988	Delichon urbicum
109	Dendrocopos leucotos	Dendrocopos leucotos	IOC World Bird List	0.988	Dendrocopos leucotos
110	Dendrocopos major	Dendrocopos major	IOC World Bird List	0.988	Dendrocopos major
111	Dendrocopos medius	Dendrocopos medius	IOC World Bird List	0.75	Dendrocoptes medius
112	Dendrocopos syriacus	Dendrocopos syriacus	IOC World Bird List	0.988	Dendrocopos syriacus
113	Dendrocoptes medius	Dendrocoptes medius	IOC World Bird List	0.988	Dendrocoptes medius
114	Dendrocopus major	Dendrocopus major	IOC World Bird List	0.75	Dendrocopos major
115	Dendrocopus medius	Dendrocopus medius	IOC World Bird List	0.75	Dendrocoptes medius
116	Dryobates minor	Dryobates minor	IOC World Bird List	0.988	Dryobates minor
117	Dryocopos martius	Dryocopos martius	IOC World Bird List	0.75	Dryocopus martius
118	Dryocopus martius	Dryocopus martius	IOC World Bird List	0.988	Dryocopus martius
119	Egretta garzetta	Egretta garzetta	IOC World Bird List	0.988	Egretta garzetta
120	Emberiza calandra	Emberiza calandra	IOC World Bird List	0.988	Emberiza calandra
121	Emberiza citrinella	Emberiza citrinella	IOC World Bird List	0.988	Emberiza citrinella
122	Emberiza hortulana	Emberiza hortulana	IOC World Bird List	0.988	Emberiza hortulana
123	Emberiza schoeniclus	Emberiza schoeniclus	IOC World Bird List	0.988	Emberiza schoeniclus
124	Erithacus rubecula	Erithacus rubecula	IOC World Bird List	0.988	Erithacus rubecula
125	Falco columbarius	Falco columbarius	IOC World Bird List	0.988	Falco columbarius
126	Falco peregrinus	Falco peregrinus	IOC World Bird List	0.988	Falco peregrinus
127	Falco subbuteo	Falco subbuteo	IOC World Bird List	0.988	Falco subbuteo
128	Falco tinnuculus	Falco tinnuculus	IOC World Bird List	0.75	Falco tinnunculus
129	Falco tinnunculus	Falco tinnunculus	IOC World Bird List	0.988	Falco tinnunculus
130	Ficedula albicolis	Ficedula albicolis	IOC World Bird List	0.75	Ficedula albicollis
131	Ficedula albicollis	Ficedula albicollis	IOC World Bird List	0.988	Ficedula albicollis
132	Ficedula hypoleuca	Ficedula hypoleuca	IOC World Bird List	0.988	Ficedula hypoleuca
133	Ficedula parva	Ficedula parva	IOC World Bird List	0.988	Ficedula parva
134	Fringilla coelebs	Fringilla coelebs	IOC World Bird List	0.988	Fringilla coelebs
135	Fringilla montifringila	Fringilla montifringila	IOC World Bird List	0.75	Fringilla montifringilla
136	Fringilla montifringilla	Fringilla montifringilla	IOC World Bird List	0.988	Fringilla montifringilla
137	Fulica astra	Fulica astra	IOC World Bird List	0.75	Fulica atra
138	Fulica atra	Fulica atra	IOC World Bird List	0.988	Fulica atra
139	Galerida cristata	Galerida cristata	IOC World Bird List	0.988	Galerida cristata
140	Gallinago gallinago	Gallinago gallinago	IOC World Bird List	0.988	Gallinago gallinago
141	Gallinago media	Gallinago media	IOC World Bird List	0.988	Gallinago media
142	Gallinula chlorophus	Gallinula chlorophus	IOC World Bird List	0.75	Gallinula chloropus
143	Gallinula chloropus	Gallinula chloropus	IOC World Bird List	0.988	Gallinula chloropus
144	Garrulus glandarius	Garrulus glandarius	IOC World Bird List	0.988	Garrulus glandarius
145	Gavia arctica	Gavia arctica	IOC World Bird List	0.988	Gavia arctica
146	Gavia stellata	Gavia stellata	IOC World Bird List	0.988	Gavia stellata
147	Gelochelidon nilotica	Gelochelidon nilotica	IOC World Bird List	0.988	Gelochelidon nilotica
148	Glareola pratincola	Glareola pratincola	IOC World Bird List	0.988	Glareola pratincola
149	Glaucidium passerinum	Glaucidium passerinum	IOC World Bird List	0.988	Glaucidium passerinum
150	Grus grus	Grus grus	IOC World Bird List	0.988	Grus grus
151	Haematopus ostralegus	Haematopus ostralegus	IOC World Bird List	0.988	Haematopus ostralegus
152	Haliaeetus albicilla	Haliaeetus albicilla	IOC World Bird List	0.988	Haliaeetus albicilla
153	Himantopus himantopus	Himantopus himantopus	IOC World Bird List	0.988	Himantopus himantopus
154	Hippolais icterina	Hippolais icterina	IOC World Bird List	0.988	Hippolais icterina
155	Hirundo rustica	Hirundo rustica	IOC World Bird List	0.988	Hirundo rustica
156	Hydrocoloeus minutus	Hydrocoloeus minutus	IOC World Bird List	0.988	Hydrocoloeus minutus
157	Hydroprogne caspia	Hydroprogne caspia	IOC World Bird List	0.988	Hydroprogne caspia
158	Charadrius dubius	Charadrius dubius	IOC World Bird List	0.988	Charadrius dubius
159	Charadrius hiaticula	Charadrius hiaticula	IOC World Bird List	0.988	Charadrius hiaticula
160	Charadrius morinellus	Charadrius morinellus	IOC World Bird List	0.988	Charadrius morinellus
161	Chlidonias hybrida	Chlidonias hybrida	IOC World Bird List	0.988	Chlidonias hybrida
162	Chlidonias leucopterus	Chlidonias leucopterus	IOC World Bird List	0.988	Chlidonias leucopterus
163	Chlidonias niger	Chlidonias niger	IOC World Bird List	0.988	Chlidonias niger
164	Chloris chloris	Chloris chloris	IOC World Bird List	0.988	Chloris chloris
165	Chroicocephalus ridibundus	Chroicocephalus ridibundus	IOC World Bird List	0.988	Chroicocephalus ridibundus
166	Ichthyaetus melanocephalus	Ichthyaetus melanocephalus	IOC World Bird List	0.988	Ichthyaetus melanocephalus
167	Ixobrychus minutus	Ixobrychus minutus	IOC World Bird List	0.988	Ixobrychus minutus
168	Jynx torquilla	Jynx torquilla	IOC World Bird List	0.988	Jynx torquilla
169	Lanius collurio	Lanius collurio	IOC World Bird List	0.988	Lanius collurio
170	Lanius excubitor	Lanius excubitor	IOC World Bird List	0.988	Lanius excubitor
171	Larus argentatus	Larus argentatus	IOC World Bird List	0.988	Larus argentatus
172	Larus cachinnans	Larus cachinnans	IOC World Bird List	0.988	Larus cachinnans
173	Larus canus	Larus canus	IOC World Bird List	0.988	Larus canus
174	Larus fuscus	Larus fuscus	IOC World Bird List	0.988	Larus fuscus
175	Limosa lapponica	Limosa lapponica	IOC World Bird List	0.988	Limosa lapponica
176	Limosa limosa	Limosa limosa	IOC World Bird List	0.988	Limosa limosa
177	Linaria cannabina	Linaria cannabina	IOC World Bird List	0.988	Linaria cannabina
178	Locustella fluviatilis	Locustella fluviatilis	IOC World Bird List	0.988	Locustella fluviatilis
179	Locustella luscinioides	Locustella luscinioides	IOC World Bird List	0.988	Locustella luscinioides
180	Locustella naevia	Locustella naevia	IOC World Bird List	0.988	Locustella naevia
181	Lophoohanes cristatus	Lophoohanes cristatus	IOC World Bird List	0.75	Lophophanes cristatus
182	Lophophanes cristatus	Lophophanes cristatus	IOC World Bird List	0.988	Lophophanes cristatus
183	Lophophanes cristaus	Lophophanes cristaus	IOC World Bird List	0.75	Lophophanes cristatus
184	Loxia curvirostra	Loxia curvirostra	IOC World Bird List	0.988	Loxia curvirostra
185	Lullula arborea	Lullula arborea	IOC World Bird List	0.988	Lullula arborea
186	Lulula arborea	Lulula arborea	IOC World Bird List	0.75	Lullula arborea
187	Luscinia luscinia	Luscinia luscinia	IOC World Bird List	0.988	Luscinia luscinia
188	Luscinia megarhynchos	Luscinia megarhynchos	IOC World Bird List	0.988	Luscinia megarhynchos
189	Luscinia svecica	Luscinia svecica	IOC World Bird List	0.988	Luscinia svecica
190	Luscinia svecica cyanecula	Luscinia svecica cyanecula	IOC World Bird List	0.988	Luscinia svecica
191	Luscinia svecica svecica	Luscinia svecica svecica	IOC World Bird List	0.988	Luscinia svecica
192	Lymnocryptes minimus	Lymnocryptes minimus	IOC World Bird List	0.988	Lymnocryptes minimus
193	Lyrurus tetrix	Lyrurus tetrix	IOC World Bird List	0.988	Lyrurus tetrix
194	Mareca penelope	Mareca penelope	IOC World Bird List	0.988	Mareca penelope
195	Mareca strepera	Mareca strepera	IOC World Bird List	0.988	Mareca strepera
196	Melanitta fusca	Melanitta fusca	IOC World Bird List	0.988	Melanitta fusca
197	Melanitta nigra	Melanitta nigra	IOC World Bird List	0.988	Melanitta nigra
198	Mergellus albellus	Mergellus albellus	IOC World Bird List	0.988	Mergellus albellus
199	Mergus merganser	Mergus merganser	IOC World Bird List	0.988	Mergus merganser
200	Mergus serrator	Mergus serrator	IOC World Bird List	0.988	Mergus serrator
201	Merops apiaster	Merops apiaster	IOC World Bird List	0.988	Merops apiaster
202	Milvus migrans	Milvus migrans	IOC World Bird List	0.988	Milvus migrans
203	Milvus milvus	Milvus milvus	IOC World Bird List	0.988	Milvus milvus
204	Motacilia cinerea	Motacilia cinerea	IOC World Bird List	0.75	Motacilla cinerea
205	Motacilla alba	Motacilla alba	IOC World Bird List	0.988	Motacilla alba
206	Motacilla cinerea	Motacilla cinerea	IOC World Bird List	0.988	Motacilla cinerea
207	Motacilla citreola	Motacilla citreola	IOC World Bird List	0.988	Motacilla citreola
208	Motacilla flava	Motacilla flava	IOC World Bird List	0.988	Motacilla flava
209	Motecilla alba	Motecilla alba	IOC World Bird List	0.75	Motacilla alba
210	Muscicapa striata	Muscicapa striata	IOC World Bird List	0.988	Muscicapa striata
211	Netta rufina	Netta rufina	IOC World Bird List	0.988	Netta rufina
212	Nucifraga caryocatactes	Nucifraga caryocatactes	IOC World Bird List	0.988	Nucifraga caryocatactes
213	Numenius arquata	Numenius arquata	IOC World Bird List	0.988	Numenius arquata
214	Numenius phaeopus	Numenius phaeopus	IOC World Bird List	0.988	Numenius phaeopus
215	Nycticorax nycticorax	Nycticorax nycticorax	IOC World Bird List	0.988	Nycticorax nycticorax
216	Oenanthe oenanthe	Oenanthe oenanthe	IOC World Bird List	0.988	Oenanthe oenanthe
217	Oriolus oriolus	Oriolus oriolus	IOC World Bird List	0.988	Oriolus oriolus
218	Pandion haliaetus	Pandion haliaetus	IOC World Bird List	0.988	Pandion haliaetus
219	Panurus biarmicus	Panurus biarmicus	IOC World Bird List	0.988	Panurus biarmicus
220	Parus major	Parus major	IOC World Bird List	0.988	Parus major
221	Passer domesticus	Passer domesticus	IOC World Bird List	0.988	Passer domesticus
222	Passer montanus	Passer montanus	IOC World Bird List	0.988	Passer montanus
223	Perdix perdix	Perdix perdix	IOC World Bird List	0.988	Perdix perdix
224	Periparus ater	Periparus ater	IOC World Bird List	0.988	Periparus ater
225	Pernis apivorus	Pernis apivorus	IOC World Bird List	0.988	Pernis apivorus
226	Perus major	Perus major	IOC World Bird List	0.75	Parus major
227	Phalacrocorax carbo	Phalacrocorax carbo	IOC World Bird List	0.988	Phalacrocorax carbo
228	Phalaropus lobatus	Phalaropus lobatus	IOC World Bird List	0.988	Phalaropus lobatus
229	Phasianus colchicus	Phasianus colchicus	IOC World Bird List	0.988	Phasianus colchicus
230	Phasianus colchius	Phasianus colchius	IOC World Bird List	0.75	Phasianus colchicus
231	Phoenicurus ochruros	Phoenicurus ochruros	IOC World Bird List	0.988	Phoenicurus ochruros
232	Phoenicurus phoenicurus	Phoenicurus phoenicurus	IOC World Bird List	0.988	Phoenicurus phoenicurus
233	Phylloscopus collybita	Phylloscopus collybita	IOC World Bird List	0.988	Phylloscopus collybita
234	Phylloscopus colybita	Phylloscopus colybita	IOC World Bird List	0.75	Phylloscopus collybita
235	Phylloscopus sibilatrix	Phylloscopus sibilatrix	IOC World Bird List	0.988	Phylloscopus sibilatrix
236	Phylloscopus trochillus	Phylloscopus trochillus	IOC World Bird List	0.75	Phylloscopus trochilus
237	Phylloscopus trochiloides	Phylloscopus trochiloides	IOC World Bird List	0.988	Phylloscopus trochiloides
238	Phylloscopus trochilus	Phylloscopus trochilus	IOC World Bird List	0.988	Phylloscopus trochilus
239	Phyloscopus collybita	Phyloscopus collybita	IOC World Bird List	0.75	Phylloscopus collybita
240	Phyloscopus trochilus	Phyloscopus trochilus	IOC World Bird List	0.75	Phylloscopus trochilus
241	Pica pica	Pica pica	IOC World Bird List	0.988	Pica pica
242	Picoides tridactylus	Picoides tridactylus	IOC World Bird List	0.988	Picoides tridactylus
243	Picus canaus	Picus canaus	IOC World Bird List	0.75	Picus canus
244	Picus canus	Picus canus	IOC World Bird List	0.988	Picus canus
245	Picus viridis	Picus viridis	IOC World Bird List	0.988	Picus viridis
246	Picus viridus	Picus viridus	IOC World Bird List	0.75	Picus viridis
247	Platalea leucorodia	Platalea leucorodia	IOC World Bird List	0.988	Platalea leucorodia
248	Plegadis falcinellus	Plegadis falcinellus	IOC World Bird List	0.988	Plegadis falcinellus
249	Pluvialis apricaria	Pluvialis apricaria	IOC World Bird List	0.988	Pluvialis apricaria
250	Pluvialis squatarola	Pluvialis squatarola	IOC World Bird List	0.988	Pluvialis squatarola
251	Podiceps auritus	Podiceps auritus	IOC World Bird List	0.988	Podiceps auritus
252	Podiceps cristatus	Podiceps cristatus	IOC World Bird List	0.988	Podiceps cristatus
253	Podiceps grisegena	Podiceps grisegena	IOC World Bird List	0.988	Podiceps grisegena
254	Podiceps griseigena	Podiceps griseigena	IOC World Bird List	0.75	Podiceps grisegena
255	Podiceps nigricollis	Podiceps nigricollis	IOC World Bird List	0.988	Podiceps nigricollis
256	Poecile atricapillus	Poecile atricapillus	IOC World Bird List	0.988	Poecile atricapillus
257	Poecile montanus	Poecile montanus	IOC World Bird List	0.988	Poecile montanus
258	Poecile palustris	Poecile palustris	IOC World Bird List	0.988	Poecile palustris
259	Porphyrio porphyrio	Porphyrio porphyrio	IOC World Bird List	0.988	Porphyrio porphyrio
260	Porzana porzana	Porzana porzana	IOC World Bird List	0.988	Porzana porzana
261	Prunella collaris	Prunella collaris	IOC World Bird List	0.988	Prunella collaris
262	Prunella modularis	Prunella modularis	IOC World Bird List	0.988	Prunella modularis
263	Pyrrhula pyrrhula	Pyrrhula pyrrhula	IOC World Bird List	0.988	Pyrrhula pyrrhula
264	Pyrrhulla pyrrhula	Pyrrhulla pyrrhula	IOC World Bird List	0.75	Pyrrhula pyrrhula
265	Rallus aquaticus	Rallus aquaticus	IOC World Bird List	0.988	Rallus aquaticus
266	Recurvirostra avosetta	Recurvirostra avosetta	IOC World Bird List	0.988	Recurvirostra avosetta
267	Regulus ignicapilla	Regulus ignicapilla	IOC World Bird List	0.988	Regulus ignicapilla
268	Regulus ignicapillus	Regulus ignicapillus	IOC World Bird List	0.75	Regulus ignicapilla
269	Regulus regulus	Regulus regulus	IOC World Bird List	0.988	Regulus regulus
270	Remiz pendulinus	Remiz pendulinus	IOC World Bird List	0.988	Remiz pendulinus
271	Riparia riparia	Riparia riparia	IOC World Bird List	0.988	Riparia riparia
272	Saxicola rubetra	Saxicola rubetra	IOC World Bird List	0.988	Saxicola rubetra
273	Saxicola rubicola	Saxicola rubicola	IOC World Bird List	0.988	Saxicola rubicola
274	Saxicola torquata	Saxicola torquata	IOC World Bird List	0.75	Saxicola torquatus
275	Saxicola torquatus	Saxicola torquatus	IOC World Bird List	0.988	Saxicola torquatus
276	Scolopax rusticola	Scolopax rusticola	IOC World Bird List	0.988	Scolopax rusticola
277	Serinus canaria	Serinus canaria	IOC World Bird List	0.988	Serinus canaria
278	Serinus serinus	Serinus serinus	IOC World Bird List	0.988	Serinus serinus
279	Sitta eroupaea	Sitta eroupaea	IOC World Bird List	0.75	Sitta europaea
280	Sitta europaea	Sitta europaea	IOC World Bird List	0.988	Sitta europaea
281	Sitta europea	Sitta europea	IOC World Bird List	0.75	Sitta europaea
282	Spatula clypeata	Spatula clypeata	IOC World Bird List	0.988	Spatula clypeata
283	Spatula querquedula	Spatula querquedula	IOC World Bird List	0.988	Spatula querquedula
284	Spinus spinus	Spinus spinus	IOC World Bird List	0.988	Spinus spinus
285	Stercorarius parasiticus	Stercorarius parasiticus	IOC World Bird List	0.988	Stercorarius parasiticus
286	Stercorarius pomarinus	Stercorarius pomarinus	IOC World Bird List	0.988	Stercorarius pomarinus
287	Sterna hirundo	Sterna hirundo	IOC World Bird List	0.988	Sterna hirundo
288	Sternula albifrons	Sternula albifrons	IOC World Bird List	0.988	Sternula albifrons
289	Streptopelia decaocto	Streptopelia decaocto	IOC World Bird List	0.988	Streptopelia decaocto
290	Streptopelia turtur	Streptopelia turtur	IOC World Bird List	0.988	Streptopelia turtur
291	Strix aluco	Strix aluco	IOC World Bird List	0.988	Strix aluco
292	Strunus vulgaris	Strunus vulgaris	IOC World Bird List	0.75	Sturnus vulgaris
293	Strurnus vulgaris	Strurnus vulgaris	IOC World Bird List	0.75	Sturnus vulgaris
294	Sturnus vulgaris	Sturnus vulgaris	IOC World Bird List	0.988	Sturnus vulgaris
295	Sylvia atricapilla	Sylvia atricapilla	IOC World Bird List	0.988	Sylvia atricapilla
296	Sylvia borin	Sylvia borin	IOC World Bird List	0.988	Sylvia borin
297	Tadorna ferruginea	Tadorna ferruginea	IOC World Bird List	0.988	Tadorna ferruginea
298	Tadorna tadorna	Tadorna tadorna	IOC World Bird List	0.988	Tadorna tadorna
299	Tachybaptus ruficollis	Tachybaptus ruficollis	IOC World Bird List	0.988	Tachybaptus ruficollis
300	Tatrastes bonasia	Tatrastes bonasia	IOC World Bird List	0.75	Tetrastes bonasia
301	Tetrao urogallus	Tetrao urogallus	IOC World Bird List	0.988	Tetrao urogallus
302	Tetrastes bonasia	Tetrastes bonasia	IOC World Bird List	0.988	Tetrastes bonasia
303	Tringa erythropus	Tringa erythropus	IOC World Bird List	0.988	Tringa erythropus
304	Tringa glareola	Tringa glareola	IOC World Bird List	0.988	Tringa glareola
305	Tringa nebularia	Tringa nebularia	IOC World Bird List	0.988	Tringa nebularia
306	Tringa ochropus	Tringa ochropus	IOC World Bird List	0.988	Tringa ochropus
307	Tringa stagnatilis	Tringa stagnatilis	IOC World Bird List	0.988	Tringa stagnatilis
308	Tringa totanus	Tringa totanus	IOC World Bird List	0.988	Tringa totanus
309	Troglodytes troglodytes	Troglodytes troglodytes	IOC World Bird List	0.988	Troglodytes troglodytes
310	Tudrus torquatus	Tudrus torquatus	IOC World Bird List	0.75	Turdus torquatus
311	Turdus iliacus	Turdus iliacus	IOC World Bird List	0.988	Turdus iliacus
312	Turdus merula	Turdus merula	IOC World Bird List	0.988	Turdus merula
313	Turdus philomelos	Turdus philomelos	IOC World Bird List	0.988	Turdus philomelos
314	Turdus pilaris	Turdus pilaris	IOC World Bird List	0.988	Turdus pilaris
315	Turdus torquatus	Turdus torquatus	IOC World Bird List	0.988	Turdus torquatus
316	Turdus viscivorus	Turdus viscivorus	IOC World Bird List	0.988	Turdus viscivorus
317	Tyto alba	Tyto alba	IOC World Bird List	0.988	Tyto alba
318	Upupa epops	Upupa epops	IOC World Bird List	0.988	Upupa epops
319	Upupa epos	Upupa epos	IOC World Bird List	0.75	Upupa epops
320	Vanellus gregarius	Vanellus gregarius	IOC World Bird List	0.988	Vanellus gregarius
321	Vanellus vanellus	Vanellus vanellus	IOC World Bird List	0.988	Vanellus vanellus
