# Supplementary material for: SPARSE 1.0: a template for databases of species inventories, with an open example of Czech birds
Source: Biodivers Data J. 2023 Nov 23;11:e108731. doi: 10.3897/BDJ.11.e108731 (PMC10690794; doi:10.3897/BDJ.11.e108731)
Supplement: Supplementary material 1 — SPARSE 1.0 - all database files as on the date of submission [file bdj-11-e108731-s001.zip › code/taxon harmonisation/test results/speciesRresolvedSELECTED.csv]

	user_supplied_name	submitted_name	matched_name	data_source_title	score
1	Accipiter gentilis	Accipiter gentilis	Accipiter gentilis	Encyclopedia of Life	0.988
2	Accipiter gentilis	Accipiter gentilis	Accipiter gentilis	Birds of the World: Recommended English Names	0.988
3	Accipiter gentilis	Accipiter gentilis	Accipiter gentilis	iNaturalist	0.988
4	Accipiter gentilis	Accipiter gentilis	Accipiter gentilis (Linnaeus, 1758)	Catalogue of Life Checklist	0.988
5	Accipiter gentilis	Accipiter gentilis	Accipiter gentilis (Linnaeus, 1758)	Integrated Taxonomic Information SystemITIS	0.988
6	Accipiter gentilis	Accipiter gentilis	Accipiter gentilis (Linnaeus, 1758)	GBIF Backbone Taxonomy	0.988
7	Accipiter gentilis	Accipiter gentilis	Accipiter gentilis (Linnaeus, 1758)	BirdLife International	0.988
8	Accipiter gentilis	Accipiter gentilis	Accipiter gentilis (Linnaeus, 1758)	IOC World Bird List	0.988
9	Accipiter nisus	Accipiter nisus	Accipiter nisus	Encyclopedia of Life	0.988
10	Accipiter nisus	Accipiter nisus	Accipiter nisus	Birds of the World: Recommended English Names	0.988
11	Accipiter nisus	Accipiter nisus	Accipiter nisus	iNaturalist	0.988
12	Accipiter nisus	Accipiter nisus	Accipiter nisus (Linnaeus, 1758)	Catalogue of Life Checklist	0.988
13	Accipiter nisus	Accipiter nisus	Accipiter nisus (Linnaeus, 1758)	Integrated Taxonomic Information SystemITIS	0.988
14	Accipiter nisus	Accipiter nisus	Accipiter nisus (Linnaeus, 1758)	GBIF Backbone Taxonomy	0.988
15	Accipiter nisus	Accipiter nisus	Accipiter nisus (Linnaeus, 1758)	BirdLife International	0.988
16	Accipiter nisus	Accipiter nisus	Accipiter nisus (Linnaeus, 1758)	IOC World Bird List	0.988
17	Acrocephallus scripaceus	Acrocephallus scripaceus	Acrocephalus scirpaceus (Hermann, 1804)	Catalogue of Life Checklist	0.75
18	Acrocephallus scripaceus	Acrocephallus scripaceus	Acrocephalus scirpaceus (Hermann, 1804)	Integrated Taxonomic Information SystemITIS	0.75
19	Acrocephallus scripaceus	Acrocephallus scripaceus	Acrocephalus scirpaceus (Hermann, 1804)	GBIF Backbone Taxonomy	0.75
20	Acrocephallus scripaceus	Acrocephallus scripaceus	Acrocephalus scirpaceus	Encyclopedia of Life	0.75
21	Acrocephallus scripaceus	Acrocephallus scripaceus	Acrocephalus scirpaceus	Birds of the World: Recommended English Names	0.75
22	Acrocephallus scripaceus	Acrocephallus scripaceus	Acrocephalus scirpaceus (Hermann, 1804)	BirdLife International	0.75
23	Acrocephallus scripaceus	Acrocephallus scripaceus	Acrocephalus scirpaceus	iNaturalist	0.75
24	Acrocephallus scripaceus	Acrocephallus scripaceus	Acrocephalus scirpaceus (Hermann, 1804)	IOC World Bird List	0.75
25	Acrocephalus arundinaceus	Acrocephalus arundinaceus	Acrocephalus arundinaceus	Encyclopedia of Life	0.988
26	Acrocephalus arundinaceus	Acrocephalus arundinaceus	Acrocephalus arundinaceus	Birds of the World: Recommended English Names	0.988
27	Acrocephalus arundinaceus	Acrocephalus arundinaceus	Acrocephalus arundinaceus	iNaturalist	0.988
28	Acrocephalus arundinaceus	Acrocephalus arundinaceus	Acrocephalus arundinaceus (Linnaeus, 1758)	Catalogue of Life Checklist	0.988
29	Acrocephalus arundinaceus	Acrocephalus arundinaceus	Acrocephalus arundinaceus (Linnaeus, 1758)	Integrated Taxonomic Information SystemITIS	0.988
30	Acrocephalus arundinaceus	Acrocephalus arundinaceus	Acrocephalus arundinaceus (Linnaeus, 1758)	GBIF Backbone Taxonomy	0.988
31	Acrocephalus arundinaceus	Acrocephalus arundinaceus	Acrocephalus arundinaceus (Temminck & Schlegel, 1847)	GBIF Backbone Taxonomy	0.988
32	Acrocephalus arundinaceus	Acrocephalus arundinaceus	Acrocephalus arundinaceus (Temminck & Schlegel, 1847)	BirdLife International	0.988
33	Acrocephalus arundinaceus	Acrocephalus arundinaceus	Acrocephalus arundinaceus (Linnaeus, 1758)	IOC World Bird List	0.988
34	Acrocephalus melanopogon	Acrocephalus melanopogon	Acrocephalus melanopogon	Encyclopedia of Life	0.988
35	Acrocephalus melanopogon	Acrocephalus melanopogon	Acrocephalus melanopogon	Birds of the World: Recommended English Names	0.988
36	Acrocephalus melanopogon	Acrocephalus melanopogon	Acrocephalus melanopogon (Temminck, 1823)	Catalogue of Life Checklist	0.988
37	Acrocephalus melanopogon	Acrocephalus melanopogon	Acrocephalus melanopogon (Temminck, 1823)	Integrated Taxonomic Information SystemITIS	0.988
38	Acrocephalus melanopogon	Acrocephalus melanopogon	Acrocephalus melanopogon (Temminck, 1823)	GBIF Backbone Taxonomy	0.988
39	Acrocephalus melanopogon	Acrocephalus melanopogon	Acrocephalus melanopogon (Temminck, 1823)	BirdLife International	0.988
40	Acrocephalus melanopogon	Acrocephalus melanopogon	Acrocephalus melanopogon (Temminck, 1823)	IOC World Bird List	0.988
41	Acrocephalus paludicola	Acrocephalus paludicola	Acrocephalus paludicola	Encyclopedia of Life	0.988
42	Acrocephalus paludicola	Acrocephalus paludicola	Acrocephalus paludicola	Birds of the World: Recommended English Names	0.988
43	Acrocephalus paludicola	Acrocephalus paludicola	Acrocephalus paludicola	iNaturalist	0.988
44	Acrocephalus paludicola	Acrocephalus paludicola	Acrocephalus paludicola (Vieillot, 1817)	Catalogue of Life Checklist	0.988
45	Acrocephalus paludicola	Acrocephalus paludicola	Acrocephalus paludicola (Vieillot, 1817)	Integrated Taxonomic Information SystemITIS	0.988
46	Acrocephalus paludicola	Acrocephalus paludicola	Acrocephalus paludicola (Vieillot, 1817)	GBIF Backbone Taxonomy	0.988
47	Acrocephalus paludicola	Acrocephalus paludicola	Acrocephalus paludicola (Vieillot, 1817)	BirdLife International	0.988
48	Acrocephalus paludicola	Acrocephalus paludicola	Acrocephalus paludicola (Vieillot, 1817)	IOC World Bird List	0.988
49	Acrocephalus palustris	Acrocephalus palustris	Acrocephalus palustris	Encyclopedia of Life	0.988
50	Acrocephalus palustris	Acrocephalus palustris	Acrocephalus palustris	Birds of the World: Recommended English Names	0.988
51	Acrocephalus palustris	Acrocephalus palustris	Acrocephalus palustris	iNaturalist	0.988
52	Acrocephalus palustris	Acrocephalus palustris	Acrocephalus palustris (Bechstein, 1798)	Catalogue of Life Checklist	0.988
53	Acrocephalus palustris	Acrocephalus palustris	Acrocephalus palustris (Bechstein, 1798)	Integrated Taxonomic Information SystemITIS	0.988
54	Acrocephalus palustris	Acrocephalus palustris	Acrocephalus palustris (Bechstein, 1798)	GBIF Backbone Taxonomy	0.988
55	Acrocephalus palustris	Acrocephalus palustris	Acrocephalus palustris (Bechstein, 1798)	BirdLife International	0.988
56	Acrocephalus palustris	Acrocephalus palustris	Acrocephalus palustris (Bechstein, 1798)	IOC World Bird List	0.988
57	Acrocephalus scirpaceus	Acrocephalus scirpaceus	Acrocephalus scirpaceus	Encyclopedia of Life	0.988
58	Acrocephalus scirpaceus	Acrocephalus scirpaceus	Acrocephalus scirpaceus	Birds of the World: Recommended English Names	0.988
59	Acrocephalus scirpaceus	Acrocephalus scirpaceus	Acrocephalus scirpaceus	iNaturalist	0.988
60	Acrocephalus scirpaceus	Acrocephalus scirpaceus	Acrocephalus scirpaceus (Hermann, 1804)	Catalogue of Life Checklist	0.988
61	Acrocephalus scirpaceus	Acrocephalus scirpaceus	Acrocephalus scirpaceus (Hermann, 1804)	Integrated Taxonomic Information SystemITIS	0.988
62	Acrocephalus scirpaceus	Acrocephalus scirpaceus	Acrocephalus scirpaceus (Hermann, 1804)	GBIF Backbone Taxonomy	0.988
63	Acrocephalus scirpaceus	Acrocephalus scirpaceus	Acrocephalus scirpaceus (Hermann, 1804)	BirdLife International	0.988
64	Acrocephalus scirpaceus	Acrocephalus scirpaceus	Acrocephalus scirpaceus (Hermann, 1804)	IOC World Bird List	0.988
65	Acrocephalus schoenobaenus	Acrocephalus schoenobaenus	Acrocephalus schoenobaenus	Encyclopedia of Life	0.988
66	Acrocephalus schoenobaenus	Acrocephalus schoenobaenus	Acrocephalus schoenobaenus	Birds of the World: Recommended English Names	0.988
67	Acrocephalus schoenobaenus	Acrocephalus schoenobaenus	Acrocephalus schoenobaenus	iNaturalist	0.988
68	Acrocephalus schoenobaenus	Acrocephalus schoenobaenus	Acrocephalus schoenobaenus (Linnaeus, 1758)	Catalogue of Life Checklist	0.988
69	Acrocephalus schoenobaenus	Acrocephalus schoenobaenus	Acrocephalus schoenobaenus (Linnaeus, 1758)	Integrated Taxonomic Information SystemITIS	0.988
70	Acrocephalus schoenobaenus	Acrocephalus schoenobaenus	Acrocephalus schoenobaenus (Linnaeus, 1758)	GBIF Backbone Taxonomy	0.988
71	Acrocephalus schoenobaenus	Acrocephalus schoenobaenus	Acrocephalus schoenobaenus (Linnaeus, 1758)	BirdLife International	0.988
72	Acrocephalus schoenobaenus	Acrocephalus schoenobaenus	Acrocephalus schoenobaenus (Linnaeus, 1758)	IOC World Bird List	0.988
73	Actitis hypoleuca	Actitis hypoleuca	Actitis hypoleucos (Linnaeus, 1758)	Catalogue of Life Checklist	0.75
74	Actitis hypoleuca	Actitis hypoleuca	Actitis hypoleucos (Linnaeus, 1758)	Integrated Taxonomic Information SystemITIS	0.75
75	Actitis hypoleuca	Actitis hypoleuca	Actitis hypoleucos (Linnaeus, 1758)	GBIF Backbone Taxonomy	0.75
76	Actitis hypoleuca	Actitis hypoleuca	Actitis hypoleucos	Encyclopedia of Life	0.75
77	Actitis hypoleuca	Actitis hypoleuca	Actitis hypoleucos	Birds of the World: Recommended English Names	0.75
78	Actitis hypoleuca	Actitis hypoleuca	Actitis hypoleucos Linnaeus, 1758	BirdLife International	0.75
79	Actitis hypoleuca	Actitis hypoleuca	Actitis hypoleucos	iNaturalist	0.75
80	Actitis hypoleuca	Actitis hypoleuca	Actitis hypoleucos (Linnaeus, 1758)	IOC World Bird List	0.75
81	Actitis hypoleuca	Actitis hypoleuca	Actites hypoleucos (Linnaeus, 1758)	GBIF Backbone Taxonomy	0.75
82	Actitis hypoleucos	Actitis hypoleucos	Actitis hypoleucos	Encyclopedia of Life	0.988
83	Actitis hypoleucos	Actitis hypoleucos	Actitis hypoleucos	Birds of the World: Recommended English Names	0.988
84	Actitis hypoleucos	Actitis hypoleucos	Actitis hypoleucos	iNaturalist	0.988
85	Actitis hypoleucos	Actitis hypoleucos	Actitis hypoleucos (Linnaeus, 1758)	Catalogue of Life Checklist	0.988
86	Actitis hypoleucos	Actitis hypoleucos	Actitis hypoleucos (Linnaeus, 1758)	Integrated Taxonomic Information SystemITIS	0.988
87	Actitis hypoleucos	Actitis hypoleucos	Actitis hypoleucos (Linnaeus, 1758)	GBIF Backbone Taxonomy	0.988
88	Actitis hypoleucos	Actitis hypoleucos	Actitis hypoleucos Linnaeus, 1758	BirdLife International	0.988
89	Actitis hypoleucos	Actitis hypoleucos	Actitis hypoleucos (Linnaeus, 1758)	IOC World Bird List	0.988
90	Aegithalos caudatus	Aegithalos caudatus	Aegithalos caudatus	Encyclopedia of Life	0.988
91	Aegithalos caudatus	Aegithalos caudatus	Aegithalos caudatus	Birds of the World: Recommended English Names	0.988
92	Aegithalos caudatus	Aegithalos caudatus	Aegithalos caudatus	iNaturalist	0.988
93	Aegithalos caudatus	Aegithalos caudatus	Aegithalos caudatus (Linnaeus, 1758)	Catalogue of Life Checklist	0.988
94	Aegithalos caudatus	Aegithalos caudatus	Aegithalos caudatus (Linnaeus, 1758)	Integrated Taxonomic Information SystemITIS	0.988
95	Aegithalos caudatus	Aegithalos caudatus	Aegithalos caudatus (Linnaeus, 1758)	GBIF Backbone Taxonomy	0.988
96	Aegithalos caudatus	Aegithalos caudatus	Aegithalos caudatus (Linnaeus, 1758)	BirdLife International	0.988
97	Aegithalos caudatus	Aegithalos caudatus	Aegithalos caudatus (Linnaeus, 1758)	IOC World Bird List	0.988
98	Aegithatos caudatus	Aegithatos caudatus	Aegithalos caudatus (Linnaeus, 1758)	Catalogue of Life Checklist	0.75
99	Aegithatos caudatus	Aegithatos caudatus	Aegithalos caudatus (Linnaeus, 1758)	Integrated Taxonomic Information SystemITIS	0.75
100	Aegithatos caudatus	Aegithatos caudatus	Aegithalos caudatus (Linnaeus, 1758)	GBIF Backbone Taxonomy	0.75
101	Aegithatos caudatus	Aegithatos caudatus	Aegithalos caudatus	Encyclopedia of Life	0.75
102	Aegithatos caudatus	Aegithatos caudatus	Aegithalos caudatus	Birds of the World: Recommended English Names	0.75
103	Aegithatos caudatus	Aegithatos caudatus	Aegithalos caudatus (Linnaeus, 1758)	BirdLife International	0.75
104	Aegithatos caudatus	Aegithatos caudatus	Aegithalos caudatus	iNaturalist	0.75
105	Aegithatos caudatus	Aegithatos caudatus	Aegithalos caudatus (Linnaeus, 1758)	IOC World Bird List	0.75
106	Aegolius funereus	Aegolius funereus	Aegolius funereus	Encyclopedia of Life	0.988
107	Aegolius funereus	Aegolius funereus	Aegolius funereus	Birds of the World: Recommended English Names	0.988
108	Aegolius funereus	Aegolius funereus	Aegolius funereus	iNaturalist	0.988
109	Aegolius funereus	Aegolius funereus	Aegolius funereus (Linnaeus, 1758)	Catalogue of Life Checklist	0.988
110	Aegolius funereus	Aegolius funereus	Aegolius funereus (Linnaeus, 1758)	Integrated Taxonomic Information SystemITIS	0.988
111	Aegolius funereus	Aegolius funereus	Aegolius funereus (Linnaeus, 1758)	GBIF Backbone Taxonomy	0.988
112	Aegolius funereus	Aegolius funereus	Aegolius funereus (Linnaeus, 1758)	BirdLife International	0.988
113	Aegolius funereus	Aegolius funereus	Aegolius funereus (Linnaeus, 1758)	IOC World Bird List	0.988
114	Aix galericulata	Aix galericulata	Aix galericulata	Encyclopedia of Life	0.988
115	Aix galericulata	Aix galericulata	Aix galericulata	Birds of the World: Recommended English Names	0.988
116	Aix galericulata	Aix galericulata	Aix galericulata	iNaturalist	0.988
117	Aix galericulata	Aix galericulata	Aix galericulata (Linnaeus, 1758)	Catalogue of Life Checklist	0.988
118	Aix galericulata	Aix galericulata	Aix galericulata (Linnaeus, 1758)	Integrated Taxonomic Information SystemITIS	0.988
119	Aix galericulata	Aix galericulata	Aix galericulata (Linnaeus, 1758)	GBIF Backbone Taxonomy	0.988
120	Aix galericulata	Aix galericulata	Aix galericulata (Linnaeus, 1758)	BirdLife International	0.988
121	Aix galericulata	Aix galericulata	Aix galericulata (Linnaeus, 1758)	IOC World Bird List	0.988
122	Alauda arvensis	Alauda arvensis	Alauda arvensis	Encyclopedia of Life	0.988
123	Alauda arvensis	Alauda arvensis	Alauda arvensis	Birds of the World: Recommended English Names	0.988
124	Alauda arvensis	Alauda arvensis	Alauda arvensis	iNaturalist	0.988
125	Alauda arvensis	Alauda arvensis	Alauda arvensis Linnaeus, 1758	Catalogue of Life Checklist	0.988
126	Alauda arvensis	Alauda arvensis	Alauda arvensis Linnaeus, 1758	Integrated Taxonomic Information SystemITIS	0.988
127	Alauda arvensis	Alauda arvensis	Alauda arvensis Linnaeus, 1758	GBIF Backbone Taxonomy	0.988
128	Alauda arvensis	Alauda arvensis	Alauda arvensis Linnaeus, 1758	BirdLife International	0.988
129	Alauda arvensis	Alauda arvensis	Alauda arvensis Linnaeus, 1758	IOC World Bird List	0.988
130	Alcedo atthis	Alcedo atthis	Alcedo atthis	Encyclopedia of Life	0.988
131	Alcedo atthis	Alcedo atthis	Alcedo atthis	Birds of the World: Recommended English Names	0.988
132	Alcedo atthis	Alcedo atthis	Alcedo atthis	iNaturalist	0.988
133	Alcedo atthis	Alcedo atthis	Alcedo atthis (Linnaeus, 1758)	Catalogue of Life Checklist	0.988
134	Alcedo atthis	Alcedo atthis	Alcedo atthis (Linnaeus, 1758)	Integrated Taxonomic Information SystemITIS	0.988
135	Alcedo atthis	Alcedo atthis	Alcedo atthis (Linnaeus, 1758)	GBIF Backbone Taxonomy	0.988
136	Alcedo atthis	Alcedo atthis	Alcedo atthis (Linnaeus, 1758)	BirdLife International	0.988
137	Alcedo atthis	Alcedo atthis	Alcedo atthis (Linnaeus, 1758)	IOC World Bird List	0.988
138	Alopochen aegyptiaca	Alopochen aegyptiaca	Alopochen aegyptiaca	Encyclopedia of Life	0.988
139	Alopochen aegyptiaca	Alopochen aegyptiaca	Alopochen aegyptiaca	Birds of the World: Recommended English Names	0.988
140	Alopochen aegyptiaca	Alopochen aegyptiaca	Alopochen aegyptiaca	iNaturalist	0.988
141	Alopochen aegyptiaca	Alopochen aegyptiaca	Alopochen aegyptiaca (Linnaeus, 1766)	Catalogue of Life Checklist	0.988
142	Alopochen aegyptiaca	Alopochen aegyptiaca	Alopochen aegyptiaca (Linnaeus, 1766)	Integrated Taxonomic Information SystemITIS	0.988
143	Alopochen aegyptiaca	Alopochen aegyptiaca	Alopochen aegyptiaca (Linnaeus, 1766)	GBIF Backbone Taxonomy	0.988
144	Alopochen aegyptiaca	Alopochen aegyptiaca	Alopochen aegyptiaca (Linnaeus, 1766)	BirdLife International	0.988
145	Alopochen aegyptiaca	Alopochen aegyptiaca	Alopochen aegyptiaca (Linnaeus, 1766)	IOC World Bird List	0.988
146	Anas acuta	Anas acuta	Anas acuta	Encyclopedia of Life	0.988
147	Anas acuta	Anas acuta	Anas acuta	Birds of the World: Recommended English Names	0.988
148	Anas acuta	Anas acuta	Anas acuta	iNaturalist	0.988
149	Anas acuta	Anas acuta	Anas acuta Linnaeus, 1758	Catalogue of Life Checklist	0.988
150	Anas acuta	Anas acuta	Anas acuta Linnaeus, 1758	Integrated Taxonomic Information SystemITIS	0.988
151	Anas acuta	Anas acuta	Anas acuta Linnaeus, 1758	GBIF Backbone Taxonomy	0.988
152	Anas acuta	Anas acuta	Anas acuta Linnaeus, 1758	BirdLife International	0.988
153	Anas acuta	Anas acuta	Anas acuta Linnaeus, 1758	IOC World Bird List	0.988
154	Anas clypeata	Anas clypeata	Anas clypeata	Encyclopedia of Life	0.988
155	Anas clypeata	Anas clypeata	Anas clypeata	Birds of the World: Recommended English Names	0.988
156	Anas clypeata	Anas clypeata	Anas clypeata	BirdLife International	0.988
157	Anas clypeata	Anas clypeata	Anas clypeata	iNaturalist	0.988
158	Anas clypeata	Anas clypeata	Anas clypeata Linnaeus, 1758	Catalogue of Life Checklist	0.988
159	Anas clypeata	Anas clypeata	Anas clypeata Linnaeus, 1758	Integrated Taxonomic Information SystemITIS	0.988
160	Anas clypeata	Anas clypeata	Anas clypeata Linnaeus, 1758	GBIF Backbone Taxonomy	0.988
161	Anas crecca	Anas crecca	Anas crecca	Encyclopedia of Life	0.988
162	Anas crecca	Anas crecca	Anas crecca	Birds of the World: Recommended English Names	0.988
163	Anas crecca	Anas crecca	Anas crecca	iNaturalist	0.988
164	Anas crecca	Anas crecca	Anas crecca Linnaeus, 1758	Catalogue of Life Checklist	0.988
165	Anas crecca	Anas crecca	Anas crecca Linnaeus, 1758	Integrated Taxonomic Information SystemITIS	0.988
166	Anas crecca	Anas crecca	Anas crecca Linnaeus, 1758	GBIF Backbone Taxonomy	0.988
167	Anas crecca	Anas crecca	Anas crecca Linnaeus, 1758	BirdLife International	0.988
168	Anas crecca	Anas crecca	Anas crecca Linnaeus, 1758	IOC World Bird List	0.988
169	Anas penelope	Anas penelope	Anas penelope	Encyclopedia of Life	0.988
170	Anas penelope	Anas penelope	Anas penelope	Birds of the World: Recommended English Names	0.988
171	Anas penelope	Anas penelope	Anas penelope	BirdLife International	0.988
172	Anas penelope	Anas penelope	Anas penelope	iNaturalist	0.988
173	Anas penelope	Anas penelope	Anas penelope Linnaeus, 1758	Catalogue of Life Checklist	0.988
174	Anas penelope	Anas penelope	Anas penelope Linnaeus, 1758	Integrated Taxonomic Information SystemITIS	0.988
175	Anas penelope	Anas penelope	Anas penelope Linnaeus, 1758	GBIF Backbone Taxonomy	0.988
176	Anas platyrhynchos	Anas platyrhynchos	Anas platyrhynchos	Encyclopedia of Life	0.988
177	Anas platyrhynchos	Anas platyrhynchos	Anas platyrhynchos	Birds of the World: Recommended English Names	0.988
178	Anas platyrhynchos	Anas platyrhynchos	Anas platyrhynchos	iNaturalist	0.988
179	Anas platyrhynchos	Anas platyrhynchos	Anas platyrhynchos Linnaeus, 1758	Catalogue of Life Checklist	0.988
180	Anas platyrhynchos	Anas platyrhynchos	Anas platyrhynchos Linnaeus, 1758	Integrated Taxonomic Information SystemITIS	0.988
181	Anas platyrhynchos	Anas platyrhynchos	Anas platyrhynchos Linnaeus, 1758	GBIF Backbone Taxonomy	0.988
182	Anas platyrhynchos	Anas platyrhynchos	Anas platyrhynchos Linnaeus, 1758	BirdLife International	0.988
183	Anas platyrhynchos	Anas platyrhynchos	Anas platyrhynchos Linnaeus, 1758	IOC World Bird List	0.988
184	Anas platyrchynchos	Anas platyrchynchos	Anas platyrhynchos Linnaeus, 1758	Catalogue of Life Checklist	0.75
185	Anas platyrchynchos	Anas platyrchynchos	Anas platyrhynchos Linnaeus, 1758	Integrated Taxonomic Information SystemITIS	0.75
186	Anas platyrchynchos	Anas platyrchynchos	Anas platyrhynchos Linnaeus, 1758	GBIF Backbone Taxonomy	0.75
187	Anas platyrchynchos	Anas platyrchynchos	Anas platyrhynchos	Encyclopedia of Life	0.75
188	Anas platyrchynchos	Anas platyrchynchos	Anas platyrhynchos	Birds of the World: Recommended English Names	0.75
189	Anas platyrchynchos	Anas platyrchynchos	Anas platyrhynchos Linnaeus, 1758	BirdLife International	0.75
190	Anas platyrchynchos	Anas platyrchynchos	Anas platyrhynchos	iNaturalist	0.75
191	Anas platyrchynchos	Anas platyrchynchos	Anas platyrhynchos Linnaeus, 1758	IOC World Bird List	0.75
192	Anas platyrchynchos	Anas platyrchynchos	Anas platyrhyncha L�nnberg, 1906	GBIF Backbone Taxonomy	0.75
193	Anas platyrchynchos	Anas platyrchynchos	Anas platyrhyncha	Encyclopedia of Life	0.75
194	Anas querquedula	Anas querquedula	Anas querquedula	Encyclopedia of Life	0.988
195	Anas querquedula	Anas querquedula	Anas querquedula	Birds of the World: Recommended English Names	0.988
196	Anas querquedula	Anas querquedula	Anas querquedula	BirdLife International	0.988
197	Anas querquedula	Anas querquedula	Anas querquedula	iNaturalist	0.988
198	Anas querquedula	Anas querquedula	Anas querquedula Linnaeus, 1758	Catalogue of Life Checklist	0.988
199	Anas querquedula	Anas querquedula	Anas querquedula Linnaeus, 1758	Integrated Taxonomic Information SystemITIS	0.988
200	Anas querquedula	Anas querquedula	Anas querquedula Linnaeus, 1758	GBIF Backbone Taxonomy	0.988
201	Anas strepera	Anas strepera	Anas strepera	Encyclopedia of Life	0.988
202	Anas strepera	Anas strepera	Anas strepera	Birds of the World: Recommended English Names	0.988
203	Anas strepera	Anas strepera	Anas strepera	BirdLife International	0.988
204	Anas strepera	Anas strepera	Anas strepera	iNaturalist	0.988
205	Anas strepera	Anas strepera	Anas strepera Linnaeus, 1758	Catalogue of Life Checklist	0.988
206	Anas strepera	Anas strepera	Anas strepera Linnaeus, 1758	Integrated Taxonomic Information SystemITIS	0.988
207	Anas strepera	Anas strepera	Anas strepera Linnaeus, 1758	GBIF Backbone Taxonomy	0.988
208	Anser albifrons	Anser albifrons	Anser albifrons	Encyclopedia of Life	0.988
209	Anser albifrons	Anser albifrons	Anser albifrons	Birds of the World: Recommended English Names	0.988
210	Anser albifrons	Anser albifrons	Anser albifrons	iNaturalist	0.988
211	Anser albifrons	Anser albifrons	Anser albifrons (Scopoli, 1769)	Catalogue of Life Checklist	0.988
212	Anser albifrons	Anser albifrons	Anser albifrons (Scopoli, 1769)	Integrated Taxonomic Information SystemITIS	0.988
213	Anser albifrons	Anser albifrons	Anser albifrons (Scopoli, 1769)	GBIF Backbone Taxonomy	0.988
214	Anser albifrons	Anser albifrons	Anser albifrons (Scopoli, 1769)	BirdLife International	0.988
215	Anser albifrons	Anser albifrons	Anser albifrons (Scopoli, 1769)	IOC World Bird List	0.988
216	Anser anser	Anser anser	Anser anser	Encyclopedia of Life	0.988
217	Anser anser	Anser anser	Anser anser	Birds of the World: Recommended English Names	0.988
218	Anser anser	Anser anser	Anser anser	iNaturalist	0.988
219	Anser anser	Anser anser	Anser anser (Linnaeus, 1758)	Catalogue of Life Checklist	0.988
220	Anser anser	Anser anser	Anser anser (Linnaeus, 1758)	Integrated Taxonomic Information SystemITIS	0.988
221	Anser anser	Anser anser	Anser anser (Linnaeus, 1758)	GBIF Backbone Taxonomy	0.988
222	Anser anser	Anser anser	Anser anser (Linnaeus, 1758)	BirdLife International	0.988
223	Anser anser	Anser anser	Anser anser (Linnaeus, 1758)	IOC World Bird List	0.988
224	Anser brachyrhynchus	Anser brachyrhynchus	Anser brachyrhynchus	Encyclopedia of Life	0.988
225	Anser brachyrhynchus	Anser brachyrhynchus	Anser brachyrhynchus	Birds of the World: Recommended English Names	0.988
226	Anser brachyrhynchus	Anser brachyrhynchus	Anser brachyrhynchus	iNaturalist	0.988
227	Anser brachyrhynchus	Anser brachyrhynchus	Anser brachyrhynchus Baillon, 1834	Catalogue of Life Checklist	0.988
228	Anser brachyrhynchus	Anser brachyrhynchus	Anser brachyrhynchus Baillon, 1834	Integrated Taxonomic Information SystemITIS	0.988
229	Anser brachyrhynchus	Anser brachyrhynchus	Anser brachyrhynchus Baillon, 1834	GBIF Backbone Taxonomy	0.988
230	Anser brachyrhynchus	Anser brachyrhynchus	Anser brachyrhynchus Baillon, 1834	BirdLife International	0.988
231	Anser brachyrhynchus	Anser brachyrhynchus	Anser brachyrhynchus Baillon, 1834	IOC World Bird List	0.988
232	Anser erythropus	Anser erythropus	Anser erythropus	Encyclopedia of Life	0.988
233	Anser erythropus	Anser erythropus	Anser erythropus	Birds of the World: Recommended English Names	0.988
234	Anser erythropus	Anser erythropus	Anser erythropus	iNaturalist	0.988
235	Anser erythropus	Anser erythropus	Anser erythropus (Linnaeus, 1758)	Catalogue of Life Checklist	0.988
236	Anser erythropus	Anser erythropus	Anser erythropus (Linnaeus, 1758)	Integrated Taxonomic Information SystemITIS	0.988
237	Anser erythropus	Anser erythropus	Anser erythropus (Linnaeus, 1758)	GBIF Backbone Taxonomy	0.988
238	Anser erythropus	Anser erythropus	Anser erythropus (Linnaeus, 1758)	BirdLife International	0.988
239	Anser erythropus	Anser erythropus	Anser erythropus (Linnaeus, 1758)	IOC World Bird List	0.988
240	Anser fabalis	Anser fabalis	Anser fabalis	Encyclopedia of Life	0.988
241	Anser fabalis	Anser fabalis	Anser fabalis	Birds of the World: Recommended English Names	0.988
242	Anser fabalis	Anser fabalis	Anser fabalis	iNaturalist	0.988
243	Anser fabalis	Anser fabalis	Anser fabalis (Latham, 1787)	Catalogue of Life Checklist	0.988
244	Anser fabalis	Anser fabalis	Anser fabalis (Latham, 1787)	Integrated Taxonomic Information SystemITIS	0.988
245	Anser fabalis	Anser fabalis	Anser fabalis (Latham, 1787)	GBIF Backbone Taxonomy	0.988
246	Anser fabalis	Anser fabalis	Anser fabalis (Latham, 1787)	BirdLife International	0.988
247	Anser fabalis	Anser fabalis	Anser fabalis (Latham, 1787)	IOC World Bird List	0.988
248	Anthus campestris	Anthus campestris	Anthus campestris	Encyclopedia of Life	0.988
249	Anthus campestris	Anthus campestris	Anthus campestris	Birds of the World: Recommended English Names	0.988
250	Anthus campestris	Anthus campestris	Anthus campestris	iNaturalist	0.988
251	Anthus campestris	Anthus campestris	Anthus campestris (Linnaeus, 1758)	Catalogue of Life Checklist	0.988
252	Anthus campestris	Anthus campestris	Anthus campestris (Linnaeus, 1758)	Integrated Taxonomic Information SystemITIS	0.988
253	Anthus campestris	Anthus campestris	Anthus campestris (Linnaeus, 1758)	GBIF Backbone Taxonomy	0.988
254	Anthus campestris	Anthus campestris	Anthus campestris (Linnaeus, 1758)	BirdLife International	0.988
255	Anthus campestris	Anthus campestris	Anthus campestris (Linnaeus, 1758)	IOC World Bird List	0.988
256	Anthus cervinus	Anthus cervinus	Anthus cervinus	Encyclopedia of Life	0.988
257	Anthus cervinus	Anthus cervinus	Anthus cervinus	Birds of the World: Recommended English Names	0.988
258	Anthus cervinus	Anthus cervinus	Anthus cervinus	iNaturalist	0.988
259	Anthus cervinus	Anthus cervinus	Anthus cervinus (Pallas, 1811)	Catalogue of Life Checklist	0.988
260	Anthus cervinus	Anthus cervinus	Anthus cervinus (Pallas, 1811)	Integrated Taxonomic Information SystemITIS	0.988
261	Anthus cervinus	Anthus cervinus	Anthus cervinus (Pallas, 1811)	GBIF Backbone Taxonomy	0.988
262	Anthus cervinus	Anthus cervinus	Anthus cervinus (Pallas, 1811)	BirdLife International	0.988
263	Anthus cervinus	Anthus cervinus	Anthus cervinus (Pallas, 1811)	IOC World Bird List	0.988
264	Anthus pratensis	Anthus pratensis	Anthus pratensis	Encyclopedia of Life	0.988
265	Anthus pratensis	Anthus pratensis	Anthus pratensis	Birds of the World: Recommended English Names	0.988
266	Anthus pratensis	Anthus pratensis	Anthus pratensis	iNaturalist	0.988
267	Anthus pratensis	Anthus pratensis	Anthus pratensis (Linnaeus, 1758)	Catalogue of Life Checklist	0.988
268	Anthus pratensis	Anthus pratensis	Anthus pratensis (Linnaeus, 1758)	Integrated Taxonomic Information SystemITIS	0.988
269	Anthus pratensis	Anthus pratensis	Anthus pratensis (Linnaeus, 1758)	GBIF Backbone Taxonomy	0.988
270	Anthus pratensis	Anthus pratensis	Anthus pratensis (Linnaeus, 1758)	BirdLife International	0.988
271	Anthus pratensis	Anthus pratensis	Anthus pratensis (Linnaeus, 1758)	IOC World Bird List	0.988
272	Anthus sp.	Anthus sp.	Anthus Bechstein, 1805	Catalogue of Life Checklist	0.75
273	Anthus sp.	Anthus sp.	Anthus Bechstein, 1805	Integrated Taxonomic Information SystemITIS	0.75
274	Anthus sp.	Anthus sp.	Anthus Bechstein, 1805	GBIF Backbone Taxonomy	0.75
275	Anthus sp.	Anthus sp.	Anthus	Encyclopedia of Life	0.75
276	Anthus sp.	Anthus sp.	Anthus	Birds of the World: Recommended English Names	0.75
277	Anthus spinoletta	Anthus spinoletta	Anthus spinoletta	Encyclopedia of Life	0.988
278	Anthus spinoletta	Anthus spinoletta	Anthus spinoletta	Birds of the World: Recommended English Names	0.988
279	Anthus spinoletta	Anthus spinoletta	Anthus spinoletta	iNaturalist	0.988
280	Anthus spinoletta	Anthus spinoletta	Anthus spinoletta (Linnaeus, 1758)	Catalogue of Life Checklist	0.988
281	Anthus spinoletta	Anthus spinoletta	Anthus spinoletta (Linnaeus, 1758)	Integrated Taxonomic Information SystemITIS	0.988
282	Anthus spinoletta	Anthus spinoletta	Anthus spinoletta (Linnaeus, 1758)	GBIF Backbone Taxonomy	0.988
283	Anthus spinoletta	Anthus spinoletta	Anthus spinoletta (Linnaeus, 1758)	BirdLife International	0.988
284	Anthus spinoletta	Anthus spinoletta	Anthus spinoletta (Linnaeus, 1758)	IOC World Bird List	0.988
285	Anthus trivialis	Anthus trivialis	Anthus trivialis	Encyclopedia of Life	0.988
286	Anthus trivialis	Anthus trivialis	Anthus trivialis	Birds of the World: Recommended English Names	0.988
287	Anthus trivialis	Anthus trivialis	Anthus trivialis	iNaturalist	0.988
288	Anthus trivialis	Anthus trivialis	Anthus trivialis (Linnaeus, 1758)	Catalogue of Life Checklist	0.988
289	Anthus trivialis	Anthus trivialis	Anthus trivialis (Linnaeus, 1758)	Integrated Taxonomic Information SystemITIS	0.988
290	Anthus trivialis	Anthus trivialis	Anthus trivialis (Linnaeus, 1758)	GBIF Backbone Taxonomy	0.988
291	Anthus trivialis	Anthus trivialis	Anthus trivialis (Linnaeus, 1758)	BirdLife International	0.988
292	Anthus trivialis	Anthus trivialis	Anthus trivialis (Linnaeus, 1758)	IOC World Bird List	0.988
293	Apus apus	Apus apus	Apus apus	Encyclopedia of Life	0.988
294	Apus apus	Apus apus	Apus apus	Birds of the World: Recommended English Names	0.988
295	Apus apus	Apus apus	Apus apus	iNaturalist	0.988
296	Apus apus	Apus apus	Apus apus (Linnaeus, 1758)	Catalogue of Life Checklist	0.988
297	Apus apus	Apus apus	Apus apus (Linnaeus, 1758)	Integrated Taxonomic Information SystemITIS	0.988
298	Apus apus	Apus apus	Apus apus (Linnaeus, 1758)	GBIF Backbone Taxonomy	0.988
299	Apus apus	Apus apus	Apus apus (Linnaeus, 1758)	BirdLife International	0.988
300	Apus apus	Apus apus	Apus apus (Linnaeus, 1758)	IOC World Bird List	0.988
301	Aquila chrysaetos	Aquila chrysaetos	Aquila chrysaetos	Encyclopedia of Life	0.988
302	Aquila chrysaetos	Aquila chrysaetos	Aquila chrysaetos	Birds of the World: Recommended English Names	0.988
303	Aquila chrysaetos	Aquila chrysaetos	Aquila chrysaetos	iNaturalist	0.988
304	Aquila chrysaetos	Aquila chrysaetos	Aquila chrysaetos (Linnaeus, 1758)	Catalogue of Life Checklist	0.988
305	Aquila chrysaetos	Aquila chrysaetos	Aquila chrysaetos (Linnaeus, 1758)	Integrated Taxonomic Information SystemITIS	0.988
306	Aquila chrysaetos	Aquila chrysaetos	Aquila chrysaetos (Linnaeus, 1758)	GBIF Backbone Taxonomy	0.988
307	Aquila chrysaetos	Aquila chrysaetos	Aquila chrysaetos (Linnaeus, 1758)	BirdLife International	0.988
308	Aquila chrysaetos	Aquila chrysaetos	Aquila chrysaetos (Linnaeus, 1758)	IOC World Bird List	0.988
309	Aquila pomarina	Aquila pomarina	Aquila pomarina	Encyclopedia of Life	0.988
310	Aquila pomarina	Aquila pomarina	Aquila pomarina	Birds of the World: Recommended English Names	0.988
311	Aquila pomarina	Aquila pomarina	Aquila pomarina	BirdLife International	0.988
312	Aquila pomarina	Aquila pomarina	Aquila pomarina C. L. Brehm, 1831	Catalogue of Life Checklist	0.988
313	Aquila pomarina	Aquila pomarina	Aquila pomarina C. L. Brehm, 1831	Integrated Taxonomic Information SystemITIS	0.988
314	Aquila pomarina	Aquila pomarina	Aquila pomarina C.L.Brehm, 1831	GBIF Backbone Taxonomy	0.988
315	Aquila pomarina	Aquila pomarina	Aquila pomarina Brehm, 1831	BirdLife International	0.988
316	Aquila rapax	Aquila rapax	Aquila rapax	Encyclopedia of Life	0.988
317	Aquila rapax	Aquila rapax	Aquila rapax	Birds of the World: Recommended English Names	0.988
318	Aquila rapax	Aquila rapax	Aquila rapax	iNaturalist	0.988
319	Aquila rapax	Aquila rapax	Aquila rapax (Temminck, 1828)	Catalogue of Life Checklist	0.988
320	Aquila rapax	Aquila rapax	Aquila rapax (Temminck, 1828)	Integrated Taxonomic Information SystemITIS	0.988
321	Aquila rapax	Aquila rapax	Aquila rapax (Temminck, 1828)	GBIF Backbone Taxonomy	0.988
322	Aquila rapax	Aquila rapax	Aquila rapax (Temminck, 1828)	BirdLife International	0.988
323	Aquila rapax	Aquila rapax	Aquila rapax (Temminck, 1828)	IOC World Bird List	0.988
324	Ardea alba	Ardea alba	Ardea alba	Encyclopedia of Life	0.988
325	Ardea alba	Ardea alba	Ardea alba	Birds of the World: Recommended English Names	0.988
326	Ardea alba	Ardea alba	Ardea alba	iNaturalist	0.988
327	Ardea alba	Ardea alba	Ardea alba Linnaeus, 1758	Catalogue of Life Checklist	0.988
328	Ardea alba	Ardea alba	Ardea alba Linnaeus, 1758	Integrated Taxonomic Information SystemITIS	0.988
329	Ardea alba	Ardea alba	Ardea alba Linnaeus, 1758	GBIF Backbone Taxonomy	0.988
330	Ardea alba	Ardea alba	Ardea alba Christidis & Boles, 1994	GBIF Backbone Taxonomy	0.988
331	Ardea alba	Ardea alba	Ardea alba Sacc, 2005	GBIF Backbone Taxonomy	0.988
332	Ardea alba	Ardea alba	Ardea alba (Linnaeus, 1758)	BirdLife International	0.988
333	Ardea alba	Ardea alba	Ardea alba Linnaeus, 1758	IOC World Bird List	0.988
334	Ardea cinerea	Ardea cinerea	Ardea cinerea	Encyclopedia of Life	0.988
335	Ardea cinerea	Ardea cinerea	Ardea cinerea	Birds of the World: Recommended English Names	0.988
336	Ardea cinerea	Ardea cinerea	Ardea cinerea	iNaturalist	0.988
337	Ardea cinerea	Ardea cinerea	Ardea cinerea Linnaeus, 1758	Catalogue of Life Checklist	0.988
338	Ardea cinerea	Ardea cinerea	Ardea cinerea Linnaeus, 1758	Integrated Taxonomic Information SystemITIS	0.988
339	Ardea cinerea	Ardea cinerea	Ardea cinerea Linnaeus, 1758	GBIF Backbone Taxonomy	0.988
340	Ardea cinerea	Ardea cinerea	Ardea cinerea Linnaeus, 1758	BirdLife International	0.988
341	Ardea cinerea	Ardea cinerea	Ardea cinerea Linnaeus, 1758	IOC World Bird List	0.988
342	Ardea purpurea	Ardea purpurea	Ardea purpurea	Encyclopedia of Life	0.988
343	Ardea purpurea	Ardea purpurea	Ardea purpurea	Birds of the World: Recommended English Names	0.988
344	Ardea purpurea	Ardea purpurea	Ardea purpurea	iNaturalist	0.988
345	Ardea purpurea	Ardea purpurea	Ardea purpurea Linnaeus, 1766	Catalogue of Life Checklist	0.988
346	Ardea purpurea	Ardea purpurea	Ardea purpurea Linnaeus, 1766	Integrated Taxonomic Information SystemITIS	0.988
347	Ardea purpurea	Ardea purpurea	Ardea purpurea Linnaeus, 1766	GBIF Backbone Taxonomy	0.988
348	Ardea purpurea	Ardea purpurea	Ardea purpurea Linnaeus, 1766	BirdLife International	0.988
349	Ardea purpurea	Ardea purpurea	Ardea purpurea Linnaeus, 1766	IOC World Bird List	0.988
350	Ardeola ralloides	Ardeola ralloides	Ardeola ralloides	Encyclopedia of Life	0.988
351	Ardeola ralloides	Ardeola ralloides	Ardeola ralloides	Birds of the World: Recommended English Names	0.988
352	Ardeola ralloides	Ardeola ralloides	Ardeola ralloides	iNaturalist	0.988
353	Ardeola ralloides	Ardeola ralloides	Ardeola ralloides (Scopoli, 1769)	Catalogue of Life Checklist	0.988
354	Ardeola ralloides	Ardeola ralloides	Ardeola ralloides (Scopoli, 1769)	Integrated Taxonomic Information SystemITIS	0.988
355	Ardeola ralloides	Ardeola ralloides	Ardeola ralloides (Scopoli, 1769)	GBIF Backbone Taxonomy	0.988
356	Ardeola ralloides	Ardeola ralloides	Ardeola ralloides (Scopoli, 1769)	BirdLife International	0.988
357	Ardeola ralloides	Ardeola ralloides	Ardeola ralloides (Scopoli, 1769)	IOC World Bird List	0.988
358	Arenaria interpres	Arenaria interpres	Arenaria interpres	Encyclopedia of Life	0.988
359	Arenaria interpres	Arenaria interpres	Arenaria interpres	Birds of the World: Recommended English Names	0.988
360	Arenaria interpres	Arenaria interpres	Arenaria interpres	iNaturalist	0.988
361	Arenaria interpres	Arenaria interpres	Arenaria interpres (Linnaeus, 1758)	Catalogue of Life Checklist	0.988
362	Arenaria interpres	Arenaria interpres	Arenaria interpres (Linnaeus, 1758)	Integrated Taxonomic Information SystemITIS	0.988
363	Arenaria interpres	Arenaria interpres	Arenaria interpres (Linnaeus, 1758)	GBIF Backbone Taxonomy	0.988
364	Arenaria interpres	Arenaria interpres	Arenaria interpres (Linnaeus, 1758)	BirdLife International	0.988
365	Arenaria interpres	Arenaria interpres	Arenaria interpres (Linnaeus, 1758)	IOC World Bird List	0.988
366	Asio flammeus	Asio flammeus	Asio flammeus	Encyclopedia of Life	0.988
367	Asio flammeus	Asio flammeus	Asio flammeus	Birds of the World: Recommended English Names	0.988
368	Asio flammeus	Asio flammeus	Asio flammeus	iNaturalist	0.988
369	Asio flammeus	Asio flammeus	Asio flammeus (Pontoppidan, 1763)	Catalogue of Life Checklist	0.988
370	Asio flammeus	Asio flammeus	Asio flammeus (Pontoppidan, 1763)	Integrated Taxonomic Information SystemITIS	0.988
371	Asio flammeus	Asio flammeus	Asio flammeus (Pontoppidan, 1763)	GBIF Backbone Taxonomy	0.988
372	Asio flammeus	Asio flammeus	Asio flammeus (Pontoppidan, 1763)	BirdLife International	0.988
373	Asio flammeus	Asio flammeus	Asio flammeus (Pontoppidan, 1763)	IOC World Bird List	0.988
374	Asio otus	Asio otus	Asio otus	Encyclopedia of Life	0.988
375	Asio otus	Asio otus	Asio otus	Birds of the World: Recommended English Names	0.988
376	Asio otus	Asio otus	Asio otus	iNaturalist	0.988
377	Asio otus	Asio otus	Asio otus (Linnaeus, 1758)	Catalogue of Life Checklist	0.988
378	Asio otus	Asio otus	Asio otus (Linnaeus, 1758)	Integrated Taxonomic Information SystemITIS	0.988
379	Asio otus	Asio otus	Asio otus (Linnaeus, 1758)	GBIF Backbone Taxonomy	0.988
380	Asio otus	Asio otus	Asio otus (Linnaeus, 1758)	BirdLife International	0.988
381	Asio otus	Asio otus	Asio otus (Linnaeus, 1758)	IOC World Bird List	0.988
382	Athene noctua	Athene noctua	Athene noctua	Encyclopedia of Life	0.988
383	Athene noctua	Athene noctua	Athene noctua	Birds of the World: Recommended English Names	0.988
384	Athene noctua	Athene noctua	Athene noctua	iNaturalist	0.988
385	Athene noctua	Athene noctua	Athene noctua (Scopoli, 1769)	Catalogue of Life Checklist	0.988
386	Athene noctua	Athene noctua	Athene noctua (Scopoli, 1769)	Integrated Taxonomic Information SystemITIS	0.988
387	Athene noctua	Athene noctua	Athene noctua (Scopoli, 1769)	GBIF Backbone Taxonomy	0.988
388	Athene noctua	Athene noctua	Athene noctua (Scopoli, 1769)	BirdLife International	0.988
389	Athene noctua	Athene noctua	Athene noctua (Scopoli, 1769)	IOC World Bird List	0.988
390	Aythia ferina	Aythia ferina	Aythya ferina (Linnaeus, 1758)	Catalogue of Life Checklist	0.75
391	Aythia ferina	Aythia ferina	Aythya ferina (Linnaeus, 1758)	Integrated Taxonomic Information SystemITIS	0.75
392	Aythia ferina	Aythia ferina	Aythya ferina (Linnaeus, 1758)	GBIF Backbone Taxonomy	0.75
393	Aythia ferina	Aythia ferina	Aythya ferina	Encyclopedia of Life	0.75
394	Aythia ferina	Aythia ferina	Aythya ferina	Birds of the World: Recommended English Names	0.75
395	Aythia ferina	Aythia ferina	Aythya ferina (Linnaeus, 1758)	BirdLife International	0.75
396	Aythia ferina	Aythia ferina	Aythya ferina	iNaturalist	0.75
397	Aythia ferina	Aythia ferina	Aythya ferina (Linnaeus, 1758)	IOC World Bird List	0.75
398	Aythya ferina	Aythya ferina	Aythya ferina	Encyclopedia of Life	0.988
399	Aythya ferina	Aythya ferina	Aythya ferina	Birds of the World: Recommended English Names	0.988
400	Aythya ferina	Aythya ferina	Aythya ferina	iNaturalist	0.988
401	Aythya ferina	Aythya ferina	Aythya ferina (Linnaeus, 1758)	Catalogue of Life Checklist	0.988
402	Aythya ferina	Aythya ferina	Aythya ferina (Linnaeus, 1758)	Integrated Taxonomic Information SystemITIS	0.988
403	Aythya ferina	Aythya ferina	Aythya ferina (Linnaeus, 1758)	GBIF Backbone Taxonomy	0.988
404	Aythya ferina	Aythya ferina	Aythya ferina (Linnaeus, 1758)	BirdLife International	0.988
405	Aythya ferina	Aythya ferina	Aythya ferina (Linnaeus, 1758)	IOC World Bird List	0.988
406	Aythya fuligula	Aythya fuligula	Aythya fuligula	Encyclopedia of Life	0.988
407	Aythya fuligula	Aythya fuligula	Aythya fuligula	Birds of the World: Recommended English Names	0.988
408	Aythya fuligula	Aythya fuligula	Aythya fuligula	iNaturalist	0.988
409	Aythya fuligula	Aythya fuligula	Aythya fuligula (Linnaeus, 1758)	Catalogue of Life Checklist	0.988
410	Aythya fuligula	Aythya fuligula	Aythya fuligula (Linnaeus, 1758)	Integrated Taxonomic Information SystemITIS	0.988
411	Aythya fuligula	Aythya fuligula	Aythya fuligula (Linnaeus, 1758)	GBIF Backbone Taxonomy	0.988
412	Aythya fuligula	Aythya fuligula	Aythya fuligula (Linnaeus, 1758)	BirdLife International	0.988
413	Aythya fuligula	Aythya fuligula	Aythya fuligula (Linnaeus, 1758)	IOC World Bird List	0.988
414	Aythya marila	Aythya marila	Aythya marila	Encyclopedia of Life	0.988
415	Aythya marila	Aythya marila	Aythya marila	Birds of the World: Recommended English Names	0.988
416	Aythya marila	Aythya marila	Aythya marila	iNaturalist	0.988
417	Aythya marila	Aythya marila	Aythya marila (Linnaeus, 1761)	Catalogue of Life Checklist	0.988
418	Aythya marila	Aythya marila	Aythya marila (Linnaeus, 1761)	Integrated Taxonomic Information SystemITIS	0.988
419	Aythya marila	Aythya marila	Aythya marila (Linnaeus, 1761)	GBIF Backbone Taxonomy	0.988
420	Aythya marila	Aythya marila	Aythya marila (Linnaeus, 1761)	BirdLife International	0.988
421	Aythya marila	Aythya marila	Aythya marila (Linnaeus, 1761)	IOC World Bird List	0.988
422	Aythya nyroca	Aythya nyroca	Aythya nyroca	Encyclopedia of Life	0.988
423	Aythya nyroca	Aythya nyroca	Aythya nyroca	Birds of the World: Recommended English Names	0.988
424	Aythya nyroca	Aythya nyroca	Aythya nyroca	iNaturalist	0.988
425	Aythya nyroca	Aythya nyroca	Aythya nyroca (Guldenstadt, 1770)	Catalogue of Life Checklist	0.988
426	Aythya nyroca	Aythya nyroca	Aythya nyroca (Guldenstadt, 1770)	Integrated Taxonomic Information SystemITIS	0.988
427	Aythya nyroca	Aythya nyroca	Aythya nyroca (Guldenstadt, 1770)	GBIF Backbone Taxonomy	0.988
428	Aythya nyroca	Aythya nyroca	Aythya nyroca (G�ldenst�dt, 1770)	BirdLife International	0.988
429	Aythya nyroca	Aythya nyroca	Aythya nyroca (G�ldenst�dt, 1770)	IOC World Bird List	0.988
430	Bombycilla garrulus	Bombycilla garrulus	Bombycilla garrulus	Encyclopedia of Life	0.988
431	Bombycilla garrulus	Bombycilla garrulus	Bombycilla garrulus	Birds of the World: Recommended English Names	0.988
432	Bombycilla garrulus	Bombycilla garrulus	Bombycilla garrulus	iNaturalist	0.988
433	Bombycilla garrulus	Bombycilla garrulus	Bombycilla garrulus (Linnaeus, 1758)	Catalogue of Life Checklist	0.988
434	Bombycilla garrulus	Bombycilla garrulus	Bombycilla garrulus (Linnaeus, 1758)	Integrated Taxonomic Information SystemITIS	0.988
435	Bombycilla garrulus	Bombycilla garrulus	Bombycilla garrulus (Linnaeus, 1758)	GBIF Backbone Taxonomy	0.988
436	Bombycilla garrulus	Bombycilla garrulus	Bombycilla garrulus (Linnaeus, 1758)	BirdLife International	0.988
437	Bombycilla garrulus	Bombycilla garrulus	Bombycilla garrulus (Linnaeus, 1758)	IOC World Bird List	0.988
438	Bonasa bonasia	Bonasa bonasia	Bonasa bonasia	Encyclopedia of Life	0.988
439	Bonasa bonasia	Bonasa bonasia	Bonasa bonasia	iNaturalist	0.988
440	Bonasa bonasia	Bonasa bonasia	Bonasa bonasia (Linnaeus, 1758)	Catalogue of Life Checklist	0.988
441	Bonasa bonasia	Bonasa bonasia	Bonasa bonasia (Linnaeus, 1758)	Integrated Taxonomic Information SystemITIS	0.988
442	Bonasa bonasia	Bonasa bonasia	Bonasa bonasia (Linnaeus, 1758)	GBIF Backbone Taxonomy	0.988
443	Bonasa bonasia	Bonasa bonasia	Bonasa bonasia (Linnaeus, 1758)	BirdLife International	0.988
444	Botaurus stellaris	Botaurus stellaris	Botaurus stellaris	Encyclopedia of Life	0.988
445	Botaurus stellaris	Botaurus stellaris	Botaurus stellaris	Birds of the World: Recommended English Names	0.988
446	Botaurus stellaris	Botaurus stellaris	Botaurus stellaris	iNaturalist	0.988
447	Botaurus stellaris	Botaurus stellaris	Botaurus stellaris (Linnaeus, 1758)	Catalogue of Life Checklist	0.988
448	Botaurus stellaris	Botaurus stellaris	Botaurus stellaris (Linnaeus, 1758)	Integrated Taxonomic Information SystemITIS	0.988
449	Botaurus stellaris	Botaurus stellaris	Botaurus stellaris (Linnaeus, 1758)	GBIF Backbone Taxonomy	0.988
450	Botaurus stellaris	Botaurus stellaris	Botaurus stellaris (Linnaeus, 1758)	BirdLife International	0.988
451	Botaurus stellaris	Botaurus stellaris	Botaurus stellaris (Linnaeus, 1758)	IOC World Bird List	0.988
452	Branta bernicla	Branta bernicla	Branta bernicla	Encyclopedia of Life	0.988
453	Branta bernicla	Branta bernicla	Branta bernicla	Birds of the World: Recommended English Names	0.988
454	Branta bernicla	Branta bernicla	Branta bernicla	iNaturalist	0.988
455	Branta bernicla	Branta bernicla	Branta bernicla (Linnaeus, 1758)	Catalogue of Life Checklist	0.988
456	Branta bernicla	Branta bernicla	Branta bernicla (Linnaeus, 1758)	Integrated Taxonomic Information SystemITIS	0.988
457	Branta bernicla	Branta bernicla	Branta bernicla (Linnaeus, 1758)	GBIF Backbone Taxonomy	0.988
458	Branta bernicla	Branta bernicla	Branta bernicla (Linnaeus, 1758)	BirdLife International	0.988
459	Branta bernicla	Branta bernicla	Branta bernicla (Linnaeus, 1758)	IOC World Bird List	0.988
460	Branta canadensis	Branta canadensis	Branta canadensis	Encyclopedia of Life	0.988
461	Branta canadensis	Branta canadensis	Branta canadensis	Birds of the World: Recommended English Names	0.988
462	Branta canadensis	Branta canadensis	Branta canadensis	iNaturalist	0.988
463	Branta canadensis	Branta canadensis	Branta canadensis (Linnaeus, 1758)	Catalogue of Life Checklist	0.988
464	Branta canadensis	Branta canadensis	Branta canadensis (Linnaeus, 1758)	Integrated Taxonomic Information SystemITIS	0.988
465	Branta canadensis	Branta canadensis	Branta canadensis (Linnaeus, 1758)	GBIF Backbone Taxonomy	0.988
466	Branta canadensis	Branta canadensis	Branta canadensis (Linnaeus, 1758)	BirdLife International	0.988
467	Branta canadensis	Branta canadensis	Branta canadensis (Linnaeus, 1758)	IOC World Bird List	0.988
468	Branta leucopsis	Branta leucopsis	Branta leucopsis	Encyclopedia of Life	0.988
469	Branta leucopsis	Branta leucopsis	Branta leucopsis	Birds of the World: Recommended English Names	0.988
470	Branta leucopsis	Branta leucopsis	Branta leucopsis	iNaturalist	0.988
471	Branta leucopsis	Branta leucopsis	Branta leucopsis (Bechstein, 1803)	Catalogue of Life Checklist	0.988
472	Branta leucopsis	Branta leucopsis	Branta leucopsis (Bechstein, 1803)	Integrated Taxonomic Information SystemITIS	0.988
473	Branta leucopsis	Branta leucopsis	Branta leucopsis (Bechstein, 1803)	GBIF Backbone Taxonomy	0.988
474	Branta leucopsis	Branta leucopsis	Branta leucopsis (Bechstein, 1803)	BirdLife International	0.988
475	Branta leucopsis	Branta leucopsis	Branta leucopsis (Bechstein, 1803)	IOC World Bird List	0.988
476	Branta ruficollis	Branta ruficollis	Branta ruficollis	Encyclopedia of Life	0.988
477	Branta ruficollis	Branta ruficollis	Branta ruficollis	Birds of the World: Recommended English Names	0.988
478	Branta ruficollis	Branta ruficollis	Branta ruficollis	iNaturalist	0.988
479	Branta ruficollis	Branta ruficollis	Branta ruficollis (Pallas, 1769)	Catalogue of Life Checklist	0.988
480	Branta ruficollis	Branta ruficollis	Branta ruficollis (Pallas, 1769)	Integrated Taxonomic Information SystemITIS	0.988
481	Branta ruficollis	Branta ruficollis	Branta ruficollis (Pallas, 1769)	GBIF Backbone Taxonomy	0.988
482	Branta ruficollis	Branta ruficollis	Branta ruficollis (Pallas, 1769)	BirdLife International	0.988
483	Branta ruficollis	Branta ruficollis	Branta ruficollis (Pallas, 1769)	IOC World Bird List	0.988
484	Bubo bubo	Bubo bubo	Bubo bubo	Encyclopedia of Life	0.988
485	Bubo bubo	Bubo bubo	Bubo bubo	Birds of the World: Recommended English Names	0.988
486	Bubo bubo	Bubo bubo	Bubo bubo	iNaturalist	0.988
487	Bubo bubo	Bubo bubo	Bubo bubo (Linnaeus, 1758)	Catalogue of Life Checklist	0.988
488	Bubo bubo	Bubo bubo	Bubo bubo (Linnaeus, 1758)	Integrated Taxonomic Information SystemITIS	0.988
489	Bubo bubo	Bubo bubo	Bubo bubo (Linnaeus, 1758)	GBIF Backbone Taxonomy	0.988
490	Bubo bubo	Bubo bubo	Bubo bubo (Linnaeus, 1758)	BirdLife International	0.988
491	Bubo bubo	Bubo bubo	Bubo bubo (Linnaeus, 1758)	IOC World Bird List	0.988
492	Bubulcus ibis	Bubulcus ibis	Bubulcus ibis	Encyclopedia of Life	0.988
493	Bubulcus ibis	Bubulcus ibis	Bubulcus ibis	Birds of the World: Recommended English Names	0.988
494	Bubulcus ibis	Bubulcus ibis	Bubulcus ibis	iNaturalist	0.988
495	Bubulcus ibis	Bubulcus ibis	Bubulcus ibis (Linnaeus, 1758)	Catalogue of Life Checklist	0.988
496	Bubulcus ibis	Bubulcus ibis	Bubulcus ibis (Linnaeus, 1758)	Integrated Taxonomic Information SystemITIS	0.988
497	Bubulcus ibis	Bubulcus ibis	Bubulcus ibis (Linnaeus, 1758)	GBIF Backbone Taxonomy	0.988
498	Bubulcus ibis	Bubulcus ibis	Bubulcus ibis (Linnaeus, 1758)	BirdLife International	0.988
499	Bubulcus ibis	Bubulcus ibis	Bubulcus ibis (Linnaeus, 1758)	IOC World Bird List	0.988
500	Bucephala clangula	Bucephala clangula	Bucephala clangula	Encyclopedia of Life	0.988
501	Bucephala clangula	Bucephala clangula	Bucephala clangula	Birds of the World: Recommended English Names	0.988
502	Bucephala clangula	Bucephala clangula	Bucephala clangula	iNaturalist	0.988
503	Bucephala clangula	Bucephala clangula	Bucephala clangula (Linnaeus, 1758)	Catalogue of Life Checklist	0.988
504	Bucephala clangula	Bucephala clangula	Bucephala clangula (Linnaeus, 1758)	Integrated Taxonomic Information SystemITIS	0.988
505	Bucephala clangula	Bucephala clangula	Bucephala clangula (Linnaeus, 1758)	GBIF Backbone Taxonomy	0.988
506	Bucephala clangula	Bucephala clangula	Bucephala clangula (Linnaeus, 1758)	BirdLife International	0.988
507	Bucephala clangula	Bucephala clangula	Bucephala clangula (Linnaeus, 1758)	IOC World Bird List	0.988
508	Buteo buteo	Buteo buteo	Buteo buteo	Encyclopedia of Life	0.988
509	Buteo buteo	Buteo buteo	Buteo buteo	Birds of the World: Recommended English Names	0.988
510	Buteo buteo	Buteo buteo	Buteo buteo	iNaturalist	0.988
511	Buteo buteo	Buteo buteo	Buteo buteo (Linnaeus, 1758)	Catalogue of Life Checklist	0.988
512	Buteo buteo	Buteo buteo	Buteo buteo (Linnaeus, 1758)	Integrated Taxonomic Information SystemITIS	0.988
513	Buteo buteo	Buteo buteo	Buteo buteo (Linnaeus, 1758)	GBIF Backbone Taxonomy	0.988
514	Buteo buteo	Buteo buteo	Buteo buteo (Linnaeus, 1758)	BirdLife International	0.988
515	Buteo buteo	Buteo buteo	Buteo buteo (Linnaeus, 1758)	IOC World Bird List	0.988
516	Buteo lagopus	Buteo lagopus	Buteo lagopus	Encyclopedia of Life	0.988
517	Buteo lagopus	Buteo lagopus	Buteo lagopus	Birds of the World: Recommended English Names	0.988
518	Buteo lagopus	Buteo lagopus	Buteo lagopus	iNaturalist	0.988
519	Buteo lagopus	Buteo lagopus	Buteo lagopus (Pontoppidan, 1763)	Catalogue of Life Checklist	0.988
520	Buteo lagopus	Buteo lagopus	Buteo lagopus (Pontoppidan, 1763)	Integrated Taxonomic Information SystemITIS	0.988
521	Buteo lagopus	Buteo lagopus	Buteo lagopus (Pontoppidan, 1763)	GBIF Backbone Taxonomy	0.988
522	Buteo lagopus	Buteo lagopus	Buteo lagopus (Pontoppidan, 1763)	BirdLife International	0.988
523	Buteo lagopus	Buteo lagopus	Buteo lagopus (Pontoppidan, 1763)	IOC World Bird List	0.988
524	Calidris alba	Calidris alba	Calidris alba	Encyclopedia of Life	0.988
525	Calidris alba	Calidris alba	Calidris alba	Birds of the World: Recommended English Names	0.988
526	Calidris alba	Calidris alba	Calidris alba	iNaturalist	0.988
527	Calidris alba	Calidris alba	Calidris alba (Pallas, 1764)	Catalogue of Life Checklist	0.988
528	Calidris alba	Calidris alba	Calidris alba (Pallas, 1764)	Integrated Taxonomic Information SystemITIS	0.988
529	Calidris alba	Calidris alba	Calidris alba (Pallas, 1764)	GBIF Backbone Taxonomy	0.988
530	Calidris alba	Calidris alba	Calidris alba (Pallas, 1764)	BirdLife International	0.988
531	Calidris alba	Calidris alba	Calidris alba (Pallas, 1764)	IOC World Bird List	0.988
532	Calidris alpina	Calidris alpina	Calidris alpina	Encyclopedia of Life	0.988
533	Calidris alpina	Calidris alpina	Calidris alpina	Birds of the World: Recommended English Names	0.988
534	Calidris alpina	Calidris alpina	Calidris alpina	iNaturalist	0.988
535	Calidris alpina	Calidris alpina	Calidris alpina (Linnaeus, 1758)	Catalogue of Life Checklist	0.988
536	Calidris alpina	Calidris alpina	Calidris alpina (Linnaeus, 1758)	Integrated Taxonomic Information SystemITIS	0.988
537	Calidris alpina	Calidris alpina	Calidris alpina (Linnaeus, 1758)	GBIF Backbone Taxonomy	0.988
538	Calidris alpina	Calidris alpina	Calidris alpina (Linnaeus, 1758)	BirdLife International	0.988
539	Calidris alpina	Calidris alpina	Calidris alpina (Linnaeus, 1758)	IOC World Bird List	0.988
540	Calidris canutus	Calidris canutus	Calidris canutus	Encyclopedia of Life	0.988
541	Calidris canutus	Calidris canutus	Calidris canutus	Birds of the World: Recommended English Names	0.988
542	Calidris canutus	Calidris canutus	Calidris canutus	iNaturalist	0.988
543	Calidris canutus	Calidris canutus	Calidris canutus (Linnaeus, 1758)	Catalogue of Life Checklist	0.988
544	Calidris canutus	Calidris canutus	Calidris canutus (Linnaeus, 1758)	Integrated Taxonomic Information SystemITIS	0.988
545	Calidris canutus	Calidris canutus	Calidris canutus (Linnaeus, 1758)	GBIF Backbone Taxonomy	0.988
546	Calidris canutus	Calidris canutus	Calidris canutus (Linnaeus, 1758)	BirdLife International	0.988
547	Calidris canutus	Calidris canutus	Calidris canutus (Linnaeus, 1758)	IOC World Bird List	0.988
548	Calidris falcinellus	Calidris falcinellus	Calidris falcinellus	Encyclopedia of Life	0.988
549	Calidris falcinellus	Calidris falcinellus	Calidris falcinellus	iNaturalist	0.988
550	Calidris falcinellus	Calidris falcinellus	Calidris falcinellus (Pontoppidan, 1763)	GBIF Backbone Taxonomy	0.988
551	Calidris falcinellus	Calidris falcinellus	Calidris falcinellus (Pontoppidan, 1763)	BirdLife International	0.988
552	Calidris falcinellus	Calidris falcinellus	Calidris falcinellus (Pontoppidan, 1763)	IOC World Bird List	0.988
553	Calidris ferruginea	Calidris ferruginea	Calidris ferruginea	Encyclopedia of Life	0.988
554	Calidris ferruginea	Calidris ferruginea	Calidris ferruginea	Birds of the World: Recommended English Names	0.988
555	Calidris ferruginea	Calidris ferruginea	Calidris ferruginea	iNaturalist	0.988
556	Calidris ferruginea	Calidris ferruginea	Calidris ferruginea (Pontoppidan, 1763)	Catalogue of Life Checklist	0.988
557	Calidris ferruginea	Calidris ferruginea	Calidris ferruginea (Pontoppidan, 1763)	Integrated Taxonomic Information SystemITIS	0.988
558	Calidris ferruginea	Calidris ferruginea	Calidris ferruginea (Pontoppidan, 1763)	GBIF Backbone Taxonomy	0.988
559	Calidris ferruginea	Calidris ferruginea	Calidris ferruginea (Brunnich)	GBIF Backbone Taxonomy	0.988
560	Calidris ferruginea	Calidris ferruginea	Calidris ferruginea (Pontoppidan 1763)	BirdLife International	0.988
561	Calidris ferruginea	Calidris ferruginea	Calidris ferruginea (Pontoppidan, 1763)	IOC World Bird List	0.988
562	Calidris minuta	Calidris minuta	Calidris minuta	Encyclopedia of Life	0.988
563	Calidris minuta	Calidris minuta	Calidris minuta	Birds of the World: Recommended English Names	0.988
564	Calidris minuta	Calidris minuta	Calidris minuta	iNaturalist	0.988
565	Calidris minuta	Calidris minuta	Calidris minuta (Leisler, 1812)	Catalogue of Life Checklist	0.988
566	Calidris minuta	Calidris minuta	Calidris minuta (Leisler, 1812)	Integrated Taxonomic Information SystemITIS	0.988
567	Calidris minuta	Calidris minuta	Calidris minuta (Leisler, 1812)	GBIF Backbone Taxonomy	0.988
568	Calidris minuta	Calidris minuta	Calidris minuta (Leisler, 1812)	BirdLife International	0.988
569	Calidris minuta	Calidris minuta	Calidris minuta (Leisler, 1812)	IOC World Bird List	0.988
570	Calidris pugnax	Calidris pugnax	Calidris pugnax	Encyclopedia of Life	0.988
571	Calidris pugnax	Calidris pugnax	Calidris pugnax	iNaturalist	0.988
572	Calidris pugnax	Calidris pugnax	Calidris pugnax (Linnaeus, 1758)	GBIF Backbone Taxonomy	0.988
573	Calidris pugnax	Calidris pugnax	Calidris pugnax (Linnaeus, 1758)	BirdLife International	0.988
574	Calidris pugnax	Calidris pugnax	Calidris pugnax (Linnaeus, 1758)	IOC World Bird List	0.988
575	Calidris temminckii	Calidris temminckii	Calidris temminckii	Encyclopedia of Life	0.988
576	Calidris temminckii	Calidris temminckii	Calidris temminckii	Birds of the World: Recommended English Names	0.988
577	Calidris temminckii	Calidris temminckii	Calidris temminckii	iNaturalist	0.988
578	Calidris temminckii	Calidris temminckii	Calidris temminckii (Leisler, 1812)	Catalogue of Life Checklist	0.988
579	Calidris temminckii	Calidris temminckii	Calidris temminckii (Leisler, 1812)	Integrated Taxonomic Information SystemITIS	0.988
580	Calidris temminckii	Calidris temminckii	Calidris temminckii (Leisler, 1812)	GBIF Backbone Taxonomy	0.988
581	Calidris temminckii	Calidris temminckii	Calidris temminckii (Leisler, 1812)	BirdLife International	0.988
582	Calidris temminckii	Calidris temminckii	Calidris temminckii (Leisler, 1812)	IOC World Bird List	0.988
583	Caprimulgus europaeus	Caprimulgus europaeus	Caprimulgus europaeus	Encyclopedia of Life	0.988
584	Caprimulgus europaeus	Caprimulgus europaeus	Caprimulgus europaeus	Birds of the World: Recommended English Names	0.988
585	Caprimulgus europaeus	Caprimulgus europaeus	Caprimulgus europaeus	iNaturalist	0.988
586	Caprimulgus europaeus	Caprimulgus europaeus	Caprimulgus europaeus Linnaeus, 1758	Catalogue of Life Checklist	0.988
587	Caprimulgus europaeus	Caprimulgus europaeus	Caprimulgus europaeus Linnaeus, 1758	Integrated Taxonomic Information SystemITIS	0.988
588	Caprimulgus europaeus	Caprimulgus europaeus	Caprimulgus europaeus Linnaeus, 1758	GBIF Backbone Taxonomy	0.988
589	Caprimulgus europaeus	Caprimulgus europaeus	Caprimulgus europaeus Linnaeus, 1758	BirdLife International	0.988
590	Caprimulgus europaeus	Caprimulgus europaeus	Caprimulgus europaeus Linnaeus, 1758	IOC World Bird List	0.988
591	Cardueis cannabina	Cardueis cannabina	Carduelis cannabina (Linnaeus, 1758)	Catalogue of Life Checklist	0.75
592	Cardueis cannabina	Cardueis cannabina	Carduelis cannabina (Linnaeus, 1758)	Integrated Taxonomic Information SystemITIS	0.75
593	Cardueis cannabina	Cardueis cannabina	Carduelis cannabina (Linnaeus, 1758)	GBIF Backbone Taxonomy	0.75
594	Cardueis cannabina	Cardueis cannabina	Carduelis cannabina	Encyclopedia of Life	0.75
595	Cardueis cannabina	Cardueis cannabina	Carduelis cannabina	Birds of the World: Recommended English Names	0.75
596	Cardueis cannabina	Cardueis cannabina	Carduelis cannabina (Linnaeus, 1758)	BirdLife International	0.75
597	Cardueis cannabina	Cardueis cannabina	Carduelis cannabina	iNaturalist	0.75
598	Carduelis canabina	Carduelis canabina	Carduelis cannabina (Linnaeus, 1758)	Catalogue of Life Checklist	0.75
599	Carduelis canabina	Carduelis canabina	Carduelis cannabina (Linnaeus, 1758)	Integrated Taxonomic Information SystemITIS	0.75
600	Carduelis canabina	Carduelis canabina	Carduelis cannabina (Linnaeus, 1758)	GBIF Backbone Taxonomy	0.75
601	Carduelis canabina	Carduelis canabina	Carduelis cannabina	Encyclopedia of Life	0.75
602	Carduelis canabina	Carduelis canabina	Carduelis cannabina	Birds of the World: Recommended English Names	0.75
603	Carduelis canabina	Carduelis canabina	Carduelis cannabina (Linnaeus, 1758)	BirdLife International	0.75
604	Carduelis canabina	Carduelis canabina	Carduelis cannabina	iNaturalist	0.75
605	Carduelis cannabina	Carduelis cannabina	Carduelis cannabina	Encyclopedia of Life	0.988
606	Carduelis cannabina	Carduelis cannabina	Carduelis cannabina	Birds of the World: Recommended English Names	0.988
607	Carduelis cannabina	Carduelis cannabina	Carduelis cannabina	iNaturalist	0.988
608	Carduelis cannabina	Carduelis cannabina	Carduelis cannabina (Linnaeus, 1758)	Catalogue of Life Checklist	0.988
609	Carduelis cannabina	Carduelis cannabina	Carduelis cannabina (Linnaeus, 1758)	Integrated Taxonomic Information SystemITIS	0.988
610	Carduelis cannabina	Carduelis cannabina	Carduelis cannabina (Linnaeus, 1758)	GBIF Backbone Taxonomy	0.988
611	Carduelis cannabina	Carduelis cannabina	Carduelis cannabina (Linnaeus, 1758)	BirdLife International	0.988
612	Carduelis carduelis	Carduelis carduelis	Carduelis carduelis	Encyclopedia of Life	0.988
613	Carduelis carduelis	Carduelis carduelis	Carduelis carduelis	Birds of the World: Recommended English Names	0.988
614	Carduelis carduelis	Carduelis carduelis	Carduelis carduelis	iNaturalist	0.988
615	Carduelis carduelis	Carduelis carduelis	Carduelis carduelis (Linnaeus, 1758)	Catalogue of Life Checklist	0.988
616	Carduelis carduelis	Carduelis carduelis	Carduelis carduelis (Linnaeus, 1758)	Integrated Taxonomic Information SystemITIS	0.988
617	Carduelis carduelis	Carduelis carduelis	Carduelis carduelis (Linnaeus, 1758)	GBIF Backbone Taxonomy	0.988
618	Carduelis carduelis	Carduelis carduelis	Carduelis carduelis (Linnaeus, 1758)	BirdLife International	0.988
619	Carduelis carduelis	Carduelis carduelis	Carduelis carduelis (Linnaeus, 1758)	IOC World Bird List	0.988
620	Carduelis flammea	Carduelis flammea	Carduelis flammea	Encyclopedia of Life	0.988
621	Carduelis flammea	Carduelis flammea	Carduelis flammea	Birds of the World: Recommended English Names	0.988
622	Carduelis flammea	Carduelis flammea	Carduelis flammea (Linnaeus, 1758)	Catalogue of Life Checklist	0.988
623	Carduelis flammea	Carduelis flammea	Carduelis flammea (Linnaeus, 1758)	Integrated Taxonomic Information SystemITIS	0.988
624	Carduelis flammea	Carduelis flammea	Carduelis flammea (Linnaeus, 1758)	GBIF Backbone Taxonomy	0.988
625	Carduelis flammea	Carduelis flammea	Carduelis flammea (Linnaeus, 1758)	BirdLife International	0.988
626	Carduelis chloris	Carduelis chloris	Carduelis chloris	Encyclopedia of Life	0.988
627	Carduelis chloris	Carduelis chloris	Carduelis chloris (Linnaeus, 1758)	Catalogue of Life Checklist	0.988
628	Carduelis chloris	Carduelis chloris	Carduelis chloris (Linnaeus, 1758)	Integrated Taxonomic Information SystemITIS	0.988
629	Carduelis chloris	Carduelis chloris	Carduelis chloris (Linnaeus, 1758)	GBIF Backbone Taxonomy	0.988
630	Carduelis chloris	Carduelis chloris	Carduelis chloris (Linnaeus, 1758)	BirdLife International	0.988
631	Carduelis spinus	Carduelis spinus	Carduelis spinus	Birds of the World: Recommended English Names	0.988
632	Carduelis spinus	Carduelis spinus	Carduelis spinus (Linnaeus, 1758)	Catalogue of Life Checklist	0.988
633	Carduelis spinus	Carduelis spinus	Carduelis spinus (Linnaeus, 1758)	Integrated Taxonomic Information SystemITIS	0.988
634	Carduelis spinus	Carduelis spinus	Carduelis spinus (Linnaeus, 1758)	GBIF Backbone Taxonomy	0.988
635	Carduelis spinus	Carduelis spinus	Carduelis spinus (Linnaeus, 1758)	BirdLife International	0.988
636	Carpodacus erythrinus	Carpodacus erythrinus	Carpodacus erythrinus	Encyclopedia of Life	0.988
637	Carpodacus erythrinus	Carpodacus erythrinus	Carpodacus erythrinus	Birds of the World: Recommended English Names	0.988
638	Carpodacus erythrinus	Carpodacus erythrinus	Carpodacus erythrinus	iNaturalist	0.988
639	Carpodacus erythrinus	Carpodacus erythrinus	Carpodacus erythrinus (Pallas, 1770)	Catalogue of Life Checklist	0.988
640	Carpodacus erythrinus	Carpodacus erythrinus	Carpodacus erythrinus (Pallas, 1770)	Integrated Taxonomic Information SystemITIS	0.988
641	Carpodacus erythrinus	Carpodacus erythrinus	Carpodacus erythrinus (Pallas, 1770)	GBIF Backbone Taxonomy	0.988
642	Carpodacus erythrinus	Carpodacus erythrinus	Carpodacus erythrinus (Pallas, 1770)	BirdLife International	0.988
643	Carpodacus erythrinus	Carpodacus erythrinus	Carpodacus erythrinus (Pallas, 1770)	IOC World Bird List	0.988
644	Certhia brachydactyla	Certhia brachydactyla	Certhia brachydactyla	Encyclopedia of Life	0.988
645	Certhia brachydactyla	Certhia brachydactyla	Certhia brachydactyla	Birds of the World: Recommended English Names	0.988
646	Certhia brachydactyla	Certhia brachydactyla	Certhia brachydactyla	iNaturalist	0.988
647	Certhia brachydactyla	Certhia brachydactyla	Certhia brachydactyla C. L. Brehm, 1820	Catalogue of Life Checklist	0.988
648	Certhia brachydactyla	Certhia brachydactyla	Certhia brachydactyla C. L. Brehm, 1820	Integrated Taxonomic Information SystemITIS	0.988
649	Certhia brachydactyla	Certhia brachydactyla	Certhia brachydactyla C.L.Brehm, 1820	GBIF Backbone Taxonomy	0.988
650	Certhia brachydactyla	Certhia brachydactyla	Certhia brachydactyla Brehm, 1820	BirdLife International	0.988
651	Certhia brachydactyla	Certhia brachydactyla	Certhia brachydactyla C. L. Brehm, 1820	IOC World Bird List	0.988
652	Certhia familiaris	Certhia familiaris	Certhia familiaris	Encyclopedia of Life	0.988
653	Certhia familiaris	Certhia familiaris	Certhia familiaris	Birds of the World: Recommended English Names	0.988
654	Certhia familiaris	Certhia familiaris	Certhia familiaris	iNaturalist	0.988
655	Certhia familiaris	Certhia familiaris	Certhia familiaris Linnaeus, 1758	Catalogue of Life Checklist	0.988
656	Certhia familiaris	Certhia familiaris	Certhia familiaris Linnaeus, 1758	Integrated Taxonomic Information SystemITIS	0.988
657	Certhia familiaris	Certhia familiaris	Certhia familiaris Linnaeus, 1758	GBIF Backbone Taxonomy	0.988
658	Certhia familiaris	Certhia familiaris	Certhia familiaris Linnaeus, 1758	BirdLife International	0.988
659	Certhia familiaris	Certhia familiaris	Certhia familiaris Linnaeus, 1758	IOC World Bird List	0.988
660	Certhia sp.	Certhia sp.	Certhia Linnaeus, 1758	Catalogue of Life Checklist	0.75
661	Certhia sp.	Certhia sp.	Certhia Linnaeus, 1758	Integrated Taxonomic Information SystemITIS	0.75
662	Certhia sp.	Certhia sp.	Certhia Linnaeus, 1758	GBIF Backbone Taxonomy	0.75
663	Certhia sp.	Certhia sp.	Certhia	Encyclopedia of Life	0.75
664	Certhia sp.	Certhia sp.	Certhia	Birds of the World: Recommended English Names	0.75
665	Cervus frugilegus	Cervus frugilegus	Corvus frugilegus Linnaeus, 1758	Catalogue of Life Checklist	0.75
666	Cervus frugilegus	Cervus frugilegus	Corvus frugilegus Linnaeus, 1758	Integrated Taxonomic Information SystemITIS	0.75
667	Cervus frugilegus	Cervus frugilegus	Corvus frugilegus Linnaeus, 1758	GBIF Backbone Taxonomy	0.75
668	Cervus frugilegus	Cervus frugilegus	Corvus frugilegus	Encyclopedia of Life	0.75
669	Cervus frugilegus	Cervus frugilegus	Corvus frugilegus	Birds of the World: Recommended English Names	0.75
670	Cervus frugilegus	Cervus frugilegus	Corvus frugilegus Linnaeus, 1758	BirdLife International	0.75
671	Cervus frugilegus	Cervus frugilegus	Corvus frugilegus	iNaturalist	0.75
672	Cervus frugilegus	Cervus frugilegus	Corvus frugilegus Linnaeus, 1758	IOC World Bird List	0.75
673	Cettia cetti	Cettia cetti	Cettia cetti	Encyclopedia of Life	0.988
674	Cettia cetti	Cettia cetti	Cettia cetti	Birds of the World: Recommended English Names	0.988
675	Cettia cetti	Cettia cetti	Cettia cetti	iNaturalist	0.988
676	Cettia cetti	Cettia cetti	Cettia cetti (Temminck, 1820)	Catalogue of Life Checklist	0.988
677	Cettia cetti	Cettia cetti	Cettia cetti (Temminck, 1820)	Integrated Taxonomic Information SystemITIS	0.988
678	Cettia cetti	Cettia cetti	Cettia cetti (Temminck, 1820)	GBIF Backbone Taxonomy	0.988
679	Cettia cetti	Cettia cetti	Cettia cetti (Temminck, 1820)	BirdLife International	0.988
680	Cettia cetti	Cettia cetti	Cettia cetti (Temminck, 1820)	IOC World Bird List	0.988
681	Ciconia ciconia	Ciconia ciconia	Ciconia ciconia	Encyclopedia of Life	0.988
682	Ciconia ciconia	Ciconia ciconia	Ciconia ciconia	Birds of the World: Recommended English Names	0.988
683	Ciconia ciconia	Ciconia ciconia	Ciconia ciconia	iNaturalist	0.988
684	Ciconia ciconia	Ciconia ciconia	Ciconia ciconia (Linnaeus, 1758)	Catalogue of Life Checklist	0.988
685	Ciconia ciconia	Ciconia ciconia	Ciconia ciconia (Linnaeus, 1758)	Integrated Taxonomic Information SystemITIS	0.988
686	Ciconia ciconia	Ciconia ciconia	Ciconia ciconia (Linnaeus, 1758)	GBIF Backbone Taxonomy	0.988
687	Ciconia ciconia	Ciconia ciconia	Ciconia ciconia (Linnaeus, 1758)	BirdLife International	0.988
688	Ciconia ciconia	Ciconia ciconia	Ciconia ciconia (Linnaeus, 1758)	IOC World Bird List	0.988
689	Ciconia nigra	Ciconia nigra	Ciconia nigra	Encyclopedia of Life	0.988
690	Ciconia nigra	Ciconia nigra	Ciconia nigra	Birds of the World: Recommended English Names	0.988
691	Ciconia nigra	Ciconia nigra	Ciconia nigra	iNaturalist	0.988
692	Ciconia nigra	Ciconia nigra	Ciconia nigra (Linnaeus, 1758)	Catalogue of Life Checklist	0.988
693	Ciconia nigra	Ciconia nigra	Ciconia nigra (Linnaeus, 1758)	Integrated Taxonomic Information SystemITIS	0.988
694	Ciconia nigra	Ciconia nigra	Ciconia nigra (Linnaeus, 1758)	GBIF Backbone Taxonomy	0.988
695	Ciconia nigra	Ciconia nigra	Ciconia nigra (Linnaeus, 1758)	BirdLife International	0.988
696	Ciconia nigra	Ciconia nigra	Ciconia nigra (Linnaeus, 1758)	IOC World Bird List	0.988
697	Cinclus cinclus	Cinclus cinclus	Cinclus cinclus	Encyclopedia of Life	0.988
698	Cinclus cinclus	Cinclus cinclus	Cinclus cinclus	Birds of the World: Recommended English Names	0.988
699	Cinclus cinclus	Cinclus cinclus	Cinclus cinclus	iNaturalist	0.988
700	Cinclus cinclus	Cinclus cinclus	Cinclus cinclus (Linnaeus, 1758)	Catalogue of Life Checklist	0.988
701	Cinclus cinclus	Cinclus cinclus	Cinclus cinclus (Linnaeus, 1758)	Integrated Taxonomic Information SystemITIS	0.988
702	Cinclus cinclus	Cinclus cinclus	Cinclus cinclus (Linnaeus, 1758)	GBIF Backbone Taxonomy	0.988
703	Cinclus cinclus	Cinclus cinclus	Cinclus cinclus (Linnaeus, 1758)	BirdLife International	0.988
704	Cinclus cinclus	Cinclus cinclus	Cinclus cinclus (Linnaeus, 1758)	IOC World Bird List	0.988
705	Circus aeruginosus	Circus aeruginosus	Circus aeruginosus	Encyclopedia of Life	0.988
706	Circus aeruginosus	Circus aeruginosus	Circus aeruginosus	Birds of the World: Recommended English Names	0.988
707	Circus aeruginosus	Circus aeruginosus	Circus aeruginosus	iNaturalist	0.988
708	Circus aeruginosus	Circus aeruginosus	Circus aeruginosus (Linnaeus, 1758)	Catalogue of Life Checklist	0.988
709	Circus aeruginosus	Circus aeruginosus	Circus aeruginosus (Linnaeus, 1758)	Integrated Taxonomic Information SystemITIS	0.988
710	Circus aeruginosus	Circus aeruginosus	Circus aeruginosus (Linnaeus, 1758)	GBIF Backbone Taxonomy	0.988
711	Circus aeruginosus	Circus aeruginosus	Circus aeruginosus (Linnaeus, 1758)	BirdLife International	0.988
712	Circus aeruginosus	Circus aeruginosus	Circus aeruginosus (Linnaeus, 1758)	IOC World Bird List	0.988
713	Circus cyaneus	Circus cyaneus	Circus cyaneus	Encyclopedia of Life	0.988
714	Circus cyaneus	Circus cyaneus	Circus cyaneus	Birds of the World: Recommended English Names	0.988
715	Circus cyaneus	Circus cyaneus	Circus cyaneus	iNaturalist	0.988
716	Circus cyaneus	Circus cyaneus	Circus cyaneus (Linnaeus, 1766)	Catalogue of Life Checklist	0.988
717	Circus cyaneus	Circus cyaneus	Circus cyaneus (Linnaeus, 1766)	Integrated Taxonomic Information SystemITIS	0.988
718	Circus cyaneus	Circus cyaneus	Circus cyaneus (Linnaeus, 1766)	GBIF Backbone Taxonomy	0.988
719	Circus cyaneus	Circus cyaneus	Circus cyaneus (Linnaeus, 1766)	BirdLife International	0.988
720	Circus cyaneus	Circus cyaneus	Circus cyaneus (Linnaeus, 1766)	IOC World Bird List	0.988
721	Circus pygargus	Circus pygargus	Circus pygargus	Encyclopedia of Life	0.988
722	Circus pygargus	Circus pygargus	Circus pygargus	Birds of the World: Recommended English Names	0.988
723	Circus pygargus	Circus pygargus	Circus pygargus	iNaturalist	0.988
724	Circus pygargus	Circus pygargus	Circus pygargus (Linnaeus, 1758)	Catalogue of Life Checklist	0.988
725	Circus pygargus	Circus pygargus	Circus pygargus (Linnaeus, 1758)	Integrated Taxonomic Information SystemITIS	0.988
726	Circus pygargus	Circus pygargus	Circus pygargus (Linnaeus, 1758)	GBIF Backbone Taxonomy	0.988
727	Circus pygargus	Circus pygargus	Circus pygargus (Linnaeus, 1758)	BirdLife International	0.988
728	Circus pygargus	Circus pygargus	Circus pygargus (Linnaeus, 1758)	IOC World Bird List	0.988
729	Circus sp.	Circus sp.	Circus Lacepede, 1799	Catalogue of Life Checklist	0.75
730	Circus sp.	Circus sp.	Circus Lacepede, 1799	Integrated Taxonomic Information SystemITIS	0.75
731	Circus sp.	Circus sp.	Circus Lacepede, 1799	GBIF Backbone Taxonomy	0.75
732	Circus sp.	Circus sp.	Circus Giebel, 1852	GBIF Backbone Taxonomy	0.75
733	Circus sp.	Circus sp.	Circus Voloshinova & Budasheva, 1961	GBIF Backbone Taxonomy	0.75
734	Circus sp.	Circus sp.	Circus	Encyclopedia of Life	0.75
735	Circus sp.	Circus sp.	Circus	Birds of the World: Recommended English Names	0.75
736	Clangula hyemalis	Clangula hyemalis	Clangula hyemalis	Encyclopedia of Life	0.988
737	Clangula hyemalis	Clangula hyemalis	Clangula hyemalis	Birds of the World: Recommended English Names	0.988
738	Clangula hyemalis	Clangula hyemalis	Clangula hyemalis	iNaturalist	0.988
739	Clangula hyemalis	Clangula hyemalis	Clangula hyemalis (Linnaeus, 1758)	Catalogue of Life Checklist	0.988
740	Clangula hyemalis	Clangula hyemalis	Clangula hyemalis (Linnaeus, 1758)	Integrated Taxonomic Information SystemITIS	0.988
741	Clangula hyemalis	Clangula hyemalis	Clangula hyemalis (Linnaeus, 1758)	GBIF Backbone Taxonomy	0.988
742	Clangula hyemalis	Clangula hyemalis	Clangula hyemalis (Linnaeus, 1758)	BirdLife International	0.988
743	Clangula hyemalis	Clangula hyemalis	Clangula hyemalis (Linnaeus, 1758)	IOC World Bird List	0.988
744	Coccothraustes coccothraustes	Coccothraustes coccothraustes	Coccothraustes coccothraustes	Encyclopedia of Life	0.988
745	Coccothraustes coccothraustes	Coccothraustes coccothraustes	Coccothraustes coccothraustes	Birds of the World: Recommended English Names	0.988
746	Coccothraustes coccothraustes	Coccothraustes coccothraustes	Coccothraustes coccothraustes	iNaturalist	0.988
747	Coccothraustes coccothraustes	Coccothraustes coccothraustes	Coccothraustes coccothraustes (Linnaeus, 1758)	Catalogue of Life Checklist	0.988
748	Coccothraustes coccothraustes	Coccothraustes coccothraustes	Coccothraustes coccothraustes (Linnaeus, 1758)	Integrated Taxonomic Information SystemITIS	0.988
749	Coccothraustes coccothraustes	Coccothraustes coccothraustes	Coccothraustes coccothraustes (Linnaeus, 1758)	GBIF Backbone Taxonomy	0.988
750	Coccothraustes coccothraustes	Coccothraustes coccothraustes	Coccothraustes coccothraustes (Linnaeus, 1758)	BirdLife International	0.988
751	Coccothraustes coccothraustes	Coccothraustes coccothraustes	Coccothraustes coccothraustes (Linnaeus, 1758)	IOC World Bird List	0.988
752	Coccothraustes coccothraustes	Coccothraustes coccothraustes	Coccothraustes coccothraustes	Encyclopedia of Life	0.988
753	Coccothraustes coccothraustes	Coccothraustes coccothraustes	Coccothraustes coccothraustes	Birds of the World: Recommended English Names	0.988
754	Coccothraustes coccothraustes	Coccothraustes coccothraustes	Coccothraustes coccothraustes	iNaturalist	0.988
755	Coccothraustes coccothraustes	Coccothraustes coccothraustes	Coccothraustes coccothraustes (Linnaeus, 1758)	Catalogue of Life Checklist	0.988
756	Coccothraustes coccothraustes	Coccothraustes coccothraustes	Coccothraustes coccothraustes (Linnaeus, 1758)	Integrated Taxonomic Information SystemITIS	0.988
757	Coccothraustes coccothraustes	Coccothraustes coccothraustes	Coccothraustes coccothraustes (Linnaeus, 1758)	GBIF Backbone Taxonomy	0.988
758	Coccothraustes coccothraustes	Coccothraustes coccothraustes	Coccothraustes coccothraustes (Linnaeus, 1758)	BirdLife International	0.988
759	Coccothraustes coccothraustes	Coccothraustes coccothraustes	Coccothraustes coccothraustes (Linnaeus, 1758)	IOC World Bird List	0.988
760	Coloeus monedula	Coloeus monedula	Coloeus monedula	Encyclopedia of Life	0.988
761	Coloeus monedula	Coloeus monedula	Coloeus monedula	Birds of the World: Recommended English Names	0.988
762	Coloeus monedula	Coloeus monedula	Coloeus monedula (Linnaeus, 1758)	Catalogue of Life Checklist	0.988
763	Coloeus monedula	Coloeus monedula	Coloeus monedula (Linnaeus, 1758)	Integrated Taxonomic Information SystemITIS	0.988
764	Coloeus monedula	Coloeus monedula	Coloeus monedula (Linnaeus, 1758)	GBIF Backbone Taxonomy	0.988
765	Coloeus monedula	Coloeus monedula	Coloeus monedula (Linnaeus, 1758)	IOC World Bird List	0.988
766	Columba livia	Columba livia	Columba livia	Encyclopedia of Life	0.988
767	Columba livia	Columba livia	Columba livia	Birds of the World: Recommended English Names	0.988
768	Columba livia	Columba livia	Columba livia	iNaturalist	0.988
769	Columba livia	Columba livia	Columba livia J. F. Gmelin, 1789	Catalogue of Life Checklist	0.988
770	Columba livia	Columba livia	Columba livia J. F. Gmelin, 1789	Integrated Taxonomic Information SystemITIS	0.988
771	Columba livia	Columba livia	Columba livia J.F.Gmelin, 1789	GBIF Backbone Taxonomy	0.988
772	Columba livia	Columba livia	Columba livia Gmelin, 1789	BirdLife International	0.988
773	Columba livia	Columba livia	Columba livia J. F. Gmelin, 1789	IOC World Bird List	0.988
774	Columba livia f. domestica	Columba livia f. domestica	Columba livia f. domestica	GBIF Backbone Taxonomy	0.999
775	Columba livia f. domestica	Columba livia f. domestica	Columba livia domestica	GBIF Backbone Taxonomy	0.999
776	Columba livia f. domestica	Columba livia f. domestica	Columba livia var. domestica J.F.Gmelin, 1789	GBIF Backbone Taxonomy	0.999
777	Columba livia f. domestica	Columba livia f. domestica	Columba livia domestica	Encyclopedia of Life	0.999
778	Columba livia f. domestica	Columba livia f. domestica	Columba livia domestica	iNaturalist	0.999
779	Columba livia f.dom.	Columba livia f.dom.	Columba livia J. F. Gmelin, 1789	Catalogue of Life Checklist	0.988
780	Columba livia f.dom.	Columba livia f.dom.	Columba livia J. F. Gmelin, 1789	Integrated Taxonomic Information SystemITIS	0.988
781	Columba livia f.dom.	Columba livia f.dom.	Columba livia J.F.Gmelin, 1789	GBIF Backbone Taxonomy	0.988
782	Columba livia f.dom.	Columba livia f.dom.	Columba livia	Encyclopedia of Life	0.988
783	Columba livia f.dom.	Columba livia f.dom.	Columba livia	Birds of the World: Recommended English Names	0.988
784	Columba livia f.dom.	Columba livia f.dom.	Columba livia Gmelin, 1789	BirdLife International	0.988
785	Columba livia f.dom.	Columba livia f.dom.	Columba livia	iNaturalist	0.988
786	Columba livia f.dom.	Columba livia f.dom.	Columba livia J. F. Gmelin, 1789	IOC World Bird List	0.988
787	Columba oenas	Columba oenas	Columba oenas	Encyclopedia of Life	0.988
788	Columba oenas	Columba oenas	Columba oenas	Birds of the World: Recommended English Names	0.988
789	Columba oenas	Columba oenas	Columba oenas	iNaturalist	0.988
790	Columba oenas	Columba oenas	Columba oenas Linnaeus, 1758	Catalogue of Life Checklist	0.988
791	Columba oenas	Columba oenas	Columba oenas Linnaeus, 1758	Integrated Taxonomic Information SystemITIS	0.988
792	Columba oenas	Columba oenas	Columba oenas Linnaeus, 1758	GBIF Backbone Taxonomy	0.988
793	Columba oenas	Columba oenas	Columba oenas Linnaeus, 1758	BirdLife International	0.988
794	Columba oenas	Columba oenas	Columba oenas Linnaeus, 1758	IOC World Bird List	0.988
795	Columba palumbus	Columba palumbus	Columba palumbus	Encyclopedia of Life	0.988
796	Columba palumbus	Columba palumbus	Columba palumbus	Birds of the World: Recommended English Names	0.988
797	Columba palumbus	Columba palumbus	Columba palumbus	iNaturalist	0.988
798	Columba palumbus	Columba palumbus	Columba palumbus Linnaeus, 1758	Catalogue of Life Checklist	0.988
799	Columba palumbus	Columba palumbus	Columba palumbus Linnaeus, 1758	Integrated Taxonomic Information SystemITIS	0.988
800	Columba palumbus	Columba palumbus	Columba palumbus Linnaeus, 1758	GBIF Backbone Taxonomy	0.988
801	Columba palumbus	Columba palumbus	Columba palumbus Linnaeus, 1758	BirdLife International	0.988
802	Columba palumbus	Columba palumbus	Columba palumbus Linnaeus, 1758	IOC World Bird List	0.988
803	Coracias garrulus	Coracias garrulus	Coracias garrulus	Encyclopedia of Life	0.988
804	Coracias garrulus	Coracias garrulus	Coracias garrulus	Birds of the World: Recommended English Names	0.988
805	Coracias garrulus	Coracias garrulus	Coracias garrulus	iNaturalist	0.988
806	Coracias garrulus	Coracias garrulus	Coracias garrulus Linnaeus, 1758	Catalogue of Life Checklist	0.988
807	Coracias garrulus	Coracias garrulus	Coracias garrulus Linnaeus, 1758	Integrated Taxonomic Information SystemITIS	0.988
808	Coracias garrulus	Coracias garrulus	Coracias garrulus Linnaeus, 1758	GBIF Backbone Taxonomy	0.988
809	Coracias garrulus	Coracias garrulus	Coracias garrulus Linnaeus, 1758	BirdLife International	0.988
810	Coracias garrulus	Coracias garrulus	Coracias garrulus Linnaeus, 1758	IOC World Bird List	0.988
811	Corvus corax	Corvus corax	Corvus corax	Encyclopedia of Life	0.988
812	Corvus corax	Corvus corax	Corvus corax	Birds of the World: Recommended English Names	0.988
813	Corvus corax	Corvus corax	Corvus corax	iNaturalist	0.988
814	Corvus corax	Corvus corax	Corvus corax Linnaeus, 1758	Catalogue of Life Checklist	0.988
815	Corvus corax	Corvus corax	Corvus corax Linnaeus, 1758	Integrated Taxonomic Information SystemITIS	0.988
816	Corvus corax	Corvus corax	Corvus corax Linnaeus, 1758	GBIF Backbone Taxonomy	0.988
817	Corvus corax	Corvus corax	Corvus corax Linnaeus, 1758	BirdLife International	0.988
818	Corvus corax	Corvus corax	Corvus corax Linnaeus, 1758	IOC World Bird List	0.988
819	Corvus cornix	Corvus cornix	Corvus cornix	Encyclopedia of Life	0.988
820	Corvus cornix	Corvus cornix	Corvus cornix	Birds of the World: Recommended English Names	0.988
821	Corvus cornix	Corvus cornix	Corvus cornix	iNaturalist	0.988
822	Corvus cornix	Corvus cornix	Corvus cornix Linnaeus, 1758	Catalogue of Life Checklist	0.988
823	Corvus cornix	Corvus cornix	Corvus cornix Linnaeus, 1758	Integrated Taxonomic Information SystemITIS	0.988
824	Corvus cornix	Corvus cornix	Corvus cornix Linnaeus, 1758	GBIF Backbone Taxonomy	0.988
825	Corvus cornix	Corvus cornix	Corvus cornix Linnaeus, 1758	BirdLife International	0.988
826	Corvus cornix	Corvus cornix	Corvus cornix Linnaeus, 1758	IOC World Bird List	0.988
827	Corvus corone	Corvus corone	Corvus corone	Encyclopedia of Life	0.988
828	Corvus corone	Corvus corone	Corvus corone	Birds of the World: Recommended English Names	0.988
829	Corvus corone	Corvus corone	Corvus corone	iNaturalist	0.988
830	Corvus corone	Corvus corone	Corvus corone Linnaeus, 1758	Catalogue of Life Checklist	0.988
831	Corvus corone	Corvus corone	Corvus corone Linnaeus, 1758	Integrated Taxonomic Information SystemITIS	0.988
832	Corvus corone	Corvus corone	Corvus corone Linnaeus, 1758	GBIF Backbone Taxonomy	0.988
833	Corvus corone	Corvus corone	Corvus corone Linnaeus, 1758	BirdLife International	0.988
834	Corvus corone	Corvus corone	Corvus corone Linnaeus, 1758	IOC World Bird List	0.988
835	Corvus corone cornix	Corvus corone cornix	Corvus corone cornix Linnaeus, 1758	GBIF Backbone Taxonomy	0.999
836	Corvus corone corone	Corvus corone corone	Corvus corone corone	Encyclopedia of Life	0.999
837	Corvus corone corone	Corvus corone corone	Corvus corone corone Linnaeus, 1758	Catalogue of Life Checklist	0.999
838	Corvus corone corone	Corvus corone corone	Corvus corone corone Linnaeus, 1758	Integrated Taxonomic Information SystemITIS	0.999
839	Corvus corone corone	Corvus corone corone	Corvus corone corone Linnaeus, 1758	GBIF Backbone Taxonomy	0.999
840	Corvus frugilegus	Corvus frugilegus	Corvus frugilegus	Encyclopedia of Life	0.988
841	Corvus frugilegus	Corvus frugilegus	Corvus frugilegus	Birds of the World: Recommended English Names	0.988
842	Corvus frugilegus	Corvus frugilegus	Corvus frugilegus	iNaturalist	0.988
843	Corvus frugilegus	Corvus frugilegus	Corvus frugilegus Linnaeus, 1758	Catalogue of Life Checklist	0.988
844	Corvus frugilegus	Corvus frugilegus	Corvus frugilegus Linnaeus, 1758	Integrated Taxonomic Information SystemITIS	0.988
845	Corvus frugilegus	Corvus frugilegus	Corvus frugilegus Linnaeus, 1758	GBIF Backbone Taxonomy	0.988
846	Corvus frugilegus	Corvus frugilegus	Corvus frugilegus Linnaeus, 1758	BirdLife International	0.988
847	Corvus frugilegus	Corvus frugilegus	Corvus frugilegus Linnaeus, 1758	IOC World Bird List	0.988
848	Corvus monedula	Corvus monedula	Corvus monedula	Encyclopedia of Life	0.988
849	Corvus monedula	Corvus monedula	Corvus monedula	iNaturalist	0.988
850	Corvus monedula	Corvus monedula	Corvus monedula Linnaeus, 1758	Catalogue of Life Checklist	0.988
851	Corvus monedula	Corvus monedula	Corvus monedula Linnaeus, 1758	Integrated Taxonomic Information SystemITIS	0.988
852	Corvus monedula	Corvus monedula	Corvus monedula Linnaeus, 1758	GBIF Backbone Taxonomy	0.988
853	Corvus monedula	Corvus monedula	Corvus monedula Linnaeus, 1758	BirdLife International	0.988
854	Coturnix coturnix	Coturnix coturnix	Coturnix coturnix	Encyclopedia of Life	0.988
855	Coturnix coturnix	Coturnix coturnix	Coturnix coturnix	Birds of the World: Recommended English Names	0.988
856	Coturnix coturnix	Coturnix coturnix	Coturnix coturnix	iNaturalist	0.988
857	Coturnix coturnix	Coturnix coturnix	Coturnix coturnix (Linnaeus, 1758)	Catalogue of Life Checklist	0.988
858	Coturnix coturnix	Coturnix coturnix	Coturnix coturnix (Linnaeus, 1758)	Integrated Taxonomic Information SystemITIS	0.988
859	Coturnix coturnix	Coturnix coturnix	Coturnix coturnix (Linnaeus, 1758)	GBIF Backbone Taxonomy	0.988
860	Coturnix coturnix	Coturnix coturnix	Coturnix coturnix (Linnaeus, 1758)	BirdLife International	0.988
861	Coturnix coturnix	Coturnix coturnix	Coturnix coturnix (Linnaeus, 1758)	IOC World Bird List	0.988
862	Crex crex	Crex crex	Crex crex	Encyclopedia of Life	0.988
863	Crex crex	Crex crex	Crex crex	Birds of the World: Recommended English Names	0.988
864	Crex crex	Crex crex	Crex crex	iNaturalist	0.988
865	Crex crex	Crex crex	Crex crex (Linnaeus, 1758)	Catalogue of Life Checklist	0.988
866	Crex crex	Crex crex	Crex crex (Linnaeus, 1758)	Integrated Taxonomic Information SystemITIS	0.988
867	Crex crex	Crex crex	Crex crex (Linnaeus, 1758)	GBIF Backbone Taxonomy	0.988
868	Crex crex	Crex crex	Crex crex (Linnaeus, 1758)	BirdLife International	0.988
869	Crex crex	Crex crex	Crex crex (Linnaeus, 1758)	IOC World Bird List	0.988
870	Cuculus canorus	Cuculus canorus	Cuculus canorus	Encyclopedia of Life	0.988
871	Cuculus canorus	Cuculus canorus	Cuculus canorus	Birds of the World: Recommended English Names	0.988
872	Cuculus canorus	Cuculus canorus	Cuculus canorus	iNaturalist	0.988
873	Cuculus canorus	Cuculus canorus	Cuculus canorus Linnaeus, 1758	Catalogue of Life Checklist	0.988
874	Cuculus canorus	Cuculus canorus	Cuculus canorus Linnaeus, 1758	Integrated Taxonomic Information SystemITIS	0.988
875	Cuculus canorus	Cuculus canorus	Cuculus canorus Linnaeus, 1758	GBIF Backbone Taxonomy	0.988
876	Cuculus canorus	Cuculus canorus	Cuculus canorus Linnaeus, 1758	BirdLife International	0.988
877	Cuculus canorus	Cuculus canorus	Cuculus canorus Linnaeus, 1758	IOC World Bird List	0.988
878	Curruca communis	Curruca communis	Curruca communis	Encyclopedia of Life	0.988
879	Curruca communis	Curruca communis	Curruca communis (Latham, 1787)	GBIF Backbone Taxonomy	0.988
880	Curruca communis	Curruca communis	Curruca communis (Latham, 1787)	IOC World Bird List	0.988
881	Curruca curruca	Curruca curruca	Curruca curruca	Encyclopedia of Life	0.988
882	Curruca curruca	Curruca curruca	Curruca curruca (Linnaeus, 1758)	GBIF Backbone Taxonomy	0.988
883	Curruca curruca	Curruca curruca	Curruca curruca (Linnaeus, 1758)	IOC World Bird List	0.988
884	Cyanistes caeruleus	Cyanistes caeruleus	Cyanistes caeruleus	Encyclopedia of Life	0.988
885	Cyanistes caeruleus	Cyanistes caeruleus	Cyanistes caeruleus	Birds of the World: Recommended English Names	0.988
886	Cyanistes caeruleus	Cyanistes caeruleus	Cyanistes caeruleus	iNaturalist	0.988
887	Cyanistes caeruleus	Cyanistes caeruleus	Cyanistes caeruleus (Linnaeus, 1758)	Catalogue of Life Checklist	0.988
888	Cyanistes caeruleus	Cyanistes caeruleus	Cyanistes caeruleus (Linnaeus, 1758)	Integrated Taxonomic Information SystemITIS	0.988
889	Cyanistes caeruleus	Cyanistes caeruleus	Cyanistes caeruleus (Linnaeus, 1758)	GBIF Backbone Taxonomy	0.988
890	Cyanistes caeruleus	Cyanistes caeruleus	Cyanistes caeruleus (Linnaeus, 1758)	IOC World Bird List	0.988
891	Cyanistes coeruleus	Cyanistes coeruleus	Cyanistes caeruleus (Linnaeus, 1758)	Catalogue of Life Checklist	0.75
892	Cyanistes coeruleus	Cyanistes coeruleus	Cyanistes caeruleus (Linnaeus, 1758)	Integrated Taxonomic Information SystemITIS	0.75
893	Cyanistes coeruleus	Cyanistes coeruleus	Cyanistes caeruleus (Linnaeus, 1758)	GBIF Backbone Taxonomy	0.75
894	Cyanistes coeruleus	Cyanistes coeruleus	Cyanistes caeruleus	Encyclopedia of Life	0.75
895	Cyanistes coeruleus	Cyanistes coeruleus	Cyanistes caeruleus	Birds of the World: Recommended English Names	0.75
896	Cyanistes coeruleus	Cyanistes coeruleus	Cyanistes caeruleus	iNaturalist	0.75
897	Cyanistes coeruleus	Cyanistes coeruleus	Cyanistes caeruleus (Linnaeus, 1758)	IOC World Bird List	0.75
898	Cygnus columbianus bewickii	Cygnus columbianus bewickii	Cygnus columbianus bewickii	Encyclopedia of Life	0.999
899	Cygnus columbianus bewickii	Cygnus columbianus bewickii	Cygnus columbianus bewickii	iNaturalist	0.999
900	Cygnus columbianus bewickii	Cygnus columbianus bewickii	Cygnus columbianus bewickii Yarrell, 1830	Catalogue of Life Checklist	0.999
901	Cygnus columbianus bewickii	Cygnus columbianus bewickii	Cygnus columbianus bewickii Yarrell, 1830	Integrated Taxonomic Information SystemITIS	0.999
902	Cygnus columbianus bewickii	Cygnus columbianus bewickii	Cygnus columbianus bewickii Yarrell, 1830	GBIF Backbone Taxonomy	0.999
903	Cygnus cygnus	Cygnus cygnus	Cygnus cygnus	Encyclopedia of Life	0.988
904	Cygnus cygnus	Cygnus cygnus	Cygnus cygnus	Birds of the World: Recommended English Names	0.988
905	Cygnus cygnus	Cygnus cygnus	Cygnus cygnus	iNaturalist	0.988
906	Cygnus cygnus	Cygnus cygnus	Cygnus cygnus (Linnaeus, 1758)	Catalogue of Life Checklist	0.988
907	Cygnus cygnus	Cygnus cygnus	Cygnus cygnus (Linnaeus, 1758)	Integrated Taxonomic Information SystemITIS	0.988
908	Cygnus cygnus	Cygnus cygnus	Cygnus cygnus (Linnaeus, 1758)	GBIF Backbone Taxonomy	0.988
909	Cygnus cygnus	Cygnus cygnus	Cygnus cygnus (Linnaeus, 1758)	BirdLife International	0.988
910	Cygnus cygnus	Cygnus cygnus	Cygnus cygnus (Linnaeus, 1758)	IOC World Bird List	0.988
911	Cygnus olor	Cygnus olor	Cygnus olor	Encyclopedia of Life	0.988
912	Cygnus olor	Cygnus olor	Cygnus olor	Birds of the World: Recommended English Names	0.988
913	Cygnus olor	Cygnus olor	Cygnus olor	iNaturalist	0.988
914	Cygnus olor	Cygnus olor	Cygnus olor (Gmelin, 1789)	Catalogue of Life Checklist	0.988
915	Cygnus olor	Cygnus olor	Cygnus olor (Gmelin, 1789)	Integrated Taxonomic Information SystemITIS	0.988
916	Cygnus olor	Cygnus olor	Cygnus olor (Gmelin, 1789)	GBIF Backbone Taxonomy	0.988
917	Cygnus olor	Cygnus olor	Cygnus olor (Gmelin, 1789)	BirdLife International	0.988
918	Cygnus olor	Cygnus olor	Cygnus olor (J. F. Gmelin, 1789)	IOC World Bird List	0.988
919	Delichon urbica	Delichon urbica	Delichon urbica	Encyclopedia of Life	0.988
920	Delichon urbica	Delichon urbica	Delichon urbica	BirdLife International	0.988
921	Delichon urbica	Delichon urbica	Delichon urbica (Linnaeus, 1758)	Catalogue of Life Checklist	0.988
922	Delichon urbica	Delichon urbica	Delichon urbica (Linnaeus, 1758)	Integrated Taxonomic Information SystemITIS	0.988
923	Delichon urbica	Delichon urbica	Delichon urbica (Linnaeus, 1758)	GBIF Backbone Taxonomy	0.988
924	Delichon urbicum	Delichon urbicum	Delichon urbicum	Encyclopedia of Life	0.988
925	Delichon urbicum	Delichon urbicum	Delichon urbicum	Birds of the World: Recommended English Names	0.988
926	Delichon urbicum	Delichon urbicum	Delichon urbicum	iNaturalist	0.988
927	Delichon urbicum	Delichon urbicum	Delichon urbicum (Linnaeus, 1758)	Catalogue of Life Checklist	0.988
928	Delichon urbicum	Delichon urbicum	Delichon urbicum (Linnaeus, 1758)	Integrated Taxonomic Information SystemITIS	0.988
929	Delichon urbicum	Delichon urbicum	Delichon urbicum (Linnaeus, 1758)	GBIF Backbone Taxonomy	0.988
930	Delichon urbicum	Delichon urbicum	Delichon urbicum (Linnaeus, 1758)	BirdLife International	0.988
931	Delichon urbicum	Delichon urbicum	Delichon urbicum (Linnaeus, 1758)	IOC World Bird List	0.988
932	Dendrocopos leucotos	Dendrocopos leucotos	Dendrocopos leucotos	Encyclopedia of Life	0.988
933	Dendrocopos leucotos	Dendrocopos leucotos	Dendrocopos leucotos	Birds of the World: Recommended English Names	0.988
934	Dendrocopos leucotos	Dendrocopos leucotos	Dendrocopos leucotos	iNaturalist	0.988
935	Dendrocopos leucotos	Dendrocopos leucotos	Dendrocopos leucotos (Bechstein, 1802)	Catalogue of Life Checklist	0.988
936	Dendrocopos leucotos	Dendrocopos leucotos	Dendrocopos leucotos (Bechstein, 1802)	Integrated Taxonomic Information SystemITIS	0.988
937	Dendrocopos leucotos	Dendrocopos leucotos	Dendrocopos leucotos (Bechstein, 1802)	GBIF Backbone Taxonomy	0.988
938	Dendrocopos leucotos	Dendrocopos leucotos	Dendrocopos leucotos (Bechstein, 1803)	BirdLife International	0.988
939	Dendrocopos leucotos	Dendrocopos leucotos	Dendrocopos leucotos (Bechstein, 1802)	IOC World Bird List	0.988
940	Dendrocopos major	Dendrocopos major	Dendrocopos major	Encyclopedia of Life	0.988
941	Dendrocopos major	Dendrocopos major	Dendrocopos major	Birds of the World: Recommended English Names	0.988
942	Dendrocopos major	Dendrocopos major	Dendrocopos major	iNaturalist	0.988
943	Dendrocopos major	Dendrocopos major	Dendrocopos major (Linnaeus, 1758)	Catalogue of Life Checklist	0.988
944	Dendrocopos major	Dendrocopos major	Dendrocopos major (Linnaeus, 1758)	Integrated Taxonomic Information SystemITIS	0.988
945	Dendrocopos major	Dendrocopos major	Dendrocopos major (Linnaeus, 1758)	GBIF Backbone Taxonomy	0.988
946	Dendrocopos major	Dendrocopos major	Dendrocopos major (Linnaeus, 1758)	BirdLife International	0.988
947	Dendrocopos major	Dendrocopos major	Dendrocopos major (Linnaeus, 1758)	IOC World Bird List	0.988
948	Dendrocopos medius	Dendrocopos medius	Dendrocopos medius	Encyclopedia of Life	0.988
949	Dendrocopos medius	Dendrocopos medius	Dendrocopos medius	Birds of the World: Recommended English Names	0.988
950	Dendrocopos medius	Dendrocopos medius	Dendrocopos medius	BirdLife International	0.988
951	Dendrocopos medius	Dendrocopos medius	Dendrocopos medius	iNaturalist	0.988
952	Dendrocopos medius	Dendrocopos medius	Dendrocopos medius (Linnaeus, 1758)	Catalogue of Life Checklist	0.988
953	Dendrocopos medius	Dendrocopos medius	Dendrocopos medius (Linnaeus, 1758)	Integrated Taxonomic Information SystemITIS	0.988
954	Dendrocopos medius	Dendrocopos medius	Dendrocopos medius (Linnaeus, 1758)	GBIF Backbone Taxonomy	0.988
955	Dendrocopos minor	Dendrocopos minor	Dendrocopos minor	Encyclopedia of Life	0.988
956	Dendrocopos minor	Dendrocopos minor	Dendrocopos minor	Birds of the World: Recommended English Names	0.988
957	Dendrocopos minor	Dendrocopos minor	Dendrocopos minor	BirdLife International	0.988
958	Dendrocopos minor	Dendrocopos minor	Dendrocopos minor	iNaturalist	0.988
959	Dendrocopos minor	Dendrocopos minor	Dendrocopos minor (Linnaeus, 1758)	Catalogue of Life Checklist	0.988
960	Dendrocopos minor	Dendrocopos minor	Dendrocopos minor (Linnaeus, 1758)	Integrated Taxonomic Information SystemITIS	0.988
961	Dendrocopos minor	Dendrocopos minor	Dendrocopos minor (Linnaeus, 1758)	GBIF Backbone Taxonomy	0.988
962	Dendrocopos syriacus	Dendrocopos syriacus	Dendrocopos syriacus	Encyclopedia of Life	0.988
963	Dendrocopos syriacus	Dendrocopos syriacus	Dendrocopos syriacus	Birds of the World: Recommended English Names	0.988
964	Dendrocopos syriacus	Dendrocopos syriacus	Dendrocopos syriacus	iNaturalist	0.988
965	Dendrocopos syriacus	Dendrocopos syriacus	Dendrocopos syriacus (Hemprich & Ehrenberg, 1833)	Catalogue of Life Checklist	0.988
966	Dendrocopos syriacus	Dendrocopos syriacus	Dendrocopos syriacus (Hemprich & Ehrenberg, 1833)	Integrated Taxonomic Information SystemITIS	0.988
967	Dendrocopos syriacus	Dendrocopos syriacus	Dendrocopos syriacus (Hemprich & Ehrenberg, 1833)	GBIF Backbone Taxonomy	0.988
968	Dendrocopos syriacus	Dendrocopos syriacus	Dendrocopos syriacus (Ehrenberg, 1833)	BirdLife International	0.988
969	Dendrocopos syriacus	Dendrocopos syriacus	Dendrocopos syriacus (Hemprich & Ehrenberg, 1833)	IOC World Bird List	0.988
970	Dendrocoptes medius	Dendrocoptes medius	Dendrocoptes medius	Encyclopedia of Life	0.988
971	Dendrocoptes medius	Dendrocoptes medius	Dendrocoptes medius (Linnaeus, 1758)	Catalogue of Life Checklist	0.988
972	Dendrocoptes medius	Dendrocoptes medius	Dendrocoptes medius (Linnaeus, 1758)	Integrated Taxonomic Information SystemITIS	0.988
973	Dendrocoptes medius	Dendrocoptes medius	Dendrocoptes medius (Linnaeus, 1758)	GBIF Backbone Taxonomy	0.988
974	Dendrocoptes medius	Dendrocoptes medius	Dendrocoptes medius (Linnaeus, 1758)	IOC World Bird List	0.988
975	Dendrocopus major	Dendrocopus major	Dendrocopus major	GBIF Backbone Taxonomy	0.988
976	Dendrocopus major	Dendrocopus major	Dendrocopus major	Encyclopedia of Life	0.988
977	Dendrocopus medius	Dendrocopus medius	Dendrocopos medius (Linnaeus, 1758)	Catalogue of Life Checklist	0.75
978	Dendrocopus medius	Dendrocopus medius	Dendrocopos medius (Linnaeus, 1758)	Integrated Taxonomic Information SystemITIS	0.75
979	Dendrocopus medius	Dendrocopus medius	Dendrocopos medius (Linnaeus, 1758)	GBIF Backbone Taxonomy	0.75
980	Dendrocopus medius	Dendrocopus medius	Dendrocopos medius	Encyclopedia of Life	0.75
981	Dendrocopus medius	Dendrocopus medius	Dendrocopos medius	Birds of the World: Recommended English Names	0.75
982	Dendrocopus medius	Dendrocopus medius	Dendrocopos medius	BirdLife International	0.75
983	Dendrocopus medius	Dendrocopus medius	Dendrocopos medius	iNaturalist	0.75
984	Dendrocopus medius	Dendrocopus medius	Dendrocoptes medius (Linnaeus, 1758)	Catalogue of Life Checklist	0.75
985	Dendrocopus medius	Dendrocopus medius	Dendrocoptes medius (Linnaeus, 1758)	Integrated Taxonomic Information SystemITIS	0.75
986	Dendrocopus medius	Dendrocopus medius	Dendrocoptes medius (Linnaeus, 1758)	GBIF Backbone Taxonomy	0.75
987	Dendrocopus medius	Dendrocopus medius	Dendrocoptes medius	Encyclopedia of Life	0.75
988	Dendrocopus medius	Dendrocopus medius	Dendrocoptes medius (Linnaeus, 1758)	IOC World Bird List	0.75
989	Dendrocopus minor	Dendrocopus minor	Dendrocopus minor	Encyclopedia of Life	0.988
990	Dryobates minor	Dryobates minor	Dryobates minor	Encyclopedia of Life	0.988
991	Dryobates minor	Dryobates minor	Dryobates minor (Linnaeus, 1758)	Catalogue of Life Checklist	0.988
992	Dryobates minor	Dryobates minor	Dryobates minor (Linnaeus, 1758)	Integrated Taxonomic Information SystemITIS	0.988
993	Dryobates minor	Dryobates minor	Dryobates minor (Linnaeus, 1758)	GBIF Backbone Taxonomy	0.988
994	Dryobates minor	Dryobates minor	Dryobates minor (Linnaeus, 1758)	BirdLife International	0.988
995	Dryobates minor	Dryobates minor	Dryobates minor (Linnaeus, 1758)	IOC World Bird List	0.988
996	Dryocopos martius	Dryocopos martius	Dryocopus martius (Linnaeus, 1758)	Catalogue of Life Checklist	0.75
997	Dryocopos martius	Dryocopos martius	Dryocopus martius (Linnaeus, 1758)	Integrated Taxonomic Information SystemITIS	0.75
998	Dryocopos martius	Dryocopos martius	Dryocopus martius (Linnaeus, 1758)	GBIF Backbone Taxonomy	0.75
999	Dryocopos martius	Dryocopos martius	Dryocopus martius	Encyclopedia of Life	0.75
1000	Dryocopos martius	Dryocopos martius	Dryocopus martius	Birds of the World: Recommended English Names	0.75
1001	Dryocopos martius	Dryocopos martius	Dryocopus martius (Linnaeus, 1758)	BirdLife International	0.75
1002	Dryocopos martius	Dryocopos martius	Dryocopus martius	iNaturalist	0.75
1003	Dryocopos martius	Dryocopos martius	Dryocopus martius (Linnaeus, 1758)	IOC World Bird List	0.75
1004	Dryocopus martius	Dryocopus martius	Dryocopus martius	Encyclopedia of Life	0.988
1005	Dryocopus martius	Dryocopus martius	Dryocopus martius	Birds of the World: Recommended English Names	0.988
1006	Dryocopus martius	Dryocopus martius	Dryocopus martius	iNaturalist	0.988
1007	Dryocopus martius	Dryocopus martius	Dryocopus martius (Linnaeus, 1758)	Catalogue of Life Checklist	0.988
1008	Dryocopus martius	Dryocopus martius	Dryocopus martius (Linnaeus, 1758)	Integrated Taxonomic Information SystemITIS	0.988
1009	Dryocopus martius	Dryocopus martius	Dryocopus martius (Linnaeus, 1758)	GBIF Backbone Taxonomy	0.988
1010	Dryocopus martius	Dryocopus martius	Dryocopus martius (Linnaeus, 1758)	BirdLife International	0.988
1011	Dryocopus martius	Dryocopus martius	Dryocopus martius (Linnaeus, 1758)	IOC World Bird List	0.988
1012	Dryocopus martius)	Dryocopus martius)	Dryocopus F. Boie, 1826	Catalogue of Life Checklist	0.75
1013	Dryocopus martius)	Dryocopus martius)	Dryocopus F. Boie, 1826	Integrated Taxonomic Information SystemITIS	0.75
1014	Dryocopus martius)	Dryocopus martius)	Dryocopus Wied, 1831	GBIF Backbone Taxonomy	0.75
1015	Dryocopus martius)	Dryocopus martius)	Dryocopus F.Boie, 1826	GBIF Backbone Taxonomy	0.75
1016	Dryocopus martius)	Dryocopus martius)	Dryocopus	Encyclopedia of Life	0.75
1017	Dryocopus martius)	Dryocopus martius)	Dryocopus	Birds of the World: Recommended English Names	0.75
1018	Egretta alba	Egretta alba	Egretta alba	Encyclopedia of Life	0.988
1019	Egretta alba	Egretta alba	Egretta alba	BirdLife International	0.988
1020	Egretta alba	Egretta alba	Egretta alba (Linnaeus, 1758)	Catalogue of Life Checklist	0.988
1021	Egretta alba	Egretta alba	Egretta alba (Linnaeus, 1758)	Integrated Taxonomic Information SystemITIS	0.988
1022	Egretta alba	Egretta alba	Egretta alba (Linnaeus, 1758)	GBIF Backbone Taxonomy	0.988
1023	Egretta garzetta	Egretta garzetta	Egretta garzetta	Encyclopedia of Life	0.988
1024	Egretta garzetta	Egretta garzetta	Egretta garzetta	Birds of the World: Recommended English Names	0.988
1025	Egretta garzetta	Egretta garzetta	Egretta garzetta	iNaturalist	0.988
1026	Egretta garzetta	Egretta garzetta	Egretta garzetta (Linnaeus, 1766)	Catalogue of Life Checklist	0.988
1027	Egretta garzetta	Egretta garzetta	Egretta garzetta (Linnaeus, 1766)	Integrated Taxonomic Information SystemITIS	0.988
1028	Egretta garzetta	Egretta garzetta	Egretta garzetta (Linnaeus, 1766)	GBIF Backbone Taxonomy	0.988
1029	Egretta garzetta	Egretta garzetta	Egretta garzetta (Linnaeus, 1766)	BirdLife International	0.988
1030	Egretta garzetta	Egretta garzetta	Egretta garzetta (Linnaeus, 1766)	IOC World Bird List	0.988
1031	Emberiza calandra	Emberiza calandra	Emberiza calandra	Encyclopedia of Life	0.988
1032	Emberiza calandra	Emberiza calandra	Emberiza calandra	Birds of the World: Recommended English Names	0.988
1033	Emberiza calandra	Emberiza calandra	Emberiza calandra	BirdLife International	0.988
1034	Emberiza calandra	Emberiza calandra	Emberiza calandra	iNaturalist	0.988
1035	Emberiza calandra	Emberiza calandra	Emberiza calandra Linnaeus, 1758	Catalogue of Life Checklist	0.988
1036	Emberiza calandra	Emberiza calandra	Emberiza calandra Linnaeus, 1758	Integrated Taxonomic Information SystemITIS	0.988
1037	Emberiza calandra	Emberiza calandra	Emberiza calandra Linnaeus, 1758	GBIF Backbone Taxonomy	0.988
1038	Emberiza calandra	Emberiza calandra	Emberiza calandra Aerc Tac, 2003	GBIF Backbone Taxonomy	0.988
1039	Emberiza calandra	Emberiza calandra	Emberiza calandra Linnaeus, 1758	IOC World Bird List	0.988
1040	Emberiza citrinella	Emberiza citrinella	Emberiza citrinella	Encyclopedia of Life	0.988
1041	Emberiza citrinella	Emberiza citrinella	Emberiza citrinella	Birds of the World: Recommended English Names	0.988
1042	Emberiza citrinella	Emberiza citrinella	Emberiza citrinella	iNaturalist	0.988
1043	Emberiza citrinella	Emberiza citrinella	Emberiza citrinella Linnaeus, 1758	Catalogue of Life Checklist	0.988
1044	Emberiza citrinella	Emberiza citrinella	Emberiza citrinella Linnaeus, 1758	Integrated Taxonomic Information SystemITIS	0.988
1045	Emberiza citrinella	Emberiza citrinella	Emberiza citrinella Linnaeus, 1758	GBIF Backbone Taxonomy	0.988
1046	Emberiza citrinella	Emberiza citrinella	Emberiza citrinella Linnaeus, 1758	BirdLife International	0.988
1047	Emberiza citrinella	Emberiza citrinella	Emberiza citrinella Linnaeus, 1758	IOC World Bird List	0.988
1048	Emberiza hortulana	Emberiza hortulana	Emberiza hortulana	Encyclopedia of Life	0.988
1049	Emberiza hortulana	Emberiza hortulana	Emberiza hortulana	Birds of the World: Recommended English Names	0.988
1050	Emberiza hortulana	Emberiza hortulana	Emberiza hortulana	iNaturalist	0.988
1051	Emberiza hortulana	Emberiza hortulana	Emberiza hortulana Linnaeus, 1758	Catalogue of Life Checklist	0.988
1052	Emberiza hortulana	Emberiza hortulana	Emberiza hortulana Linnaeus, 1758	Integrated Taxonomic Information SystemITIS	0.988
1053	Emberiza hortulana	Emberiza hortulana	Emberiza hortulana Linnaeus, 1758	GBIF Backbone Taxonomy	0.988
1054	Emberiza hortulana	Emberiza hortulana	Emberiza hortulana Linnaeus, 1758	BirdLife International	0.988
1055	Emberiza hortulana	Emberiza hortulana	Emberiza hortulana Linnaeus, 1758	IOC World Bird List	0.988
1056	Emberiza schoeniclus	Emberiza schoeniclus	Emberiza schoeniclus	Encyclopedia of Life	0.988
1057	Emberiza schoeniclus	Emberiza schoeniclus	Emberiza schoeniclus	Birds of the World: Recommended English Names	0.988
1058	Emberiza schoeniclus	Emberiza schoeniclus	Emberiza schoeniclus	iNaturalist	0.988
1059	Emberiza schoeniclus	Emberiza schoeniclus	Emberiza schoeniclus (Linnaeus, 1758)	Catalogue of Life Checklist	0.988
1060	Emberiza schoeniclus	Emberiza schoeniclus	Emberiza schoeniclus (Linnaeus, 1758)	Integrated Taxonomic Information SystemITIS	0.988
1061	Emberiza schoeniclus	Emberiza schoeniclus	Emberiza schoeniclus (Linnaeus, 1758)	GBIF Backbone Taxonomy	0.988
1062	Emberiza schoeniclus	Emberiza schoeniclus	Emberiza schoeniclus (Linnaeus, 1758)	BirdLife International	0.988
1063	Emberiza schoeniclus	Emberiza schoeniclus	Emberiza schoeniclus (Linnaeus, 1758)	IOC World Bird List	0.988
1064	Erithacus rubecula	Erithacus rubecula	Erithacus rubecula	Encyclopedia of Life	0.988
1065	Erithacus rubecula	Erithacus rubecula	Erithacus rubecula	Birds of the World: Recommended English Names	0.988
1066	Erithacus rubecula	Erithacus rubecula	Erithacus rubecula	iNaturalist	0.988
1067	Erithacus rubecula	Erithacus rubecula	Erithacus rubecula (Linnaeus, 1758)	Catalogue of Life Checklist	0.988
1068	Erithacus rubecula	Erithacus rubecula	Erithacus rubecula (Linnaeus, 1758)	Integrated Taxonomic Information SystemITIS	0.988
1069	Erithacus rubecula	Erithacus rubecula	Erithacus rubecula (Linnaeus, 1758)	GBIF Backbone Taxonomy	0.988
1070	Erithacus rubecula	Erithacus rubecula	Erithacus rubecula (Linnaeus, 1758)	BirdLife International	0.988
1071	Erithacus rubecula	Erithacus rubecula	Erithacus rubecula (Linnaeus, 1758)	IOC World Bird List	0.988
1072	Falco columbarius	Falco columbarius	Falco columbarius	Encyclopedia of Life	0.988
1073	Falco columbarius	Falco columbarius	Falco columbarius	Birds of the World: Recommended English Names	0.988
1074	Falco columbarius	Falco columbarius	Falco columbarius	iNaturalist	0.988
1075	Falco columbarius	Falco columbarius	Falco columbarius Linnaeus, 1758	Catalogue of Life Checklist	0.988
1076	Falco columbarius	Falco columbarius	Falco columbarius Linnaeus, 1758	Integrated Taxonomic Information SystemITIS	0.988
1077	Falco columbarius	Falco columbarius	Falco columbarius Linnaeus, 1758	GBIF Backbone Taxonomy	0.988
1078	Falco columbarius	Falco columbarius	Falco columbarius Linnaeus, 1758	BirdLife International	0.988
1079	Falco columbarius	Falco columbarius	Falco columbarius Linnaeus, 1758	IOC World Bird List	0.988
1080	Falco peregrinus	Falco peregrinus	Falco peregrinus	Encyclopedia of Life	0.988
1081	Falco peregrinus	Falco peregrinus	Falco peregrinus	Birds of the World: Recommended English Names	0.988
1082	Falco peregrinus	Falco peregrinus	Falco peregrinus	iNaturalist	0.988
1083	Falco peregrinus	Falco peregrinus	Falco peregrinus Tunstall, 1771	Catalogue of Life Checklist	0.988
1084	Falco peregrinus	Falco peregrinus	Falco peregrinus Tunstall, 1771	Integrated Taxonomic Information SystemITIS	0.988
1085	Falco peregrinus	Falco peregrinus	Falco peregrinus Tunstall, 1771	GBIF Backbone Taxonomy	0.988
1086	Falco peregrinus	Falco peregrinus	Falco peregrinus Tunstall, 1771	BirdLife International	0.988
1087	Falco peregrinus	Falco peregrinus	Falco peregrinus Tunstall, 1771	IOC World Bird List	0.988
1088	Falco subbuteo	Falco subbuteo	Falco subbuteo	Encyclopedia of Life	0.988
1089	Falco subbuteo	Falco subbuteo	Falco subbuteo	Birds of the World: Recommended English Names	0.988
1090	Falco subbuteo	Falco subbuteo	Falco subbuteo	iNaturalist	0.988
1091	Falco subbuteo	Falco subbuteo	Falco subbuteo Linnaeus, 1758	Catalogue of Life Checklist	0.988
1092	Falco subbuteo	Falco subbuteo	Falco subbuteo Linnaeus, 1758	Integrated Taxonomic Information SystemITIS	0.988
1093	Falco subbuteo	Falco subbuteo	Falco subbuteo Linnaeus, 1758	GBIF Backbone Taxonomy	0.988
1094	Falco subbuteo	Falco subbuteo	Falco subbuteo Linnaeus, 1758	BirdLife International	0.988
1095	Falco subbuteo	Falco subbuteo	Falco subbuteo Linnaeus, 1758	IOC World Bird List	0.988
1096	Falco tinnuculus	Falco tinnuculus	Falco tinnunculus Linnaeus, 1758	Catalogue of Life Checklist	0.75
1097	Falco tinnuculus	Falco tinnuculus	Falco tinnunculus Linnaeus, 1758	Integrated Taxonomic Information SystemITIS	0.75
1098	Falco tinnuculus	Falco tinnuculus	Falco tinnunculus Linnaeus, 1758	GBIF Backbone Taxonomy	0.75
1099	Falco tinnuculus	Falco tinnuculus	Falco tinnunculus	Encyclopedia of Life	0.75
1100	Falco tinnuculus	Falco tinnuculus	Falco tinnunculus	Birds of the World: Recommended English Names	0.75
1101	Falco tinnuculus	Falco tinnuculus	Falco tinnunculus Linnaeus, 1758	BirdLife International	0.75
1102	Falco tinnuculus	Falco tinnuculus	Falco tinnunculus	iNaturalist	0.75
1103	Falco tinnuculus	Falco tinnuculus	Falco tinnunculus Linnaeus, 1758	IOC World Bird List	0.75
1104	Falco tinnunculus	Falco tinnunculus	Falco tinnunculus	Encyclopedia of Life	0.988
1105	Falco tinnunculus	Falco tinnunculus	Falco tinnunculus	Birds of the World: Recommended English Names	0.988
1106	Falco tinnunculus	Falco tinnunculus	Falco tinnunculus	iNaturalist	0.988
1107	Falco tinnunculus	Falco tinnunculus	Falco tinnunculus Linnaeus, 1758	Catalogue of Life Checklist	0.988
1108	Falco tinnunculus	Falco tinnunculus	Falco tinnunculus Linnaeus, 1758	Integrated Taxonomic Information SystemITIS	0.988
1109	Falco tinnunculus	Falco tinnunculus	Falco tinnunculus Linnaeus, 1758	GBIF Backbone Taxonomy	0.988
1110	Falco tinnunculus	Falco tinnunculus	Falco tinnunculus Linnaeus, 1758	BirdLife International	0.988
1111	Falco tinnunculus	Falco tinnunculus	Falco tinnunculus Linnaeus, 1758	IOC World Bird List	0.988
1112	Ficedula albicolis	Ficedula albicolis	Ficedula albicollis (Temminck, 1815)	Catalogue of Life Checklist	0.75
1113	Ficedula albicolis	Ficedula albicolis	Ficedula albicollis (Temminck, 1815)	Integrated Taxonomic Information SystemITIS	0.75
1114	Ficedula albicolis	Ficedula albicolis	Ficedula albicollis (Temminck, 1815)	GBIF Backbone Taxonomy	0.75
1115	Ficedula albicolis	Ficedula albicolis	Ficedula albicollis (Pallas, 1811)	GBIF Backbone Taxonomy	0.75
1116	Ficedula albicolis	Ficedula albicolis	Ficedula albicollis	Encyclopedia of Life	0.75
1117	Ficedula albicolis	Ficedula albicolis	Ficedula albicollis	Birds of the World: Recommended English Names	0.75
1118	Ficedula albicolis	Ficedula albicolis	Ficedula albicollis (Temminck, 1815)	BirdLife International	0.75
1119	Ficedula albicolis	Ficedula albicolis	Ficedula albicollis (Temminck, 1815)	IOC World Bird List	0.75
1120	Ficedula albicollis	Ficedula albicollis	Ficedula albicollis	Encyclopedia of Life	0.988
1121	Ficedula albicollis	Ficedula albicollis	Ficedula albicollis	Birds of the World: Recommended English Names	0.988
1122	Ficedula albicollis	Ficedula albicollis	Ficedula albicollis (Temminck, 1815)	Catalogue of Life Checklist	0.988
1123	Ficedula albicollis	Ficedula albicollis	Ficedula albicollis (Temminck, 1815)	Integrated Taxonomic Information SystemITIS	0.988
1124	Ficedula albicollis	Ficedula albicollis	Ficedula albicollis (Temminck, 1815)	GBIF Backbone Taxonomy	0.988
1125	Ficedula albicollis	Ficedula albicollis	Ficedula albicollis (Pallas, 1811)	GBIF Backbone Taxonomy	0.988
1126	Ficedula albicollis	Ficedula albicollis	Ficedula albicollis (Temminck, 1815)	BirdLife International	0.988
1127	Ficedula albicollis	Ficedula albicollis	Ficedula albicollis (Temminck, 1815)	IOC World Bird List	0.988
1128	Ficedula hypoleuca	Ficedula hypoleuca	Ficedula hypoleuca	Encyclopedia of Life	0.988
1129	Ficedula hypoleuca	Ficedula hypoleuca	Ficedula hypoleuca	Birds of the World: Recommended English Names	0.988
1130	Ficedula hypoleuca	Ficedula hypoleuca	Ficedula hypoleuca	iNaturalist	0.988
1131	Ficedula hypoleuca	Ficedula hypoleuca	Ficedula hypoleuca (Pallas, 1764)	Catalogue of Life Checklist	0.988
1132	Ficedula hypoleuca	Ficedula hypoleuca	Ficedula hypoleuca (Pallas, 1764)	Integrated Taxonomic Information SystemITIS	0.988
1133	Ficedula hypoleuca	Ficedula hypoleuca	Ficedula hypoleuca (Pallas, 1764)	GBIF Backbone Taxonomy	0.988
1134	Ficedula hypoleuca	Ficedula hypoleuca	Ficedula hypoleuca (Pallas, 1764)	BirdLife International	0.988
1135	Ficedula hypoleuca	Ficedula hypoleuca	Ficedula hypoleuca (Pallas, 1764)	IOC World Bird List	0.988
1136	Ficedula parva	Ficedula parva	Ficedula parva	Encyclopedia of Life	0.988
1137	Ficedula parva	Ficedula parva	Ficedula parva	Birds of the World: Recommended English Names	0.988
1138	Ficedula parva	Ficedula parva	Ficedula parva	iNaturalist	0.988
1139	Ficedula parva	Ficedula parva	Ficedula parva (Bechstein, 1792)	Catalogue of Life Checklist	0.988
1140	Ficedula parva	Ficedula parva	Ficedula parva (Bechstein, 1792)	Integrated Taxonomic Information SystemITIS	0.988
1141	Ficedula parva	Ficedula parva	Ficedula parva (Bechstein, 1792)	GBIF Backbone Taxonomy	0.988
1142	Ficedula parva	Ficedula parva	Ficedula parva (Bechstein, 1792)	BirdLife International	0.988
1143	Ficedula parva	Ficedula parva	Ficedula parva (Bechstein, 1792)	IOC World Bird List	0.988
1144	Fringilla coelebs	Fringilla coelebs	Fringilla coelebs	Encyclopedia of Life	0.988
1145	Fringilla coelebs	Fringilla coelebs	Fringilla coelebs	Birds of the World: Recommended English Names	0.988
1146	Fringilla coelebs	Fringilla coelebs	Fringilla coelebs	iNaturalist	0.988
1147	Fringilla coelebs	Fringilla coelebs	Fringilla coelebs Linnaeus, 1758	Catalogue of Life Checklist	0.988
1148	Fringilla coelebs	Fringilla coelebs	Fringilla coelebs Linnaeus, 1758	Integrated Taxonomic Information SystemITIS	0.988
1149	Fringilla coelebs	Fringilla coelebs	Fringilla coelebs Linnaeus, 1758	GBIF Backbone Taxonomy	0.988
1150	Fringilla coelebs	Fringilla coelebs	Fringilla coelebs Linnaeus, 1758	BirdLife International	0.988
1151	Fringilla coelebs	Fringilla coelebs	Fringilla coelebs Linnaeus, 1758	IOC World Bird List	0.988
1152	Fringilla montifringila	Fringilla montifringila	Fringilla montifringilla Linnaeus, 1758	Catalogue of Life Checklist	0.75
1153	Fringilla montifringila	Fringilla montifringila	Fringilla montifringilla Linnaeus, 1758	Integrated Taxonomic Information SystemITIS	0.75
1154	Fringilla montifringila	Fringilla montifringila	Fringilla montifringilla Linnaeus, 1758	GBIF Backbone Taxonomy	0.75
1155	Fringilla montifringila	Fringilla montifringila	Fringilla montifringilla	Encyclopedia of Life	0.75
1156	Fringilla montifringila	Fringilla montifringila	Fringilla montifringilla	Birds of the World: Recommended English Names	0.75
1157	Fringilla montifringila	Fringilla montifringila	Fringilla montifringilla Linnaeus, 1758	BirdLife International	0.75
1158	Fringilla montifringila	Fringilla montifringila	Fringilla montifringilla	iNaturalist	0.75
1159	Fringilla montifringila	Fringilla montifringila	Fringilla montifringilla Linnaeus, 1758	IOC World Bird List	0.75
1160	Fringilla montifringilla	Fringilla montifringilla	Fringilla montifringilla	Encyclopedia of Life	0.988
1161	Fringilla montifringilla	Fringilla montifringilla	Fringilla montifringilla	Birds of the World: Recommended English Names	0.988
1162	Fringilla montifringilla	Fringilla montifringilla	Fringilla montifringilla	iNaturalist	0.988
1163	Fringilla montifringilla	Fringilla montifringilla	Fringilla montifringilla Linnaeus, 1758	Catalogue of Life Checklist	0.988
1164	Fringilla montifringilla	Fringilla montifringilla	Fringilla montifringilla Linnaeus, 1758	Integrated Taxonomic Information SystemITIS	0.988
1165	Fringilla montifringilla	Fringilla montifringilla	Fringilla montifringilla Linnaeus, 1758	GBIF Backbone Taxonomy	0.988
1166	Fringilla montifringilla	Fringilla montifringilla	Fringilla montifringilla Linnaeus, 1758	BirdLife International	0.988
1167	Fringilla montifringilla	Fringilla montifringilla	Fringilla montifringilla Linnaeus, 1758	IOC World Bird List	0.988
1168	Fulica astra	Fulica astra	Fulica atra Linnaeus, 1758	Catalogue of Life Checklist	0.75
1169	Fulica astra	Fulica astra	Fulica atra Linnaeus, 1758	Integrated Taxonomic Information SystemITIS	0.75
1170	Fulica astra	Fulica astra	Fulica atra Linnaeus, 1758	GBIF Backbone Taxonomy	0.75
1171	Fulica astra	Fulica astra	Fulica atra	Encyclopedia of Life	0.75
1172	Fulica astra	Fulica astra	Fulica atra	Birds of the World: Recommended English Names	0.75
1173	Fulica astra	Fulica astra	Fulica atra Linnaeus, 1758	BirdLife International	0.75
1174	Fulica astra	Fulica astra	Fulica atra	iNaturalist	0.75
1175	Fulica astra	Fulica astra	Fulica atra Linnaeus, 1758	IOC World Bird List	0.75
1176	Fulica atra	Fulica atra	Fulica atra	Encyclopedia of Life	0.988
1177	Fulica atra	Fulica atra	Fulica atra	Birds of the World: Recommended English Names	0.988
1178	Fulica atra	Fulica atra	Fulica atra	iNaturalist	0.988
1179	Fulica atra	Fulica atra	Fulica atra Linnaeus, 1758	Catalogue of Life Checklist	0.988
1180	Fulica atra	Fulica atra	Fulica atra Linnaeus, 1758	Integrated Taxonomic Information SystemITIS	0.988
1181	Fulica atra	Fulica atra	Fulica atra Linnaeus, 1758	GBIF Backbone Taxonomy	0.988
1182	Fulica atra	Fulica atra	Fulica atra Linnaeus, 1758	BirdLife International	0.988
1183	Fulica atra	Fulica atra	Fulica atra Linnaeus, 1758	IOC World Bird List	0.988
1184	Galerida cristata	Galerida cristata	Galerida cristata	Encyclopedia of Life	0.988
1185	Galerida cristata	Galerida cristata	Galerida cristata	Birds of the World: Recommended English Names	0.988
1186	Galerida cristata	Galerida cristata	Galerida cristata	iNaturalist	0.988
1187	Galerida cristata	Galerida cristata	Galerida cristata (Linnaeus, 1758)	Catalogue of Life Checklist	0.988
1188	Galerida cristata	Galerida cristata	Galerida cristata (Linnaeus, 1758)	Integrated Taxonomic Information SystemITIS	0.988
1189	Galerida cristata	Galerida cristata	Galerida cristata (Linnaeus, 1758)	GBIF Backbone Taxonomy	0.988
1190	Galerida cristata	Galerida cristata	Galerida cristata (Linnaeus, 1758)	BirdLife International	0.988
1191	Galerida cristata	Galerida cristata	Galerida cristata (Linnaeus, 1758)	IOC World Bird List	0.988
1192	Gallinago gallinago	Gallinago gallinago	Gallinago gallinago	Encyclopedia of Life	0.988
1193	Gallinago gallinago	Gallinago gallinago	Gallinago gallinago	Birds of the World: Recommended English Names	0.988
1194	Gallinago gallinago	Gallinago gallinago	Gallinago gallinago	iNaturalist	0.988
1195	Gallinago gallinago	Gallinago gallinago	Gallinago gallinago (Linnaeus, 1758)	Catalogue of Life Checklist	0.988
1196	Gallinago gallinago	Gallinago gallinago	Gallinago gallinago (Linnaeus, 1758)	Integrated Taxonomic Information SystemITIS	0.988
1197	Gallinago gallinago	Gallinago gallinago	Gallinago gallinago (Linnaeus, 1758)	GBIF Backbone Taxonomy	0.988
1198	Gallinago gallinago	Gallinago gallinago	Gallinago gallinago (Linnaeus, 1758)	BirdLife International	0.988
1199	Gallinago gallinago	Gallinago gallinago	Gallinago gallinago (Linnaeus, 1758)	IOC World Bird List	0.988
1200	Gallinago media	Gallinago media	Gallinago media	Encyclopedia of Life	0.988
1201	Gallinago media	Gallinago media	Gallinago media	Birds of the World: Recommended English Names	0.988
1202	Gallinago media	Gallinago media	Gallinago media (Latham, 1787)	Catalogue of Life Checklist	0.988
1203	Gallinago media	Gallinago media	Gallinago media (Latham, 1787)	Integrated Taxonomic Information SystemITIS	0.988
1204	Gallinago media	Gallinago media	Gallinago media (Latham, 1787)	GBIF Backbone Taxonomy	0.988
1205	Gallinago media	Gallinago media	Gallinago media (Latham, 1787)	BirdLife International	0.988
1206	Gallinago media	Gallinago media	Gallinago media (Latham, 1787)	IOC World Bird List	0.988
1207	Gallinula chlorophus	Gallinula chlorophus	Gallinula chloropus (Linnaeus, 1758)	Catalogue of Life Checklist	0.75
1208	Gallinula chlorophus	Gallinula chlorophus	Gallinula chloropus (Linnaeus, 1758)	Integrated Taxonomic Information SystemITIS	0.75
1209	Gallinula chlorophus	Gallinula chlorophus	Gallinula chloropus (Linnaeus, 1758)	GBIF Backbone Taxonomy	0.75
1210	Gallinula chlorophus	Gallinula chlorophus	Gallinula chloropus	Encyclopedia of Life	0.75
1211	Gallinula chlorophus	Gallinula chlorophus	Gallinula chloropus	Birds of the World: Recommended English Names	0.75
1212	Gallinula chlorophus	Gallinula chlorophus	Gallinula chloropus (Linnaeus, 1758)	BirdLife International	0.75
1213	Gallinula chlorophus	Gallinula chlorophus	Gallinula chloropus	iNaturalist	0.75
1214	Gallinula chlorophus	Gallinula chlorophus	Gallinula chloropus (Linnaeus, 1758)	IOC World Bird List	0.75
1215	Gallinula chloropus	Gallinula chloropus	Gallinula chloropus	Encyclopedia of Life	0.988
1216	Gallinula chloropus	Gallinula chloropus	Gallinula chloropus	Birds of the World: Recommended English Names	0.988
1217	Gallinula chloropus	Gallinula chloropus	Gallinula chloropus	iNaturalist	0.988
1218	Gallinula chloropus	Gallinula chloropus	Gallinula chloropus (Linnaeus, 1758)	Catalogue of Life Checklist	0.988
1219	Gallinula chloropus	Gallinula chloropus	Gallinula chloropus (Linnaeus, 1758)	Integrated Taxonomic Information SystemITIS	0.988
1220	Gallinula chloropus	Gallinula chloropus	Gallinula chloropus (Linnaeus, 1758)	GBIF Backbone Taxonomy	0.988
1221	Gallinula chloropus	Gallinula chloropus	Gallinula chloropus (Linnaeus, 1758)	BirdLife International	0.988
1222	Gallinula chloropus	Gallinula chloropus	Gallinula chloropus (Linnaeus, 1758)	IOC World Bird List	0.988
1223	Garrulus garrulus	Garrulus garrulus	Garrulus Brisson, 1760	Catalogue of Life Checklist	0.75
1224	Garrulus garrulus	Garrulus garrulus	Garrulus Brisson, 1760	Integrated Taxonomic Information SystemITIS	0.75
1225	Garrulus garrulus	Garrulus garrulus	Garrulus Brisson, 1760	GBIF Backbone Taxonomy	0.75
1226	Garrulus garrulus	Garrulus garrulus	Garrulus Dumont, 1822	GBIF Backbone Taxonomy	0.75
1227	Garrulus garrulus	Garrulus garrulus	Garrulus	Encyclopedia of Life	0.75
1228	Garrulus garrulus	Garrulus garrulus	Garrulus	Birds of the World: Recommended English Names	0.75
1229	Garrulus glandarius	Garrulus glandarius	Garrulus glandarius	Encyclopedia of Life	0.988
1230	Garrulus glandarius	Garrulus glandarius	Garrulus glandarius	Birds of the World: Recommended English Names	0.988
1231	Garrulus glandarius	Garrulus glandarius	Garrulus glandarius	iNaturalist	0.988
1232	Garrulus glandarius	Garrulus glandarius	Garrulus glandarius (Linnaeus, 1758)	Catalogue of Life Checklist	0.988
1233	Garrulus glandarius	Garrulus glandarius	Garrulus glandarius (Linnaeus, 1758)	Integrated Taxonomic Information SystemITIS	0.988
1234	Garrulus glandarius	Garrulus glandarius	Garrulus glandarius (Linnaeus, 1758)	GBIF Backbone Taxonomy	0.988
1235	Garrulus glandarius	Garrulus glandarius	Garrulus glandarius (Linnaeus, 1758)	BirdLife International	0.988
1236	Garrulus glandarius	Garrulus glandarius	Garrulus glandarius (Linnaeus, 1758)	IOC World Bird List	0.988
1237	Gavia arctica	Gavia arctica	Gavia arctica	Encyclopedia of Life	0.988
1238	Gavia arctica	Gavia arctica	Gavia arctica	Birds of the World: Recommended English Names	0.988
1239	Gavia arctica	Gavia arctica	Gavia arctica	iNaturalist	0.988
1240	Gavia arctica	Gavia arctica	Gavia arctica (Linnaeus, 1758)	Catalogue of Life Checklist	0.988
1241	Gavia arctica	Gavia arctica	Gavia arctica (Linnaeus, 1758)	Integrated Taxonomic Information SystemITIS	0.988
1242	Gavia arctica	Gavia arctica	Gavia arctica (Linnaeus, 1758)	GBIF Backbone Taxonomy	0.988
1243	Gavia arctica	Gavia arctica	Gavia arctica (Linnaeus, 1758)	BirdLife International	0.988
1244	Gavia arctica	Gavia arctica	Gavia arctica (Linnaeus, 1758)	IOC World Bird List	0.988
1245	Gavia stellata	Gavia stellata	Gavia stellata	Encyclopedia of Life	0.988
1246	Gavia stellata	Gavia stellata	Gavia stellata	Birds of the World: Recommended English Names	0.988
1247	Gavia stellata	Gavia stellata	Gavia stellata	iNaturalist	0.988
1248	Gavia stellata	Gavia stellata	Gavia stellata (Pontoppidan, 1763)	Catalogue of Life Checklist	0.988
1249	Gavia stellata	Gavia stellata	Gavia stellata (Pontoppidan, 1763)	Integrated Taxonomic Information SystemITIS	0.988
1250	Gavia stellata	Gavia stellata	Gavia stellata (Pontoppidan, 1763)	GBIF Backbone Taxonomy	0.988
1251	Gavia stellata	Gavia stellata	Gavia stellata (Pontoppidan, 1763)	BirdLife International	0.988
1252	Gavia stellata	Gavia stellata	Gavia stellata (Pontoppidan, 1763)	IOC World Bird List	0.988
1253	Gelochelidon nilotica	Gelochelidon nilotica	Gelochelidon nilotica	Encyclopedia of Life	0.988
1254	Gelochelidon nilotica	Gelochelidon nilotica	Gelochelidon nilotica	Birds of the World: Recommended English Names	0.988
1255	Gelochelidon nilotica	Gelochelidon nilotica	Gelochelidon nilotica	iNaturalist	0.988
1256	Gelochelidon nilotica	Gelochelidon nilotica	Gelochelidon nilotica (Gmelin, 1789)	Catalogue of Life Checklist	0.988
1257	Gelochelidon nilotica	Gelochelidon nilotica	Gelochelidon nilotica (Gmelin, 1789)	Integrated Taxonomic Information SystemITIS	0.988
1258	Gelochelidon nilotica	Gelochelidon nilotica	Gelochelidon nilotica (Gmelin, 1789)	GBIF Backbone Taxonomy	0.988
1259	Gelochelidon nilotica	Gelochelidon nilotica	Gelochelidon nilotica (Gmelin, 1789)	BirdLife International	0.988
1260	Gelochelidon nilotica	Gelochelidon nilotica	Gelochelidon nilotica (J. F. Gmelin, 1789)	IOC World Bird List	0.988
1261	Glareola pratincola	Glareola pratincola	Glareola pratincola	Encyclopedia of Life	0.988
1262	Glareola pratincola	Glareola pratincola	Glareola pratincola	Birds of the World: Recommended English Names	0.988
1263	Glareola pratincola	Glareola pratincola	Glareola pratincola	iNaturalist	0.988
1264	Glareola pratincola	Glareola pratincola	Glareola pratincola (Linnaeus, 1766)	Catalogue of Life Checklist	0.988
1265	Glareola pratincola	Glareola pratincola	Glareola pratincola (Linnaeus, 1766)	Integrated Taxonomic Information SystemITIS	0.988
1266	Glareola pratincola	Glareola pratincola	Glareola pratincola (Linnaeus, 1766)	GBIF Backbone Taxonomy	0.988
1267	Glareola pratincola	Glareola pratincola	Glareola pratincola (Linnaeus, 1766)	BirdLife International	0.988
1268	Glareola pratincola	Glareola pratincola	Glareola pratincola (Linnaeus, 1766)	IOC World Bird List	0.988
1269	Glaucidium passerinum	Glaucidium passerinum	Glaucidium passerinum	Encyclopedia of Life	0.988
1270	Glaucidium passerinum	Glaucidium passerinum	Glaucidium passerinum	Birds of the World: Recommended English Names	0.988
1271	Glaucidium passerinum	Glaucidium passerinum	Glaucidium passerinum	BirdLife International	0.988
1272	Glaucidium passerinum	Glaucidium passerinum	Glaucidium passerinum	iNaturalist	0.988
1273	Glaucidium passerinum	Glaucidium passerinum	Glaucidium passerinum (Linnaeus, 1758)	Catalogue of Life Checklist	0.988
1274	Glaucidium passerinum	Glaucidium passerinum	Glaucidium passerinum (Linnaeus, 1758)	Integrated Taxonomic Information SystemITIS	0.988
1275	Glaucidium passerinum	Glaucidium passerinum	Glaucidium passerinum (Linnaeus, 1758)	GBIF Backbone Taxonomy	0.988
1276	Glaucidium passerinum	Glaucidium passerinum	Glaucidium passerinum (Linnaeus, 1758)	BirdLife International	0.988
1277	Glaucidium passerinum	Glaucidium passerinum	Glaucidium passerinum (Linnaeus, 1758)	IOC World Bird List	0.988
1278	Grus grus	Grus grus	Grus grus	Encyclopedia of Life	0.988
1279	Grus grus	Grus grus	Grus grus	Birds of the World: Recommended English Names	0.988
1280	Grus grus	Grus grus	Grus grus	iNaturalist	0.988
1281	Grus grus	Grus grus	Grus grus (Linnaeus, 1758)	Catalogue of Life Checklist	0.988
1282	Grus grus	Grus grus	Grus grus (Linnaeus, 1758)	Integrated Taxonomic Information SystemITIS	0.988
1283	Grus grus	Grus grus	Grus grus (Linnaeus, 1758)	GBIF Backbone Taxonomy	0.988
1284	Grus grus	Grus grus	Grus grus (Linnaeus, 1758)	BirdLife International	0.988
1285	Grus grus	Grus grus	Grus grus (Linnaeus, 1758)	IOC World Bird List	0.988
1286	Haematopus ostralegus	Haematopus ostralegus	Haematopus ostralegus	Encyclopedia of Life	0.988
1287	Haematopus ostralegus	Haematopus ostralegus	Haematopus ostralegus	Birds of the World: Recommended English Names	0.988
1288	Haematopus ostralegus	Haematopus ostralegus	Haematopus ostralegus	iNaturalist	0.988
1289	Haematopus ostralegus	Haematopus ostralegus	Haematopus ostralegus Linnaeus, 1758	Catalogue of Life Checklist	0.988
1290	Haematopus ostralegus	Haematopus ostralegus	Haematopus ostralegus Linnaeus, 1758	Integrated Taxonomic Information SystemITIS	0.988
1291	Haematopus ostralegus	Haematopus ostralegus	Haematopus ostralegus Linnaeus, 1758	GBIF Backbone Taxonomy	0.988
1292	Haematopus ostralegus	Haematopus ostralegus	Haematopus ostralegus Linnaeus, 1758	BirdLife International	0.988
1293	Haematopus ostralegus	Haematopus ostralegus	Haematopus ostralegus Linnaeus, 1758	IOC World Bird List	0.988
1294	Haliaeetus albicilla	Haliaeetus albicilla	Haliaeetus albicilla	Encyclopedia of Life	0.988
1295	Haliaeetus albicilla	Haliaeetus albicilla	Haliaeetus albicilla	Birds of the World: Recommended English Names	0.988
1296	Haliaeetus albicilla	Haliaeetus albicilla	Haliaeetus albicilla	iNaturalist	0.988
1297	Haliaeetus albicilla	Haliaeetus albicilla	Haliaeetus albicilla (Linnaeus, 1758)	Catalogue of Life Checklist	0.988
1298	Haliaeetus albicilla	Haliaeetus albicilla	Haliaeetus albicilla (Linnaeus, 1758)	Integrated Taxonomic Information SystemITIS	0.988
1299	Haliaeetus albicilla	Haliaeetus albicilla	Haliaeetus albicilla (Linnaeus, 1758)	GBIF Backbone Taxonomy	0.988
1300	Haliaeetus albicilla	Haliaeetus albicilla	Haliaeetus albicilla (Linnaeus, 1758)	BirdLife International	0.988
1301	Haliaeetus albicilla	Haliaeetus albicilla	Haliaeetus albicilla (Linnaeus, 1758)	IOC World Bird List	0.988
1302	Himantopus himantopus	Himantopus himantopus	Himantopus himantopus	Encyclopedia of Life	0.988
1303	Himantopus himantopus	Himantopus himantopus	Himantopus himantopus	Birds of the World: Recommended English Names	0.988
1304	Himantopus himantopus	Himantopus himantopus	Himantopus himantopus	iNaturalist	0.988
1305	Himantopus himantopus	Himantopus himantopus	Himantopus himantopus (Linnaeus, 1758)	Catalogue of Life Checklist	0.988
1306	Himantopus himantopus	Himantopus himantopus	Himantopus himantopus (Linnaeus, 1758)	Integrated Taxonomic Information SystemITIS	0.988
1307	Himantopus himantopus	Himantopus himantopus	Himantopus himantopus (Linnaeus, 1758)	GBIF Backbone Taxonomy	0.988
1308	Himantopus himantopus	Himantopus himantopus	Himantopus himantopus (Linnaeus, 1758)	BirdLife International	0.988
1309	Himantopus himantopus	Himantopus himantopus	Himantopus himantopus (Linnaeus, 1758)	IOC World Bird List	0.988
1310	Hippolais icterina	Hippolais icterina	Hippolais icterina	Encyclopedia of Life	0.988
1311	Hippolais icterina	Hippolais icterina	Hippolais icterina	Birds of the World: Recommended English Names	0.988
1312	Hippolais icterina	Hippolais icterina	Hippolais icterina	iNaturalist	0.988
1313	Hippolais icterina	Hippolais icterina	Hippolais icterina (Vieillot, 1817)	Catalogue of Life Checklist	0.988
1314	Hippolais icterina	Hippolais icterina	Hippolais icterina (Vieillot, 1817)	Integrated Taxonomic Information SystemITIS	0.988
1315	Hippolais icterina	Hippolais icterina	Hippolais icterina (Vieillot, 1817)	GBIF Backbone Taxonomy	0.988
1316	Hippolais icterina	Hippolais icterina	Hippolais icterina (Vieillot, 1817)	BirdLife International	0.988
1317	Hippolais icterina	Hippolais icterina	Hippolais icterina (Vieillot, 1817)	IOC World Bird List	0.988
1318	Hirundo rustica	Hirundo rustica	Hirundo rustica	Encyclopedia of Life	0.988
1319	Hirundo rustica	Hirundo rustica	Hirundo rustica	Birds of the World: Recommended English Names	0.988
1320	Hirundo rustica	Hirundo rustica	Hirundo rustica	iNaturalist	0.988
1321	Hirundo rustica	Hirundo rustica	Hirundo rustica Linnaeus, 1758	Catalogue of Life Checklist	0.988
1322	Hirundo rustica	Hirundo rustica	Hirundo rustica Linnaeus, 1758	Integrated Taxonomic Information SystemITIS	0.988
1323	Hirundo rustica	Hirundo rustica	Hirundo rustica Linnaeus, 1758	GBIF Backbone Taxonomy	0.988
1324	Hirundo rustica	Hirundo rustica	Hirundo rustica Linnaeus, 1758	BirdLife International	0.988
1325	Hirundo rustica	Hirundo rustica	Hirundo rustica Linnaeus, 1758	IOC World Bird List	0.988
1326	Hydrocoloeus minutus	Hydrocoloeus minutus	Hydrocoloeus minutus	Encyclopedia of Life	0.988
1327	Hydrocoloeus minutus	Hydrocoloeus minutus	Hydrocoloeus minutus	Birds of the World: Recommended English Names	0.988
1328	Hydrocoloeus minutus	Hydrocoloeus minutus	Hydrocoloeus minutus	iNaturalist	0.988
1329	Hydrocoloeus minutus	Hydrocoloeus minutus	Hydrocoloeus minutus (Pallas, 1776)	Catalogue of Life Checklist	0.988
1330	Hydrocoloeus minutus	Hydrocoloeus minutus	Hydrocoloeus minutus (Pallas, 1776)	Integrated Taxonomic Information SystemITIS	0.988
1331	Hydrocoloeus minutus	Hydrocoloeus minutus	Hydrocoloeus minutus (Pallas, 1776)	GBIF Backbone Taxonomy	0.988
1332	Hydrocoloeus minutus	Hydrocoloeus minutus	Hydrocoloeus minutus Pallas, 1776	BirdLife International	0.988
1333	Hydrocoloeus minutus	Hydrocoloeus minutus	Hydrocoloeus minutus (Pallas, 1776)	IOC World Bird List	0.988
1334	Hydroprogne caspia	Hydroprogne caspia	Hydroprogne caspia	Encyclopedia of Life	0.988
1335	Hydroprogne caspia	Hydroprogne caspia	Hydroprogne caspia	Birds of the World: Recommended English Names	0.988
1336	Hydroprogne caspia	Hydroprogne caspia	Hydroprogne caspia	iNaturalist	0.988
1337	Hydroprogne caspia	Hydroprogne caspia	Hydroprogne caspia (Pallas, 1770)	Catalogue of Life Checklist	0.988
1338	Hydroprogne caspia	Hydroprogne caspia	Hydroprogne caspia (Pallas, 1770)	Integrated Taxonomic Information SystemITIS	0.988
1339	Hydroprogne caspia	Hydroprogne caspia	Hydroprogne caspia (Pallas, 1770)	GBIF Backbone Taxonomy	0.988
1340	Hydroprogne caspia	Hydroprogne caspia	Hydroprogne caspia Pallas, 1770	BirdLife International	0.988
1341	Hydroprogne caspia	Hydroprogne caspia	Hydroprogne caspia (Pallas, 1770)	IOC World Bird List	0.988
1342	Charadrius dubius	Charadrius dubius	Charadrius dubius	Encyclopedia of Life	0.988
1343	Charadrius dubius	Charadrius dubius	Charadrius dubius	Birds of the World: Recommended English Names	0.988
1344	Charadrius dubius	Charadrius dubius	Charadrius dubius	iNaturalist	0.988
1345	Charadrius dubius	Charadrius dubius	Charadrius dubius Scopoli, 1786	Catalogue of Life Checklist	0.988
1346	Charadrius dubius	Charadrius dubius	Charadrius dubius Scopoli, 1786	Integrated Taxonomic Information SystemITIS	0.988
1347	Charadrius dubius	Charadrius dubius	Charadrius dubius Scopoli, 1786	GBIF Backbone Taxonomy	0.988
1348	Charadrius dubius	Charadrius dubius	Charadrius dubius Scopoli, 1786	BirdLife International	0.988
1349	Charadrius dubius	Charadrius dubius	Charadrius dubius Scopoli, 1786	IOC World Bird List	0.988
1350	Charadrius hiaticula	Charadrius hiaticula	Charadrius hiaticula	Encyclopedia of Life	0.988
1351	Charadrius hiaticula	Charadrius hiaticula	Charadrius hiaticula	Birds of the World: Recommended English Names	0.988
1352	Charadrius hiaticula	Charadrius hiaticula	Charadrius hiaticula	iNaturalist	0.988
1353	Charadrius hiaticula	Charadrius hiaticula	Charadrius hiaticula Linnaeus, 1758	Catalogue of Life Checklist	0.988
1354	Charadrius hiaticula	Charadrius hiaticula	Charadrius hiaticula Linnaeus, 1758	Integrated Taxonomic Information SystemITIS	0.988
1355	Charadrius hiaticula	Charadrius hiaticula	Charadrius hiaticula Linnaeus, 1758	GBIF Backbone Taxonomy	0.988
1356	Charadrius hiaticula	Charadrius hiaticula	Charadrius hiaticula Linnaeus, 1758	BirdLife International	0.988
1357	Charadrius hiaticula	Charadrius hiaticula	Charadrius hiaticula Linnaeus, 1758	IOC World Bird List	0.988
1358	Charadrius morinellus	Charadrius morinellus	Charadrius morinellus	Encyclopedia of Life	0.988
1359	Charadrius morinellus	Charadrius morinellus	Charadrius morinellus	Birds of the World: Recommended English Names	0.988
1360	Charadrius morinellus	Charadrius morinellus	Charadrius morinellus	BirdLife International	0.988
1361	Charadrius morinellus	Charadrius morinellus	Charadrius morinellus	iNaturalist	0.988
1362	Charadrius morinellus	Charadrius morinellus	Charadrius morinellus Linnaeus, 1758	Catalogue of Life Checklist	0.988
1363	Charadrius morinellus	Charadrius morinellus	Charadrius morinellus Linnaeus, 1758	Integrated Taxonomic Information SystemITIS	0.988
1364	Charadrius morinellus	Charadrius morinellus	Charadrius morinellus Linnaeus, 1758	GBIF Backbone Taxonomy	0.988
1365	Charadrius morinellus	Charadrius morinellus	Charadrius morinellus Aerc Tac, 2003	GBIF Backbone Taxonomy	0.988
1366	Charadrius morinellus	Charadrius morinellus	Charadrius morinellus Linnaeus, 1758	IOC World Bird List	0.988
1367	Chlidonias hybrida	Chlidonias hybrida	Chlidonias hybrida	Encyclopedia of Life	0.988
1368	Chlidonias hybrida	Chlidonias hybrida	Chlidonias hybrida	Birds of the World: Recommended English Names	0.988
1369	Chlidonias hybrida	Chlidonias hybrida	Chlidonias hybrida	iNaturalist	0.988
1370	Chlidonias hybrida	Chlidonias hybrida	Chlidonias hybrida (Pallas, 1811)	Catalogue of Life Checklist	0.988
1371	Chlidonias hybrida	Chlidonias hybrida	Chlidonias hybrida (Pallas, 1811)	Integrated Taxonomic Information SystemITIS	0.988
1372	Chlidonias hybrida	Chlidonias hybrida	Chlidonias hybrida (Pallas, 1811)	GBIF Backbone Taxonomy	0.988
1373	Chlidonias hybrida	Chlidonias hybrida	Chlidonias hybrida (Pallas, 1811)	BirdLife International	0.988
1374	Chlidonias hybrida	Chlidonias hybrida	Chlidonias hybrida (Pallas, 1811)	IOC World Bird List	0.988
1375	Chlidonias leucopterus	Chlidonias leucopterus	Chlidonias leucopterus	Encyclopedia of Life	0.988
1376	Chlidonias leucopterus	Chlidonias leucopterus	Chlidonias leucopterus	Birds of the World: Recommended English Names	0.988
1377	Chlidonias leucopterus	Chlidonias leucopterus	Chlidonias leucopterus	iNaturalist	0.988
1378	Chlidonias leucopterus	Chlidonias leucopterus	Chlidonias leucopterus (Temminck, 1815)	Catalogue of Life Checklist	0.988
1379	Chlidonias leucopterus	Chlidonias leucopterus	Chlidonias leucopterus (Temminck, 1815)	Integrated Taxonomic Information SystemITIS	0.988
1380	Chlidonias leucopterus	Chlidonias leucopterus	Chlidonias leucopterus (Temminck, 1815)	GBIF Backbone Taxonomy	0.988
1381	Chlidonias leucopterus	Chlidonias leucopterus	Chlidonias leucopterus (Temminck, 1815)	BirdLife International	0.988
1382	Chlidonias leucopterus	Chlidonias leucopterus	Chlidonias leucopterus (Temminck, 1815)	IOC World Bird List	0.988
1383	Chlidonias niger	Chlidonias niger	Chlidonias niger	Encyclopedia of Life	0.988
1384	Chlidonias niger	Chlidonias niger	Chlidonias niger	Birds of the World: Recommended English Names	0.988
1385	Chlidonias niger	Chlidonias niger	Chlidonias niger	iNaturalist	0.988
1386	Chlidonias niger	Chlidonias niger	Chlidonias niger (Linnaeus, 1758)	Catalogue of Life Checklist	0.988
1387	Chlidonias niger	Chlidonias niger	Chlidonias niger (Linnaeus, 1758)	Integrated Taxonomic Information SystemITIS	0.988
1388	Chlidonias niger	Chlidonias niger	Chlidonias niger (Linnaeus, 1758)	GBIF Backbone Taxonomy	0.988
1389	Chlidonias niger	Chlidonias niger	Chlidonias niger (Linnaeus, 1758)	BirdLife International	0.988
1390	Chlidonias niger	Chlidonias niger	Chlidonias niger (Linnaeus, 1758)	IOC World Bird List	0.988
1391	Chlidonias nigra	Chlidonias nigra	Chlidonias nigra	Encyclopedia of Life	0.988
1392	Chlidonias nigra	Chlidonias nigra	Chlidonias nigra (Linnaeus, 1758)	GBIF Backbone Taxonomy	0.988
1393	Chloris chloris	Chloris chloris	Chloris chloris	Encyclopedia of Life	0.988
1394	Chloris chloris	Chloris chloris	Chloris chloris	Birds of the World: Recommended English Names	0.988
1395	Chloris chloris	Chloris chloris	Chloris chloris	BirdLife International	0.988
1396	Chloris chloris	Chloris chloris	Chloris chloris	iNaturalist	0.988
1397	Chloris chloris	Chloris chloris	Chloris chloris (Linnaeus, 1758)	Catalogue of Life Checklist	0.988
1398	Chloris chloris	Chloris chloris	Chloris chloris (Linnaeus, 1758)	Integrated Taxonomic Information SystemITIS	0.988
1399	Chloris chloris	Chloris chloris	Chloris chloris (Linnaeus, 1758)	GBIF Backbone Taxonomy	0.988
1400	Chloris chloris	Chloris chloris	Chloris chloris (Linnaeus, 1758)	IOC World Bird List	0.988
1401	Chroicocephalus ridibundus	Chroicocephalus ridibundus	Chroicocephalus ridibundus	Encyclopedia of Life	0.988
1402	Chroicocephalus ridibundus	Chroicocephalus ridibundus	Chroicocephalus ridibundus	Birds of the World: Recommended English Names	0.988
1403	Chroicocephalus ridibundus	Chroicocephalus ridibundus	Chroicocephalus ridibundus	BirdLife International	0.988
1404	Chroicocephalus ridibundus	Chroicocephalus ridibundus	Chroicocephalus ridibundus	iNaturalist	0.988
1405	Chroicocephalus ridibundus	Chroicocephalus ridibundus	Chroicocephalus ridibundus (Linnaeus, 1766)	Catalogue of Life Checklist	0.988
1406	Chroicocephalus ridibundus	Chroicocephalus ridibundus	Chroicocephalus ridibundus (Linnaeus, 1766)	Integrated Taxonomic Information SystemITIS	0.988
1407	Chroicocephalus ridibundus	Chroicocephalus ridibundus	Chroicocephalus ridibundus (Linnaeus, 1766)	GBIF Backbone Taxonomy	0.988
1408	Chroicocephalus ridibundus	Chroicocephalus ridibundus	Chroicocephalus ridibundus (Linnaeus, 1766)	IOC World Bird List	0.988
1409	Ichthyaetus melanocephalus	Ichthyaetus melanocephalus	Ichthyaetus melanocephalus	Encyclopedia of Life	0.988
1410	Ichthyaetus melanocephalus	Ichthyaetus melanocephalus	Ichthyaetus melanocephalus	Birds of the World: Recommended English Names	0.988
1411	Ichthyaetus melanocephalus	Ichthyaetus melanocephalus	Ichthyaetus melanocephalus	iNaturalist	0.988
1412	Ichthyaetus melanocephalus	Ichthyaetus melanocephalus	Ichthyaetus melanocephalus (Temminck, 1820)	Catalogue of Life Checklist	0.988
1413	Ichthyaetus melanocephalus	Ichthyaetus melanocephalus	Ichthyaetus melanocephalus (Temminck, 1820)	Integrated Taxonomic Information SystemITIS	0.988
1414	Ichthyaetus melanocephalus	Ichthyaetus melanocephalus	Ichthyaetus melanocephalus (Temminck, 1820)	GBIF Backbone Taxonomy	0.988
1415	Ichthyaetus melanocephalus	Ichthyaetus melanocephalus	Ichthyaetus melanocephalus (Temminck, 1820)	IOC World Bird List	0.988
1416	Ixobrychus minutus	Ixobrychus minutus	Ixobrychus minutus	Encyclopedia of Life	0.988
1417	Ixobrychus minutus	Ixobrychus minutus	Ixobrychus minutus	Birds of the World: Recommended English Names	0.988
1418	Ixobrychus minutus	Ixobrychus minutus	Ixobrychus minutus	iNaturalist	0.988
1419	Ixobrychus minutus	Ixobrychus minutus	Ixobrychus minutus (Linnaeus, 1766)	Catalogue of Life Checklist	0.988
1420	Ixobrychus minutus	Ixobrychus minutus	Ixobrychus minutus (Linnaeus, 1766)	Integrated Taxonomic Information SystemITIS	0.988
1421	Ixobrychus minutus	Ixobrychus minutus	Ixobrychus minutus (Linnaeus, 1766)	GBIF Backbone Taxonomy	0.988
1422	Ixobrychus minutus	Ixobrychus minutus	Ixobrychus minutus (Linnaeus, 1766)	BirdLife International	0.988
1423	Ixobrychus minutus	Ixobrychus minutus	Ixobrychus minutus (Linnaeus, 1766)	IOC World Bird List	0.988
1424	Jynx torquilla	Jynx torquilla	Jynx torquilla	Encyclopedia of Life	0.988
1425	Jynx torquilla	Jynx torquilla	Jynx torquilla	Birds of the World: Recommended English Names	0.988
1426	Jynx torquilla	Jynx torquilla	Jynx torquilla	iNaturalist	0.988
1427	Jynx torquilla	Jynx torquilla	Jynx torquilla Linnaeus, 1758	Catalogue of Life Checklist	0.988
1428	Jynx torquilla	Jynx torquilla	Jynx torquilla Linnaeus, 1758	Integrated Taxonomic Information SystemITIS	0.988
1429	Jynx torquilla	Jynx torquilla	Jynx torquilla Linnaeus, 1758	GBIF Backbone Taxonomy	0.988
1430	Jynx torquilla	Jynx torquilla	Jynx torquilla Linnaeus, 1758	BirdLife International	0.988
1431	Jynx torquilla	Jynx torquilla	Jynx torquilla Linnaeus, 1758	IOC World Bird List	0.988
1432	Lanius collurio	Lanius collurio	Lanius collurio	Encyclopedia of Life	0.988
1433	Lanius collurio	Lanius collurio	Lanius collurio	Birds of the World: Recommended English Names	0.988
1434	Lanius collurio	Lanius collurio	Lanius collurio	iNaturalist	0.988
1435	Lanius collurio	Lanius collurio	Lanius collurio Linnaeus, 1758	Catalogue of Life Checklist	0.988
1436	Lanius collurio	Lanius collurio	Lanius collurio Linnaeus, 1758	Integrated Taxonomic Information SystemITIS	0.988
1437	Lanius collurio	Lanius collurio	Lanius collurio Linnaeus, 1758	GBIF Backbone Taxonomy	0.988
1438	Lanius collurio	Lanius collurio	Lanius collurio Linnaeus, 1758	BirdLife International	0.988
1439	Lanius collurio	Lanius collurio	Lanius collurio Linnaeus, 1758	IOC World Bird List	0.988
1440	Lanius excubitor	Lanius excubitor	Lanius excubitor	Encyclopedia of Life	0.988
1441	Lanius excubitor	Lanius excubitor	Lanius excubitor	Birds of the World: Recommended English Names	0.988
1442	Lanius excubitor	Lanius excubitor	Lanius excubitor	iNaturalist	0.988
1443	Lanius excubitor	Lanius excubitor	Lanius excubitor Linnaeus, 1758	Catalogue of Life Checklist	0.988
1444	Lanius excubitor	Lanius excubitor	Lanius excubitor Linnaeus, 1758	Integrated Taxonomic Information SystemITIS	0.988
1445	Lanius excubitor	Lanius excubitor	Lanius excubitor Linnaeus, 1758	GBIF Backbone Taxonomy	0.988
1446	Lanius excubitor	Lanius excubitor	Lanius excubitor Linnaeus, 1758	BirdLife International	0.988
1447	Lanius excubitor	Lanius excubitor	Lanius excubitor Linnaeus, 1758	IOC World Bird List	0.988
1448	Larus argentatus	Larus argentatus	Larus argentatus	Encyclopedia of Life	0.988
1449	Larus argentatus	Larus argentatus	Larus argentatus	Birds of the World: Recommended English Names	0.988
1450	Larus argentatus	Larus argentatus	Larus argentatus	iNaturalist	0.988
1451	Larus argentatus	Larus argentatus	Larus argentatus Pontoppidan, 1763	Catalogue of Life Checklist	0.988
1452	Larus argentatus	Larus argentatus	Larus argentatus Pontoppidan, 1763	Integrated Taxonomic Information SystemITIS	0.988
1453	Larus argentatus	Larus argentatus	Larus argentatus Pontoppidan, 1763	GBIF Backbone Taxonomy	0.988
1454	Larus argentatus	Larus argentatus	Larus argentatus Pontoppidan, 1763	BirdLife International	0.988
1455	Larus argentatus	Larus argentatus	Larus argentatus Pontoppidan, 1763	IOC World Bird List	0.988
1456	Larus cachinnans	Larus cachinnans	Larus cachinnans	Encyclopedia of Life	0.988
1457	Larus cachinnans	Larus cachinnans	Larus cachinnans	Birds of the World: Recommended English Names	0.988
1458	Larus cachinnans	Larus cachinnans	Larus cachinnans	iNaturalist	0.988
1459	Larus cachinnans	Larus cachinnans	Larus cachinnans Pallas, 1811	Catalogue of Life Checklist	0.988
1460	Larus cachinnans	Larus cachinnans	Larus cachinnans Pallas, 1811	Integrated Taxonomic Information SystemITIS	0.988
1461	Larus cachinnans	Larus cachinnans	Larus cachinnans Pallas, 1811	GBIF Backbone Taxonomy	0.988
1462	Larus cachinnans	Larus cachinnans	Larus cachinnans Pallas, 1811	BirdLife International	0.988
1463	Larus cachinnans	Larus cachinnans	Larus cachinnans Pallas, 1811	IOC World Bird List	0.988
1464	Larus canus	Larus canus	Larus canus	Encyclopedia of Life	0.988
1465	Larus canus	Larus canus	Larus canus	Birds of the World: Recommended English Names	0.988
1466	Larus canus	Larus canus	Larus canus	iNaturalist	0.988
1467	Larus canus	Larus canus	Larus canus Linnaeus, 1758	Catalogue of Life Checklist	0.988
1468	Larus canus	Larus canus	Larus canus Linnaeus, 1758	Integrated Taxonomic Information SystemITIS	0.988
1469	Larus canus	Larus canus	Larus canus Linnaeus, 1758	GBIF Backbone Taxonomy	0.988
1470	Larus canus	Larus canus	Larus canus Linnaeus, 1758	BirdLife International	0.988
1471	Larus canus	Larus canus	Larus canus Linnaeus, 1758	IOC World Bird List	0.988
1472	Larus fuscus	Larus fuscus	Larus fuscus	Encyclopedia of Life	0.988
1473	Larus fuscus	Larus fuscus	Larus fuscus	Birds of the World: Recommended English Names	0.988
1474	Larus fuscus	Larus fuscus	Larus fuscus	iNaturalist	0.988
1475	Larus fuscus	Larus fuscus	Larus fuscus Linnaeus, 1758	Catalogue of Life Checklist	0.988
1476	Larus fuscus	Larus fuscus	Larus fuscus Linnaeus, 1758	Integrated Taxonomic Information SystemITIS	0.988
1477	Larus fuscus	Larus fuscus	Larus fuscus Linnaeus, 1758	GBIF Backbone Taxonomy	0.988
1478	Larus fuscus	Larus fuscus	Larus fuscus Linnaeus, 1758	BirdLife International	0.988
1479	Larus fuscus	Larus fuscus	Larus fuscus Linnaeus, 1758	IOC World Bird List	0.988
1480	Larus ridibundus	Larus ridibundus	Larus ridibundus	Encyclopedia of Life	0.988
1481	Larus ridibundus	Larus ridibundus	Larus ridibundus Linnaeus, 1766	Catalogue of Life Checklist	0.988
1482	Larus ridibundus	Larus ridibundus	Larus ridibundus Linnaeus, 1766	Integrated Taxonomic Information SystemITIS	0.988
1483	Larus ridibundus	Larus ridibundus	Larus ridibundus Linnaeus, 1766	GBIF Backbone Taxonomy	0.988
1484	Larus ridibundus	Larus ridibundus	Larus ridibundus Linnaeus, 1766	BirdLife International	0.988
1485	Larus sp.	Larus sp.	Larus Linnaeus, 1758	Catalogue of Life Checklist	0.75
1486	Larus sp.	Larus sp.	Larus Linnaeus, 1758	Integrated Taxonomic Information SystemITIS	0.75
1487	Larus sp.	Larus sp.	Larus Linnaeus, 1758	GBIF Backbone Taxonomy	0.75
1488	Larus sp.	Larus sp.	Larus	Encyclopedia of Life	0.75
1489	Larus sp.	Larus sp.	Larus	Birds of the World: Recommended English Names	0.75
1490	Larus sp.	Larus sp.	Larus	iNaturalist	0.75
1491	Limosa lapponica	Limosa lapponica	Limosa lapponica	Encyclopedia of Life	0.988
1492	Limosa lapponica	Limosa lapponica	Limosa lapponica	Birds of the World: Recommended English Names	0.988
1493	Limosa lapponica	Limosa lapponica	Limosa lapponica	iNaturalist	0.988
1494	Limosa lapponica	Limosa lapponica	Limosa lapponica (Linnaeus, 1758)	Catalogue of Life Checklist	0.988
1495	Limosa lapponica	Limosa lapponica	Limosa lapponica (Linnaeus, 1758)	Integrated Taxonomic Information SystemITIS	0.988
1496	Limosa lapponica	Limosa lapponica	Limosa lapponica (Linnaeus, 1758)	GBIF Backbone Taxonomy	0.988
1497	Limosa lapponica	Limosa lapponica	Limosa lapponica (Linnaeus, 1758)	BirdLife International	0.988
1498	Limosa lapponica	Limosa lapponica	Limosa lapponica (Linnaeus, 1758)	IOC World Bird List	0.988
1499	Limosa limosa	Limosa limosa	Limosa limosa	Encyclopedia of Life	0.988
1500	Limosa limosa	Limosa limosa	Limosa limosa	Birds of the World: Recommended English Names	0.988
1501	Limosa limosa	Limosa limosa	Limosa limosa	iNaturalist	0.988
1502	Limosa limosa	Limosa limosa	Limosa limosa (Linnaeus, 1758)	Catalogue of Life Checklist	0.988
1503	Limosa limosa	Limosa limosa	Limosa limosa (Linnaeus, 1758)	Integrated Taxonomic Information SystemITIS	0.988
1504	Limosa limosa	Limosa limosa	Limosa limosa (Linnaeus, 1758)	GBIF Backbone Taxonomy	0.988
1505	Limosa limosa	Limosa limosa	Limosa limosa (Linnaeus, 1758)	BirdLife International	0.988
1506	Limosa limosa	Limosa limosa	Limosa limosa (Linnaeus, 1758)	IOC World Bird List	0.988
1507	Linaria cannabina	Linaria cannabina	Linaria cannabina	Encyclopedia of Life	0.988
1508	Linaria cannabina	Linaria cannabina	Linaria cannabina (Linnaeus, 1758)	Catalogue of Life Checklist	0.988
1509	Linaria cannabina	Linaria cannabina	Linaria cannabina (Linnaeus, 1758)	Integrated Taxonomic Information SystemITIS	0.988
1510	Linaria cannabina	Linaria cannabina	Linaria cannabina (Linnaeus, 1758)	GBIF Backbone Taxonomy	0.988
1511	Linaria cannabina	Linaria cannabina	Linaria cannabina (Linnaeus, 1758)	IOC World Bird List	0.988
1512	Locustella fluviatilis	Locustella fluviatilis	Locustella fluviatilis	Encyclopedia of Life	0.988
1513	Locustella fluviatilis	Locustella fluviatilis	Locustella fluviatilis	Birds of the World: Recommended English Names	0.988
1514	Locustella fluviatilis	Locustella fluviatilis	Locustella fluviatilis	iNaturalist	0.988
1515	Locustella fluviatilis	Locustella fluviatilis	Locustella fluviatilis (Wolf, 1810)	Catalogue of Life Checklist	0.988
1516	Locustella fluviatilis	Locustella fluviatilis	Locustella fluviatilis (Wolf, 1810)	Integrated Taxonomic Information SystemITIS	0.988
1517	Locustella fluviatilis	Locustella fluviatilis	Locustella fluviatilis (Wolf, 1810)	GBIF Backbone Taxonomy	0.988
1518	Locustella fluviatilis	Locustella fluviatilis	Locustella fluviatilis (Wolf, 1810)	BirdLife International	0.988
1519	Locustella fluviatilis	Locustella fluviatilis	Locustella fluviatilis (Wolf, 1810)	IOC World Bird List	0.988
1520	Locustella luscinioides	Locustella luscinioides	Locustella luscinioides	Encyclopedia of Life	0.988
1521	Locustella luscinioides	Locustella luscinioides	Locustella luscinioides	Birds of the World: Recommended English Names	0.988
1522	Locustella luscinioides	Locustella luscinioides	Locustella luscinioides	iNaturalist	0.988
1523	Locustella luscinioides	Locustella luscinioides	Locustella luscinioides (Savi, 1824)	Catalogue of Life Checklist	0.988
1524	Locustella luscinioides	Locustella luscinioides	Locustella luscinioides (Savi, 1824)	Integrated Taxonomic Information SystemITIS	0.988
1525	Locustella luscinioides	Locustella luscinioides	Locustella luscinioides (Savi, 1824)	GBIF Backbone Taxonomy	0.988
1526	Locustella luscinioides	Locustella luscinioides	Locustella luscinioides (Savi, 1824)	BirdLife International	0.988
1527	Locustella luscinioides	Locustella luscinioides	Locustella luscinioides (Savi, 1824)	IOC World Bird List	0.988
1528	Locustella naevia	Locustella naevia	Locustella naevia	Encyclopedia of Life	0.988
1529	Locustella naevia	Locustella naevia	Locustella naevia	Birds of the World: Recommended English Names	0.988
1530	Locustella naevia	Locustella naevia	Locustella naevia	iNaturalist	0.988
1531	Locustella naevia	Locustella naevia	Locustella naevia (Boddaert, 1783)	Catalogue of Life Checklist	0.988
1532	Locustella naevia	Locustella naevia	Locustella naevia (Boddaert, 1783)	Integrated Taxonomic Information SystemITIS	0.988
1533	Locustella naevia	Locustella naevia	Locustella naevia (Boddaert, 1783)	GBIF Backbone Taxonomy	0.988
1534	Locustella naevia	Locustella naevia	Locustella naevia (Boddaert, 1783)	BirdLife International	0.988
1535	Locustella naevia	Locustella naevia	Locustella naevia (Boddaert, 1783)	IOC World Bird List	0.988
1536	Lophoohanes cristatus	Lophoohanes cristatus	Lophophanes cristatus (Linnaeus, 1758)	Catalogue of Life Checklist	0.75
1537	Lophoohanes cristatus	Lophoohanes cristatus	Lophophanes cristatus (Linnaeus, 1758)	Integrated Taxonomic Information SystemITIS	0.75
1538	Lophoohanes cristatus	Lophoohanes cristatus	Lophophanes cristatus (Linnaeus, 1758)	GBIF Backbone Taxonomy	0.75
1539	Lophoohanes cristatus	Lophoohanes cristatus	Lophophanes cristatus	Encyclopedia of Life	0.75
1540	Lophoohanes cristatus	Lophoohanes cristatus	Lophophanes cristatus	Birds of the World: Recommended English Names	0.75
1541	Lophoohanes cristatus	Lophoohanes cristatus	Lophophanes cristatus	iNaturalist	0.75
1542	Lophoohanes cristatus	Lophoohanes cristatus	Lophophanes cristatus (Linnaeus, 1758)	IOC World Bird List	0.75
1543	Lophophanes cristatus	Lophophanes cristatus	Lophophanes cristatus	Encyclopedia of Life	0.988
1544	Lophophanes cristatus	Lophophanes cristatus	Lophophanes cristatus	Birds of the World: Recommended English Names	0.988
1545	Lophophanes cristatus	Lophophanes cristatus	Lophophanes cristatus	iNaturalist	0.988
1546	Lophophanes cristatus	Lophophanes cristatus	Lophophanes cristatus (Linnaeus, 1758)	Catalogue of Life Checklist	0.988
1547	Lophophanes cristatus	Lophophanes cristatus	Lophophanes cristatus (Linnaeus, 1758)	Integrated Taxonomic Information SystemITIS	0.988
1548	Lophophanes cristatus	Lophophanes cristatus	Lophophanes cristatus (Linnaeus, 1758)	GBIF Backbone Taxonomy	0.988
1549	Lophophanes cristatus	Lophophanes cristatus	Lophophanes cristatus (Linnaeus, 1758)	IOC World Bird List	0.988
1550	Lophophanes cristaus	Lophophanes cristaus	Lophophanes cristatus (Linnaeus, 1758)	Catalogue of Life Checklist	0.75
1551	Lophophanes cristaus	Lophophanes cristaus	Lophophanes cristatus (Linnaeus, 1758)	Integrated Taxonomic Information SystemITIS	0.75
1552	Lophophanes cristaus	Lophophanes cristaus	Lophophanes cristatus (Linnaeus, 1758)	GBIF Backbone Taxonomy	0.75
1553	Lophophanes cristaus	Lophophanes cristaus	Lophophanes cristatus	Encyclopedia of Life	0.75
1554	Lophophanes cristaus	Lophophanes cristaus	Lophophanes cristatus	Birds of the World: Recommended English Names	0.75
1555	Lophophanes cristaus	Lophophanes cristaus	Lophophanes cristatus	iNaturalist	0.75
1556	Lophophanes cristaus	Lophophanes cristaus	Lophophanes cristatus (Linnaeus, 1758)	IOC World Bird List	0.75
1557	Loxia curvirostra	Loxia curvirostra	Loxia curvirostra	Encyclopedia of Life	0.988
1558	Loxia curvirostra	Loxia curvirostra	Loxia curvirostra	Birds of the World: Recommended English Names	0.988
1559	Loxia curvirostra	Loxia curvirostra	Loxia curvirostra	iNaturalist	0.988
1560	Loxia curvirostra	Loxia curvirostra	Loxia curvirostra Linnaeus, 1758	Catalogue of Life Checklist	0.988
1561	Loxia curvirostra	Loxia curvirostra	Loxia curvirostra Linnaeus, 1758	Integrated Taxonomic Information SystemITIS	0.988
1562	Loxia curvirostra	Loxia curvirostra	Loxia curvirostra Linnaeus, 1758	GBIF Backbone Taxonomy	0.988
1563	Loxia curvirostra	Loxia curvirostra	Loxia curvirostra Linnaeus, 1758	BirdLife International	0.988
1564	Loxia curvirostra	Loxia curvirostra	Loxia curvirostra Linnaeus, 1758	IOC World Bird List	0.988
1565	Lullula arborea	Lullula arborea	Lullula arborea	Encyclopedia of Life	0.988
1566	Lullula arborea	Lullula arborea	Lullula arborea	Birds of the World: Recommended English Names	0.988
1567	Lullula arborea	Lullula arborea	Lullula arborea	iNaturalist	0.988
1568	Lullula arborea	Lullula arborea	Lullula arborea (Linnaeus, 1758)	Catalogue of Life Checklist	0.988
1569	Lullula arborea	Lullula arborea	Lullula arborea (Linnaeus, 1758)	Integrated Taxonomic Information SystemITIS	0.988
1570	Lullula arborea	Lullula arborea	Lullula arborea (Linnaeus, 1758)	GBIF Backbone Taxonomy	0.988
1571	Lullula arborea	Lullula arborea	Lullula arborea (Linnaeus, 1758)	BirdLife International	0.988
1572	Lullula arborea	Lullula arborea	Lullula arborea (Linnaeus, 1758)	IOC World Bird List	0.988
1573	Lulula arborea	Lulula arborea	Lullula arborea (Linnaeus, 1758)	Catalogue of Life Checklist	0.75
1574	Lulula arborea	Lulula arborea	Lullula arborea (Linnaeus, 1758)	Integrated Taxonomic Information SystemITIS	0.75
1575	Lulula arborea	Lulula arborea	Lullula arborea (Linnaeus, 1758)	GBIF Backbone Taxonomy	0.75
1576	Lulula arborea	Lulula arborea	Lullula arborea	Encyclopedia of Life	0.75
1577	Lulula arborea	Lulula arborea	Lullula arborea	Birds of the World: Recommended English Names	0.75
1578	Lulula arborea	Lulula arborea	Lullula arborea (Linnaeus, 1758)	BirdLife International	0.75
1579	Lulula arborea	Lulula arborea	Lullula arborea	iNaturalist	0.75
1580	Lulula arborea	Lulula arborea	Lullula arborea (Linnaeus, 1758)	IOC World Bird List	0.75
1581	Luscinia luscinia	Luscinia luscinia	Luscinia luscinia	Encyclopedia of Life	0.988
1582	Luscinia luscinia	Luscinia luscinia	Luscinia luscinia	Birds of the World: Recommended English Names	0.988
1583	Luscinia luscinia	Luscinia luscinia	Luscinia luscinia	iNaturalist	0.988
1584	Luscinia luscinia	Luscinia luscinia	Luscinia luscinia (Linnaeus, 1758)	Catalogue of Life Checklist	0.988
1585	Luscinia luscinia	Luscinia luscinia	Luscinia luscinia (Linnaeus, 1758)	Integrated Taxonomic Information SystemITIS	0.988
1586	Luscinia luscinia	Luscinia luscinia	Luscinia luscinia (Linnaeus, 1758)	GBIF Backbone Taxonomy	0.988
1587	Luscinia luscinia	Luscinia luscinia	Luscinia luscinia (Linnaeus, 1758)	BirdLife International	0.988
1588	Luscinia luscinia	Luscinia luscinia	Luscinia luscinia (Linnaeus, 1758)	IOC World Bird List	0.988
1589	Luscinia megarhynchos	Luscinia megarhynchos	Luscinia megarhynchos	Encyclopedia of Life	0.988
1590	Luscinia megarhynchos	Luscinia megarhynchos	Luscinia megarhynchos	Birds of the World: Recommended English Names	0.988
1591	Luscinia megarhynchos	Luscinia megarhynchos	Luscinia megarhynchos	iNaturalist	0.988
1592	Luscinia megarhynchos	Luscinia megarhynchos	Luscinia megarhynchos C. L. Brehm, 1831	Catalogue of Life Checklist	0.988
1593	Luscinia megarhynchos	Luscinia megarhynchos	Luscinia megarhynchos C. L. Brehm, 1831	Integrated Taxonomic Information SystemITIS	0.988
1594	Luscinia megarhynchos	Luscinia megarhynchos	Luscinia megarhynchos C.L.Brehm, 1831	GBIF Backbone Taxonomy	0.988
1595	Luscinia megarhynchos	Luscinia megarhynchos	Luscinia megarhynchos (Brehm, 1831)	BirdLife International	0.988
1596	Luscinia megarhynchos	Luscinia megarhynchos	Luscinia megarhynchos C. L. Brehm, 1831	IOC World Bird List	0.988
1597	Luscinia svecica	Luscinia svecica	Luscinia svecica	Encyclopedia of Life	0.988
1598	Luscinia svecica	Luscinia svecica	Luscinia svecica	Birds of the World: Recommended English Names	0.988
1599	Luscinia svecica	Luscinia svecica	Luscinia svecica	iNaturalist	0.988
1600	Luscinia svecica	Luscinia svecica	Luscinia svecica (Linnaeus, 1758)	Catalogue of Life Checklist	0.988
1601	Luscinia svecica	Luscinia svecica	Luscinia svecica (Linnaeus, 1758)	Integrated Taxonomic Information SystemITIS	0.988
1602	Luscinia svecica	Luscinia svecica	Luscinia svecica (Linnaeus, 1758)	GBIF Backbone Taxonomy	0.988
1603	Luscinia svecica	Luscinia svecica	Luscinia svecica (Linnaeus, 1758)	BirdLife International	0.988
1604	Luscinia svecica	Luscinia svecica	Luscinia svecica (Linnaeus, 1758)	IOC World Bird List	0.988
1605	Luscinia svecica cyanecula	Luscinia svecica cyanecula	Luscinia svecica cyanecula	Encyclopedia of Life	0.999
1606	Luscinia svecica cyanecula	Luscinia svecica cyanecula	Luscinia svecica cyanecula	iNaturalist	0.999
1607	Luscinia svecica cyanecula	Luscinia svecica cyanecula	Luscinia svecica cyanecula (Meisner, 1804)	Catalogue of Life Checklist	0.999
1608	Luscinia svecica cyanecula	Luscinia svecica cyanecula	Luscinia svecica cyanecula (Meisner, 1804)	Integrated Taxonomic Information SystemITIS	0.999
1609	Luscinia svecica cyanecula	Luscinia svecica cyanecula	Luscinia svecica cyanecula (Meisner, 1804)	GBIF Backbone Taxonomy	0.999
1610	Luscinia svecica cyanecula	Luscinia svecica cyanecula	Luscinia svecica cyanecula (Wolf, 1810)	GBIF Backbone Taxonomy	0.999
1611	Luscinia svecica svecica	Luscinia svecica svecica	Luscinia svecica svecica	Encyclopedia of Life	0.999
1612	Luscinia svecica svecica	Luscinia svecica svecica	Luscinia svecica svecica (Linnaeus, 1758)	Catalogue of Life Checklist	0.999
1613	Luscinia svecica svecica	Luscinia svecica svecica	Luscinia svecica svecica (Linnaeus, 1758)	Integrated Taxonomic Information SystemITIS	0.999
1614	Luscinia svecica svecica	Luscinia svecica svecica	Luscinia svecica svecica (Linnaeus, 1758)	GBIF Backbone Taxonomy	0.999
1615	Lymnocryptes minimus	Lymnocryptes minimus	Lymnocryptes minimus	Encyclopedia of Life	0.988
1616	Lymnocryptes minimus	Lymnocryptes minimus	Lymnocryptes minimus	Birds of the World: Recommended English Names	0.988
1617	Lymnocryptes minimus	Lymnocryptes minimus	Lymnocryptes minimus	iNaturalist	0.988
1618	Lymnocryptes minimus	Lymnocryptes minimus	Lymnocryptes minimus (Brunnich, 1764)	Catalogue of Life Checklist	0.988
1619	Lymnocryptes minimus	Lymnocryptes minimus	Lymnocryptes minimus (Brunnich, 1764)	Integrated Taxonomic Information SystemITIS	0.988
1620	Lymnocryptes minimus	Lymnocryptes minimus	Lymnocryptes minimus (Brunnich, 1764)	GBIF Backbone Taxonomy	0.988
1621	Lymnocryptes minimus	Lymnocryptes minimus	Lymnocryptes minimus (Br�nnich, 1764)	BirdLife International	0.988
1622	Lymnocryptes minimus	Lymnocryptes minimus	Lymnocryptes minimus (Br�nnich, 1764)	IOC World Bird List	0.988
1623	Lyrurus tetrix	Lyrurus tetrix	Lyrurus tetrix	Encyclopedia of Life	0.988
1624	Lyrurus tetrix	Lyrurus tetrix	Lyrurus tetrix	Birds of the World: Recommended English Names	0.988
1625	Lyrurus tetrix	Lyrurus tetrix	Lyrurus tetrix (Linnaeus, 1758)	Catalogue of Life Checklist	0.988
1626	Lyrurus tetrix	Lyrurus tetrix	Lyrurus tetrix (Linnaeus, 1758)	Integrated Taxonomic Information SystemITIS	0.988
1627	Lyrurus tetrix	Lyrurus tetrix	Lyrurus tetrix (Linnaeus, 1758)	GBIF Backbone Taxonomy	0.988
1628	Lyrurus tetrix	Lyrurus tetrix	Lyrurus tetrix (Linnaeus, 1758)	BirdLife International	0.988
1629	Lyrurus tetrix	Lyrurus tetrix	Lyrurus tetrix (Linnaeus, 1758)	IOC World Bird List	0.988
1630	Mareca penelope	Mareca penelope	Mareca penelope	Encyclopedia of Life	0.988
1631	Mareca penelope	Mareca penelope	Mareca penelope (Linnaeus, 1758)	GBIF Backbone Taxonomy	0.988
1632	Mareca penelope	Mareca penelope	Mareca penelope Linnaeus, 1758	BirdLife International	0.988
1633	Mareca penelope	Mareca penelope	Mareca penelope (Linnaeus, 1758)	IOC World Bird List	0.988
1634	Mareca strepera	Mareca strepera	Mareca strepera	Encyclopedia of Life	0.988
1635	Mareca strepera	Mareca strepera	Mareca strepera (Linnaeus, 1758)	GBIF Backbone Taxonomy	0.988
1636	Mareca strepera	Mareca strepera	Mareca strepera Linnaeus, 1758	BirdLife International	0.988
1637	Mareca strepera	Mareca strepera	Mareca strepera (Linnaeus, 1758)	IOC World Bird List	0.988
1638	Melanitta fusca	Melanitta fusca	Melanitta fusca	Encyclopedia of Life	0.988
1639	Melanitta fusca	Melanitta fusca	Melanitta fusca	Birds of the World: Recommended English Names	0.988
1640	Melanitta fusca	Melanitta fusca	Melanitta fusca	BirdLife International	0.988
1641	Melanitta fusca	Melanitta fusca	Melanitta fusca	iNaturalist	0.988
1642	Melanitta fusca	Melanitta fusca	Melanitta fusca (Linnaeus, 1758)	Catalogue of Life Checklist	0.988
1643	Melanitta fusca	Melanitta fusca	Melanitta fusca (Linnaeus, 1758)	Integrated Taxonomic Information SystemITIS	0.988
1644	Melanitta fusca	Melanitta fusca	Melanitta fusca (Linnaeus, 1758)	GBIF Backbone Taxonomy	0.988
1645	Melanitta fusca	Melanitta fusca	Melanitta fusca (Linnaeus, 1758)	BirdLife International	0.988
1646	Melanitta fusca	Melanitta fusca	Melanitta fusca (Linnaeus, 1758)	IOC World Bird List	0.988
1647	Melanitta nigra	Melanitta nigra	Melanitta nigra	Encyclopedia of Life	0.988
1648	Melanitta nigra	Melanitta nigra	Melanitta nigra	Birds of the World: Recommended English Names	0.988
1649	Melanitta nigra	Melanitta nigra	Melanitta nigra	iNaturalist	0.988
1650	Melanitta nigra	Melanitta nigra	Melanitta nigra (Linnaeus, 1758)	Catalogue of Life Checklist	0.988
1651	Melanitta nigra	Melanitta nigra	Melanitta nigra (Linnaeus, 1758)	Integrated Taxonomic Information SystemITIS	0.988
1652	Melanitta nigra	Melanitta nigra	Melanitta nigra (Linnaeus, 1758)	GBIF Backbone Taxonomy	0.988
1653	Melanitta nigra	Melanitta nigra	Melanitta nigra (Linnaeus, 1758)	BirdLife International	0.988
1654	Melanitta nigra	Melanitta nigra	Melanitta nigra (Linnaeus, 1758)	IOC World Bird List	0.988
1655	Mergellus albellus	Mergellus albellus	Mergellus albellus	Encyclopedia of Life	0.988
1656	Mergellus albellus	Mergellus albellus	Mergellus albellus	Birds of the World: Recommended English Names	0.988
1657	Mergellus albellus	Mergellus albellus	Mergellus albellus	iNaturalist	0.988
1658	Mergellus albellus	Mergellus albellus	Mergellus albellus (Linnaeus, 1758)	Catalogue of Life Checklist	0.988
1659	Mergellus albellus	Mergellus albellus	Mergellus albellus (Linnaeus, 1758)	Integrated Taxonomic Information SystemITIS	0.988
1660	Mergellus albellus	Mergellus albellus	Mergellus albellus (Linnaeus, 1758)	GBIF Backbone Taxonomy	0.988
1661	Mergellus albellus	Mergellus albellus	Mergellus albellus (Linnaeus, 1758)	BirdLife International	0.988
1662	Mergellus albellus	Mergellus albellus	Mergellus albellus (Linnaeus, 1758)	IOC World Bird List	0.988
1663	Mergus merganser	Mergus merganser	Mergus merganser	Encyclopedia of Life	0.988
1664	Mergus merganser	Mergus merganser	Mergus merganser	Birds of the World: Recommended English Names	0.988
1665	Mergus merganser	Mergus merganser	Mergus merganser	iNaturalist	0.988
1666	Mergus merganser	Mergus merganser	Mergus merganser Linnaeus, 1758	Catalogue of Life Checklist	0.988
1667	Mergus merganser	Mergus merganser	Mergus merganser Linnaeus, 1758	Integrated Taxonomic Information SystemITIS	0.988
1668	Mergus merganser	Mergus merganser	Mergus merganser Linnaeus, 1758	GBIF Backbone Taxonomy	0.988
1669	Mergus merganser	Mergus merganser	Mergus merganser Linnaeus, 1758	BirdLife International	0.988
1670	Mergus merganser	Mergus merganser	Mergus merganser Linnaeus, 1758	IOC World Bird List	0.988
1671	Mergus serrator	Mergus serrator	Mergus serrator	Encyclopedia of Life	0.988
1672	Mergus serrator	Mergus serrator	Mergus serrator	Birds of the World: Recommended English Names	0.988
1673	Mergus serrator	Mergus serrator	Mergus serrator	iNaturalist	0.988
1674	Mergus serrator	Mergus serrator	Mergus serrator Linnaeus, 1758	Catalogue of Life Checklist	0.988
1675	Mergus serrator	Mergus serrator	Mergus serrator Linnaeus, 1758	Integrated Taxonomic Information SystemITIS	0.988
1676	Mergus serrator	Mergus serrator	Mergus serrator Linnaeus, 1758	GBIF Backbone Taxonomy	0.988
1677	Mergus serrator	Mergus serrator	Mergus serrator Linnaeus, 1758	BirdLife International	0.988
1678	Mergus serrator	Mergus serrator	Mergus serrator Linnaeus, 1758	IOC World Bird List	0.988
1679	Merops apiaster	Merops apiaster	Merops apiaster	Encyclopedia of Life	0.988
1680	Merops apiaster	Merops apiaster	Merops apiaster	Birds of the World: Recommended English Names	0.988
1681	Merops apiaster	Merops apiaster	Merops apiaster	iNaturalist	0.988
1682	Merops apiaster	Merops apiaster	Merops apiaster Linnaeus, 1758	Catalogue of Life Checklist	0.988
1683	Merops apiaster	Merops apiaster	Merops apiaster Linnaeus, 1758	Integrated Taxonomic Information SystemITIS	0.988
1684	Merops apiaster	Merops apiaster	Merops apiaster Linnaeus, 1758	GBIF Backbone Taxonomy	0.988
1685	Merops apiaster	Merops apiaster	Merops apiaster Linnaeus, 1758	BirdLife International	0.988
1686	Merops apiaster	Merops apiaster	Merops apiaster Linnaeus, 1758	IOC World Bird List	0.988
1687	Milvus migrans	Milvus migrans	Milvus migrans	Encyclopedia of Life	0.988
1688	Milvus migrans	Milvus migrans	Milvus migrans	Birds of the World: Recommended English Names	0.988
1689	Milvus migrans	Milvus migrans	Milvus migrans	iNaturalist	0.988
1690	Milvus migrans	Milvus migrans	Milvus migrans (Boddaert, 1783)	Catalogue of Life Checklist	0.988
1691	Milvus migrans	Milvus migrans	Milvus migrans (Boddaert, 1783)	Integrated Taxonomic Information SystemITIS	0.988
1692	Milvus migrans	Milvus migrans	Milvus migrans (Boddaert, 1783)	GBIF Backbone Taxonomy	0.988
1693	Milvus migrans	Milvus migrans	Milvus migrans (Boddaert, 1783)	BirdLife International	0.988
1694	Milvus migrans	Milvus migrans	Milvus migrans (Boddaert, 1783)	IOC World Bird List	0.988
1695	Milvus milvus	Milvus milvus	Milvus milvus	Encyclopedia of Life	0.988
1696	Milvus milvus	Milvus milvus	Milvus milvus	Birds of the World: Recommended English Names	0.988
1697	Milvus milvus	Milvus milvus	Milvus milvus	iNaturalist	0.988
1698	Milvus milvus	Milvus milvus	Milvus milvus (Linnaeus, 1758)	Catalogue of Life Checklist	0.988
1699	Milvus milvus	Milvus milvus	Milvus milvus (Linnaeus, 1758)	Integrated Taxonomic Information SystemITIS	0.988
1700	Milvus milvus	Milvus milvus	Milvus milvus (Linnaeus, 1758)	GBIF Backbone Taxonomy	0.988
1701	Milvus milvus	Milvus milvus	Milvus milvus (Linnaeus, 1758)	BirdLife International	0.988
1702	Milvus milvus	Milvus milvus	Milvus milvus (Linnaeus, 1758)	IOC World Bird List	0.988
1703	Motacilia cinerea	Motacilia cinerea	Motacilla cinerea Tunstall, 1771	Catalogue of Life Checklist	0.75
1704	Motacilia cinerea	Motacilia cinerea	Motacilla cinerea Tunstall, 1771	Integrated Taxonomic Information SystemITIS	0.75
1705	Motacilia cinerea	Motacilia cinerea	Motacilla cinerea Tunstall, 1771	GBIF Backbone Taxonomy	0.75
1706	Motacilia cinerea	Motacilia cinerea	Motacilla cinerea	Encyclopedia of Life	0.75
1707	Motacilia cinerea	Motacilia cinerea	Motacilla cinerea	Birds of the World: Recommended English Names	0.75
1708	Motacilia cinerea	Motacilia cinerea	Motacilla cinerea Tunstall, 1771	BirdLife International	0.75
1709	Motacilia cinerea	Motacilia cinerea	Motacilla cinerea	iNaturalist	0.75
1710	Motacilia cinerea	Motacilia cinerea	Motacilla cinerea Tunstall, 1771	IOC World Bird List	0.75
1711	Motacilla alba	Motacilla alba	Motacilla alba	Encyclopedia of Life	0.988
1712	Motacilla alba	Motacilla alba	Motacilla alba	Birds of the World: Recommended English Names	0.988
1713	Motacilla alba	Motacilla alba	Motacilla alba	iNaturalist	0.988
1714	Motacilla alba	Motacilla alba	Motacilla alba Linnaeus, 1758	Catalogue of Life Checklist	0.988
1715	Motacilla alba	Motacilla alba	Motacilla alba Linnaeus, 1758	Integrated Taxonomic Information SystemITIS	0.988
1716	Motacilla alba	Motacilla alba	Motacilla alba Linnaeus, 1758	GBIF Backbone Taxonomy	0.988
1717	Motacilla alba	Motacilla alba	Motacilla alba Linnaeus, 1758	BirdLife International	0.988
1718	Motacilla alba	Motacilla alba	Motacilla alba Linnaeus, 1758	IOC World Bird List	0.988
1719	Motacilla cinerea	Motacilla cinerea	Motacilla cinerea	Encyclopedia of Life	0.988
1720	Motacilla cinerea	Motacilla cinerea	Motacilla cinerea	Birds of the World: Recommended English Names	0.988
1721	Motacilla cinerea	Motacilla cinerea	Motacilla cinerea	iNaturalist	0.988
1722	Motacilla cinerea	Motacilla cinerea	Motacilla cinerea Tunstall, 1771	Catalogue of Life Checklist	0.988
1723	Motacilla cinerea	Motacilla cinerea	Motacilla cinerea Tunstall, 1771	Integrated Taxonomic Information SystemITIS	0.988
1724	Motacilla cinerea	Motacilla cinerea	Motacilla cinerea Tunstall, 1771	GBIF Backbone Taxonomy	0.988
1725	Motacilla cinerea	Motacilla cinerea	Motacilla cinerea Tunstall, 1771	BirdLife International	0.988
1726	Motacilla cinerea	Motacilla cinerea	Motacilla cinerea Tunstall, 1771	IOC World Bird List	0.988
1727	Motacilla citreola	Motacilla citreola	Motacilla citreola	Encyclopedia of Life	0.988
1728	Motacilla citreola	Motacilla citreola	Motacilla citreola	Birds of the World: Recommended English Names	0.988
1729	Motacilla citreola	Motacilla citreola	Motacilla citreola	iNaturalist	0.988
1730	Motacilla citreola	Motacilla citreola	Motacilla citreola Pallas, 1776	Catalogue of Life Checklist	0.988
1731	Motacilla citreola	Motacilla citreola	Motacilla citreola Pallas, 1776	Integrated Taxonomic Information SystemITIS	0.988
1732	Motacilla citreola	Motacilla citreola	Motacilla citreola Pallas, 1776	GBIF Backbone Taxonomy	0.988
1733	Motacilla citreola	Motacilla citreola	Motacilla citreola Pallas, 1776	BirdLife International	0.988
1734	Motacilla citreola	Motacilla citreola	Motacilla citreola Pallas, 1776	IOC World Bird List	0.988
1735	Motacilla flava	Motacilla flava	Motacilla flava	Encyclopedia of Life	0.988
1736	Motacilla flava	Motacilla flava	Motacilla flava	Birds of the World: Recommended English Names	0.988
1737	Motacilla flava	Motacilla flava	Motacilla flava	iNaturalist	0.988
1738	Motacilla flava	Motacilla flava	Motacilla flava Linnaeus, 1758	Catalogue of Life Checklist	0.988
1739	Motacilla flava	Motacilla flava	Motacilla flava Linnaeus, 1758	Integrated Taxonomic Information SystemITIS	0.988
1740	Motacilla flava	Motacilla flava	Motacilla flava Linnaeus, 1758	GBIF Backbone Taxonomy	0.988
1741	Motacilla flava	Motacilla flava	Motacilla flava Linnaeus, 1758	BirdLife International	0.988
1742	Motacilla flava	Motacilla flava	Motacilla flava Linnaeus, 1758	IOC World Bird List	0.988
1743	Motacilla sp.	Motacilla sp.	Motacilla Linnaeus, 1758	Catalogue of Life Checklist	0.75
1744	Motacilla sp.	Motacilla sp.	Motacilla Linnaeus, 1758	Integrated Taxonomic Information SystemITIS	0.75
1745	Motacilla sp.	Motacilla sp.	Motacilla Linnaeus, 1758	GBIF Backbone Taxonomy	0.75
1746	Motacilla sp.	Motacilla sp.	Motacilla	Encyclopedia of Life	0.75
1747	Motacilla sp.	Motacilla sp.	Motacilla	Birds of the World: Recommended English Names	0.75
1748	Motecilla alba	Motecilla alba	Motacilla alba Linnaeus, 1758	Catalogue of Life Checklist	0.75
1749	Motecilla alba	Motecilla alba	Motacilla alba Linnaeus, 1758	Integrated Taxonomic Information SystemITIS	0.75
1750	Motecilla alba	Motecilla alba	Motacilla alba Linnaeus, 1758	GBIF Backbone Taxonomy	0.75
1751	Motecilla alba	Motecilla alba	Motacilla alba	Encyclopedia of Life	0.75
1752	Motecilla alba	Motecilla alba	Motacilla alba	Birds of the World: Recommended English Names	0.75
1753	Motecilla alba	Motecilla alba	Motacilla alba Linnaeus, 1758	BirdLife International	0.75
1754	Motecilla alba	Motecilla alba	Motacilla alba	iNaturalist	0.75
1755	Motecilla alba	Motecilla alba	Motacilla alba Linnaeus, 1758	IOC World Bird List	0.75
1756	Muscicapa hypoleuca	Muscicapa hypoleuca	Muscicapa hypoleuca	Encyclopedia of Life	0.988
1757	Muscicapa hypoleuca	Muscicapa hypoleuca	Muscicapa hypoleuca (Pallas, 1764)	GBIF Backbone Taxonomy	0.988
1758	Muscicapa striata	Muscicapa striata	Muscicapa striata	Encyclopedia of Life	0.988
1759	Muscicapa striata	Muscicapa striata	Muscicapa striata	Birds of the World: Recommended English Names	0.988
1760	Muscicapa striata	Muscicapa striata	Muscicapa striata	iNaturalist	0.988
1761	Muscicapa striata	Muscicapa striata	Muscicapa striata (Pallas, 1764)	Catalogue of Life Checklist	0.988
1762	Muscicapa striata	Muscicapa striata	Muscicapa striata (Pallas, 1764)	Integrated Taxonomic Information SystemITIS	0.988
1763	Muscicapa striata	Muscicapa striata	Muscicapa striata (Pallas, 1764)	GBIF Backbone Taxonomy	0.988
1764	Muscicapa striata	Muscicapa striata	Muscicapa striata (Pallas, 1764)	BirdLife International	0.988
1765	Muscicapa striata	Muscicapa striata	Muscicapa striata (Pallas, 1764)	IOC World Bird List	0.988
1766	Netta rufina	Netta rufina	Netta rufina	Encyclopedia of Life	0.988
1767	Netta rufina	Netta rufina	Netta rufina	Birds of the World: Recommended English Names	0.988
1768	Netta rufina	Netta rufina	Netta rufina	iNaturalist	0.988
1769	Netta rufina	Netta rufina	Netta rufina (Pallas, 1773)	Catalogue of Life Checklist	0.988
1770	Netta rufina	Netta rufina	Netta rufina (Pallas, 1773)	Integrated Taxonomic Information SystemITIS	0.988
1771	Netta rufina	Netta rufina	Netta rufina (Pallas, 1773)	GBIF Backbone Taxonomy	0.988
1772	Netta rufina	Netta rufina	Netta rufina (Pallas, 1773)	BirdLife International	0.988
1773	Netta rufina	Netta rufina	Netta rufina (Pallas, 1773)	IOC World Bird List	0.988
1774	Nucifraga caryocatactes	Nucifraga caryocatactes	Nucifraga caryocatactes	Encyclopedia of Life	0.988
1775	Nucifraga caryocatactes	Nucifraga caryocatactes	Nucifraga caryocatactes	Birds of the World: Recommended English Names	0.988
1776	Nucifraga caryocatactes	Nucifraga caryocatactes	Nucifraga caryocatactes	iNaturalist	0.988
1777	Nucifraga caryocatactes	Nucifraga caryocatactes	Nucifraga caryocatactes (Linnaeus, 1758)	Catalogue of Life Checklist	0.988
1778	Nucifraga caryocatactes	Nucifraga caryocatactes	Nucifraga caryocatactes (Linnaeus, 1758)	Integrated Taxonomic Information SystemITIS	0.988
1779	Nucifraga caryocatactes	Nucifraga caryocatactes	Nucifraga caryocatactes (Linnaeus, 1758)	GBIF Backbone Taxonomy	0.988
1780	Nucifraga caryocatactes	Nucifraga caryocatactes	Nucifraga caryocatactes (Linnaeus, 1758)	BirdLife International	0.988
1781	Nucifraga caryocatactes	Nucifraga caryocatactes	Nucifraga caryocatactes (Linnaeus, 1758)	IOC World Bird List	0.988
1782	Numenius arquata	Numenius arquata	Numenius arquata	Encyclopedia of Life	0.988
1783	Numenius arquata	Numenius arquata	Numenius arquata	Birds of the World: Recommended English Names	0.988
1784	Numenius arquata	Numenius arquata	Numenius arquata	iNaturalist	0.988
1785	Numenius arquata	Numenius arquata	Numenius arquata (Linnaeus, 1758)	Catalogue of Life Checklist	0.988
1786	Numenius arquata	Numenius arquata	Numenius arquata (Linnaeus, 1758)	Integrated Taxonomic Information SystemITIS	0.988
1787	Numenius arquata	Numenius arquata	Numenius arquata (Linnaeus, 1758)	GBIF Backbone Taxonomy	0.988
1788	Numenius arquata	Numenius arquata	Numenius arquata (Linnaeus, 1758)	BirdLife International	0.988
1789	Numenius arquata	Numenius arquata	Numenius arquata (Linnaeus, 1758)	IOC World Bird List	0.988
1790	Numenius phaeopus	Numenius phaeopus	Numenius phaeopus	Encyclopedia of Life	0.988
1791	Numenius phaeopus	Numenius phaeopus	Numenius phaeopus	Birds of the World: Recommended English Names	0.988
1792	Numenius phaeopus	Numenius phaeopus	Numenius phaeopus	iNaturalist	0.988
1793	Numenius phaeopus	Numenius phaeopus	Numenius phaeopus (Linnaeus, 1758)	Catalogue of Life Checklist	0.988
1794	Numenius phaeopus	Numenius phaeopus	Numenius phaeopus (Linnaeus, 1758)	Integrated Taxonomic Information SystemITIS	0.988
1795	Numenius phaeopus	Numenius phaeopus	Numenius phaeopus (Linnaeus, 1758)	GBIF Backbone Taxonomy	0.988
1796	Numenius phaeopus	Numenius phaeopus	Numenius phaeopus (Linnaeus, 1758)	BirdLife International	0.988
1797	Numenius phaeopus	Numenius phaeopus	Numenius phaeopus (Linnaeus, 1758)	IOC World Bird List	0.988
1798	Nycticorax nycticorax	Nycticorax nycticorax	Nycticorax nycticorax	Encyclopedia of Life	0.988
1799	Nycticorax nycticorax	Nycticorax nycticorax	Nycticorax nycticorax	Birds of the World: Recommended English Names	0.988
1800	Nycticorax nycticorax	Nycticorax nycticorax	Nycticorax nycticorax	iNaturalist	0.988
1801	Nycticorax nycticorax	Nycticorax nycticorax	Nycticorax nycticorax (Linnaeus, 1758)	Catalogue of Life Checklist	0.988
1802	Nycticorax nycticorax	Nycticorax nycticorax	Nycticorax nycticorax (Linnaeus, 1758)	Integrated Taxonomic Information SystemITIS	0.988
1803	Nycticorax nycticorax	Nycticorax nycticorax	Nycticorax nycticorax (Linnaeus, 1758)	GBIF Backbone Taxonomy	0.988
1804	Nycticorax nycticorax	Nycticorax nycticorax	Nycticorax nycticorax (Linnaeus, 1758)	BirdLife International	0.988
1805	Nycticorax nycticorax	Nycticorax nycticorax	Nycticorax nycticorax (Linnaeus, 1758)	IOC World Bird List	0.988
1806	Oenanthe oenanthe	Oenanthe oenanthe	Oenanthe oenanthe	Encyclopedia of Life	0.988
1807	Oenanthe oenanthe	Oenanthe oenanthe	Oenanthe oenanthe	Birds of the World: Recommended English Names	0.988
1808	Oenanthe oenanthe	Oenanthe oenanthe	Oenanthe oenanthe	iNaturalist	0.988
1809	Oenanthe oenanthe	Oenanthe oenanthe	Oenanthe oenanthe (Linnaeus, 1758)	Catalogue of Life Checklist	0.988
1810	Oenanthe oenanthe	Oenanthe oenanthe	Oenanthe oenanthe (Linnaeus, 1758)	Integrated Taxonomic Information SystemITIS	0.988
1811	Oenanthe oenanthe	Oenanthe oenanthe	Oenanthe oenanthe (Linnaeus, 1758)	GBIF Backbone Taxonomy	0.988
1812	Oenanthe oenanthe	Oenanthe oenanthe	Oenanthe oenanthe (Linnaeus, 1758)	BirdLife International	0.988
1813	Oenanthe oenanthe	Oenanthe oenanthe	Oenanthe oenanthe (Linnaeus, 1758)	IOC World Bird List	0.988
1814	Oriolus oriolus	Oriolus oriolus	Oriolus oriolus	Encyclopedia of Life	0.988
1815	Oriolus oriolus	Oriolus oriolus	Oriolus oriolus	Birds of the World: Recommended English Names	0.988
1816	Oriolus oriolus	Oriolus oriolus	Oriolus oriolus	iNaturalist	0.988
1817	Oriolus oriolus	Oriolus oriolus	Oriolus oriolus (Linnaeus, 1758)	Catalogue of Life Checklist	0.988
1818	Oriolus oriolus	Oriolus oriolus	Oriolus oriolus (Linnaeus, 1758)	Integrated Taxonomic Information SystemITIS	0.988
1819	Oriolus oriolus	Oriolus oriolus	Oriolus oriolus (Linnaeus, 1758)	GBIF Backbone Taxonomy	0.988
1820	Oriolus oriolus	Oriolus oriolus	Oriolus oriolus (Linnaeus, 1758)	BirdLife International	0.988
1821	Oriolus oriolus	Oriolus oriolus	Oriolus oriolus (Linnaeus, 1758)	IOC World Bird List	0.988
1822	Pandion haliaetus	Pandion haliaetus	Pandion haliaetus	Encyclopedia of Life	0.988
1823	Pandion haliaetus	Pandion haliaetus	Pandion haliaetus	Birds of the World: Recommended English Names	0.988
1824	Pandion haliaetus	Pandion haliaetus	Pandion haliaetus	iNaturalist	0.988
1825	Pandion haliaetus	Pandion haliaetus	Pandion haliaetus (Linnaeus, 1758)	Catalogue of Life Checklist	0.988
1826	Pandion haliaetus	Pandion haliaetus	Pandion haliaetus (Linnaeus, 1758)	Integrated Taxonomic Information SystemITIS	0.988
1827	Pandion haliaetus	Pandion haliaetus	Pandion haliaetus (Linnaeus, 1758)	GBIF Backbone Taxonomy	0.988
1828	Pandion haliaetus	Pandion haliaetus	Pandion haliaetus (Linnaeus, 1758)	BirdLife International	0.988
1829	Pandion haliaetus	Pandion haliaetus	Pandion haliaetus (Linnaeus, 1758)	IOC World Bird List	0.988
1830	Panurus biarmicus	Panurus biarmicus	Panurus biarmicus	Encyclopedia of Life	0.988
1831	Panurus biarmicus	Panurus biarmicus	Panurus biarmicus	Birds of the World: Recommended English Names	0.988
1832	Panurus biarmicus	Panurus biarmicus	Panurus biarmicus	iNaturalist	0.988
1833	Panurus biarmicus	Panurus biarmicus	Panurus biarmicus (Linnaeus, 1758)	Catalogue of Life Checklist	0.988
1834	Panurus biarmicus	Panurus biarmicus	Panurus biarmicus (Linnaeus, 1758)	Integrated Taxonomic Information SystemITIS	0.988
1835	Panurus biarmicus	Panurus biarmicus	Panurus biarmicus (Linnaeus, 1758)	GBIF Backbone Taxonomy	0.988
1836	Panurus biarmicus	Panurus biarmicus	Panurus biarmicus (Linnaeus, 1758)	BirdLife International	0.988
1837	Panurus biarmicus	Panurus biarmicus	Panurus biarmicus (Linnaeus, 1758)	IOC World Bird List	0.988
1838	Parus ater	Parus ater	Parus ater	Encyclopedia of Life	0.988
1839	Parus ater	Parus ater	Parus ater Linnaeus, 1758	GBIF Backbone Taxonomy	0.988
1840	Parus ater	Parus ater	Parus ater Linnaeus, 1758	BirdLife International	0.988
1841	Parus caeruelus	Parus caeruelus	Parus caeruleus Linnaeus, 1758	GBIF Backbone Taxonomy	0.75
1842	Parus caeruelus	Parus caeruelus	Parus caeruleus	Encyclopedia of Life	0.75
1843	Parus caeruelus	Parus caeruelus	Parus caeruleus Linnaeus, 1758	BirdLife International	0.75
1844	Parus caeruleus	Parus caeruleus	Parus caeruleus	Encyclopedia of Life	0.988
1845	Parus caeruleus	Parus caeruleus	Parus caeruleus Linnaeus, 1758	GBIF Backbone Taxonomy	0.988
1846	Parus caeruleus	Parus caeruleus	Parus caeruleus Linnaeus, 1758	BirdLife International	0.988
1847	Parus coeruleus	Parus coeruleus	Parus caeruleus Linnaeus, 1758	GBIF Backbone Taxonomy	0.75
1848	Parus coeruleus	Parus coeruleus	Parus caeruleus	Encyclopedia of Life	0.75
1849	Parus coeruleus	Parus coeruleus	Parus caeruleus Linnaeus, 1758	BirdLife International	0.75
1850	Parus cristatus	Parus cristatus	Parus cristatus	Encyclopedia of Life	0.988
1851	Parus cristatus	Parus cristatus	Parus cristatus Linnaeus, 1758	GBIF Backbone Taxonomy	0.988
1852	Parus cristatus	Parus cristatus	Parus cristatus Linnaeus, 1758	BirdLife International	0.988
1853	Parus major	Parus major	Parus major	Encyclopedia of Life	0.988
1854	Parus major	Parus major	Parus major	Birds of the World: Recommended English Names	0.988
1855	Parus major	Parus major	Parus major	iNaturalist	0.988
1856	Parus major	Parus major	Parus major Linnaeus, 1758	Catalogue of Life Checklist	0.988
1857	Parus major	Parus major	Parus major Linnaeus, 1758	Integrated Taxonomic Information SystemITIS	0.988
1858	Parus major	Parus major	Parus major Linnaeus, 1758	GBIF Backbone Taxonomy	0.988
1859	Parus major	Parus major	Parus major Linnaeus, 1758	BirdLife International	0.988
1860	Parus major	Parus major	Parus major Linnaeus, 1758	IOC World Bird List	0.988
1861	Parus montanus	Parus montanus	Parus montanus	Encyclopedia of Life	0.988
1862	Parus montanus	Parus montanus	Parus montanus Conrad von Baldenstein, 1827	GBIF Backbone Taxonomy	0.988
1863	Parus montanus	Parus montanus	Parus montanus Conrad von Baldenstein, 1827	BirdLife International	0.988
1864	Parus palustris	Parus palustris	Parus palustris	Encyclopedia of Life	0.988
1865	Parus palustris	Parus palustris	Parus palustris Linnaeus, 1758	GBIF Backbone Taxonomy	0.988
1866	Parus palustris	Parus palustris	Parus palustris Linnaeus, 1758	BirdLife International	0.988
1867	Passer domesticus	Passer domesticus	Passer domesticus	Encyclopedia of Life	0.988
1868	Passer domesticus	Passer domesticus	Passer domesticus	Birds of the World: Recommended English Names	0.988
1869	Passer domesticus	Passer domesticus	Passer domesticus	iNaturalist	0.988
1870	Passer domesticus	Passer domesticus	Passer domesticus (Linnaeus, 1758)	Catalogue of Life Checklist	0.988
1871	Passer domesticus	Passer domesticus	Passer domesticus (Linnaeus, 1758)	Integrated Taxonomic Information SystemITIS	0.988
1872	Passer domesticus	Passer domesticus	Passer domesticus (Linnaeus, 1758)	GBIF Backbone Taxonomy	0.988
1873	Passer domesticus	Passer domesticus	Passer domesticus (Linnaeus, 1758)	BirdLife International	0.988
1874	Passer domesticus	Passer domesticus	Passer domesticus (Linnaeus, 1758)	IOC World Bird List	0.988
1875	Passer montanus	Passer montanus	Passer montanus	Encyclopedia of Life	0.988
1876	Passer montanus	Passer montanus	Passer montanus	Birds of the World: Recommended English Names	0.988
1877	Passer montanus	Passer montanus	Passer montanus	iNaturalist	0.988
1878	Passer montanus	Passer montanus	Passer montanus (Linnaeus, 1758)	Catalogue of Life Checklist	0.988
1879	Passer montanus	Passer montanus	Passer montanus (Linnaeus, 1758)	Integrated Taxonomic Information SystemITIS	0.988
1880	Passer montanus	Passer montanus	Passer montanus (Linnaeus, 1758)	GBIF Backbone Taxonomy	0.988
1881	Passer montanus	Passer montanus	Passer montanus (Linnaeus, 1758)	BirdLife International	0.988
1882	Passer montanus	Passer montanus	Passer montanus (Linnaeus, 1758)	IOC World Bird List	0.988
1883	Perdix perdix	Perdix perdix	Perdix perdix	Encyclopedia of Life	0.988
1884	Perdix perdix	Perdix perdix	Perdix perdix	Birds of the World: Recommended English Names	0.988
1885	Perdix perdix	Perdix perdix	Perdix perdix	iNaturalist	0.988
1886	Perdix perdix	Perdix perdix	Perdix perdix (Linnaeus, 1758)	Catalogue of Life Checklist	0.988
1887	Perdix perdix	Perdix perdix	Perdix perdix (Linnaeus, 1758)	Integrated Taxonomic Information SystemITIS	0.988
1888	Perdix perdix	Perdix perdix	Perdix perdix (Linnaeus, 1758)	GBIF Backbone Taxonomy	0.988
1889	Perdix perdix	Perdix perdix	Perdix perdix (Linnaeus, 1758)	BirdLife International	0.988
1890	Perdix perdix	Perdix perdix	Perdix perdix (Linnaeus, 1758)	IOC World Bird List	0.988
1891	Periparus ater	Periparus ater	Periparus ater	Encyclopedia of Life	0.988
1892	Periparus ater	Periparus ater	Periparus ater	Birds of the World: Recommended English Names	0.988
1893	Periparus ater	Periparus ater	Periparus ater	iNaturalist	0.988
1894	Periparus ater	Periparus ater	Periparus ater (Linnaeus, 1758)	Catalogue of Life Checklist	0.988
1895	Periparus ater	Periparus ater	Periparus ater (Linnaeus, 1758)	Integrated Taxonomic Information SystemITIS	0.988
1896	Periparus ater	Periparus ater	Periparus ater (Linnaeus, 1758)	GBIF Backbone Taxonomy	0.988
1897	Periparus ater	Periparus ater	Periparus ater (Linnaeus, 1758)	IOC World Bird List	0.988
1898	Pernis apivorus	Pernis apivorus	Pernis apivorus	Encyclopedia of Life	0.988
1899	Pernis apivorus	Pernis apivorus	Pernis apivorus	Birds of the World: Recommended English Names	0.988
1900	Pernis apivorus	Pernis apivorus	Pernis apivorus	iNaturalist	0.988
1901	Pernis apivorus	Pernis apivorus	Pernis apivorus (Linnaeus, 1758)	Catalogue of Life Checklist	0.988
1902	Pernis apivorus	Pernis apivorus	Pernis apivorus (Linnaeus, 1758)	Integrated Taxonomic Information SystemITIS	0.988
1903	Pernis apivorus	Pernis apivorus	Pernis apivorus (Linnaeus, 1758)	GBIF Backbone Taxonomy	0.988
1904	Pernis apivorus	Pernis apivorus	Pernis apivorus (Linnaeus, 1758)	BirdLife International	0.988
1905	Pernis apivorus	Pernis apivorus	Pernis apivorus (Linnaeus, 1758)	IOC World Bird List	0.988
1906	Perus major	Perus major	Derus major (Motschulsky, 1844)	Catalogue of Life Checklist	0.75
1907	Perus major	Perus major	Parus major Linnaeus, 1758	Catalogue of Life Checklist	0.75
1908	Perus major	Perus major	Pyrus major (Cardot) M. F. Fay & Christenh.	Catalogue of Life Checklist	0.75
1909	Perus major	Perus major	Parus major Linnaeus, 1758	Integrated Taxonomic Information SystemITIS	0.75
1910	Perus major	Perus major	Derus major (Motschulsky, 1844)	GBIF Backbone Taxonomy	0.75
1911	Perus major	Perus major	Parus major Linnaeus, 1758	GBIF Backbone Taxonomy	0.75
1912	Perus major	Perus major	Pyrus major (Cardot) M.F.Fay & Christenh. M.F.Fay & Christenh. (Cardot)	GBIF Backbone Taxonomy	0.75
1913	Perus major	Perus major	Parus major	Encyclopedia of Life	0.75
1914	Perus major	Perus major	Parus major	Birds of the World: Recommended English Names	0.75
1915	Perus major	Perus major	Parus major Linnaeus, 1758	BirdLife International	0.75
1916	Perus major	Perus major	Parus major	iNaturalist	0.75
1917	Perus major	Perus major	Parus major Linnaeus, 1758	IOC World Bird List	0.75
1918	Phalacrocorax carbo	Phalacrocorax carbo	Phalacrocorax carbo	Encyclopedia of Life	0.988
1919	Phalacrocorax carbo	Phalacrocorax carbo	Phalacrocorax carbo	Birds of the World: Recommended English Names	0.988
1920	Phalacrocorax carbo	Phalacrocorax carbo	Phalacrocorax carbo	iNaturalist	0.988
1921	Phalacrocorax carbo	Phalacrocorax carbo	Phalacrocorax carbo (Linnaeus, 1758)	Catalogue of Life Checklist	0.988
1922	Phalacrocorax carbo	Phalacrocorax carbo	Phalacrocorax carbo (Linnaeus, 1758)	Integrated Taxonomic Information SystemITIS	0.988
1923	Phalacrocorax carbo	Phalacrocorax carbo	Phalacrocorax carbo (Linnaeus, 1758)	GBIF Backbone Taxonomy	0.988
1924	Phalacrocorax carbo	Phalacrocorax carbo	Phalacrocorax carbo (Linnaeus, 1758)	BirdLife International	0.988
1925	Phalacrocorax carbo	Phalacrocorax carbo	Phalacrocorax carbo (Linnaeus, 1758)	IOC World Bird List	0.988
1926	Phalaropus lobatus	Phalaropus lobatus	Phalaropus lobatus	Encyclopedia of Life	0.988
1927	Phalaropus lobatus	Phalaropus lobatus	Phalaropus lobatus	Birds of the World: Recommended English Names	0.988
1928	Phalaropus lobatus	Phalaropus lobatus	Phalaropus lobatus	iNaturalist	0.988
1929	Phalaropus lobatus	Phalaropus lobatus	Phalaropus lobatus (Linnaeus, 1758)	Catalogue of Life Checklist	0.988
1930	Phalaropus lobatus	Phalaropus lobatus	Phalaropus lobatus (Linnaeus, 1758)	Integrated Taxonomic Information SystemITIS	0.988
1931	Phalaropus lobatus	Phalaropus lobatus	Phalaropus lobatus (Linnaeus, 1758)	GBIF Backbone Taxonomy	0.988
1932	Phalaropus lobatus	Phalaropus lobatus	Phalaropus lobatus (Linnaeus, 1758)	BirdLife International	0.988
1933	Phalaropus lobatus	Phalaropus lobatus	Phalaropus lobatus (Linnaeus, 1758)	IOC World Bird List	0.988
1934	Phasianus colchicus	Phasianus colchicus	Phasianus colchicus	Encyclopedia of Life	0.988
1935	Phasianus colchicus	Phasianus colchicus	Phasianus colchicus	Birds of the World: Recommended English Names	0.988
1936	Phasianus colchicus	Phasianus colchicus	Phasianus colchicus	iNaturalist	0.988
1937	Phasianus colchicus	Phasianus colchicus	Phasianus colchicus Linnaeus, 1758	Catalogue of Life Checklist	0.988
1938	Phasianus colchicus	Phasianus colchicus	Phasianus colchicus Linnaeus, 1758	Integrated Taxonomic Information SystemITIS	0.988
1939	Phasianus colchicus	Phasianus colchicus	Phasianus colchicus Linnaeus, 1758	GBIF Backbone Taxonomy	0.988
1940	Phasianus colchicus	Phasianus colchicus	Phasianus colchicus (Linnaeus, 1758)	BirdLife International	0.988
1941	Phasianus colchicus	Phasianus colchicus	Phasianus colchicus Linnaeus, 1758	IOC World Bird List	0.988
1942	Phasianus colchius	Phasianus colchius	Phasianus colchius	Encyclopedia of Life	0.988
1943	Philomachus pugnax	Philomachus pugnax	Philomachus pugnax	Encyclopedia of Life	0.988
1944	Philomachus pugnax	Philomachus pugnax	Philomachus pugnax	Birds of the World: Recommended English Names	0.988
1945	Philomachus pugnax	Philomachus pugnax	Philomachus pugnax	BirdLife International	0.988
1946	Philomachus pugnax	Philomachus pugnax	Philomachus pugnax (Linnaeus, 1758)	Catalogue of Life Checklist	0.988
1947	Philomachus pugnax	Philomachus pugnax	Philomachus pugnax (Linnaeus, 1758)	Integrated Taxonomic Information SystemITIS	0.988
1948	Philomachus pugnax	Philomachus pugnax	Philomachus pugnax (Linnaeus, 1758)	GBIF Backbone Taxonomy	0.988
1949	Phoenicurus ochruros	Phoenicurus ochruros	Phoenicurus ochruros	Encyclopedia of Life	0.988
1950	Phoenicurus ochruros	Phoenicurus ochruros	Phoenicurus ochruros	Birds of the World: Recommended English Names	0.988
1951	Phoenicurus ochruros	Phoenicurus ochruros	Phoenicurus ochruros	iNaturalist	0.988
1952	Phoenicurus ochruros	Phoenicurus ochruros	Phoenicurus ochruros (S. G. Gmelin, 1774)	Catalogue of Life Checklist	0.988
1953	Phoenicurus ochruros	Phoenicurus ochruros	Phoenicurus ochruros (S. G. Gmelin, 1774)	Integrated Taxonomic Information SystemITIS	0.988
1954	Phoenicurus ochruros	Phoenicurus ochruros	Phoenicurus ochruros (S.G.Gmelin, 1774)	GBIF Backbone Taxonomy	0.988
1955	Phoenicurus ochruros	Phoenicurus ochruros	Phoenicurus ochruros (Gmelin, 1774)	BirdLife International	0.988
1956	Phoenicurus ochruros	Phoenicurus ochruros	Phoenicurus ochruros (S. G. Gmelin, 1774)	IOC World Bird List	0.988
1957	Phoenicurus phoenicurus	Phoenicurus phoenicurus	Phoenicurus phoenicurus	Encyclopedia of Life	0.988
1958	Phoenicurus phoenicurus	Phoenicurus phoenicurus	Phoenicurus phoenicurus	Birds of the World: Recommended English Names	0.988
1959	Phoenicurus phoenicurus	Phoenicurus phoenicurus	Phoenicurus phoenicurus	iNaturalist	0.988
1960	Phoenicurus phoenicurus	Phoenicurus phoenicurus	Phoenicurus phoenicurus (Linnaeus, 1758)	Catalogue of Life Checklist	0.988
1961	Phoenicurus phoenicurus	Phoenicurus phoenicurus	Phoenicurus phoenicurus (Linnaeus, 1758)	Integrated Taxonomic Information SystemITIS	0.988
1962	Phoenicurus phoenicurus	Phoenicurus phoenicurus	Phoenicurus phoenicurus (Linnaeus, 1758)	GBIF Backbone Taxonomy	0.988
1963	Phoenicurus phoenicurus	Phoenicurus phoenicurus	Phoenicurus phoenicurus (Linnaeus, 1758)	BirdLife International	0.988
1964	Phoenicurus phoenicurus	Phoenicurus phoenicurus	Phoenicurus phoenicurus (Linnaeus, 1758)	IOC World Bird List	0.988
1965	Phylloscopus collybita	Phylloscopus collybita	Phylloscopus collybita	Encyclopedia of Life	0.988
1966	Phylloscopus collybita	Phylloscopus collybita	Phylloscopus collybita	Birds of the World: Recommended English Names	0.988
1967	Phylloscopus collybita	Phylloscopus collybita	Phylloscopus collybita	iNaturalist	0.988
1968	Phylloscopus collybita	Phylloscopus collybita	Phylloscopus collybita (Vieillot, 1817)	Catalogue of Life Checklist	0.988
1969	Phylloscopus collybita	Phylloscopus collybita	Phylloscopus collybita (Vieillot, 1817)	Integrated Taxonomic Information SystemITIS	0.988
1970	Phylloscopus collybita	Phylloscopus collybita	Phylloscopus collybita (Vieillot, 1817)	GBIF Backbone Taxonomy	0.988
1971	Phylloscopus collybita	Phylloscopus collybita	Phylloscopus collybita (Vieillot, 1817)	BirdLife International	0.988
1972	Phylloscopus collybita	Phylloscopus collybita	Phylloscopus collybita (Vieillot, 1817)	IOC World Bird List	0.988
1973	Phylloscopus colybita	Phylloscopus colybita	Phylloscopus collybita (Vieillot, 1817)	Catalogue of Life Checklist	0.75
1974	Phylloscopus colybita	Phylloscopus colybita	Phylloscopus collybita (Vieillot, 1817)	Integrated Taxonomic Information SystemITIS	0.75
1975	Phylloscopus colybita	Phylloscopus colybita	Phylloscopus collybita (Vieillot, 1817)	GBIF Backbone Taxonomy	0.75
1976	Phylloscopus colybita	Phylloscopus colybita	Phylloscopus collybita	Encyclopedia of Life	0.75
1977	Phylloscopus colybita	Phylloscopus colybita	Phylloscopus collybita	Birds of the World: Recommended English Names	0.75
1978	Phylloscopus colybita	Phylloscopus colybita	Phylloscopus collybita (Vieillot, 1817)	BirdLife International	0.75
1979	Phylloscopus colybita	Phylloscopus colybita	Phylloscopus collybita	iNaturalist	0.75
1980	Phylloscopus colybita	Phylloscopus colybita	Phylloscopus collybita (Vieillot, 1817)	IOC World Bird List	0.75
1981	Phylloscopus sibilatrix	Phylloscopus sibilatrix	Phylloscopus sibilatrix	Encyclopedia of Life	0.988
1982	Phylloscopus sibilatrix	Phylloscopus sibilatrix	Phylloscopus sibilatrix	Birds of the World: Recommended English Names	0.988
1983	Phylloscopus sibilatrix	Phylloscopus sibilatrix	Phylloscopus sibilatrix	iNaturalist	0.988
1984	Phylloscopus sibilatrix	Phylloscopus sibilatrix	Phylloscopus sibilatrix (Bechstein, 1793)	Catalogue of Life Checklist	0.988
1985	Phylloscopus sibilatrix	Phylloscopus sibilatrix	Phylloscopus sibilatrix (Bechstein, 1793)	Integrated Taxonomic Information SystemITIS	0.988
1986	Phylloscopus sibilatrix	Phylloscopus sibilatrix	Phylloscopus sibilatrix (Bechstein, 1793)	GBIF Backbone Taxonomy	0.988
1987	Phylloscopus sibilatrix	Phylloscopus sibilatrix	Phylloscopus sibilatrix (Bechstein, 1793)	BirdLife International	0.988
1988	Phylloscopus sibilatrix	Phylloscopus sibilatrix	Phylloscopus sibilatrix (Bechstein, 1793)	IOC World Bird List	0.988
1989	Phylloscopus trochillus	Phylloscopus trochillus	Phylloscopus trochilus (Linnaeus, 1758)	Catalogue of Life Checklist	0.75
1990	Phylloscopus trochillus	Phylloscopus trochillus	Phylloscopus trochilus (Linnaeus, 1758)	Integrated Taxonomic Information SystemITIS	0.75
1991	Phylloscopus trochillus	Phylloscopus trochillus	Phylloscopus trochilus (Linnaeus, 1758)	GBIF Backbone Taxonomy	0.75
1992	Phylloscopus trochillus	Phylloscopus trochillus	Phylloscopus trochilus	Encyclopedia of Life	0.75
1993	Phylloscopus trochillus	Phylloscopus trochillus	Phylloscopus trochilus	Birds of the World: Recommended English Names	0.75
1994	Phylloscopus trochillus	Phylloscopus trochillus	Phylloscopus trochilus (Linnaeus, 1758)	BirdLife International	0.75
1995	Phylloscopus trochillus	Phylloscopus trochillus	Phylloscopus trochilus	iNaturalist	0.75
1996	Phylloscopus trochillus	Phylloscopus trochillus	Phylloscopus trochilus (Linnaeus, 1758)	IOC World Bird List	0.75
1997	Phylloscopus trochiloides	Phylloscopus trochiloides	Phylloscopus trochiloides	Encyclopedia of Life	0.988
1998	Phylloscopus trochiloides	Phylloscopus trochiloides	Phylloscopus trochiloides	Birds of the World: Recommended English Names	0.988
1999	Phylloscopus trochiloides	Phylloscopus trochiloides	Phylloscopus trochiloides	iNaturalist	0.988
[truncated: 708 more rows]
