# Supplementary material for: SPARSE 1.0: a template for databases of species inventories, with an open example of Czech birds
Source: Biodivers Data J. 2023 Nov 23;11:e108731. doi: 10.3897/BDJ.11.e108731 (PMC10690794; doi:10.3897/BDJ.11.e108731)
Supplement: Supplementary material 1 — SPARSE 1.0 - all database files as on the date of submission [file bdj-11-e108731-s001.zip › code/taxon harmonisation/test results/speciesRresolved_BirdLife.csv]

	user_supplied_name	submitted_name	data_source_title	score	matched_name2
1	Accipiter gentilis	Accipiter gentilis	BirdLife International	0.988	Accipiter gentilis
2	Accipiter nisus	Accipiter nisus	BirdLife International	0.988	Accipiter nisus
3	Acrocephallus scripaceus	Acrocephallus scripaceus	BirdLife International	0.75	Acrocephalus scirpaceus
4	Acrocephalus arundinaceus	Acrocephalus arundinaceus	BirdLife International	0.988	Acrocephalus arundinaceus
5	Acrocephalus melanopogon	Acrocephalus melanopogon	BirdLife International	0.988	Acrocephalus melanopogon
6	Acrocephalus paludicola	Acrocephalus paludicola	BirdLife International	0.988	Acrocephalus paludicola
7	Acrocephalus palustris	Acrocephalus palustris	BirdLife International	0.988	Acrocephalus palustris
8	Acrocephalus scirpaceus	Acrocephalus scirpaceus	BirdLife International	0.988	Acrocephalus scirpaceus
9	Acrocephalus schoenobaenus	Acrocephalus schoenobaenus	BirdLife International	0.988	Acrocephalus schoenobaenus
10	Actitis hypoleuca	Actitis hypoleuca	BirdLife International	0.75	Actitis hypoleucos
11	Actitis hypoleucos	Actitis hypoleucos	BirdLife International	0.988	Actitis hypoleucos
12	Aegithalos caudatus	Aegithalos caudatus	BirdLife International	0.988	Aegithalos caudatus
13	Aegithatos caudatus	Aegithatos caudatus	BirdLife International	0.75	Aegithalos caudatus
14	Aegolius funereus	Aegolius funereus	BirdLife International	0.988	Aegolius funereus
15	Aix galericulata	Aix galericulata	BirdLife International	0.988	Aix galericulata
16	Alauda arvensis	Alauda arvensis	BirdLife International	0.988	Alauda arvensis
17	Alcedo atthis	Alcedo atthis	BirdLife International	0.988	Alcedo atthis
18	Alopochen aegyptiaca	Alopochen aegyptiaca	BirdLife International	0.988	Alopochen aegyptiaca
19	Anas acuta	Anas acuta	BirdLife International	0.988	Anas acuta
20	Anas clypeata	Anas clypeata	BirdLife International	0.988	Anas clypeata
21	Anas crecca	Anas crecca	BirdLife International	0.988	Anas crecca
22	Anas penelope	Anas penelope	BirdLife International	0.988	Anas penelope
23	Anas platyrhynchos	Anas platyrhynchos	BirdLife International	0.988	Anas platyrhynchos
24	Anas platyrchynchos	Anas platyrchynchos	BirdLife International	0.75	Anas platyrhynchos
25	Anas querquedula	Anas querquedula	BirdLife International	0.988	Anas querquedula
26	Anas strepera	Anas strepera	BirdLife International	0.988	Anas strepera
27	Anser albifrons	Anser albifrons	BirdLife International	0.988	Anser albifrons
28	Anser anser	Anser anser	BirdLife International	0.988	Anser anser
29	Anser brachyrhynchus	Anser brachyrhynchus	BirdLife International	0.988	Anser brachyrhynchus
30	Anser erythropus	Anser erythropus	BirdLife International	0.988	Anser erythropus
31	Anser fabalis	Anser fabalis	BirdLife International	0.988	Anser fabalis
32	Anthus campestris	Anthus campestris	BirdLife International	0.988	Anthus campestris
33	Anthus cervinus	Anthus cervinus	BirdLife International	0.988	Anthus cervinus
34	Anthus pratensis	Anthus pratensis	BirdLife International	0.988	Anthus pratensis
35	Anthus spinoletta	Anthus spinoletta	BirdLife International	0.988	Anthus spinoletta
36	Anthus trivialis	Anthus trivialis	BirdLife International	0.988	Anthus trivialis
37	Apus apus	Apus apus	BirdLife International	0.988	Apus apus
38	Aquila chrysaetos	Aquila chrysaetos	BirdLife International	0.988	Aquila chrysaetos
39	Aquila pomarina	Aquila pomarina	BirdLife International	0.988	Aquila pomarina
40	Aquila rapax	Aquila rapax	BirdLife International	0.988	Aquila rapax
41	Ardea alba	Ardea alba	BirdLife International	0.988	Ardea alba
42	Ardea cinerea	Ardea cinerea	BirdLife International	0.988	Ardea cinerea
43	Ardea purpurea	Ardea purpurea	BirdLife International	0.988	Ardea purpurea
44	Ardeola ralloides	Ardeola ralloides	BirdLife International	0.988	Ardeola ralloides
45	Arenaria interpres	Arenaria interpres	BirdLife International	0.988	Arenaria interpres
46	Asio flammeus	Asio flammeus	BirdLife International	0.988	Asio flammeus
47	Asio otus	Asio otus	BirdLife International	0.988	Asio otus
48	Athene noctua	Athene noctua	BirdLife International	0.988	Athene noctua
49	Aythia ferina	Aythia ferina	BirdLife International	0.75	Aythya ferina
50	Aythya ferina	Aythya ferina	BirdLife International	0.988	Aythya ferina
51	Aythya fuligula	Aythya fuligula	BirdLife International	0.988	Aythya fuligula
52	Aythya marila	Aythya marila	BirdLife International	0.988	Aythya marila
53	Aythya nyroca	Aythya nyroca	BirdLife International	0.988	Aythya nyroca
54	Bombycilla garrulus	Bombycilla garrulus	BirdLife International	0.988	Bombycilla garrulus
55	Bonasa bonasia	Bonasa bonasia	BirdLife International	0.988	Bonasa bonasia
56	Botaurus stellaris	Botaurus stellaris	BirdLife International	0.988	Botaurus stellaris
57	Branta bernicla	Branta bernicla	BirdLife International	0.988	Branta bernicla
58	Branta canadensis	Branta canadensis	BirdLife International	0.988	Branta canadensis
59	Branta leucopsis	Branta leucopsis	BirdLife International	0.988	Branta leucopsis
60	Branta ruficollis	Branta ruficollis	BirdLife International	0.988	Branta ruficollis
61	Bubo bubo	Bubo bubo	BirdLife International	0.988	Bubo bubo
62	Bubulcus ibis	Bubulcus ibis	BirdLife International	0.988	Bubulcus ibis
63	Bucephala clangula	Bucephala clangula	BirdLife International	0.988	Bucephala clangula
64	Buteo buteo	Buteo buteo	BirdLife International	0.988	Buteo buteo
65	Buteo lagopus	Buteo lagopus	BirdLife International	0.988	Buteo lagopus
66	Calidris alba	Calidris alba	BirdLife International	0.988	Calidris alba
67	Calidris alpina	Calidris alpina	BirdLife International	0.988	Calidris alpina
68	Calidris canutus	Calidris canutus	BirdLife International	0.988	Calidris canutus
69	Calidris falcinellus	Calidris falcinellus	BirdLife International	0.988	Calidris falcinellus
70	Calidris ferruginea	Calidris ferruginea	BirdLife International	0.988	Calidris ferruginea
71	Calidris minuta	Calidris minuta	BirdLife International	0.988	Calidris minuta
72	Calidris pugnax	Calidris pugnax	BirdLife International	0.988	Calidris pugnax
73	Calidris temminckii	Calidris temminckii	BirdLife International	0.988	Calidris temminckii
74	Caprimulgus europaeus	Caprimulgus europaeus	BirdLife International	0.988	Caprimulgus europaeus
75	Cardueis cannabina	Cardueis cannabina	BirdLife International	0.75	Carduelis cannabina
76	Carduelis canabina	Carduelis canabina	BirdLife International	0.75	Carduelis cannabina
77	Carduelis cannabina	Carduelis cannabina	BirdLife International	0.988	Carduelis cannabina
78	Carduelis carduelis	Carduelis carduelis	BirdLife International	0.988	Carduelis carduelis
79	Carduelis flammea	Carduelis flammea	BirdLife International	0.988	Carduelis flammea
80	Carduelis chloris	Carduelis chloris	BirdLife International	0.988	Carduelis chloris
81	Carduelis spinus	Carduelis spinus	BirdLife International	0.988	Carduelis spinus
82	Carpodacus erythrinus	Carpodacus erythrinus	BirdLife International	0.988	Carpodacus erythrinus
83	Certhia brachydactyla	Certhia brachydactyla	BirdLife International	0.988	Certhia brachydactyla
84	Certhia familiaris	Certhia familiaris	BirdLife International	0.988	Certhia familiaris
85	Cervus frugilegus	Cervus frugilegus	BirdLife International	0.75	Corvus frugilegus
86	Cettia cetti	Cettia cetti	BirdLife International	0.988	Cettia cetti
87	Ciconia ciconia	Ciconia ciconia	BirdLife International	0.988	Ciconia ciconia
88	Ciconia nigra	Ciconia nigra	BirdLife International	0.988	Ciconia nigra
89	Cinclus cinclus	Cinclus cinclus	BirdLife International	0.988	Cinclus cinclus
90	Circus aeruginosus	Circus aeruginosus	BirdLife International	0.988	Circus aeruginosus
91	Circus cyaneus	Circus cyaneus	BirdLife International	0.988	Circus cyaneus
92	Circus pygargus	Circus pygargus	BirdLife International	0.988	Circus pygargus
93	Clangula hyemalis	Clangula hyemalis	BirdLife International	0.988	Clangula hyemalis
94	Coccothraustes coccothraustes	Coccothraustes coccothraustes	BirdLife International	0.988	Coccothraustes coccothraustes
95	Coccothraustes coccothraustes	Coccothraustes coccothraustes	BirdLife International	0.988	Coccothraustes coccothraustes
96	Columba livia	Columba livia	BirdLife International	0.988	Columba livia
97	Columba livia f. domestica	Columba livia f. domestica	BirdLife International	0.988	Columba livia
98	Columba livia f.dom.	Columba livia f.dom.	BirdLife International	0.988	Columba livia
99	Columba oenas	Columba oenas	BirdLife International	0.988	Columba oenas
100	Columba palumbus	Columba palumbus	BirdLife International	0.988	Columba palumbus
101	Coracias garrulus	Coracias garrulus	BirdLife International	0.988	Coracias garrulus
102	Corvus corax	Corvus corax	BirdLife International	0.988	Corvus corax
103	Corvus cornix	Corvus cornix	BirdLife International	0.988	Corvus cornix
104	Corvus corone	Corvus corone	BirdLife International	0.988	Corvus corone
105	Corvus corone cornix	Corvus corone cornix	BirdLife International	0.988	Corvus corone
106	Corvus corone corone	Corvus corone corone	BirdLife International	0.988	Corvus corone
107	Corvus frugilegus	Corvus frugilegus	BirdLife International	0.988	Corvus frugilegus
108	Corvus monedula	Corvus monedula	BirdLife International	0.988	Corvus monedula
109	Coturnix coturnix	Coturnix coturnix	BirdLife International	0.988	Coturnix coturnix
110	Crex crex	Crex crex	BirdLife International	0.988	Crex crex
111	Cuculus canorus	Cuculus canorus	BirdLife International	0.988	Cuculus canorus
112	Cygnus columbianus bewickii	Cygnus columbianus bewickii	BirdLife International	0.988	Cygnus columbianus
113	Cygnus cygnus	Cygnus cygnus	BirdLife International	0.988	Cygnus cygnus
114	Cygnus olor	Cygnus olor	BirdLife International	0.988	Cygnus olor
115	Delichon urbica	Delichon urbica	BirdLife International	0.988	Delichon urbica
116	Delichon urbicum	Delichon urbicum	BirdLife International	0.988	Delichon urbicum
117	Dendrocopos leucotos	Dendrocopos leucotos	BirdLife International	0.988	Dendrocopos leucotos
118	Dendrocopos major	Dendrocopos major	BirdLife International	0.988	Dendrocopos major
119	Dendrocopos medius	Dendrocopos medius	BirdLife International	0.988	Dendrocopos medius
120	Dendrocopos minor	Dendrocopos minor	BirdLife International	0.988	Dendrocopos minor
121	Dendrocopos syriacus	Dendrocopos syriacus	BirdLife International	0.988	Dendrocopos syriacus
122	Dendrocoptes medius	Dendrocoptes medius	BirdLife International	0.75	Dendrocopos medius
123	Dendrocopus major	Dendrocopus major	BirdLife International	0.75	Dendrocopos major
124	Dendrocopus medius	Dendrocopus medius	BirdLife International	0.75	Dendrocopos medius
125	Dendrocopus minor	Dendrocopus minor	BirdLife International	0.75	Dendrocopos minor
126	Dryobates minor	Dryobates minor	BirdLife International	0.988	Dryobates minor
127	Dryocopos martius	Dryocopos martius	BirdLife International	0.75	Dryocopus martius
128	Dryocopus martius	Dryocopus martius	BirdLife International	0.988	Dryocopus martius
129	Egretta alba	Egretta alba	BirdLife International	0.988	Egretta alba
130	Egretta garzetta	Egretta garzetta	BirdLife International	0.988	Egretta garzetta
131	Emberiza calandra	Emberiza calandra	BirdLife International	0.988	Emberiza calandra
132	Emberiza citrinella	Emberiza citrinella	BirdLife International	0.988	Emberiza citrinella
133	Emberiza hortulana	Emberiza hortulana	BirdLife International	0.988	Emberiza hortulana
134	Emberiza schoeniclus	Emberiza schoeniclus	BirdLife International	0.988	Emberiza schoeniclus
135	Erithacus rubecula	Erithacus rubecula	BirdLife International	0.988	Erithacus rubecula
136	Falco columbarius	Falco columbarius	BirdLife International	0.988	Falco columbarius
137	Falco peregrinus	Falco peregrinus	BirdLife International	0.988	Falco peregrinus
138	Falco subbuteo	Falco subbuteo	BirdLife International	0.988	Falco subbuteo
139	Falco tinnuculus	Falco tinnuculus	BirdLife International	0.75	Falco tinnunculus
140	Falco tinnunculus	Falco tinnunculus	BirdLife International	0.988	Falco tinnunculus
141	Ficedula albicolis	Ficedula albicolis	BirdLife International	0.75	Ficedula albicollis
142	Ficedula albicollis	Ficedula albicollis	BirdLife International	0.988	Ficedula albicollis
143	Ficedula hypoleuca	Ficedula hypoleuca	BirdLife International	0.988	Ficedula hypoleuca
144	Ficedula parva	Ficedula parva	BirdLife International	0.988	Ficedula parva
145	Fringilla coelebs	Fringilla coelebs	BirdLife International	0.988	Fringilla coelebs
146	Fringilla montifringila	Fringilla montifringila	BirdLife International	0.75	Fringilla montifringilla
147	Fringilla montifringilla	Fringilla montifringilla	BirdLife International	0.988	Fringilla montifringilla
148	Fulica astra	Fulica astra	BirdLife International	0.75	Fulica atra
149	Fulica atra	Fulica atra	BirdLife International	0.988	Fulica atra
150	Galerida cristata	Galerida cristata	BirdLife International	0.988	Galerida cristata
151	Gallinago gallinago	Gallinago gallinago	BirdLife International	0.988	Gallinago gallinago
152	Gallinago media	Gallinago media	BirdLife International	0.988	Gallinago media
153	Gallinula chlorophus	Gallinula chlorophus	BirdLife International	0.75	Gallinula chloropus
154	Gallinula chloropus	Gallinula chloropus	BirdLife International	0.988	Gallinula chloropus
155	Garrulus glandarius	Garrulus glandarius	BirdLife International	0.988	Garrulus glandarius
156	Gavia arctica	Gavia arctica	BirdLife International	0.988	Gavia arctica
157	Gavia stellata	Gavia stellata	BirdLife International	0.988	Gavia stellata
158	Gelochelidon nilotica	Gelochelidon nilotica	BirdLife International	0.988	Gelochelidon nilotica
159	Glareola pratincola	Glareola pratincola	BirdLife International	0.988	Glareola pratincola
160	Glaucidium passerinum	Glaucidium passerinum	BirdLife International	0.988	Glaucidium passerinum
161	Grus grus	Grus grus	BirdLife International	0.988	Grus grus
162	Haematopus ostralegus	Haematopus ostralegus	BirdLife International	0.988	Haematopus ostralegus
163	Haliaeetus albicilla	Haliaeetus albicilla	BirdLife International	0.988	Haliaeetus albicilla
164	Himantopus himantopus	Himantopus himantopus	BirdLife International	0.988	Himantopus himantopus
165	Hippolais icterina	Hippolais icterina	BirdLife International	0.988	Hippolais icterina
166	Hirundo rustica	Hirundo rustica	BirdLife International	0.988	Hirundo rustica
167	Hydrocoloeus minutus	Hydrocoloeus minutus	BirdLife International	0.988	Hydrocoloeus minutus
168	Hydroprogne caspia	Hydroprogne caspia	BirdLife International	0.988	Hydroprogne caspia
169	Charadrius dubius	Charadrius dubius	BirdLife International	0.988	Charadrius dubius
170	Charadrius hiaticula	Charadrius hiaticula	BirdLife International	0.988	Charadrius hiaticula
171	Charadrius morinellus	Charadrius morinellus	BirdLife International	0.988	Charadrius morinellus
172	Chlidonias hybrida	Chlidonias hybrida	BirdLife International	0.988	Chlidonias hybrida
173	Chlidonias leucopterus	Chlidonias leucopterus	BirdLife International	0.988	Chlidonias leucopterus
174	Chlidonias niger	Chlidonias niger	BirdLife International	0.988	Chlidonias niger
175	Chloris chloris	Chloris chloris	BirdLife International	0.988	Chloris chloris
176	Chroicocephalus ridibundus	Chroicocephalus ridibundus	BirdLife International	0.988	Chroicocephalus ridibundus
177	Ixobrychus minutus	Ixobrychus minutus	BirdLife International	0.988	Ixobrychus minutus
178	Jynx torquilla	Jynx torquilla	BirdLife International	0.988	Jynx torquilla
179	Lanius collurio	Lanius collurio	BirdLife International	0.988	Lanius collurio
180	Lanius excubitor	Lanius excubitor	BirdLife International	0.988	Lanius excubitor
181	Larus argentatus	Larus argentatus	BirdLife International	0.988	Larus argentatus
182	Larus cachinnans	Larus cachinnans	BirdLife International	0.988	Larus cachinnans
183	Larus canus	Larus canus	BirdLife International	0.988	Larus canus
184	Larus fuscus	Larus fuscus	BirdLife International	0.988	Larus fuscus
185	Larus ridibundus	Larus ridibundus	BirdLife International	0.988	Larus ridibundus
186	Limosa lapponica	Limosa lapponica	BirdLife International	0.988	Limosa lapponica
187	Limosa limosa	Limosa limosa	BirdLife International	0.988	Limosa limosa
188	Locustella fluviatilis	Locustella fluviatilis	BirdLife International	0.988	Locustella fluviatilis
189	Locustella luscinioides	Locustella luscinioides	BirdLife International	0.988	Locustella luscinioides
190	Locustella naevia	Locustella naevia	BirdLife International	0.988	Locustella naevia
191	Loxia curvirostra	Loxia curvirostra	BirdLife International	0.988	Loxia curvirostra
192	Lullula arborea	Lullula arborea	BirdLife International	0.988	Lullula arborea
193	Lulula arborea	Lulula arborea	BirdLife International	0.75	Lullula arborea
194	Luscinia luscinia	Luscinia luscinia	BirdLife International	0.988	Luscinia luscinia
195	Luscinia megarhynchos	Luscinia megarhynchos	BirdLife International	0.988	Luscinia megarhynchos
196	Luscinia svecica	Luscinia svecica	BirdLife International	0.988	Luscinia svecica
197	Luscinia svecica cyanecula	Luscinia svecica cyanecula	BirdLife International	0.988	Luscinia svecica
198	Luscinia svecica svecica	Luscinia svecica svecica	BirdLife International	0.988	Luscinia svecica
199	Lymnocryptes minimus	Lymnocryptes minimus	BirdLife International	0.988	Lymnocryptes minimus
200	Lyrurus tetrix	Lyrurus tetrix	BirdLife International	0.988	Lyrurus tetrix
201	Mareca penelope	Mareca penelope	BirdLife International	0.988	Mareca penelope
202	Mareca strepera	Mareca strepera	BirdLife International	0.988	Mareca strepera
203	Melanitta fusca	Melanitta fusca	BirdLife International	0.988	Melanitta fusca
204	Melanitta nigra	Melanitta nigra	BirdLife International	0.988	Melanitta nigra
205	Mergellus albellus	Mergellus albellus	BirdLife International	0.988	Mergellus albellus
206	Mergus merganser	Mergus merganser	BirdLife International	0.988	Mergus merganser
207	Mergus serrator	Mergus serrator	BirdLife International	0.988	Mergus serrator
208	Merops apiaster	Merops apiaster	BirdLife International	0.988	Merops apiaster
209	Milvus migrans	Milvus migrans	BirdLife International	0.988	Milvus migrans
210	Milvus milvus	Milvus milvus	BirdLife International	0.988	Milvus milvus
211	Motacilia cinerea	Motacilia cinerea	BirdLife International	0.75	Motacilla cinerea
212	Motacilla alba	Motacilla alba	BirdLife International	0.988	Motacilla alba
213	Motacilla cinerea	Motacilla cinerea	BirdLife International	0.988	Motacilla cinerea
214	Motacilla citreola	Motacilla citreola	BirdLife International	0.988	Motacilla citreola
215	Motacilla flava	Motacilla flava	BirdLife International	0.988	Motacilla flava
216	Motecilla alba	Motecilla alba	BirdLife International	0.75	Motacilla alba
217	Muscicapa striata	Muscicapa striata	BirdLife International	0.988	Muscicapa striata
218	Netta rufina	Netta rufina	BirdLife International	0.988	Netta rufina
219	Nucifraga caryocatactes	Nucifraga caryocatactes	BirdLife International	0.988	Nucifraga caryocatactes
220	Numenius arquata	Numenius arquata	BirdLife International	0.988	Numenius arquata
221	Numenius phaeopus	Numenius phaeopus	BirdLife International	0.988	Numenius phaeopus
222	Nycticorax nycticorax	Nycticorax nycticorax	BirdLife International	0.988	Nycticorax nycticorax
223	Oenanthe oenanthe	Oenanthe oenanthe	BirdLife International	0.988	Oenanthe oenanthe
224	Oriolus oriolus	Oriolus oriolus	BirdLife International	0.988	Oriolus oriolus
225	Pandion haliaetus	Pandion haliaetus	BirdLife International	0.988	Pandion haliaetus
226	Panurus biarmicus	Panurus biarmicus	BirdLife International	0.988	Panurus biarmicus
227	Parus ater	Parus ater	BirdLife International	0.988	Parus ater
228	Parus caeruelus	Parus caeruelus	BirdLife International	0.75	Parus caeruleus
229	Parus caeruleus	Parus caeruleus	BirdLife International	0.988	Parus caeruleus
230	Parus coeruleus	Parus coeruleus	BirdLife International	0.75	Parus caeruleus
231	Parus cristatus	Parus cristatus	BirdLife International	0.988	Parus cristatus
232	Parus major	Parus major	BirdLife International	0.988	Parus major
233	Parus montanus	Parus montanus	BirdLife International	0.988	Parus montanus
234	Parus palustris	Parus palustris	BirdLife International	0.988	Parus palustris
235	Passer domesticus	Passer domesticus	BirdLife International	0.988	Passer domesticus
236	Passer montanus	Passer montanus	BirdLife International	0.988	Passer montanus
237	Perdix perdix	Perdix perdix	BirdLife International	0.988	Perdix perdix
238	Pernis apivorus	Pernis apivorus	BirdLife International	0.988	Pernis apivorus
239	Perus major	Perus major	BirdLife International	0.75	Parus major
240	Phalacrocorax carbo	Phalacrocorax carbo	BirdLife International	0.988	Phalacrocorax carbo
241	Phalaropus lobatus	Phalaropus lobatus	BirdLife International	0.988	Phalaropus lobatus
242	Phasianus colchicus	Phasianus colchicus	BirdLife International	0.988	Phasianus colchicus
243	Phasianus colchius	Phasianus colchius	BirdLife International	0.75	Phasianus colchicus
244	Philomachus pugnax	Philomachus pugnax	BirdLife International	0.988	Philomachus pugnax
245	Phoenicurus ochruros	Phoenicurus ochruros	BirdLife International	0.988	Phoenicurus ochruros
246	Phoenicurus phoenicurus	Phoenicurus phoenicurus	BirdLife International	0.988	Phoenicurus phoenicurus
247	Phylloscopus collybita	Phylloscopus collybita	BirdLife International	0.988	Phylloscopus collybita
248	Phylloscopus colybita	Phylloscopus colybita	BirdLife International	0.75	Phylloscopus collybita
249	Phylloscopus sibilatrix	Phylloscopus sibilatrix	BirdLife International	0.988	Phylloscopus sibilatrix
250	Phylloscopus trochillus	Phylloscopus trochillus	BirdLife International	0.75	Phylloscopus trochilus
251	Phylloscopus trochiloides	Phylloscopus trochiloides	BirdLife International	0.988	Phylloscopus trochiloides
252	Phylloscopus trochilus	Phylloscopus trochilus	BirdLife International	0.988	Phylloscopus trochilus
253	Phyloscopus collybita	Phyloscopus collybita	BirdLife International	0.75	Phylloscopus collybita
254	Phyloscopus trochilus	Phyloscopus trochilus	BirdLife International	0.75	Phylloscopus trochilus
255	Pica pica	Pica pica	BirdLife International	0.988	Pica pica
256	Picoides tridactylus	Picoides tridactylus	BirdLife International	0.988	Picoides tridactylus
257	Picus canaus	Picus canaus	BirdLife International	0.75	Picus canus
258	Picus canus	Picus canus	BirdLife International	0.988	Picus canus
259	Picus viridis	Picus viridis	BirdLife International	0.988	Picus viridis
260	Picus viridus	Picus viridus	BirdLife International	0.75	Picus viridis
261	Picus viridus	Picus viridus	BirdLife International	0.75	Picus viridanus
262	Platalea leucorodia	Platalea leucorodia	BirdLife International	0.988	Platalea leucorodia
263	Plegadis falcinellus	Plegadis falcinellus	BirdLife International	0.988	Plegadis falcinellus
264	Pluvialis apricaria	Pluvialis apricaria	BirdLife International	0.988	Pluvialis apricaria
265	Pluvialis squatarola	Pluvialis squatarola	BirdLife International	0.988	Pluvialis squatarola
266	Podiceps auritus	Podiceps auritus	BirdLife International	0.988	Podiceps auritus
267	Podiceps cristatus	Podiceps cristatus	BirdLife International	0.988	Podiceps cristatus
268	Podiceps grisegena	Podiceps grisegena	BirdLife International	0.988	Podiceps grisegena
269	Podiceps griseigena	Podiceps griseigena	BirdLife International	0.75	Podiceps grisegena
270	Podiceps nigricollis	Podiceps nigricollis	BirdLife International	0.988	Podiceps nigricollis
271	Poecile atricapillus	Poecile atricapillus	BirdLife International	0.988	Poecile atricapillus
272	Porphyrio porphyrio	Porphyrio porphyrio	BirdLife International	0.988	Porphyrio porphyrio
273	Porzana parva	Porzana parva	BirdLife International	0.988	Porzana parva
274	Porzana porzana	Porzana porzana	BirdLife International	0.988	Porzana porzana
275	Porzana pusilla	Porzana pusilla	BirdLife International	0.988	Porzana pusilla
276	Prunella collaris	Prunella collaris	BirdLife International	0.988	Prunella collaris
277	Prunella modularis	Prunella modularis	BirdLife International	0.988	Prunella modularis
278	Pyrrhula pyrrhula	Pyrrhula pyrrhula	BirdLife International	0.988	Pyrrhula pyrrhula
279	Pyrrhulla pyrrhula	Pyrrhulla pyrrhula	BirdLife International	0.75	Pyrrhula pyrrhula
280	Rallus aquaticus	Rallus aquaticus	BirdLife International	0.988	Rallus aquaticus
281	Recurvirostra avosetta	Recurvirostra avosetta	BirdLife International	0.988	Recurvirostra avosetta
282	Regulus ignicapilla	Regulus ignicapilla	BirdLife International	0.988	Regulus ignicapilla
283	Regulus ignicapillus	Regulus ignicapillus	BirdLife International	0.988	Regulus ignicapillus
284	Regulus regulus	Regulus regulus	BirdLife International	0.988	Regulus regulus
285	Remiz pendulinus	Remiz pendulinus	BirdLife International	0.988	Remiz pendulinus
286	Riparia riparia	Riparia riparia	BirdLife International	0.988	Riparia riparia
287	Saxicola rubetra	Saxicola rubetra	BirdLife International	0.988	Saxicola rubetra
288	Saxicola rubicola	Saxicola rubicola	BirdLife International	0.988	Saxicola rubicola
289	Saxicola torquata	Saxicola torquata	BirdLife International	0.988	Saxicola torquata
290	Saxicola torquatus	Saxicola torquatus	BirdLife International	0.988	Saxicola torquatus
291	Scolopax rusticola	Scolopax rusticola	BirdLife International	0.988	Scolopax rusticola
292	Serinus canaria	Serinus canaria	BirdLife International	0.988	Serinus canaria
293	Serinus serinus	Serinus serinus	BirdLife International	0.988	Serinus serinus
294	Sitta eroupaea	Sitta eroupaea	BirdLife International	0.75	Sitta europaea
295	Sitta europaea	Sitta europaea	BirdLife International	0.988	Sitta europaea
296	Sitta europea	Sitta europea	BirdLife International	0.75	Sitta europaea
297	Spatula clypeata	Spatula clypeata	BirdLife International	0.988	Spatula clypeata
298	Spatula querquedula	Spatula querquedula	BirdLife International	0.988	Spatula querquedula
299	Stercorarius parasiticus	Stercorarius parasiticus	BirdLife International	0.988	Stercorarius parasiticus
300	Stercorarius pomarinus	Stercorarius pomarinus	BirdLife International	0.988	Stercorarius pomarinus
301	Sterna caspica	Sterna caspica	BirdLife International	0.75	Sterna caspia
302	Sterna hirundo	Sterna hirundo	BirdLife International	0.988	Sterna hirundo
303	Sternula albifrons	Sternula albifrons	BirdLife International	0.988	Sternula albifrons
304	Streptopelia decaocto	Streptopelia decaocto	BirdLife International	0.988	Streptopelia decaocto
305	Streptopelia turtur	Streptopelia turtur	BirdLife International	0.988	Streptopelia turtur
306	Strix aluco	Strix aluco	BirdLife International	0.988	Strix aluco
307	Strunus vulgaris	Strunus vulgaris	BirdLife International	0.75	Sturnus vulgaris
308	Strurnus vulgaris	Strurnus vulgaris	BirdLife International	0.75	Sturnus vulgaris
309	Sturnus vulgaris	Sturnus vulgaris	BirdLife International	0.988	Sturnus vulgaris
310	Sylvia atricapilla	Sylvia atricapilla	BirdLife International	0.988	Sylvia atricapilla
311	Sylvia borin	Sylvia borin	BirdLife International	0.988	Sylvia borin
312	Sylvia communis	Sylvia communis	BirdLife International	0.988	Sylvia communis
313	Sylvia curruca	Sylvia curruca	BirdLife International	0.988	Sylvia curruca
314	Sylvia nisoria	Sylvia nisoria	BirdLife International	0.988	Sylvia nisoria
315	Sylvia nissoria	Sylvia nissoria	BirdLife International	0.75	Sylvia nisoria
316	Tadorna ferruginea	Tadorna ferruginea	BirdLife International	0.988	Tadorna ferruginea
317	Tadorna tadorna	Tadorna tadorna	BirdLife International	0.988	Tadorna tadorna
318	Tachybaptus ruficollis	Tachybaptus ruficollis	BirdLife International	0.988	Tachybaptus ruficollis
319	Tetrao tetrix	Tetrao tetrix	BirdLife International	0.988	Tetrao tetrix
320	Tetrao urogallus	Tetrao urogallus	BirdLife International	0.988	Tetrao urogallus
321	Tringa erythropus	Tringa erythropus	BirdLife International	0.988	Tringa erythropus
322	Tringa glareola	Tringa glareola	BirdLife International	0.988	Tringa glareola
323	Tringa hypoleuca	Tringa hypoleuca	BirdLife International	0.75	Tringa hypoleucos
324	Tringa nebularia	Tringa nebularia	BirdLife International	0.988	Tringa nebularia
325	Tringa ochropus	Tringa ochropus	BirdLife International	0.988	Tringa ochropus
326	Tringa stagnatilis	Tringa stagnatilis	BirdLife International	0.988	Tringa stagnatilis
327	Tringa totanus	Tringa totanus	BirdLife International	0.988	Tringa totanus
328	Troglodytes troglodytes	Troglodytes troglodytes	BirdLife International	0.988	Troglodytes troglodytes
329	Tudrus torquatus	Tudrus torquatus	BirdLife International	0.75	Turdus torquatus
330	Turdus iliacus	Turdus iliacus	BirdLife International	0.988	Turdus iliacus
331	Turdus merula	Turdus merula	BirdLife International	0.988	Turdus merula
332	Turdus philomelos	Turdus philomelos	BirdLife International	0.988	Turdus philomelos
333	Turdus pilaris	Turdus pilaris	BirdLife International	0.988	Turdus pilaris
334	Turdus torquatus	Turdus torquatus	BirdLife International	0.988	Turdus torquatus
335	Turdus viscivorus	Turdus viscivorus	BirdLife International	0.988	Turdus viscivorus
336	Tyto alba	Tyto alba	BirdLife International	0.988	Tyto alba
337	Upupa epops	Upupa epops	BirdLife International	0.988	Upupa epops
338	Upupa epos	Upupa epos	BirdLife International	0.75	Upupa epops
339	Vanellus gregarius	Vanellus gregarius	BirdLife International	0.988	Vanellus gregarius
340	Vanellus vanellus	Vanellus vanellus	BirdLife International	0.988	Vanellus vanellus
