# Supplementary material for: SPARSE 1.0: a template for databases of species inventories, with an open example of Czech birds
Source: Biodivers Data J. 2023 Nov 23;11:e108731. doi: 10.3897/BDJ.11.e108731 (PMC10690794; doi:10.3897/BDJ.11.e108731)
Supplement: Supplementary material 1 — SPARSE 1.0 - all database files as on the date of submission [file bdj-11-e108731-s001.zip › code/taxon harmonisation/test results/speciesRresolved_eBC.csv]

	user_supplied_name	submitted_name	data_source_title	score	matched_name2
1	Accipiter gentilis	Accipiter gentilis	The eBird/Clements Checklist of Birds of the World	0.988	Accipiter gentilis
2	Accipiter nisus	Accipiter nisus	The eBird/Clements Checklist of Birds of the World	0.988	Accipiter nisus
3	Acrocephallus scripaceus	Acrocephallus scripaceus	The eBird/Clements Checklist of Birds of the World	0.75	Acrocephalus scirpaceus
4	Acrocephalus arundinaceus	Acrocephalus arundinaceus	The eBird/Clements Checklist of Birds of the World	0.988	Acrocephalus arundinaceus
5	Acrocephalus melanopogon	Acrocephalus melanopogon	The eBird/Clements Checklist of Birds of the World	0.988	Acrocephalus melanopogon
6	Acrocephalus paludicola	Acrocephalus paludicola	The eBird/Clements Checklist of Birds of the World	0.988	Acrocephalus paludicola
7	Acrocephalus palustris	Acrocephalus palustris	The eBird/Clements Checklist of Birds of the World	0.988	Acrocephalus palustris
8	Acrocephalus scirpaceus	Acrocephalus scirpaceus	The eBird/Clements Checklist of Birds of the World	0.988	Acrocephalus scirpaceus
9	Acrocephalus schoenobaenus	Acrocephalus schoenobaenus	The eBird/Clements Checklist of Birds of the World	0.988	Acrocephalus schoenobaenus
10	Actitis hypoleuca	Actitis hypoleuca	The eBird/Clements Checklist of Birds of the World	0.75	Actitis hypoleucos
11	Actitis hypoleucos	Actitis hypoleucos	The eBird/Clements Checklist of Birds of the World	0.988	Actitis hypoleucos
12	Aegithalos caudatus	Aegithalos caudatus	The eBird/Clements Checklist of Birds of the World	0.988	Aegithalos caudatus
13	Aegithatos caudatus	Aegithatos caudatus	The eBird/Clements Checklist of Birds of the World	0.75	Aegithalos caudatus
14	Aegolius funereus	Aegolius funereus	The eBird/Clements Checklist of Birds of the World	0.988	Aegolius funereus
15	Aix galericulata	Aix galericulata	The eBird/Clements Checklist of Birds of the World	0.988	Aix galericulata
16	Alauda arvensis	Alauda arvensis	The eBird/Clements Checklist of Birds of the World	0.988	Alauda arvensis
17	Alcedo atthis	Alcedo atthis	The eBird/Clements Checklist of Birds of the World	0.988	Alcedo atthis
18	Alopochen aegyptiaca	Alopochen aegyptiaca	The eBird/Clements Checklist of Birds of the World	0.988	Alopochen aegyptiaca
19	Anas acuta	Anas acuta	The eBird/Clements Checklist of Birds of the World	0.988	Anas acuta
20	Anas crecca	Anas crecca	The eBird/Clements Checklist of Birds of the World	0.988	Anas crecca
21	Anas platyrhynchos	Anas platyrhynchos	The eBird/Clements Checklist of Birds of the World	0.988	Anas platyrhynchos
22	Anas platyrchynchos	Anas platyrchynchos	The eBird/Clements Checklist of Birds of the World	0.75	Anas platyrhynchos
23	Anser albifrons	Anser albifrons	The eBird/Clements Checklist of Birds of the World	0.988	Anser albifrons
24	Anser anser	Anser anser	The eBird/Clements Checklist of Birds of the World	0.988	Anser anser
25	Anser brachyrhynchus	Anser brachyrhynchus	The eBird/Clements Checklist of Birds of the World	0.988	Anser brachyrhynchus
26	Anser erythropus	Anser erythropus	The eBird/Clements Checklist of Birds of the World	0.988	Anser erythropus
27	Anser fabalis	Anser fabalis	The eBird/Clements Checklist of Birds of the World	0.988	Anser fabalis
28	Anthus campestris	Anthus campestris	The eBird/Clements Checklist of Birds of the World	0.988	Anthus campestris
29	Anthus cervinus	Anthus cervinus	The eBird/Clements Checklist of Birds of the World	0.988	Anthus cervinus
30	Anthus pratensis	Anthus pratensis	The eBird/Clements Checklist of Birds of the World	0.988	Anthus pratensis
31	Anthus spinoletta	Anthus spinoletta	The eBird/Clements Checklist of Birds of the World	0.988	Anthus spinoletta
32	Anthus trivialis	Anthus trivialis	The eBird/Clements Checklist of Birds of the World	0.988	Anthus trivialis
33	Apus apus	Apus apus	The eBird/Clements Checklist of Birds of the World	0.988	Apus apus
34	Aquila chrysaetos	Aquila chrysaetos	The eBird/Clements Checklist of Birds of the World	0.988	Aquila chrysaetos
35	Aquila rapax	Aquila rapax	The eBird/Clements Checklist of Birds of the World	0.988	Aquila rapax
36	Ardea alba	Ardea alba	The eBird/Clements Checklist of Birds of the World	0.988	Ardea alba
37	Ardea cinerea	Ardea cinerea	The eBird/Clements Checklist of Birds of the World	0.988	Ardea cinerea
38	Ardea purpurea	Ardea purpurea	The eBird/Clements Checklist of Birds of the World	0.988	Ardea purpurea
39	Ardeola ralloides	Ardeola ralloides	The eBird/Clements Checklist of Birds of the World	0.988	Ardeola ralloides
40	Arenaria interpres	Arenaria interpres	The eBird/Clements Checklist of Birds of the World	0.988	Arenaria interpres
41	Asio flammeus	Asio flammeus	The eBird/Clements Checklist of Birds of the World	0.988	Asio flammeus
42	Asio otus	Asio otus	The eBird/Clements Checklist of Birds of the World	0.988	Asio otus
43	Athene noctua	Athene noctua	The eBird/Clements Checklist of Birds of the World	0.988	Athene noctua
44	Aythia ferina	Aythia ferina	The eBird/Clements Checklist of Birds of the World	0.75	Aythya ferina
45	Aythya ferina	Aythya ferina	The eBird/Clements Checklist of Birds of the World	0.988	Aythya ferina
46	Aythya fuligula	Aythya fuligula	The eBird/Clements Checklist of Birds of the World	0.988	Aythya fuligula
47	Aythya marila	Aythya marila	The eBird/Clements Checklist of Birds of the World	0.988	Aythya marila
48	Aythya nyroca	Aythya nyroca	The eBird/Clements Checklist of Birds of the World	0.988	Aythya nyroca
49	Bombycilla garrulus	Bombycilla garrulus	The eBird/Clements Checklist of Birds of the World	0.988	Bombycilla garrulus
50	Botaurus stellaris	Botaurus stellaris	The eBird/Clements Checklist of Birds of the World	0.988	Botaurus stellaris
51	Branta bernicla	Branta bernicla	The eBird/Clements Checklist of Birds of the World	0.988	Branta bernicla
52	Branta canadensis	Branta canadensis	The eBird/Clements Checklist of Birds of the World	0.988	Branta canadensis
53	Branta leucopsis	Branta leucopsis	The eBird/Clements Checklist of Birds of the World	0.988	Branta leucopsis
54	Branta ruficollis	Branta ruficollis	The eBird/Clements Checklist of Birds of the World	0.988	Branta ruficollis
55	Bubo bubo	Bubo bubo	The eBird/Clements Checklist of Birds of the World	0.988	Bubo bubo
56	Bubulcus ibis	Bubulcus ibis	The eBird/Clements Checklist of Birds of the World	0.988	Bubulcus ibis
57	Bucephala clangula	Bucephala clangula	The eBird/Clements Checklist of Birds of the World	0.988	Bucephala clangula
58	Buteo buteo	Buteo buteo	The eBird/Clements Checklist of Birds of the World	0.988	Buteo buteo
59	Buteo lagopus	Buteo lagopus	The eBird/Clements Checklist of Birds of the World	0.988	Buteo lagopus
60	Calidris alba	Calidris alba	The eBird/Clements Checklist of Birds of the World	0.988	Calidris alba
61	Calidris alpina	Calidris alpina	The eBird/Clements Checklist of Birds of the World	0.988	Calidris alpina
62	Calidris canutus	Calidris canutus	The eBird/Clements Checklist of Birds of the World	0.988	Calidris canutus
63	Calidris falcinellus	Calidris falcinellus	The eBird/Clements Checklist of Birds of the World	0.988	Calidris falcinellus
64	Calidris ferruginea	Calidris ferruginea	The eBird/Clements Checklist of Birds of the World	0.988	Calidris ferruginea
65	Calidris minuta	Calidris minuta	The eBird/Clements Checklist of Birds of the World	0.988	Calidris minuta
66	Calidris pugnax	Calidris pugnax	The eBird/Clements Checklist of Birds of the World	0.988	Calidris pugnax
67	Calidris temminckii	Calidris temminckii	The eBird/Clements Checklist of Birds of the World	0.988	Calidris temminckii
68	Caprimulgus europaeus	Caprimulgus europaeus	The eBird/Clements Checklist of Birds of the World	0.988	Caprimulgus europaeus
69	Carduelis carduelis	Carduelis carduelis	The eBird/Clements Checklist of Birds of the World	0.988	Carduelis carduelis
70	Carpodacus erythrinus	Carpodacus erythrinus	The eBird/Clements Checklist of Birds of the World	0.988	Carpodacus erythrinus
71	Certhia brachydactyla	Certhia brachydactyla	The eBird/Clements Checklist of Birds of the World	0.988	Certhia brachydactyla
72	Certhia familiaris	Certhia familiaris	The eBird/Clements Checklist of Birds of the World	0.988	Certhia familiaris
73	Cervus frugilegus	Cervus frugilegus	The eBird/Clements Checklist of Birds of the World	0.75	Corvus frugilegus
74	Cettia cetti	Cettia cetti	The eBird/Clements Checklist of Birds of the World	0.988	Cettia cetti
75	Ciconia ciconia	Ciconia ciconia	The eBird/Clements Checklist of Birds of the World	0.988	Ciconia ciconia
76	Ciconia nigra	Ciconia nigra	The eBird/Clements Checklist of Birds of the World	0.988	Ciconia nigra
77	Cinclus cinclus	Cinclus cinclus	The eBird/Clements Checklist of Birds of the World	0.988	Cinclus cinclus
78	Circus aeruginosus	Circus aeruginosus	The eBird/Clements Checklist of Birds of the World	0.988	Circus aeruginosus
79	Circus cyaneus	Circus cyaneus	The eBird/Clements Checklist of Birds of the World	0.988	Circus cyaneus
80	Circus pygargus	Circus pygargus	The eBird/Clements Checklist of Birds of the World	0.988	Circus pygargus
81	Clangula hyemalis	Clangula hyemalis	The eBird/Clements Checklist of Birds of the World	0.988	Clangula hyemalis
82	Coccothraustes coccothraustes	Coccothraustes coccothraustes	The eBird/Clements Checklist of Birds of the World	0.988	Coccothraustes coccothraustes
83	Coccothraustes coccothraustes	Coccothraustes coccothraustes	The eBird/Clements Checklist of Birds of the World	0.988	Coccothraustes coccothraustes
84	Columba livia	Columba livia	The eBird/Clements Checklist of Birds of the World	0.988	Columba livia
85	Columba livia f. domestica	Columba livia f. domestica	The eBird/Clements Checklist of Birds of the World	0.988	Columba livia
86	Columba livia f.dom.	Columba livia f.dom.	The eBird/Clements Checklist of Birds of the World	0.988	Columba livia
87	Columba oenas	Columba oenas	The eBird/Clements Checklist of Birds of the World	0.988	Columba oenas
88	Columba palumbus	Columba palumbus	The eBird/Clements Checklist of Birds of the World	0.988	Columba palumbus
89	Coracias garrulus	Coracias garrulus	The eBird/Clements Checklist of Birds of the World	0.988	Coracias garrulus
90	Corvus corax	Corvus corax	The eBird/Clements Checklist of Birds of the World	0.988	Corvus corax
91	Corvus cornix	Corvus cornix	The eBird/Clements Checklist of Birds of the World	0.988	Corvus cornix
92	Corvus corone	Corvus corone	The eBird/Clements Checklist of Birds of the World	0.988	Corvus corone
93	Corvus corone cornix	Corvus corone cornix	The eBird/Clements Checklist of Birds of the World	0.988	Corvus corone
94	Corvus corone corone	Corvus corone corone	The eBird/Clements Checklist of Birds of the World	0.999	Corvus corone corone
95	Corvus frugilegus	Corvus frugilegus	The eBird/Clements Checklist of Birds of the World	0.988	Corvus frugilegus
96	Corvus monedula	Corvus monedula	The eBird/Clements Checklist of Birds of the World	0.988	Corvus monedula
97	Coturnix coturnix	Coturnix coturnix	The eBird/Clements Checklist of Birds of the World	0.988	Coturnix coturnix
98	Crex crex	Crex crex	The eBird/Clements Checklist of Birds of the World	0.988	Crex crex
99	Cuculus canorus	Cuculus canorus	The eBird/Clements Checklist of Birds of the World	0.988	Cuculus canorus
100	Curruca communis	Curruca communis	The eBird/Clements Checklist of Birds of the World	0.988	Curruca communis
101	Curruca curruca	Curruca curruca	The eBird/Clements Checklist of Birds of the World	0.988	Curruca curruca
102	Cyanistes caeruleus	Cyanistes caeruleus	The eBird/Clements Checklist of Birds of the World	0.988	Cyanistes caeruleus
103	Cyanistes coeruleus	Cyanistes coeruleus	The eBird/Clements Checklist of Birds of the World	0.75	Cyanistes caeruleus
104	Cygnus columbianus bewickii	Cygnus columbianus bewickii	The eBird/Clements Checklist of Birds of the World	0.999	Cygnus columbianus bewickii
105	Cygnus cygnus	Cygnus cygnus	The eBird/Clements Checklist of Birds of the World	0.988	Cygnus cygnus
106	Cygnus olor	Cygnus olor	The eBird/Clements Checklist of Birds of the World	0.988	Cygnus olor
107	Delichon urbica	Delichon urbica	The eBird/Clements Checklist of Birds of the World	0.75	Delichon urbicum
108	Delichon urbicum	Delichon urbicum	The eBird/Clements Checklist of Birds of the World	0.988	Delichon urbicum
109	Dendrocopos leucotos	Dendrocopos leucotos	The eBird/Clements Checklist of Birds of the World	0.988	Dendrocopos leucotos
110	Dendrocopos major	Dendrocopos major	The eBird/Clements Checklist of Birds of the World	0.988	Dendrocopos major
111	Dendrocopos medius	Dendrocopos medius	The eBird/Clements Checklist of Birds of the World	0.75	Dendrocoptes medius
112	Dendrocopos syriacus	Dendrocopos syriacus	The eBird/Clements Checklist of Birds of the World	0.988	Dendrocopos syriacus
113	Dendrocoptes medius	Dendrocoptes medius	The eBird/Clements Checklist of Birds of the World	0.988	Dendrocoptes medius
114	Dendrocopus major	Dendrocopus major	The eBird/Clements Checklist of Birds of the World	0.75	Dendrocopos major
115	Dendrocopus medius	Dendrocopus medius	The eBird/Clements Checklist of Birds of the World	0.75	Dendrocoptes medius
116	Dryobates minor	Dryobates minor	The eBird/Clements Checklist of Birds of the World	0.988	Dryobates minor
117	Dryocopos martius	Dryocopos martius	The eBird/Clements Checklist of Birds of the World	0.75	Dryocopus martius
118	Dryocopus martius	Dryocopus martius	The eBird/Clements Checklist of Birds of the World	0.988	Dryocopus martius
119	Egretta garzetta	Egretta garzetta	The eBird/Clements Checklist of Birds of the World	0.988	Egretta garzetta
120	Emberiza calandra	Emberiza calandra	The eBird/Clements Checklist of Birds of the World	0.988	Emberiza calandra
121	Emberiza citrinella	Emberiza citrinella	The eBird/Clements Checklist of Birds of the World	0.988	Emberiza citrinella
122	Emberiza hortulana	Emberiza hortulana	The eBird/Clements Checklist of Birds of the World	0.988	Emberiza hortulana
123	Emberiza schoeniclus	Emberiza schoeniclus	The eBird/Clements Checklist of Birds of the World	0.988	Emberiza schoeniclus
124	Erithacus rubecula	Erithacus rubecula	The eBird/Clements Checklist of Birds of the World	0.988	Erithacus rubecula
125	Falco columbarius	Falco columbarius	The eBird/Clements Checklist of Birds of the World	0.988	Falco columbarius
126	Falco peregrinus	Falco peregrinus	The eBird/Clements Checklist of Birds of the World	0.988	Falco peregrinus
127	Falco subbuteo	Falco subbuteo	The eBird/Clements Checklist of Birds of the World	0.988	Falco subbuteo
128	Falco tinnuculus	Falco tinnuculus	The eBird/Clements Checklist of Birds of the World	0.75	Falco tinnunculus
129	Falco tinnunculus	Falco tinnunculus	The eBird/Clements Checklist of Birds of the World	0.988	Falco tinnunculus
130	Ficedula albicolis	Ficedula albicolis	The eBird/Clements Checklist of Birds of the World	0.75	Ficedula albicollis
131	Ficedula albicollis	Ficedula albicollis	The eBird/Clements Checklist of Birds of the World	0.988	Ficedula albicollis
132	Ficedula hypoleuca	Ficedula hypoleuca	The eBird/Clements Checklist of Birds of the World	0.988	Ficedula hypoleuca
133	Ficedula parva	Ficedula parva	The eBird/Clements Checklist of Birds of the World	0.988	Ficedula parva
134	Fringilla coelebs	Fringilla coelebs	The eBird/Clements Checklist of Birds of the World	0.988	Fringilla coelebs
135	Fringilla montifringila	Fringilla montifringila	The eBird/Clements Checklist of Birds of the World	0.75	Fringilla montifringilla
136	Fringilla montifringilla	Fringilla montifringilla	The eBird/Clements Checklist of Birds of the World	0.988	Fringilla montifringilla
137	Fulica astra	Fulica astra	The eBird/Clements Checklist of Birds of the World	0.75	Fulica atra
138	Fulica atra	Fulica atra	The eBird/Clements Checklist of Birds of the World	0.988	Fulica atra
139	Galerida cristata	Galerida cristata	The eBird/Clements Checklist of Birds of the World	0.988	Galerida cristata
140	Gallinago gallinago	Gallinago gallinago	The eBird/Clements Checklist of Birds of the World	0.988	Gallinago gallinago
141	Gallinago media	Gallinago media	The eBird/Clements Checklist of Birds of the World	0.988	Gallinago media
142	Gallinula chlorophus	Gallinula chlorophus	The eBird/Clements Checklist of Birds of the World	0.75	Gallinula chloropus
143	Gallinula chloropus	Gallinula chloropus	The eBird/Clements Checklist of Birds of the World	0.988	Gallinula chloropus
144	Garrulus glandarius	Garrulus glandarius	The eBird/Clements Checklist of Birds of the World	0.988	Garrulus glandarius
145	Gavia arctica	Gavia arctica	The eBird/Clements Checklist of Birds of the World	0.988	Gavia arctica
146	Gavia stellata	Gavia stellata	The eBird/Clements Checklist of Birds of the World	0.988	Gavia stellata
147	Gelochelidon nilotica	Gelochelidon nilotica	The eBird/Clements Checklist of Birds of the World	0.988	Gelochelidon nilotica
148	Glareola pratincola	Glareola pratincola	The eBird/Clements Checklist of Birds of the World	0.988	Glareola pratincola
149	Glaucidium passerinum	Glaucidium passerinum	The eBird/Clements Checklist of Birds of the World	0.988	Glaucidium passerinum
150	Grus grus	Grus grus	The eBird/Clements Checklist of Birds of the World	0.988	Grus grus
151	Haematopus ostralegus	Haematopus ostralegus	The eBird/Clements Checklist of Birds of the World	0.988	Haematopus ostralegus
152	Haliaeetus albicilla	Haliaeetus albicilla	The eBird/Clements Checklist of Birds of the World	0.988	Haliaeetus albicilla
153	Himantopus himantopus	Himantopus himantopus	The eBird/Clements Checklist of Birds of the World	0.988	Himantopus himantopus
154	Hippolais icterina	Hippolais icterina	The eBird/Clements Checklist of Birds of the World	0.988	Hippolais icterina
155	Hirundo rustica	Hirundo rustica	The eBird/Clements Checklist of Birds of the World	0.988	Hirundo rustica
156	Hydrocoloeus minutus	Hydrocoloeus minutus	The eBird/Clements Checklist of Birds of the World	0.988	Hydrocoloeus minutus
157	Hydroprogne caspia	Hydroprogne caspia	The eBird/Clements Checklist of Birds of the World	0.988	Hydroprogne caspia
158	Charadrius dubius	Charadrius dubius	The eBird/Clements Checklist of Birds of the World	0.988	Charadrius dubius
159	Charadrius hiaticula	Charadrius hiaticula	The eBird/Clements Checklist of Birds of the World	0.988	Charadrius hiaticula
160	Charadrius morinellus	Charadrius morinellus	The eBird/Clements Checklist of Birds of the World	0.988	Charadrius morinellus
161	Chlidonias hybrida	Chlidonias hybrida	The eBird/Clements Checklist of Birds of the World	0.988	Chlidonias hybrida
162	Chlidonias leucopterus	Chlidonias leucopterus	The eBird/Clements Checklist of Birds of the World	0.988	Chlidonias leucopterus
163	Chlidonias niger	Chlidonias niger	The eBird/Clements Checklist of Birds of the World	0.988	Chlidonias niger
164	Chloris chloris	Chloris chloris	The eBird/Clements Checklist of Birds of the World	0.988	Chloris chloris
165	Chroicocephalus ridibundus	Chroicocephalus ridibundus	The eBird/Clements Checklist of Birds of the World	0.988	Chroicocephalus ridibundus
166	Ichthyaetus melanocephalus	Ichthyaetus melanocephalus	The eBird/Clements Checklist of Birds of the World	0.988	Ichthyaetus melanocephalus
167	Ixobrychus minutus	Ixobrychus minutus	The eBird/Clements Checklist of Birds of the World	0.988	Ixobrychus minutus
168	Jynx torquilla	Jynx torquilla	The eBird/Clements Checklist of Birds of the World	0.988	Jynx torquilla
169	Lanius collurio	Lanius collurio	The eBird/Clements Checklist of Birds of the World	0.988	Lanius collurio
170	Lanius excubitor	Lanius excubitor	The eBird/Clements Checklist of Birds of the World	0.988	Lanius excubitor
171	Larus argentatus	Larus argentatus	The eBird/Clements Checklist of Birds of the World	0.988	Larus argentatus
172	Larus cachinnans	Larus cachinnans	The eBird/Clements Checklist of Birds of the World	0.988	Larus cachinnans
173	Larus canus	Larus canus	The eBird/Clements Checklist of Birds of the World	0.988	Larus canus
174	Larus fuscus	Larus fuscus	The eBird/Clements Checklist of Birds of the World	0.988	Larus fuscus
175	Limosa lapponica	Limosa lapponica	The eBird/Clements Checklist of Birds of the World	0.988	Limosa lapponica
176	Limosa limosa	Limosa limosa	The eBird/Clements Checklist of Birds of the World	0.988	Limosa limosa
177	Linaria cannabina	Linaria cannabina	The eBird/Clements Checklist of Birds of the World	0.988	Linaria cannabina
178	Locustella fluviatilis	Locustella fluviatilis	The eBird/Clements Checklist of Birds of the World	0.988	Locustella fluviatilis
179	Locustella luscinioides	Locustella luscinioides	The eBird/Clements Checklist of Birds of the World	0.988	Locustella luscinioides
180	Locustella naevia	Locustella naevia	The eBird/Clements Checklist of Birds of the World	0.988	Locustella naevia
181	Lophoohanes cristatus	Lophoohanes cristatus	The eBird/Clements Checklist of Birds of the World	0.75	Lophophanes cristatus
182	Lophophanes cristatus	Lophophanes cristatus	The eBird/Clements Checklist of Birds of the World	0.988	Lophophanes cristatus
183	Lophophanes cristaus	Lophophanes cristaus	The eBird/Clements Checklist of Birds of the World	0.75	Lophophanes cristatus
184	Loxia curvirostra	Loxia curvirostra	The eBird/Clements Checklist of Birds of the World	0.988	Loxia curvirostra
185	Lullula arborea	Lullula arborea	The eBird/Clements Checklist of Birds of the World	0.988	Lullula arborea
186	Lulula arborea	Lulula arborea	The eBird/Clements Checklist of Birds of the World	0.75	Lullula arborea
187	Luscinia luscinia	Luscinia luscinia	The eBird/Clements Checklist of Birds of the World	0.988	Luscinia luscinia
188	Luscinia megarhynchos	Luscinia megarhynchos	The eBird/Clements Checklist of Birds of the World	0.988	Luscinia megarhynchos
189	Luscinia svecica	Luscinia svecica	The eBird/Clements Checklist of Birds of the World	0.988	Luscinia svecica
190	Luscinia svecica cyanecula	Luscinia svecica cyanecula	The eBird/Clements Checklist of Birds of the World	0.999	Luscinia svecica cyanecula
191	Luscinia svecica svecica	Luscinia svecica svecica	The eBird/Clements Checklist of Birds of the World	0.999	Luscinia svecica svecica
192	Lymnocryptes minimus	Lymnocryptes minimus	The eBird/Clements Checklist of Birds of the World	0.988	Lymnocryptes minimus
193	Lyrurus tetrix	Lyrurus tetrix	The eBird/Clements Checklist of Birds of the World	0.988	Lyrurus tetrix
194	Mareca penelope	Mareca penelope	The eBird/Clements Checklist of Birds of the World	0.988	Mareca penelope
195	Mareca strepera	Mareca strepera	The eBird/Clements Checklist of Birds of the World	0.988	Mareca strepera
196	Melanitta fusca	Melanitta fusca	The eBird/Clements Checklist of Birds of the World	0.988	Melanitta fusca
197	Melanitta nigra	Melanitta nigra	The eBird/Clements Checklist of Birds of the World	0.988	Melanitta nigra
198	Mergellus albellus	Mergellus albellus	The eBird/Clements Checklist of Birds of the World	0.988	Mergellus albellus
199	Mergus merganser	Mergus merganser	The eBird/Clements Checklist of Birds of the World	0.988	Mergus merganser
200	Mergus serrator	Mergus serrator	The eBird/Clements Checklist of Birds of the World	0.988	Mergus serrator
201	Merops apiaster	Merops apiaster	The eBird/Clements Checklist of Birds of the World	0.988	Merops apiaster
202	Milvus migrans	Milvus migrans	The eBird/Clements Checklist of Birds of the World	0.988	Milvus migrans
203	Milvus milvus	Milvus milvus	The eBird/Clements Checklist of Birds of the World	0.988	Milvus milvus
204	Motacilia cinerea	Motacilia cinerea	The eBird/Clements Checklist of Birds of the World	0.75	Motacilla cinerea
205	Motacilla alba	Motacilla alba	The eBird/Clements Checklist of Birds of the World	0.988	Motacilla alba
206	Motacilla cinerea	Motacilla cinerea	The eBird/Clements Checklist of Birds of the World	0.988	Motacilla cinerea
207	Motacilla citreola	Motacilla citreola	The eBird/Clements Checklist of Birds of the World	0.988	Motacilla citreola
208	Motacilla flava	Motacilla flava	The eBird/Clements Checklist of Birds of the World	0.988	Motacilla flava
209	Motecilla alba	Motecilla alba	The eBird/Clements Checklist of Birds of the World	0.75	Motacilla alba
210	Muscicapa striata	Muscicapa striata	The eBird/Clements Checklist of Birds of the World	0.988	Muscicapa striata
211	Netta rufina	Netta rufina	The eBird/Clements Checklist of Birds of the World	0.988	Netta rufina
212	Nucifraga caryocatactes	Nucifraga caryocatactes	The eBird/Clements Checklist of Birds of the World	0.988	Nucifraga caryocatactes
213	Numenius arquata	Numenius arquata	The eBird/Clements Checklist of Birds of the World	0.988	Numenius arquata
214	Numenius phaeopus	Numenius phaeopus	The eBird/Clements Checklist of Birds of the World	0.988	Numenius phaeopus
215	Nycticorax nycticorax	Nycticorax nycticorax	The eBird/Clements Checklist of Birds of the World	0.988	Nycticorax nycticorax
216	Oenanthe oenanthe	Oenanthe oenanthe	The eBird/Clements Checklist of Birds of the World	0.988	Oenanthe oenanthe
217	Oriolus oriolus	Oriolus oriolus	The eBird/Clements Checklist of Birds of the World	0.988	Oriolus oriolus
218	Pandion haliaetus	Pandion haliaetus	The eBird/Clements Checklist of Birds of the World	0.988	Pandion haliaetus
219	Panurus biarmicus	Panurus biarmicus	The eBird/Clements Checklist of Birds of the World	0.988	Panurus biarmicus
220	Parus major	Parus major	The eBird/Clements Checklist of Birds of the World	0.988	Parus major
221	Passer domesticus	Passer domesticus	The eBird/Clements Checklist of Birds of the World	0.988	Passer domesticus
222	Passer montanus	Passer montanus	The eBird/Clements Checklist of Birds of the World	0.988	Passer montanus
223	Perdix perdix	Perdix perdix	The eBird/Clements Checklist of Birds of the World	0.988	Perdix perdix
224	Periparus ater	Periparus ater	The eBird/Clements Checklist of Birds of the World	0.988	Periparus ater
225	Pernis apivorus	Pernis apivorus	The eBird/Clements Checklist of Birds of the World	0.988	Pernis apivorus
226	Perus major	Perus major	The eBird/Clements Checklist of Birds of the World	0.75	Parus major
227	Phalacrocorax carbo	Phalacrocorax carbo	The eBird/Clements Checklist of Birds of the World	0.988	Phalacrocorax carbo
228	Phalaropus lobatus	Phalaropus lobatus	The eBird/Clements Checklist of Birds of the World	0.988	Phalaropus lobatus
229	Phasianus colchicus	Phasianus colchicus	The eBird/Clements Checklist of Birds of the World	0.988	Phasianus colchicus
230	Phasianus colchius	Phasianus colchius	The eBird/Clements Checklist of Birds of the World	0.75	Phasianus colchicus
231	Phoenicurus ochruros	Phoenicurus ochruros	The eBird/Clements Checklist of Birds of the World	0.988	Phoenicurus ochruros
232	Phoenicurus phoenicurus	Phoenicurus phoenicurus	The eBird/Clements Checklist of Birds of the World	0.988	Phoenicurus phoenicurus
233	Phylloscopus collybita	Phylloscopus collybita	The eBird/Clements Checklist of Birds of the World	0.988	Phylloscopus collybita
234	Phylloscopus colybita	Phylloscopus colybita	The eBird/Clements Checklist of Birds of the World	0.75	Phylloscopus collybita
235	Phylloscopus sibilatrix	Phylloscopus sibilatrix	The eBird/Clements Checklist of Birds of the World	0.988	Phylloscopus sibilatrix
236	Phylloscopus trochillus	Phylloscopus trochillus	The eBird/Clements Checklist of Birds of the World	0.75	Phylloscopus trochilus
237	Phylloscopus trochiloides	Phylloscopus trochiloides	The eBird/Clements Checklist of Birds of the World	0.988	Phylloscopus trochiloides
238	Phylloscopus trochilus	Phylloscopus trochilus	The eBird/Clements Checklist of Birds of the World	0.988	Phylloscopus trochilus
239	Phyloscopus collybita	Phyloscopus collybita	The eBird/Clements Checklist of Birds of the World	0.75	Phylloscopus collybita
240	Phyloscopus trochilus	Phyloscopus trochilus	The eBird/Clements Checklist of Birds of the World	0.75	Phylloscopus trochilus
241	Pica pica	Pica pica	The eBird/Clements Checklist of Birds of the World	0.988	Pica pica
242	Picoides tridactylus	Picoides tridactylus	The eBird/Clements Checklist of Birds of the World	0.988	Picoides tridactylus
243	Picus canaus	Picus canaus	The eBird/Clements Checklist of Birds of the World	0.75	Picus canus
244	Picus canus	Picus canus	The eBird/Clements Checklist of Birds of the World	0.988	Picus canus
245	Picus viridis	Picus viridis	The eBird/Clements Checklist of Birds of the World	0.988	Picus viridis
246	Picus viridus	Picus viridus	The eBird/Clements Checklist of Birds of the World	0.75	Picus viridis
247	Picus viridus	Picus viridus	The eBird/Clements Checklist of Birds of the World	0.75	Picus viridanus
248	Platalea leucorodia	Platalea leucorodia	The eBird/Clements Checklist of Birds of the World	0.988	Platalea leucorodia
249	Plegadis falcinellus	Plegadis falcinellus	The eBird/Clements Checklist of Birds of the World	0.988	Plegadis falcinellus
250	Pluvialis apricaria	Pluvialis apricaria	The eBird/Clements Checklist of Birds of the World	0.988	Pluvialis apricaria
251	Pluvialis squatarola	Pluvialis squatarola	The eBird/Clements Checklist of Birds of the World	0.988	Pluvialis squatarola
252	Podiceps auritus	Podiceps auritus	The eBird/Clements Checklist of Birds of the World	0.988	Podiceps auritus
253	Podiceps cristatus	Podiceps cristatus	The eBird/Clements Checklist of Birds of the World	0.988	Podiceps cristatus
254	Podiceps grisegena	Podiceps grisegena	The eBird/Clements Checklist of Birds of the World	0.988	Podiceps grisegena
255	Podiceps griseigena	Podiceps griseigena	The eBird/Clements Checklist of Birds of the World	0.75	Podiceps grisegena
256	Podiceps nigricollis	Podiceps nigricollis	The eBird/Clements Checklist of Birds of the World	0.988	Podiceps nigricollis
257	Poecile atricapillus	Poecile atricapillus	The eBird/Clements Checklist of Birds of the World	0.988	Poecile atricapillus
258	Poecile montanus	Poecile montanus	The eBird/Clements Checklist of Birds of the World	0.988	Poecile montanus
259	Poecile palustris	Poecile palustris	The eBird/Clements Checklist of Birds of the World	0.988	Poecile palustris
260	Porphyrio porphyrio	Porphyrio porphyrio	The eBird/Clements Checklist of Birds of the World	0.988	Porphyrio porphyrio
261	Porzana porzana	Porzana porzana	The eBird/Clements Checklist of Birds of the World	0.988	Porzana porzana
262	Prunella collaris	Prunella collaris	The eBird/Clements Checklist of Birds of the World	0.988	Prunella collaris
263	Prunella modularis	Prunella modularis	The eBird/Clements Checklist of Birds of the World	0.988	Prunella modularis
264	Pyrrhula pyrrhula	Pyrrhula pyrrhula	The eBird/Clements Checklist of Birds of the World	0.988	Pyrrhula pyrrhula
265	Pyrrhulla pyrrhula	Pyrrhulla pyrrhula	The eBird/Clements Checklist of Birds of the World	0.75	Pyrrhula pyrrhula
266	Rallus aquaticus	Rallus aquaticus	The eBird/Clements Checklist of Birds of the World	0.988	Rallus aquaticus
267	Recurvirostra avosetta	Recurvirostra avosetta	The eBird/Clements Checklist of Birds of the World	0.988	Recurvirostra avosetta
268	Regulus ignicapilla	Regulus ignicapilla	The eBird/Clements Checklist of Birds of the World	0.988	Regulus ignicapilla
269	Regulus ignicapillus	Regulus ignicapillus	The eBird/Clements Checklist of Birds of the World	0.75	Regulus ignicapilla
270	Regulus regulus	Regulus regulus	The eBird/Clements Checklist of Birds of the World	0.988	Regulus regulus
271	Remiz pendulinus	Remiz pendulinus	The eBird/Clements Checklist of Birds of the World	0.988	Remiz pendulinus
272	Riparia riparia	Riparia riparia	The eBird/Clements Checklist of Birds of the World	0.988	Riparia riparia
273	Saxicola rubetra	Saxicola rubetra	The eBird/Clements Checklist of Birds of the World	0.988	Saxicola rubetra
274	Saxicola rubicola	Saxicola rubicola	The eBird/Clements Checklist of Birds of the World	0.988	Saxicola rubicola
275	Saxicola torquata	Saxicola torquata	The eBird/Clements Checklist of Birds of the World	0.75	Saxicola torquatus
276	Saxicola torquatus	Saxicola torquatus	The eBird/Clements Checklist of Birds of the World	0.988	Saxicola torquatus
277	Scolopax rusticola	Scolopax rusticola	The eBird/Clements Checklist of Birds of the World	0.988	Scolopax rusticola
278	Serinus canaria	Serinus canaria	The eBird/Clements Checklist of Birds of the World	0.988	Serinus canaria
279	Serinus serinus	Serinus serinus	The eBird/Clements Checklist of Birds of the World	0.988	Serinus serinus
280	Sitta eroupaea	Sitta eroupaea	The eBird/Clements Checklist of Birds of the World	0.75	Sitta europaea
281	Sitta europaea	Sitta europaea	The eBird/Clements Checklist of Birds of the World	0.988	Sitta europaea
282	Sitta europea	Sitta europea	The eBird/Clements Checklist of Birds of the World	0.75	Sitta europaea
283	Spatula clypeata	Spatula clypeata	The eBird/Clements Checklist of Birds of the World	0.988	Spatula clypeata
284	Spatula querquedula	Spatula querquedula	The eBird/Clements Checklist of Birds of the World	0.988	Spatula querquedula
285	Spinus spinus	Spinus spinus	The eBird/Clements Checklist of Birds of the World	0.988	Spinus spinus
286	Stercorarius parasiticus	Stercorarius parasiticus	The eBird/Clements Checklist of Birds of the World	0.988	Stercorarius parasiticus
287	Stercorarius pomarinus	Stercorarius pomarinus	The eBird/Clements Checklist of Birds of the World	0.988	Stercorarius pomarinus
288	Sterna hirundo	Sterna hirundo	The eBird/Clements Checklist of Birds of the World	0.988	Sterna hirundo
289	Sternula albifrons	Sternula albifrons	The eBird/Clements Checklist of Birds of the World	0.988	Sternula albifrons
290	Streptopelia decaocto	Streptopelia decaocto	The eBird/Clements Checklist of Birds of the World	0.988	Streptopelia decaocto
291	Streptopelia turtur	Streptopelia turtur	The eBird/Clements Checklist of Birds of the World	0.988	Streptopelia turtur
292	Strix aluco	Strix aluco	The eBird/Clements Checklist of Birds of the World	0.988	Strix aluco
293	Strunus vulgaris	Strunus vulgaris	The eBird/Clements Checklist of Birds of the World	0.75	Sturnus vulgaris
294	Strurnus vulgaris	Strurnus vulgaris	The eBird/Clements Checklist of Birds of the World	0.75	Sturnus vulgaris
295	Sturnus vulgaris	Sturnus vulgaris	The eBird/Clements Checklist of Birds of the World	0.988	Sturnus vulgaris
296	Sylvia atricapilla	Sylvia atricapilla	The eBird/Clements Checklist of Birds of the World	0.988	Sylvia atricapilla
297	Sylvia borin	Sylvia borin	The eBird/Clements Checklist of Birds of the World	0.988	Sylvia borin
298	Tadorna ferruginea	Tadorna ferruginea	The eBird/Clements Checklist of Birds of the World	0.988	Tadorna ferruginea
299	Tadorna tadorna	Tadorna tadorna	The eBird/Clements Checklist of Birds of the World	0.988	Tadorna tadorna
300	Tachybaptus ruficollis	Tachybaptus ruficollis	The eBird/Clements Checklist of Birds of the World	0.988	Tachybaptus ruficollis
301	Tatrastes bonasia	Tatrastes bonasia	The eBird/Clements Checklist of Birds of the World	0.75	Tetrastes bonasia
302	Tetrao urogallus	Tetrao urogallus	The eBird/Clements Checklist of Birds of the World	0.988	Tetrao urogallus
303	Tetrastes bonasia	Tetrastes bonasia	The eBird/Clements Checklist of Birds of the World	0.988	Tetrastes bonasia
304	Tringa erythropus	Tringa erythropus	The eBird/Clements Checklist of Birds of the World	0.988	Tringa erythropus
305	Tringa glareola	Tringa glareola	The eBird/Clements Checklist of Birds of the World	0.988	Tringa glareola
306	Tringa nebularia	Tringa nebularia	The eBird/Clements Checklist of Birds of the World	0.988	Tringa nebularia
307	Tringa ochropus	Tringa ochropus	The eBird/Clements Checklist of Birds of the World	0.988	Tringa ochropus
308	Tringa stagnatilis	Tringa stagnatilis	The eBird/Clements Checklist of Birds of the World	0.988	Tringa stagnatilis
309	Tringa totanus	Tringa totanus	The eBird/Clements Checklist of Birds of the World	0.988	Tringa totanus
310	Troglodytes troglodytes	Troglodytes troglodytes	The eBird/Clements Checklist of Birds of the World	0.988	Troglodytes troglodytes
311	Tudrus torquatus	Tudrus torquatus	The eBird/Clements Checklist of Birds of the World	0.75	Turdus torquatus
312	Turdus iliacus	Turdus iliacus	The eBird/Clements Checklist of Birds of the World	0.988	Turdus iliacus
313	Turdus merula	Turdus merula	The eBird/Clements Checklist of Birds of the World	0.988	Turdus merula
314	Turdus philomelos	Turdus philomelos	The eBird/Clements Checklist of Birds of the World	0.988	Turdus philomelos
315	Turdus pilaris	Turdus pilaris	The eBird/Clements Checklist of Birds of the World	0.988	Turdus pilaris
316	Turdus torquatus	Turdus torquatus	The eBird/Clements Checklist of Birds of the World	0.988	Turdus torquatus
317	Turdus viscivorus	Turdus viscivorus	The eBird/Clements Checklist of Birds of the World	0.988	Turdus viscivorus
318	Tyto alba	Tyto alba	The eBird/Clements Checklist of Birds of the World	0.988	Tyto alba
319	Upupa epops	Upupa epops	The eBird/Clements Checklist of Birds of the World	0.988	Upupa epops
320	Upupa epos	Upupa epos	The eBird/Clements Checklist of Birds of the World	0.75	Upupa epops
321	Vanellus gregarius	Vanellus gregarius	The eBird/Clements Checklist of Birds of the World	0.988	Vanellus gregarius
322	Vanellus vanellus	Vanellus vanellus	The eBird/Clements Checklist of Birds of the World	0.988	Vanellus vanellus
