# Supplementary material for: SPARSE 1.0: a template for databases of species inventories, with an open example of Czech birds
Source: Biodivers Data J. 2023 Nov 23;11:e108731. doi: 10.3897/BDJ.11.e108731 (PMC10690794; doi:10.3897/BDJ.11.e108731)
Supplement: Supplementary material 1 — SPARSE 1.0 - all database files as on the date of submission [file bdj-11-e108731-s001.zip › code/taxon harmonisation/test results/speciesRresolved_HM.csv]

	user_supplied_name	submitted_name	data_source_title	score	matched_name2
1	Accipiter gentilis	Accipiter gentilis	Howard and Moore Complete Checklist of the Birds of the World	0.988	Accipiter gentilis
2	Accipiter nisus	Accipiter nisus	Howard and Moore Complete Checklist of the Birds of the World	0.988	Accipiter nisus
3	Acrocephallus scripaceus	Acrocephallus scripaceus	Howard and Moore Complete Checklist of the Birds of the World	0.75	Acrocephalus scirpaceus
4	Acrocephalus arundinaceus	Acrocephalus arundinaceus	Howard and Moore Complete Checklist of the Birds of the World	0.988	Acrocephalus arundinaceus
5	Acrocephalus melanopogon	Acrocephalus melanopogon	Howard and Moore Complete Checklist of the Birds of the World	0.988	Acrocephalus melanopogon
6	Acrocephalus paludicola	Acrocephalus paludicola	Howard and Moore Complete Checklist of the Birds of the World	0.988	Acrocephalus paludicola
7	Acrocephalus palustris	Acrocephalus palustris	Howard and Moore Complete Checklist of the Birds of the World	0.988	Acrocephalus palustris
8	Acrocephalus scirpaceus	Acrocephalus scirpaceus	Howard and Moore Complete Checklist of the Birds of the World	0.988	Acrocephalus scirpaceus
9	Acrocephalus schoenobaenus	Acrocephalus schoenobaenus	Howard and Moore Complete Checklist of the Birds of the World	0.988	Acrocephalus schoenobaenus
10	Actitis hypoleuca	Actitis hypoleuca	Howard and Moore Complete Checklist of the Birds of the World	0.75	Actitis hypoleucos
11	Actitis hypoleucos	Actitis hypoleucos	Howard and Moore Complete Checklist of the Birds of the World	0.988	Actitis hypoleucos
12	Aegithalos caudatus	Aegithalos caudatus	Howard and Moore Complete Checklist of the Birds of the World	0.988	Aegithalos caudatus
13	Aegithatos caudatus	Aegithatos caudatus	Howard and Moore Complete Checklist of the Birds of the World	0.75	Aegithalos caudatus
14	Aegolius funereus	Aegolius funereus	Howard and Moore Complete Checklist of the Birds of the World	0.988	Aegolius funereus
15	Aix galericulata	Aix galericulata	Howard and Moore Complete Checklist of the Birds of the World	0.988	Aix galericulata
16	Alauda arvensis	Alauda arvensis	Howard and Moore Complete Checklist of the Birds of the World	0.988	Alauda arvensis
17	Alcedo atthis	Alcedo atthis	Howard and Moore Complete Checklist of the Birds of the World	0.988	Alcedo atthis
18	Alopochen aegyptiaca	Alopochen aegyptiaca	Howard and Moore Complete Checklist of the Birds of the World	0.988	Alopochen aegyptiaca
19	Anas acuta	Anas acuta	Howard and Moore Complete Checklist of the Birds of the World	0.988	Anas acuta
20	Anas crecca	Anas crecca	Howard and Moore Complete Checklist of the Birds of the World	0.988	Anas crecca
21	Anas platyrhynchos	Anas platyrhynchos	Howard and Moore Complete Checklist of the Birds of the World	0.988	Anas platyrhynchos
22	Anas platyrchynchos	Anas platyrchynchos	Howard and Moore Complete Checklist of the Birds of the World	0.75	Anas platyrhynchos
23	Anser albifrons	Anser albifrons	Howard and Moore Complete Checklist of the Birds of the World	0.988	Anser albifrons
24	Anser anser	Anser anser	Howard and Moore Complete Checklist of the Birds of the World	0.988	Anser anser
25	Anser brachyrhynchus	Anser brachyrhynchus	Howard and Moore Complete Checklist of the Birds of the World	0.988	Anser brachyrhynchus
26	Anser erythropus	Anser erythropus	Howard and Moore Complete Checklist of the Birds of the World	0.988	Anser erythropus
27	Anser fabalis	Anser fabalis	Howard and Moore Complete Checklist of the Birds of the World	0.988	Anser fabalis
28	Anthus campestris	Anthus campestris	Howard and Moore Complete Checklist of the Birds of the World	0.988	Anthus campestris
29	Anthus cervinus	Anthus cervinus	Howard and Moore Complete Checklist of the Birds of the World	0.988	Anthus cervinus
30	Anthus pratensis	Anthus pratensis	Howard and Moore Complete Checklist of the Birds of the World	0.988	Anthus pratensis
31	Anthus spinoletta	Anthus spinoletta	Howard and Moore Complete Checklist of the Birds of the World	0.988	Anthus spinoletta
32	Anthus trivialis	Anthus trivialis	Howard and Moore Complete Checklist of the Birds of the World	0.988	Anthus trivialis
33	Apus apus	Apus apus	Howard and Moore Complete Checklist of the Birds of the World	0.988	Apus apus
34	Aquila chrysaetos	Aquila chrysaetos	Howard and Moore Complete Checklist of the Birds of the World	0.988	Aquila chrysaetos
35	Aquila rapax	Aquila rapax	Howard and Moore Complete Checklist of the Birds of the World	0.988	Aquila rapax
36	Ardea alba	Ardea alba	Howard and Moore Complete Checklist of the Birds of the World	0.988	Ardea alba
37	Ardea cinerea	Ardea cinerea	Howard and Moore Complete Checklist of the Birds of the World	0.988	Ardea cinerea
38	Ardea purpurea	Ardea purpurea	Howard and Moore Complete Checklist of the Birds of the World	0.988	Ardea purpurea
39	Ardeola ralloides	Ardeola ralloides	Howard and Moore Complete Checklist of the Birds of the World	0.988	Ardeola ralloides
40	Arenaria interpres	Arenaria interpres	Howard and Moore Complete Checklist of the Birds of the World	0.988	Arenaria interpres
41	Asio flammeus	Asio flammeus	Howard and Moore Complete Checklist of the Birds of the World	0.988	Asio flammeus
42	Asio otus	Asio otus	Howard and Moore Complete Checklist of the Birds of the World	0.988	Asio otus
43	Athene noctua	Athene noctua	Howard and Moore Complete Checklist of the Birds of the World	0.988	Athene noctua
44	Aythia ferina	Aythia ferina	Howard and Moore Complete Checklist of the Birds of the World	0.75	Aythya ferina
45	Aythya ferina	Aythya ferina	Howard and Moore Complete Checklist of the Birds of the World	0.988	Aythya ferina
46	Aythya fuligula	Aythya fuligula	Howard and Moore Complete Checklist of the Birds of the World	0.988	Aythya fuligula
47	Aythya marila	Aythya marila	Howard and Moore Complete Checklist of the Birds of the World	0.988	Aythya marila
48	Aythya nyroca	Aythya nyroca	Howard and Moore Complete Checklist of the Birds of the World	0.988	Aythya nyroca
49	Bombycilla garrulus	Bombycilla garrulus	Howard and Moore Complete Checklist of the Birds of the World	0.988	Bombycilla garrulus
50	Botaurus stellaris	Botaurus stellaris	Howard and Moore Complete Checklist of the Birds of the World	0.988	Botaurus stellaris
51	Branta bernicla	Branta bernicla	Howard and Moore Complete Checklist of the Birds of the World	0.988	Branta bernicla
52	Branta canadensis	Branta canadensis	Howard and Moore Complete Checklist of the Birds of the World	0.988	Branta canadensis
53	Branta leucopsis	Branta leucopsis	Howard and Moore Complete Checklist of the Birds of the World	0.988	Branta leucopsis
54	Branta ruficollis	Branta ruficollis	Howard and Moore Complete Checklist of the Birds of the World	0.988	Branta ruficollis
55	Bubo bubo	Bubo bubo	Howard and Moore Complete Checklist of the Birds of the World	0.988	Bubo bubo
56	Bubulcus ibis	Bubulcus ibis	Howard and Moore Complete Checklist of the Birds of the World	0.988	Bubulcus ibis
57	Bucephala clangula	Bucephala clangula	Howard and Moore Complete Checklist of the Birds of the World	0.988	Bucephala clangula
58	Buteo buteo	Buteo buteo	Howard and Moore Complete Checklist of the Birds of the World	0.988	Buteo buteo
59	Buteo lagopus	Buteo lagopus	Howard and Moore Complete Checklist of the Birds of the World	0.988	Buteo lagopus
60	Calidris alba	Calidris alba	Howard and Moore Complete Checklist of the Birds of the World	0.988	Calidris alba
61	Calidris alpina	Calidris alpina	Howard and Moore Complete Checklist of the Birds of the World	0.988	Calidris alpina
62	Calidris canutus	Calidris canutus	Howard and Moore Complete Checklist of the Birds of the World	0.988	Calidris canutus
63	Calidris falcinellus	Calidris falcinellus	Howard and Moore Complete Checklist of the Birds of the World	0.988	Calidris falcinellus
64	Calidris ferruginea	Calidris ferruginea	Howard and Moore Complete Checklist of the Birds of the World	0.988	Calidris ferruginea
65	Calidris minuta	Calidris minuta	Howard and Moore Complete Checklist of the Birds of the World	0.988	Calidris minuta
66	Calidris pugnax	Calidris pugnax	Howard and Moore Complete Checklist of the Birds of the World	0.988	Calidris pugnax
67	Calidris temminckii	Calidris temminckii	Howard and Moore Complete Checklist of the Birds of the World	0.988	Calidris temminckii
68	Caprimulgus europaeus	Caprimulgus europaeus	Howard and Moore Complete Checklist of the Birds of the World	0.988	Caprimulgus europaeus
69	Carduelis carduelis	Carduelis carduelis	Howard and Moore Complete Checklist of the Birds of the World	0.988	Carduelis carduelis
70	Certhia brachydactyla	Certhia brachydactyla	Howard and Moore Complete Checklist of the Birds of the World	0.988	Certhia brachydactyla
71	Certhia familiaris	Certhia familiaris	Howard and Moore Complete Checklist of the Birds of the World	0.988	Certhia familiaris
72	Cervus frugilegus	Cervus frugilegus	Howard and Moore Complete Checklist of the Birds of the World	0.75	Corvus frugilegus
73	Cettia cetti	Cettia cetti	Howard and Moore Complete Checklist of the Birds of the World	0.988	Cettia cetti
74	Ciconia ciconia	Ciconia ciconia	Howard and Moore Complete Checklist of the Birds of the World	0.988	Ciconia ciconia
75	Ciconia nigra	Ciconia nigra	Howard and Moore Complete Checklist of the Birds of the World	0.988	Ciconia nigra
76	Cinclus cinclus	Cinclus cinclus	Howard and Moore Complete Checklist of the Birds of the World	0.988	Cinclus cinclus
77	Circus aeruginosus	Circus aeruginosus	Howard and Moore Complete Checklist of the Birds of the World	0.988	Circus aeruginosus
78	Circus cyaneus	Circus cyaneus	Howard and Moore Complete Checklist of the Birds of the World	0.988	Circus cyaneus
79	Circus pygargus	Circus pygargus	Howard and Moore Complete Checklist of the Birds of the World	0.988	Circus pygargus
80	Clangula hyemalis	Clangula hyemalis	Howard and Moore Complete Checklist of the Birds of the World	0.988	Clangula hyemalis
81	Coccothraustes coccothraustes	Coccothraustes coccothraustes	Howard and Moore Complete Checklist of the Birds of the World	0.988	Coccothraustes coccothraustes
82	Coccothraustes coccothraustes	Coccothraustes coccothraustes	Howard and Moore Complete Checklist of the Birds of the World	0.988	Coccothraustes coccothraustes
83	Columba livia	Columba livia	Howard and Moore Complete Checklist of the Birds of the World	0.988	Columba livia
84	Columba livia f. domestica	Columba livia f. domestica	Howard and Moore Complete Checklist of the Birds of the World	0.988	Columba livia
85	Columba livia f.dom.	Columba livia f.dom.	Howard and Moore Complete Checklist of the Birds of the World	0.988	Columba livia
86	Columba oenas	Columba oenas	Howard and Moore Complete Checklist of the Birds of the World	0.988	Columba oenas
87	Columba palumbus	Columba palumbus	Howard and Moore Complete Checklist of the Birds of the World	0.988	Columba palumbus
88	Coracias garrulus	Coracias garrulus	Howard and Moore Complete Checklist of the Birds of the World	0.988	Coracias garrulus
89	Corvus corax	Corvus corax	Howard and Moore Complete Checklist of the Birds of the World	0.988	Corvus corax
90	Corvus corone	Corvus corone	Howard and Moore Complete Checklist of the Birds of the World	0.988	Corvus corone
91	Corvus corone cornix	Corvus corone cornix	Howard and Moore Complete Checklist of the Birds of the World	0.999	Corvus corone cornix
92	Corvus corone corone	Corvus corone corone	Howard and Moore Complete Checklist of the Birds of the World	0.988	Corvus corone
93	Corvus frugilegus	Corvus frugilegus	Howard and Moore Complete Checklist of the Birds of the World	0.988	Corvus frugilegus
94	Corvus monedula	Corvus monedula	Howard and Moore Complete Checklist of the Birds of the World	0.988	Corvus monedula
95	Coturnix coturnix	Coturnix coturnix	Howard and Moore Complete Checklist of the Birds of the World	0.988	Coturnix coturnix
96	Crex crex	Crex crex	Howard and Moore Complete Checklist of the Birds of the World	0.988	Crex crex
97	Cuculus canorus	Cuculus canorus	Howard and Moore Complete Checklist of the Birds of the World	0.988	Cuculus canorus
98	Curruca communis	Curruca communis	Howard and Moore Complete Checklist of the Birds of the World	0.988	Curruca communis
99	Curruca curruca	Curruca curruca	Howard and Moore Complete Checklist of the Birds of the World	0.988	Curruca curruca
100	Cyanistes caeruleus	Cyanistes caeruleus	Howard and Moore Complete Checklist of the Birds of the World	0.988	Cyanistes caeruleus
101	Cyanistes coeruleus	Cyanistes coeruleus	Howard and Moore Complete Checklist of the Birds of the World	0.75	Cyanistes caeruleus
102	Cygnus columbianus bewickii	Cygnus columbianus bewickii	Howard and Moore Complete Checklist of the Birds of the World	0.999	Cygnus columbianus bewickii
103	Cygnus cygnus	Cygnus cygnus	Howard and Moore Complete Checklist of the Birds of the World	0.988	Cygnus cygnus
104	Cygnus olor	Cygnus olor	Howard and Moore Complete Checklist of the Birds of the World	0.988	Cygnus olor
105	Delichon urbica	Delichon urbica	Howard and Moore Complete Checklist of the Birds of the World	0.75	Delichon urbicum
106	Delichon urbicum	Delichon urbicum	Howard and Moore Complete Checklist of the Birds of the World	0.988	Delichon urbicum
107	Dendrocopos leucotos	Dendrocopos leucotos	Howard and Moore Complete Checklist of the Birds of the World	0.988	Dendrocopos leucotos
108	Dendrocopos major	Dendrocopos major	Howard and Moore Complete Checklist of the Birds of the World	0.988	Dendrocopos major
109	Dendrocopos medius	Dendrocopos medius	Howard and Moore Complete Checklist of the Birds of the World	0.988	Dendrocopos medius
110	Dendrocopos minor	Dendrocopos minor	Howard and Moore Complete Checklist of the Birds of the World	0.988	Dendrocopos minor
111	Dendrocopos syriacus	Dendrocopos syriacus	Howard and Moore Complete Checklist of the Birds of the World	0.988	Dendrocopos syriacus
112	Dendrocoptes medius	Dendrocoptes medius	Howard and Moore Complete Checklist of the Birds of the World	0.75	Dendrocopos medius
113	Dendrocopus major	Dendrocopus major	Howard and Moore Complete Checklist of the Birds of the World	0.75	Dendrocopos major
114	Dendrocopus medius	Dendrocopus medius	Howard and Moore Complete Checklist of the Birds of the World	0.75	Dendrocopos medius
115	Dendrocopus minor	Dendrocopus minor	Howard and Moore Complete Checklist of the Birds of the World	0.75	Dendrocopos minor
116	Dryocopos martius	Dryocopos martius	Howard and Moore Complete Checklist of the Birds of the World	0.75	Dryocopus martius
117	Dryocopus martius	Dryocopus martius	Howard and Moore Complete Checklist of the Birds of the World	0.988	Dryocopus martius
118	Egretta garzetta	Egretta garzetta	Howard and Moore Complete Checklist of the Birds of the World	0.988	Egretta garzetta
119	Emberiza calandra	Emberiza calandra	Howard and Moore Complete Checklist of the Birds of the World	0.988	Emberiza calandra
120	Emberiza citrinella	Emberiza citrinella	Howard and Moore Complete Checklist of the Birds of the World	0.988	Emberiza citrinella
121	Emberiza hortulana	Emberiza hortulana	Howard and Moore Complete Checklist of the Birds of the World	0.988	Emberiza hortulana
122	Erithacus rubecula	Erithacus rubecula	Howard and Moore Complete Checklist of the Birds of the World	0.988	Erithacus rubecula
123	Falco columbarius	Falco columbarius	Howard and Moore Complete Checklist of the Birds of the World	0.988	Falco columbarius
124	Falco peregrinus	Falco peregrinus	Howard and Moore Complete Checklist of the Birds of the World	0.988	Falco peregrinus
125	Falco subbuteo	Falco subbuteo	Howard and Moore Complete Checklist of the Birds of the World	0.988	Falco subbuteo
126	Falco tinnuculus	Falco tinnuculus	Howard and Moore Complete Checklist of the Birds of the World	0.75	Falco tinnunculus
127	Falco tinnunculus	Falco tinnunculus	Howard and Moore Complete Checklist of the Birds of the World	0.988	Falco tinnunculus
128	Ficedula albicolis	Ficedula albicolis	Howard and Moore Complete Checklist of the Birds of the World	0.75	Ficedula albicollis
129	Ficedula albicollis	Ficedula albicollis	Howard and Moore Complete Checklist of the Birds of the World	0.988	Ficedula albicollis
130	Ficedula hypoleuca	Ficedula hypoleuca	Howard and Moore Complete Checklist of the Birds of the World	0.988	Ficedula hypoleuca
131	Ficedula parva	Ficedula parva	Howard and Moore Complete Checklist of the Birds of the World	0.988	Ficedula parva
132	Fringilla coelebs	Fringilla coelebs	Howard and Moore Complete Checklist of the Birds of the World	0.988	Fringilla coelebs
133	Fringilla montifringila	Fringilla montifringila	Howard and Moore Complete Checklist of the Birds of the World	0.75	Fringilla montifringilla
134	Fringilla montifringilla	Fringilla montifringilla	Howard and Moore Complete Checklist of the Birds of the World	0.988	Fringilla montifringilla
135	Fulica astra	Fulica astra	Howard and Moore Complete Checklist of the Birds of the World	0.75	Fulica atra
136	Fulica atra	Fulica atra	Howard and Moore Complete Checklist of the Birds of the World	0.988	Fulica atra
137	Galerida cristata	Galerida cristata	Howard and Moore Complete Checklist of the Birds of the World	0.988	Galerida cristata
138	Gallinago gallinago	Gallinago gallinago	Howard and Moore Complete Checklist of the Birds of the World	0.988	Gallinago gallinago
139	Gallinago media	Gallinago media	Howard and Moore Complete Checklist of the Birds of the World	0.988	Gallinago media
140	Gallinula chlorophus	Gallinula chlorophus	Howard and Moore Complete Checklist of the Birds of the World	0.75	Gallinula chloropus
141	Gallinula chloropus	Gallinula chloropus	Howard and Moore Complete Checklist of the Birds of the World	0.988	Gallinula chloropus
142	Garrulus glandarius	Garrulus glandarius	Howard and Moore Complete Checklist of the Birds of the World	0.988	Garrulus glandarius
143	Gavia arctica	Gavia arctica	Howard and Moore Complete Checklist of the Birds of the World	0.988	Gavia arctica
144	Gavia stellata	Gavia stellata	Howard and Moore Complete Checklist of the Birds of the World	0.988	Gavia stellata
145	Gelochelidon nilotica	Gelochelidon nilotica	Howard and Moore Complete Checklist of the Birds of the World	0.988	Gelochelidon nilotica
146	Glareola pratincola	Glareola pratincola	Howard and Moore Complete Checklist of the Birds of the World	0.988	Glareola pratincola
147	Glaucidium passerinum	Glaucidium passerinum	Howard and Moore Complete Checklist of the Birds of the World	0.988	Glaucidium passerinum
148	Grus grus	Grus grus	Howard and Moore Complete Checklist of the Birds of the World	0.988	Grus grus
149	Haematopus ostralegus	Haematopus ostralegus	Howard and Moore Complete Checklist of the Birds of the World	0.988	Haematopus ostralegus
150	Haliaeetus albicilla	Haliaeetus albicilla	Howard and Moore Complete Checklist of the Birds of the World	0.988	Haliaeetus albicilla
151	Himantopus himantopus	Himantopus himantopus	Howard and Moore Complete Checklist of the Birds of the World	0.988	Himantopus himantopus
152	Hippolais icterina	Hippolais icterina	Howard and Moore Complete Checklist of the Birds of the World	0.988	Hippolais icterina
153	Hirundo rustica	Hirundo rustica	Howard and Moore Complete Checklist of the Birds of the World	0.988	Hirundo rustica
154	Hydrocoloeus minutus	Hydrocoloeus minutus	Howard and Moore Complete Checklist of the Birds of the World	0.988	Hydrocoloeus minutus
155	Hydroprogne caspia	Hydroprogne caspia	Howard and Moore Complete Checklist of the Birds of the World	0.988	Hydroprogne caspia
156	Charadrius dubius	Charadrius dubius	Howard and Moore Complete Checklist of the Birds of the World	0.988	Charadrius dubius
157	Charadrius hiaticula	Charadrius hiaticula	Howard and Moore Complete Checklist of the Birds of the World	0.988	Charadrius hiaticula
158	Chlidonias hybrida	Chlidonias hybrida	Howard and Moore Complete Checklist of the Birds of the World	0.988	Chlidonias hybrida
159	Chlidonias leucopterus	Chlidonias leucopterus	Howard and Moore Complete Checklist of the Birds of the World	0.988	Chlidonias leucopterus
160	Chlidonias niger	Chlidonias niger	Howard and Moore Complete Checklist of the Birds of the World	0.988	Chlidonias niger
161	Chloris chloris	Chloris chloris	Howard and Moore Complete Checklist of the Birds of the World	0.988	Chloris chloris
162	Chroicocephalus ridibundus	Chroicocephalus ridibundus	Howard and Moore Complete Checklist of the Birds of the World	0.988	Chroicocephalus ridibundus
163	Ichthyaetus melanocephalus	Ichthyaetus melanocephalus	Howard and Moore Complete Checklist of the Birds of the World	0.988	Ichthyaetus melanocephalus
164	Ixobrychus minutus	Ixobrychus minutus	Howard and Moore Complete Checklist of the Birds of the World	0.988	Ixobrychus minutus
165	Jynx torquilla	Jynx torquilla	Howard and Moore Complete Checklist of the Birds of the World	0.988	Jynx torquilla
166	Lanius collurio	Lanius collurio	Howard and Moore Complete Checklist of the Birds of the World	0.988	Lanius collurio
167	Lanius excubitor	Lanius excubitor	Howard and Moore Complete Checklist of the Birds of the World	0.988	Lanius excubitor
168	Larus argentatus	Larus argentatus	Howard and Moore Complete Checklist of the Birds of the World	0.988	Larus argentatus
169	Larus cachinnans	Larus cachinnans	Howard and Moore Complete Checklist of the Birds of the World	0.988	Larus cachinnans
170	Larus canus	Larus canus	Howard and Moore Complete Checklist of the Birds of the World	0.988	Larus canus
171	Larus fuscus	Larus fuscus	Howard and Moore Complete Checklist of the Birds of the World	0.988	Larus fuscus
172	Limosa lapponica	Limosa lapponica	Howard and Moore Complete Checklist of the Birds of the World	0.988	Limosa lapponica
173	Limosa limosa	Limosa limosa	Howard and Moore Complete Checklist of the Birds of the World	0.988	Limosa limosa
174	Linaria cannabina	Linaria cannabina	Howard and Moore Complete Checklist of the Birds of the World	0.988	Linaria cannabina
175	Locustella fluviatilis	Locustella fluviatilis	Howard and Moore Complete Checklist of the Birds of the World	0.988	Locustella fluviatilis
176	Locustella luscinioides	Locustella luscinioides	Howard and Moore Complete Checklist of the Birds of the World	0.988	Locustella luscinioides
177	Locustella naevia	Locustella naevia	Howard and Moore Complete Checklist of the Birds of the World	0.988	Locustella naevia
178	Lophoohanes cristatus	Lophoohanes cristatus	Howard and Moore Complete Checklist of the Birds of the World	0.75	Lophophanes cristatus
179	Lophophanes cristatus	Lophophanes cristatus	Howard and Moore Complete Checklist of the Birds of the World	0.988	Lophophanes cristatus
180	Lophophanes cristaus	Lophophanes cristaus	Howard and Moore Complete Checklist of the Birds of the World	0.75	Lophophanes cristatus
181	Loxia curvirostra	Loxia curvirostra	Howard and Moore Complete Checklist of the Birds of the World	0.988	Loxia curvirostra
182	Lullula arborea	Lullula arborea	Howard and Moore Complete Checklist of the Birds of the World	0.988	Lullula arborea
183	Lulula arborea	Lulula arborea	Howard and Moore Complete Checklist of the Birds of the World	0.75	Lullula arborea
184	Luscinia luscinia	Luscinia luscinia	Howard and Moore Complete Checklist of the Birds of the World	0.988	Luscinia luscinia
185	Luscinia megarhynchos	Luscinia megarhynchos	Howard and Moore Complete Checklist of the Birds of the World	0.988	Luscinia megarhynchos
186	Luscinia svecica	Luscinia svecica	Howard and Moore Complete Checklist of the Birds of the World	0.988	Luscinia svecica
187	Luscinia svecica cyanecula	Luscinia svecica cyanecula	Howard and Moore Complete Checklist of the Birds of the World	0.999	Luscinia svecica cyanecula
188	Luscinia svecica svecica	Luscinia svecica svecica	Howard and Moore Complete Checklist of the Birds of the World	0.988	Luscinia svecica
189	Lymnocryptes minimus	Lymnocryptes minimus	Howard and Moore Complete Checklist of the Birds of the World	0.988	Lymnocryptes minimus
190	Lyrurus tetrix	Lyrurus tetrix	Howard and Moore Complete Checklist of the Birds of the World	0.988	Lyrurus tetrix
191	Mareca penelope	Mareca penelope	Howard and Moore Complete Checklist of the Birds of the World	0.988	Mareca penelope
192	Mareca strepera	Mareca strepera	Howard and Moore Complete Checklist of the Birds of the World	0.988	Mareca strepera
193	Melanitta fusca	Melanitta fusca	Howard and Moore Complete Checklist of the Birds of the World	0.988	Melanitta fusca
194	Melanitta nigra	Melanitta nigra	Howard and Moore Complete Checklist of the Birds of the World	0.988	Melanitta nigra
195	Mergellus albellus	Mergellus albellus	Howard and Moore Complete Checklist of the Birds of the World	0.988	Mergellus albellus
196	Mergus merganser	Mergus merganser	Howard and Moore Complete Checklist of the Birds of the World	0.988	Mergus merganser
197	Mergus serrator	Mergus serrator	Howard and Moore Complete Checklist of the Birds of the World	0.988	Mergus serrator
198	Merops apiaster	Merops apiaster	Howard and Moore Complete Checklist of the Birds of the World	0.988	Merops apiaster
199	Milvus migrans	Milvus migrans	Howard and Moore Complete Checklist of the Birds of the World	0.988	Milvus migrans
200	Milvus milvus	Milvus milvus	Howard and Moore Complete Checklist of the Birds of the World	0.988	Milvus milvus
201	Motacilia cinerea	Motacilia cinerea	Howard and Moore Complete Checklist of the Birds of the World	0.75	Motacilla cinerea
202	Motacilla alba	Motacilla alba	Howard and Moore Complete Checklist of the Birds of the World	0.988	Motacilla alba
203	Motacilla cinerea	Motacilla cinerea	Howard and Moore Complete Checklist of the Birds of the World	0.988	Motacilla cinerea
204	Motacilla citreola	Motacilla citreola	Howard and Moore Complete Checklist of the Birds of the World	0.988	Motacilla citreola
205	Motacilla flava	Motacilla flava	Howard and Moore Complete Checklist of the Birds of the World	0.988	Motacilla flava
206	Motecilla alba	Motecilla alba	Howard and Moore Complete Checklist of the Birds of the World	0.75	Motacilla alba
207	Muscicapa striata	Muscicapa striata	Howard and Moore Complete Checklist of the Birds of the World	0.988	Muscicapa striata
208	Netta rufina	Netta rufina	Howard and Moore Complete Checklist of the Birds of the World	0.988	Netta rufina
209	Nucifraga caryocatactes	Nucifraga caryocatactes	Howard and Moore Complete Checklist of the Birds of the World	0.988	Nucifraga caryocatactes
210	Numenius arquata	Numenius arquata	Howard and Moore Complete Checklist of the Birds of the World	0.988	Numenius arquata
211	Numenius phaeopus	Numenius phaeopus	Howard and Moore Complete Checklist of the Birds of the World	0.988	Numenius phaeopus
212	Nycticorax nycticorax	Nycticorax nycticorax	Howard and Moore Complete Checklist of the Birds of the World	0.988	Nycticorax nycticorax
213	Oenanthe oenanthe	Oenanthe oenanthe	Howard and Moore Complete Checklist of the Birds of the World	0.988	Oenanthe oenanthe
214	Oriolus oriolus	Oriolus oriolus	Howard and Moore Complete Checklist of the Birds of the World	0.988	Oriolus oriolus
215	Pandion haliaetus	Pandion haliaetus	Howard and Moore Complete Checklist of the Birds of the World	0.988	Pandion haliaetus
216	Panurus biarmicus	Panurus biarmicus	Howard and Moore Complete Checklist of the Birds of the World	0.988	Panurus biarmicus
217	Parus major	Parus major	Howard and Moore Complete Checklist of the Birds of the World	0.988	Parus major
218	Passer domesticus	Passer domesticus	Howard and Moore Complete Checklist of the Birds of the World	0.988	Passer domesticus
219	Passer montanus	Passer montanus	Howard and Moore Complete Checklist of the Birds of the World	0.988	Passer montanus
220	Perdix perdix	Perdix perdix	Howard and Moore Complete Checklist of the Birds of the World	0.988	Perdix perdix
221	Periparus ater	Periparus ater	Howard and Moore Complete Checklist of the Birds of the World	0.988	Periparus ater
222	Pernis apivorus	Pernis apivorus	Howard and Moore Complete Checklist of the Birds of the World	0.988	Pernis apivorus
223	Perus major	Perus major	Howard and Moore Complete Checklist of the Birds of the World	0.75	Parus major
224	Phalacrocorax carbo	Phalacrocorax carbo	Howard and Moore Complete Checklist of the Birds of the World	0.988	Phalacrocorax carbo
225	Phalaropus lobatus	Phalaropus lobatus	Howard and Moore Complete Checklist of the Birds of the World	0.988	Phalaropus lobatus
226	Phasianus colchicus	Phasianus colchicus	Howard and Moore Complete Checklist of the Birds of the World	0.988	Phasianus colchicus
227	Phasianus colchius	Phasianus colchius	Howard and Moore Complete Checklist of the Birds of the World	0.75	Phasianus colchicus
228	Phoenicurus ochruros	Phoenicurus ochruros	Howard and Moore Complete Checklist of the Birds of the World	0.988	Phoenicurus ochruros
229	Phoenicurus phoenicurus	Phoenicurus phoenicurus	Howard and Moore Complete Checklist of the Birds of the World	0.988	Phoenicurus phoenicurus
230	Phylloscopus collybita	Phylloscopus collybita	Howard and Moore Complete Checklist of the Birds of the World	0.988	Phylloscopus collybita
231	Phylloscopus colybita	Phylloscopus colybita	Howard and Moore Complete Checklist of the Birds of the World	0.75	Phylloscopus collybita
232	Phylloscopus trochillus	Phylloscopus trochillus	Howard and Moore Complete Checklist of the Birds of the World	0.75	Phylloscopus trochilus
233	Phylloscopus trochilus	Phylloscopus trochilus	Howard and Moore Complete Checklist of the Birds of the World	0.988	Phylloscopus trochilus
234	Phyloscopus collybita	Phyloscopus collybita	Howard and Moore Complete Checklist of the Birds of the World	0.75	Phylloscopus collybita
235	Phyloscopus trochilus	Phyloscopus trochilus	Howard and Moore Complete Checklist of the Birds of the World	0.75	Phylloscopus trochilus
236	Pica pica	Pica pica	Howard and Moore Complete Checklist of the Birds of the World	0.988	Pica pica
237	Picoides tridactylus	Picoides tridactylus	Howard and Moore Complete Checklist of the Birds of the World	0.988	Picoides tridactylus
238	Picus canaus	Picus canaus	Howard and Moore Complete Checklist of the Birds of the World	0.75	Picus canus
239	Picus canus	Picus canus	Howard and Moore Complete Checklist of the Birds of the World	0.988	Picus canus
240	Picus viridis	Picus viridis	Howard and Moore Complete Checklist of the Birds of the World	0.988	Picus viridis
241	Picus viridus	Picus viridus	Howard and Moore Complete Checklist of the Birds of the World	0.75	Picus viridis
242	Picus viridus	Picus viridus	Howard and Moore Complete Checklist of the Birds of the World	0.75	Picus viridanus
243	Platalea leucorodia	Platalea leucorodia	Howard and Moore Complete Checklist of the Birds of the World	0.988	Platalea leucorodia
244	Plegadis falcinellus	Plegadis falcinellus	Howard and Moore Complete Checklist of the Birds of the World	0.988	Plegadis falcinellus
245	Pluvialis apricaria	Pluvialis apricaria	Howard and Moore Complete Checklist of the Birds of the World	0.988	Pluvialis apricaria
246	Pluvialis squatarola	Pluvialis squatarola	Howard and Moore Complete Checklist of the Birds of the World	0.988	Pluvialis squatarola
247	Podiceps auritus	Podiceps auritus	Howard and Moore Complete Checklist of the Birds of the World	0.988	Podiceps auritus
248	Podiceps cristatus	Podiceps cristatus	Howard and Moore Complete Checklist of the Birds of the World	0.988	Podiceps cristatus
249	Podiceps grisegena	Podiceps grisegena	Howard and Moore Complete Checklist of the Birds of the World	0.988	Podiceps grisegena
250	Podiceps griseigena	Podiceps griseigena	Howard and Moore Complete Checklist of the Birds of the World	0.75	Podiceps grisegena
251	Podiceps nigricollis	Podiceps nigricollis	Howard and Moore Complete Checklist of the Birds of the World	0.988	Podiceps nigricollis
252	Poecile atricapillus	Poecile atricapillus	Howard and Moore Complete Checklist of the Birds of the World	0.988	Poecile atricapillus
253	Poecile montanus	Poecile montanus	Howard and Moore Complete Checklist of the Birds of the World	0.988	Poecile montanus
254	Poecile palustris	Poecile palustris	Howard and Moore Complete Checklist of the Birds of the World	0.988	Poecile palustris
255	Porphyrio porphyrio	Porphyrio porphyrio	Howard and Moore Complete Checklist of the Birds of the World	0.988	Porphyrio porphyrio
256	Porzana porzana	Porzana porzana	Howard and Moore Complete Checklist of the Birds of the World	0.988	Porzana porzana
257	Prunella collaris	Prunella collaris	Howard and Moore Complete Checklist of the Birds of the World	0.988	Prunella collaris
258	Prunella modularis	Prunella modularis	Howard and Moore Complete Checklist of the Birds of the World	0.988	Prunella modularis
259	Pyrrhula pyrrhula	Pyrrhula pyrrhula	Howard and Moore Complete Checklist of the Birds of the World	0.988	Pyrrhula pyrrhula
260	Pyrrhulla pyrrhula	Pyrrhulla pyrrhula	Howard and Moore Complete Checklist of the Birds of the World	0.75	Pyrrhula pyrrhula
261	Rallus aquaticus	Rallus aquaticus	Howard and Moore Complete Checklist of the Birds of the World	0.988	Rallus aquaticus
262	Recurvirostra avosetta	Recurvirostra avosetta	Howard and Moore Complete Checklist of the Birds of the World	0.988	Recurvirostra avosetta
263	Regulus ignicapilla	Regulus ignicapilla	Howard and Moore Complete Checklist of the Birds of the World	0.988	Regulus ignicapilla
264	Regulus ignicapillus	Regulus ignicapillus	Howard and Moore Complete Checklist of the Birds of the World	0.75	Regulus ignicapilla
265	Regulus regulus	Regulus regulus	Howard and Moore Complete Checklist of the Birds of the World	0.988	Regulus regulus
266	Remiz pendulinus	Remiz pendulinus	Howard and Moore Complete Checklist of the Birds of the World	0.988	Remiz pendulinus
267	Riparia riparia	Riparia riparia	Howard and Moore Complete Checklist of the Birds of the World	0.988	Riparia riparia
268	Saxicola rubetra	Saxicola rubetra	Howard and Moore Complete Checklist of the Birds of the World	0.988	Saxicola rubetra
269	Saxicola rubicola	Saxicola rubicola	Howard and Moore Complete Checklist of the Birds of the World	0.988	Saxicola rubicola
270	Saxicola torquata	Saxicola torquata	Howard and Moore Complete Checklist of the Birds of the World	0.75	Saxicola torquatus
271	Saxicola torquatus	Saxicola torquatus	Howard and Moore Complete Checklist of the Birds of the World	0.988	Saxicola torquatus
272	Scolopax rusticola	Scolopax rusticola	Howard and Moore Complete Checklist of the Birds of the World	0.988	Scolopax rusticola
273	Serinus canaria	Serinus canaria	Howard and Moore Complete Checklist of the Birds of the World	0.988	Serinus canaria
274	Serinus serinus	Serinus serinus	Howard and Moore Complete Checklist of the Birds of the World	0.988	Serinus serinus
275	Sitta eroupaea	Sitta eroupaea	Howard and Moore Complete Checklist of the Birds of the World	0.75	Sitta europaea
276	Sitta europaea	Sitta europaea	Howard and Moore Complete Checklist of the Birds of the World	0.988	Sitta europaea
277	Sitta europea	Sitta europea	Howard and Moore Complete Checklist of the Birds of the World	0.75	Sitta europaea
278	Spatula clypeata	Spatula clypeata	Howard and Moore Complete Checklist of the Birds of the World	0.988	Spatula clypeata
279	Spatula querquedula	Spatula querquedula	Howard and Moore Complete Checklist of the Birds of the World	0.988	Spatula querquedula
280	Spinus spinus	Spinus spinus	Howard and Moore Complete Checklist of the Birds of the World	0.988	Spinus spinus
281	Stercorarius parasiticus	Stercorarius parasiticus	Howard and Moore Complete Checklist of the Birds of the World	0.988	Stercorarius parasiticus
282	Stercorarius pomarinus	Stercorarius pomarinus	Howard and Moore Complete Checklist of the Birds of the World	0.988	Stercorarius pomarinus
283	Sterna hirundo	Sterna hirundo	Howard and Moore Complete Checklist of the Birds of the World	0.988	Sterna hirundo
284	Sternula albifrons	Sternula albifrons	Howard and Moore Complete Checklist of the Birds of the World	0.988	Sternula albifrons
285	Streptopelia decaocto	Streptopelia decaocto	Howard and Moore Complete Checklist of the Birds of the World	0.988	Streptopelia decaocto
286	Streptopelia turtur	Streptopelia turtur	Howard and Moore Complete Checklist of the Birds of the World	0.988	Streptopelia turtur
287	Strix aluco	Strix aluco	Howard and Moore Complete Checklist of the Birds of the World	0.988	Strix aluco
288	Strunus vulgaris	Strunus vulgaris	Howard and Moore Complete Checklist of the Birds of the World	0.75	Sturnus vulgaris
289	Strurnus vulgaris	Strurnus vulgaris	Howard and Moore Complete Checklist of the Birds of the World	0.75	Sturnus vulgaris
290	Sturnus vulgaris	Sturnus vulgaris	Howard and Moore Complete Checklist of the Birds of the World	0.988	Sturnus vulgaris
291	Sylvia atricapilla	Sylvia atricapilla	Howard and Moore Complete Checklist of the Birds of the World	0.988	Sylvia atricapilla
292	Sylvia borin	Sylvia borin	Howard and Moore Complete Checklist of the Birds of the World	0.988	Sylvia borin
293	Tadorna ferruginea	Tadorna ferruginea	Howard and Moore Complete Checklist of the Birds of the World	0.988	Tadorna ferruginea
294	Tadorna tadorna	Tadorna tadorna	Howard and Moore Complete Checklist of the Birds of the World	0.988	Tadorna tadorna
295	Tachybaptus ruficollis	Tachybaptus ruficollis	Howard and Moore Complete Checklist of the Birds of the World	0.988	Tachybaptus ruficollis
296	Tatrastes bonasia	Tatrastes bonasia	Howard and Moore Complete Checklist of the Birds of the World	0.75	Tetrastes bonasia
297	Tetrao urogallus	Tetrao urogallus	Howard and Moore Complete Checklist of the Birds of the World	0.988	Tetrao urogallus
298	Tetrastes bonasia	Tetrastes bonasia	Howard and Moore Complete Checklist of the Birds of the World	0.988	Tetrastes bonasia
299	Tringa erythropus	Tringa erythropus	Howard and Moore Complete Checklist of the Birds of the World	0.988	Tringa erythropus
300	Tringa glareola	Tringa glareola	Howard and Moore Complete Checklist of the Birds of the World	0.988	Tringa glareola
301	Tringa nebularia	Tringa nebularia	Howard and Moore Complete Checklist of the Birds of the World	0.988	Tringa nebularia
302	Tringa ochropus	Tringa ochropus	Howard and Moore Complete Checklist of the Birds of the World	0.988	Tringa ochropus
303	Tringa stagnatilis	Tringa stagnatilis	Howard and Moore Complete Checklist of the Birds of the World	0.988	Tringa stagnatilis
304	Tringa totanus	Tringa totanus	Howard and Moore Complete Checklist of the Birds of the World	0.988	Tringa totanus
305	Troglodytes troglodytes	Troglodytes troglodytes	Howard and Moore Complete Checklist of the Birds of the World	0.988	Troglodytes troglodytes
306	Tudrus torquatus	Tudrus torquatus	Howard and Moore Complete Checklist of the Birds of the World	0.75	Turdus torquatus
307	Turdus iliacus	Turdus iliacus	Howard and Moore Complete Checklist of the Birds of the World	0.988	Turdus iliacus
308	Turdus merula	Turdus merula	Howard and Moore Complete Checklist of the Birds of the World	0.988	Turdus merula
309	Turdus philomelos	Turdus philomelos	Howard and Moore Complete Checklist of the Birds of the World	0.988	Turdus philomelos
310	Turdus pilaris	Turdus pilaris	Howard and Moore Complete Checklist of the Birds of the World	0.988	Turdus pilaris
311	Turdus torquatus	Turdus torquatus	Howard and Moore Complete Checklist of the Birds of the World	0.988	Turdus torquatus
312	Turdus viscivorus	Turdus viscivorus	Howard and Moore Complete Checklist of the Birds of the World	0.988	Turdus viscivorus
313	Tyto alba	Tyto alba	Howard and Moore Complete Checklist of the Birds of the World	0.988	Tyto alba
314	Upupa epops	Upupa epops	Howard and Moore Complete Checklist of the Birds of the World	0.988	Upupa epops
315	Upupa epos	Upupa epos	Howard and Moore Complete Checklist of the Birds of the World	0.75	Upupa epops
316	Vanellus gregarius	Vanellus gregarius	Howard and Moore Complete Checklist of the Birds of the World	0.988	Vanellus gregarius
317	Vanellus vanellus	Vanellus vanellus	Howard and Moore Complete Checklist of the Birds of the World	0.988	Vanellus vanellus
