# Supplementary material for: SPARSE 1.0: a template for databases of species inventories, with an open example of Czech birds
Source: Biodivers Data J. 2023 Nov 23;11:e108731. doi: 10.3897/BDJ.11.e108731 (PMC10690794; doi:10.3897/BDJ.11.e108731)
Supplement: Supplementary material 1 — SPARSE 1.0 - all database files as on the date of submission [file bdj-11-e108731-s001.zip › code/taxon harmonisation/test results/speciesRresolved_IOC&BirdList_FloScript.csv]

	previousIdentification	scientificName	observation
1	Accipiter gentilis	Accipiter gentilis	Ok (IOC World Bird List)
2	Accipiter nisus	Accipiter nisus	Ok (IOC World Bird List)
3	Acrocephallus scripaceus	Acrocephalus scirpaceus	Updated according to IOC World Bird List
4	Acrocephalus arundinaceus	Acrocephalus arundinaceus	Ok (IOC World Bird List)
5	Acrocephalus melanopogon	Acrocephalus melanopogon	Ok (IOC World Bird List)
6	Acrocephalus paludicola	Acrocephalus paludicola	Ok (IOC World Bird List)
7	Acrocephalus palustris	Acrocephalus palustris	Ok (IOC World Bird List)
8	Acrocephalus scirpaceus	Acrocephalus scirpaceus	Ok (IOC World Bird List)
9	Acrocephalus schoenobaenus	Acrocephalus schoenobaenus	Ok (IOC World Bird List)
10	Actitis hypoleuca	Actitis hypoleucos	Updated according to IOC World Bird List
11	Actitis hypoleucos	Actitis hypoleucos	Ok (IOC World Bird List)
12	Aegithalos caudatus	Aegithalos caudatus	Ok (IOC World Bird List)
13	Aegithatos caudatus	Aegithalos caudatus	Updated according to IOC World Bird List
14	Aegolius funereus	Aegolius funereus	Ok (IOC World Bird List)
15	Aix galericulata	Aix galericulata	Ok (IOC World Bird List)
16	Alauda arvensis	Alauda arvensis	Ok (IOC World Bird List)
17	Alcedo atthis	Alcedo atthis	Ok (IOC World Bird List)
18	Alopochen aegyptiaca	Alopochen aegyptiaca	Ok (IOC World Bird List)
19	Anas acuta	Anas acuta	Ok (IOC World Bird List)
20	Anas clypeata	Anas clypeata	Ok (BirdLife International)
21	Anas crecca	Anas crecca	Ok (IOC World Bird List)
22	Anas penelope	Anas penelope	Ok (BirdLife International)
23	Anas platyrhynchos	Anas platyrhynchos	Ok (IOC World Bird List)
24	Anas platyrchynchos	Anas platyrhynchos	Updated according to IOC World Bird List
25	Anas querquedula	Anas querquedula	Ok (BirdLife International)
26	Anas strepera	Anas strepera	Ok (BirdLife International)
27	Anser albifrons	Anser albifrons	Ok (IOC World Bird List)
28	Anser anser	Anser anser	Ok (IOC World Bird List)
29	Anser brachyrhynchus	Anser brachyrhynchus	Ok (IOC World Bird List)
30	Anser erythropus	Anser erythropus	Ok (IOC World Bird List)
31	Anser fabalis	Anser fabalis	Ok (IOC World Bird List)
32	Anthus campestris	Anthus campestris	Ok (IOC World Bird List)
33	Anthus cervinus	Anthus cervinus	Ok (IOC World Bird List)
34	Anthus pratensis	Anthus pratensis	Ok (IOC World Bird List)
35	Anthus sp.	NA	NOT FOUND in IOC World Bird List or BirdLife International
36	Anthus spinoletta	Anthus spinoletta	Ok (IOC World Bird List)
37	Anthus trivialis	Anthus trivialis	Ok (IOC World Bird List)
38	Apus apus	Apus apus	Ok (IOC World Bird List)
39	Aquila chrysaetos	Aquila chrysaetos	Ok (IOC World Bird List)
40	Aquila pomarina	Aquila pomarina	Ok (BirdLife International)
41	Aquila rapax	Aquila rapax	Ok (IOC World Bird List)
42	Ardea alba	Ardea alba	Ok (IOC World Bird List)
43	Ardea cinerea	Ardea cinerea	Ok (IOC World Bird List)
44	Ardea purpurea	Ardea purpurea	Ok (IOC World Bird List)
45	Ardeola ralloides	Ardeola ralloides	Ok (IOC World Bird List)
46	Arenaria interpres	Arenaria interpres	Ok (IOC World Bird List)
47	Asio flammeus	Asio flammeus	Ok (IOC World Bird List)
48	Asio otus	Asio otus	Ok (IOC World Bird List)
49	Athene noctua	Athene noctua	Ok (IOC World Bird List)
50	Aythia ferina	Aythya ferina	Updated according to IOC World Bird List
51	Aythya ferina	Aythya ferina	Ok (IOC World Bird List)
52	Aythya fuligula	Aythya fuligula	Ok (IOC World Bird List)
53	Aythya marila	Aythya marila	Ok (IOC World Bird List)
54	Aythya nyroca	Aythya nyroca	Ok (IOC World Bird List)
55	Bombycilla garrulus	Bombycilla garrulus	Ok (IOC World Bird List)
56	Bonasa bonasia	Bonasa bonasia	Ok (BirdLife International)
57	Botaurus stellaris	Botaurus stellaris	Ok (IOC World Bird List)
58	Branta bernicla	Branta bernicla	Ok (IOC World Bird List)
59	Branta canadensis	Branta canadensis	Ok (IOC World Bird List)
60	Branta leucopsis	Branta leucopsis	Ok (IOC World Bird List)
61	Branta ruficollis	Branta ruficollis	Ok (IOC World Bird List)
62	Bubo bubo	Bubo bubo	Ok (IOC World Bird List)
63	Bubulcus ibis	Bubulcus ibis	Ok (IOC World Bird List)
64	Bucephala clangula	Bucephala clangula	Ok (IOC World Bird List)
65	Buteo buteo	Buteo buteo	Ok (IOC World Bird List)
66	Buteo lagopus	Buteo lagopus	Ok (IOC World Bird List)
67	Calidris alba	Calidris alba	Ok (IOC World Bird List)
68	Calidris alpina	Calidris alpina	Ok (IOC World Bird List)
69	Calidris canutus	Calidris canutus	Ok (IOC World Bird List)
70	Calidris falcinellus	Calidris falcinellus	Ok (IOC World Bird List)
71	Calidris ferruginea	Calidris ferruginea	Ok (IOC World Bird List)
72	Calidris minuta	Calidris minuta	Ok (IOC World Bird List)
73	Calidris pugnax	Calidris pugnax	Ok (IOC World Bird List)
74	Calidris temminckii	Calidris temminckii	Ok (IOC World Bird List)
75	Caprimulgus europaeus	Caprimulgus europaeus	Ok (IOC World Bird List)
76	Cardueis cannabina	Carduelis cannabina	Updated according to BirdLife International
77	Carduelis canabina	Carduelis cannabina	Updated according to BirdLife International
78	Carduelis cannabina	Carduelis cannabina	Ok (BirdLife International)
79	Carduelis carduelis	Carduelis carduelis	Ok (IOC World Bird List)
80	Carduelis flammea	Carduelis flammea	Ok (BirdLife International)
81	Carduelis chloris	Carduelis chloris	Ok (BirdLife International)
82	Carduelis spinus	Carduelis spinus	Ok (BirdLife International)
83	Carpodacus erythrinus	Carpodacus erythrinus	Ok (IOC World Bird List)
84	Certhia brachydactyla	Certhia brachydactyla	Ok (IOC World Bird List)
85	Certhia familiaris	Certhia familiaris	Ok (IOC World Bird List)
86	Certhia sp.	NA	NOT FOUND in IOC World Bird List or BirdLife International
87	Cervus frugilegus	Corvus frugilegus	Updated according to IOC World Bird List
88	Cettia cetti	Cettia cetti	Ok (IOC World Bird List)
89	Ciconia ciconia	Ciconia ciconia	Ok (IOC World Bird List)
90	Ciconia nigra	Ciconia nigra	Ok (IOC World Bird List)
91	Cinclus cinclus	Cinclus cinclus	Ok (IOC World Bird List)
92	Circus aeruginosus	Circus aeruginosus	Ok (IOC World Bird List)
93	Circus cyaneus	Circus cyaneus	Ok (IOC World Bird List)
94	Circus pygargus	Circus pygargus	Ok (IOC World Bird List)
95	Circus sp.	NA	NOT FOUND in IOC World Bird List or BirdLife International
96	Clangula hyemalis	Clangula hyemalis	Ok (IOC World Bird List)
97	Coccothraustes coccothraustes	Coccothraustes coccothraustes	Ok (IOC World Bird List)
98	Coccothraustes coccothraustes	Coccothraustes coccothraustes	Ok (IOC World Bird List)
99	Coloeus monedula	Coloeus monedula	Ok (IOC World Bird List)
100	Colubma oenas	NA	NOT FOUND in IOC World Bird List or BirdLife International
101	Columba livia	Columba livia	Ok (IOC World Bird List)
102	Columba livia f. domestica	Columba livia	Updated according to IOC World Bird List
103	Columba livia f.dom.	Columba livia	Updated according to IOC World Bird List
104	Columba oenas	Columba oenas	Ok (IOC World Bird List)
105	Columba palumbus	Columba palumbus	Ok (IOC World Bird List)
106	Coracias garrulus	Coracias garrulus	Ok (IOC World Bird List)
107	Corvus corax	Corvus corax	Ok (IOC World Bird List)
108	Corvus cornix	Corvus cornix	Ok (IOC World Bird List)
109	Corvus corone	Corvus corone	Ok (IOC World Bird List)
110	Corvus corone cornix	Corvus corone	Updated according to IOC World Bird List
111	Corvus corone corone	Corvus corone	Updated according to IOC World Bird List
112	Corvus frugilegus	Corvus frugilegus	Ok (IOC World Bird List)
113	Corvus monedula	Corvus monedula	Ok (BirdLife International)
114	Coturnix coturnix	Coturnix coturnix	Ok (IOC World Bird List)
115	Crex crex	Crex crex	Ok (IOC World Bird List)
116	Cuculus canorus	Cuculus canorus	Ok (IOC World Bird List)
117	Curruca communis	Curruca communis	Ok (IOC World Bird List)
118	Curruca curruca	Curruca curruca	Ok (IOC World Bird List)
119	Cyanistes caeruleus	Cyanistes caeruleus	Ok (IOC World Bird List)
120	Cyanistes coeruleus	Cyanistes caeruleus	Updated according to IOC World Bird List
121	Cygnus columbianus bewickii	Cygnus columbianus	Updated according to IOC World Bird List
122	Cygnus cygnus	Cygnus cygnus	Ok (IOC World Bird List)
123	Cygnus olor	Cygnus olor	Ok (IOC World Bird List)
124	Delichon urbica	Delichon urbicum	Updated according to IOC World Bird List
125	Delichon urbicum	Delichon urbicum	Ok (IOC World Bird List)
126	Dendrocopos leucotos	Dendrocopos leucotos	Ok (IOC World Bird List)
127	Dendrocopos major	Dendrocopos major	Ok (IOC World Bird List)
128	Dendrocopos medius	Dendrocoptes medius	Updated according to IOC World Bird List
129	Dendrocopos minor	Dendrocopos minor	Ok (BirdLife International)
130	Dendrocopos syriacus	Dendrocopos syriacus	Ok (IOC World Bird List)
131	Dendrocoptes medius	Dendrocoptes medius	Ok (IOC World Bird List)
132	Dendrocopus major	Dendrocopos major	Updated according to IOC World Bird List
133	Dendrocopus medius	Dendrocoptes medius	Updated according to IOC World Bird List
134	Dendrocopus minor	Dendrocopos minor	Updated according to BirdLife International
135	Dryobates minor	Dryobates minor	Ok (IOC World Bird List)
136	Dryocopos martius	Dryocopus martius	Updated according to IOC World Bird List
137	Dryocopus martius	Dryocopus martius	Ok (IOC World Bird List)
138	Dryocopus martius)	NA	NOT FOUND in IOC World Bird List or BirdLife International
139	Egretta alba	Egretta alba	Ok (BirdLife International)
140	Egretta garzetta	Egretta garzetta	Ok (IOC World Bird List)
141	Emberiza calandra	Emberiza calandra	Ok (IOC World Bird List)
142	Emberiza citrinella	Emberiza citrinella	Ok (IOC World Bird List)
143	Emberiza hortulana	Emberiza hortulana	Ok (IOC World Bird List)
144	Emberiza schoeniclus	Emberiza schoeniclus	Ok (IOC World Bird List)
145	Erithacus rubecula	Erithacus rubecula	Ok (IOC World Bird List)
146	Falco columbarius	Falco columbarius	Ok (IOC World Bird List)
147	Falco peregrinus	Falco peregrinus	Ok (IOC World Bird List)
148	Falco subbuteo	Falco subbuteo	Ok (IOC World Bird List)
149	Falco tinnuculus	Falco tinnunculus	Updated according to IOC World Bird List
150	Falco tinnunculus	Falco tinnunculus	Ok (IOC World Bird List)
151	Ficedula albicolis	Ficedula albicollis	Updated according to IOC World Bird List
152	Ficedula albicollis	Ficedula albicollis	Ok (IOC World Bird List)
153	Ficedula hypoleuca	Ficedula hypoleuca	Ok (IOC World Bird List)
154	Ficedula parva	Ficedula parva	Ok (IOC World Bird List)
155	Fringilla coelebs	Fringilla coelebs	Ok (IOC World Bird List)
156	Fringilla montifringila	Fringilla montifringilla	Updated according to IOC World Bird List
157	Fringilla montifringilla	Fringilla montifringilla	Ok (IOC World Bird List)
158	Fulica astra	Fulica atra	Updated according to IOC World Bird List
159	Fulica atra	Fulica atra	Ok (IOC World Bird List)
160	Galerida cristata	Galerida cristata	Ok (IOC World Bird List)
161	Gallinago gallinago	Gallinago gallinago	Ok (IOC World Bird List)
162	Gallinago media	Gallinago media	Ok (IOC World Bird List)
163	Gallinula chlorophus	Gallinula chloropus	Updated according to IOC World Bird List
164	Gallinula chloropus	Gallinula chloropus	Ok (IOC World Bird List)
165	Garrulus garrulus	NA	NOT FOUND in IOC World Bird List or BirdLife International
166	Garrulus glandarius	Garrulus glandarius	Ok (IOC World Bird List)
167	Garullus glandarius	NA	NOT FOUND in IOC World Bird List or BirdLife International
168	Gavia arctica	Gavia arctica	Ok (IOC World Bird List)
169	Gavia stellata	Gavia stellata	Ok (IOC World Bird List)
170	Gelochelidon nilotica	Gelochelidon nilotica	Ok (IOC World Bird List)
171	Glareola pratincola	Glareola pratincola	Ok (IOC World Bird List)
172	Glaucidium passerinum	Glaucidium passerinum	Ok (IOC World Bird List)
173	Grus grus	Grus grus	Ok (IOC World Bird List)
174	Haematopus ostralegus	Haematopus ostralegus	Ok (IOC World Bird List)
175	Haliaeetus albicilla	Haliaeetus albicilla	Ok (IOC World Bird List)
176	Himantopus himantopus	Himantopus himantopus	Ok (IOC World Bird List)
177	Hippolais icterina	Hippolais icterina	Ok (IOC World Bird List)
178	Hirundo rustica	Hirundo rustica	Ok (IOC World Bird List)
179	Hydrocoloeus minutus	Hydrocoloeus minutus	Ok (IOC World Bird List)
180	Hydroprogne caspia	Hydroprogne caspia	Ok (IOC World Bird List)
181	Charadrius dubius	Charadrius dubius	Ok (IOC World Bird List)
182	Charadrius hiaticula	Charadrius hiaticula	Ok (IOC World Bird List)
183	Charadrius morinellus	Charadrius morinellus	Ok (IOC World Bird List)
184	Chlidonias hybrida	Chlidonias hybrida	Ok (IOC World Bird List)
185	Chlidonias leucopterus	Chlidonias leucopterus	Ok (IOC World Bird List)
186	Chlidonias niger	Chlidonias niger	Ok (IOC World Bird List)
187	Chlidonias nigra	NA	NOT FOUND in IOC World Bird List or BirdLife International
188	Chloris chloris	Chloris chloris	Ok (IOC World Bird List)
189	Chroicocephalus ridibundus	Chroicocephalus ridibundus	Ok (IOC World Bird List)
190	Ichthyaetus melanocephalus	Ichthyaetus melanocephalus	Ok (IOC World Bird List)
191	Ixobrychus minutus	Ixobrychus minutus	Ok (IOC World Bird List)
192	Jynx torquilla	Jynx torquilla	Ok (IOC World Bird List)
193	Lanius collurio	Lanius collurio	Ok (IOC World Bird List)
194	Lanius excubitor	Lanius excubitor	Ok (IOC World Bird List)
195	Larus argentatus	Larus argentatus	Ok (IOC World Bird List)
196	Larus cachinnans	Larus cachinnans	Ok (IOC World Bird List)
197	Larus canus	Larus canus	Ok (IOC World Bird List)
198	Larus fuscus	Larus fuscus	Ok (IOC World Bird List)
199	Larus ridibundus	Larus ridibundus	Ok (BirdLife International)
200	Larus sp.	NA	NOT FOUND in IOC World Bird List or BirdLife International
201	Limosa lapponica	Limosa lapponica	Ok (IOC World Bird List)
202	Limosa limosa	Limosa limosa	Ok (IOC World Bird List)
203	Linaria cannabina	Linaria cannabina	Ok (IOC World Bird List)
204	Locustella fluviatilis	Locustella fluviatilis	Ok (IOC World Bird List)
205	Locustella luscinioides	Locustella luscinioides	Ok (IOC World Bird List)
206	Locustella naevia	Locustella naevia	Ok (IOC World Bird List)
207	Lophoohanes cristatus	Lophophanes cristatus	Updated according to IOC World Bird List
208	Lophophanes cristatus	Lophophanes cristatus	Ok (IOC World Bird List)
209	Lophophanes cristaus	Lophophanes cristatus	Updated according to IOC World Bird List
210	Loxia curvirostra	Loxia curvirostra	Ok (IOC World Bird List)
211	Lullula arborea	Lullula arborea	Ok (IOC World Bird List)
212	Lulula arborea	Lullula arborea	Updated according to IOC World Bird List
213	Luscinia luscinia	Luscinia luscinia	Ok (IOC World Bird List)
214	Luscinia megarhynchos	Luscinia megarhynchos	Ok (IOC World Bird List)
215	Luscinia svecica	Luscinia svecica	Ok (IOC World Bird List)
216	Luscinia svecica cyanecula	Luscinia svecica	Updated according to IOC World Bird List
217	Luscinia svecica svecica	Luscinia svecica	Updated according to IOC World Bird List
218	Lymnocryptes minimus	Lymnocryptes minimus	Ok (IOC World Bird List)
219	Lyrurus tetrix	Lyrurus tetrix	Ok (IOC World Bird List)
220	Mareca penelope	Mareca penelope	Ok (IOC World Bird List)
221	Mareca strepera	Mareca strepera	Ok (IOC World Bird List)
222	Melanitta fusca	Melanitta fusca	Ok (IOC World Bird List)
223	Melanitta nigra	Melanitta nigra	Ok (IOC World Bird List)
224	Mergellus albellus	Mergellus albellus	Ok (IOC World Bird List)
225	Mergus merganser	Mergus merganser	Ok (IOC World Bird List)
226	Mergus serrator	Mergus serrator	Ok (IOC World Bird List)
227	Merops apiaster	Merops apiaster	Ok (IOC World Bird List)
228	Milvus migrans	Milvus migrans	Ok (IOC World Bird List)
229	Milvus milvus	Milvus milvus	Ok (IOC World Bird List)
230	Motacilia cinerea	Motacilla cinerea	Updated according to IOC World Bird List
231	Motacilla alba	Motacilla alba	Ok (IOC World Bird List)
232	Motacilla cinerea	Motacilla cinerea	Ok (IOC World Bird List)
233	Motacilla citreola	Motacilla citreola	Ok (IOC World Bird List)
234	Motacilla flava	Motacilla flava	Ok (IOC World Bird List)
235	Motacilla sp.	NA	NOT FOUND in IOC World Bird List or BirdLife International
236	Motecilla alba	Motacilla alba	Updated according to IOC World Bird List
237	Muscicapa hypoleuca	NA	NOT FOUND in IOC World Bird List or BirdLife International
238	Muscicapa striata	Muscicapa striata	Ok (IOC World Bird List)
239	Netta rufina	Netta rufina	Ok (IOC World Bird List)
240	Nucifraga caryocatactes	Nucifraga caryocatactes	Ok (IOC World Bird List)
241	Numenius arquata	Numenius arquata	Ok (IOC World Bird List)
242	Numenius phaeopus	Numenius phaeopus	Ok (IOC World Bird List)
243	Nycticorax nycticorax	Nycticorax nycticorax	Ok (IOC World Bird List)
244	Oenanthe oenanthe	Oenanthe oenanthe	Ok (IOC World Bird List)
245	Oriolus oriolus	Oriolus oriolus	Ok (IOC World Bird List)
246	Pandion haliaetus	Pandion haliaetus	Ok (IOC World Bird List)
247	Panurus biarmicus	Panurus biarmicus	Ok (IOC World Bird List)
248	Parus ater	Parus ater	Ok (BirdLife International)
249	Parus caeruelus	Parus caeruleus	Updated according to BirdLife International
250	Parus caeruleus	Parus caeruleus	Ok (BirdLife International)
251	Parus coeruleus	Parus caeruleus	Updated according to BirdLife International
252	Parus cristatus	Parus cristatus	Ok (BirdLife International)
253	Parus major	Parus major	Ok (IOC World Bird List)
254	Parus montanus	Parus montanus	Ok (BirdLife International)
255	Parus palustris	Parus palustris	Ok (BirdLife International)
256	Passer domesticus	Passer domesticus	Ok (IOC World Bird List)
257	Passer montanus	Passer montanus	Ok (IOC World Bird List)
258	Perdix perdix	Perdix perdix	Ok (IOC World Bird List)
259	Periparus ater	Periparus ater	Ok (IOC World Bird List)
260	Pernis apivorus	Pernis apivorus	Ok (IOC World Bird List)
261	Perus major	Parus major	Updated according to IOC World Bird List
262	Phalacrocorax carbo	Phalacrocorax carbo	Ok (IOC World Bird List)
263	Phalaropus lobatus	Phalaropus lobatus	Ok (IOC World Bird List)
264	Phasianus colchicus	Phasianus colchicus	Ok (IOC World Bird List)
265	Phasianus colchius	Phasianus colchicus	Updated according to IOC World Bird List
266	Philomachus pugnax	Philomachus pugnax	Ok (BirdLife International)
267	Phoenicurus ochruros	Phoenicurus ochruros	Ok (IOC World Bird List)
268	Phoenicurus phoenicurus	Phoenicurus phoenicurus	Ok (IOC World Bird List)
269	Phylloscopus collybita	Phylloscopus collybita	Ok (IOC World Bird List)
270	Phylloscopus colybita	Phylloscopus collybita	Updated according to IOC World Bird List
271	Phylloscopus sibilatrix	Phylloscopus sibilatrix	Ok (IOC World Bird List)
272	Phylloscopus trochillus	Phylloscopus trochilus	Updated according to IOC World Bird List
273	Phylloscopus trochiloides	Phylloscopus trochiloides	Ok (IOC World Bird List)
274	Phylloscopus trochilus	Phylloscopus trochilus	Ok (IOC World Bird List)
275	Phyloscopus collybita	Phylloscopus collybita	Updated according to IOC World Bird List
276	Phyloscopus trochilus	Phylloscopus trochilus	Updated according to IOC World Bird List
277	Pica pica	Pica pica	Ok (IOC World Bird List)
278	Picoides major	NA	NOT FOUND in IOC World Bird List or BirdLife International
279	Picoides tridactylus	Picoides tridactylus	Ok (IOC World Bird List)
280	Picus canaus	Picus canus	Updated according to IOC World Bird List
281	Picus canus	Picus canus	Ok (IOC World Bird List)
282	Picus viridis	Picus viridis	Ok (IOC World Bird List)
283	Picus viridus	Picus viridis	Updated according to IOC World Bird List
284	Platalea leucorodia	Platalea leucorodia	Ok (IOC World Bird List)
285	Plegadis falcinellus	Plegadis falcinellus	Ok (IOC World Bird List)
286	Pluvialis apricaria	Pluvialis apricaria	Ok (IOC World Bird List)
287	Pluvialis squatarola	Pluvialis squatarola	Ok (IOC World Bird List)
288	Podiceps auritus	Podiceps auritus	Ok (IOC World Bird List)
289	Podiceps cristatus	Podiceps cristatus	Ok (IOC World Bird List)
290	Podiceps grisegena	Podiceps grisegena	Ok (IOC World Bird List)
291	Podiceps griseigena	Podiceps grisegena	Updated according to IOC World Bird List
292	Podiceps nigricollis	Podiceps nigricollis	Ok (IOC World Bird List)
293	Podiceps ruficollis	NA	NOT FOUND in IOC World Bird List or BirdLife International
294	Poecile atricapillus	Poecile atricapillus	Ok (IOC World Bird List)
295	Poecile montanus	Poecile montanus	Ok (IOC World Bird List)
296	Poecile palustris	Poecile palustris	Ok (IOC World Bird List)
297	Porphyrio porphyrio	Porphyrio porphyrio	Ok (IOC World Bird List)
298	Porzana parva	Porzana parva	Ok (BirdLife International)
299	Porzana porzana	Porzana porzana	Ok (IOC World Bird List)
300	Porzana pusilla	Porzana pusilla	Ok (BirdLife International)
301	Prunella collaris	Prunella collaris	Ok (IOC World Bird List)
302	Prunella modularis	Prunella modularis	Ok (IOC World Bird List)
303	Pyrrhula pyrrhula	Pyrrhula pyrrhula	Ok (IOC World Bird List)
304	Pyrrhulla pyrrhula	Pyrrhula pyrrhula	Updated according to IOC World Bird List
305	Rallus aquaticus	Rallus aquaticus	Ok (IOC World Bird List)
306	Recurvirostra avosetta	Recurvirostra avosetta	Ok (IOC World Bird List)
307	Regulus ignicapilla	Regulus ignicapilla	Ok (IOC World Bird List)
308	Regulus ignicapillus	Regulus ignicapilla	Updated according to IOC World Bird List
309	Regulus regulus	Regulus regulus	Ok (IOC World Bird List)
310	Remiz pendulinus	Remiz pendulinus	Ok (IOC World Bird List)
311	Riparia riparia	Riparia riparia	Ok (IOC World Bird List)
312	Saxicola rubetra	Saxicola rubetra	Ok (IOC World Bird List)
313	Saxicola rubicola	Saxicola rubicola	Ok (IOC World Bird List)
314	Saxicola torquata	Saxicola torquatus	Updated according to IOC World Bird List
315	Saxicola torquatus	Saxicola torquatus	Ok (IOC World Bird List)
316	Scolopax rusticola	Scolopax rusticola	Ok (IOC World Bird List)
317	Serinus canaria	Serinus canaria	Ok (IOC World Bird List)
318	Serinus serinus	Serinus serinus	Ok (IOC World Bird List)
319	Sitta eroupaea	Sitta europaea	Updated according to IOC World Bird List
320	Sitta europaea	Sitta europaea	Ok (IOC World Bird List)
321	Sitta europea	Sitta europaea	Updated according to IOC World Bird List
322	Spatula clypeata	Spatula clypeata	Ok (IOC World Bird List)
323	Spatula querquedula	Spatula querquedula	Ok (IOC World Bird List)
324	Spinus spinus	Spinus spinus	Ok (IOC World Bird List)
325	Stercorarius parasiticus	Stercorarius parasiticus	Ok (IOC World Bird List)
326	Stercorarius pomarinus	Stercorarius pomarinus	Ok (IOC World Bird List)
327	Sterna caspica	Sterna caspia	Updated according to BirdLife International
328	Sterna hirundo	Sterna hirundo	Ok (IOC World Bird List)
329	Sternula albifrons	Sternula albifrons	Ok (IOC World Bird List)
330	Streptopelia decaocto	Streptopelia decaocto	Ok (IOC World Bird List)
331	Streptopelia turtur	Streptopelia turtur	Ok (IOC World Bird List)
332	Strix aluco	Strix aluco	Ok (IOC World Bird List)
333	Strunus vulgaris	Sturnus vulgaris	Updated according to IOC World Bird List
334	Strurnus vulgaris	Sturnus vulgaris	Updated according to IOC World Bird List
335	Sturnus vulgaris	Sturnus vulgaris	Ok (IOC World Bird List)
336	Svivia borin	NA	NOT FOUND in IOC World Bird List or BirdLife International
337	Sylvia atricapilla	Sylvia atricapilla	Ok (IOC World Bird List)
338	Sylvia borin	Sylvia borin	Ok (IOC World Bird List)
339	Sylvia communis	Sylvia communis	Ok (BirdLife International)
340	Sylvia curruca	Sylvia curruca	Ok (BirdLife International)
341	Sylvia nisoria	Sylvia nisoria	Ok (BirdLife International)
342	Sylvia nissoria	Sylvia nisoria	Updated according to BirdLife International
343	Tadorna ferruginea	Tadorna ferruginea	Ok (IOC World Bird List)
344	Tadorna tadorna	Tadorna tadorna	Ok (IOC World Bird List)
345	Tachybaptus ruficollis	Tachybaptus ruficollis	Ok (IOC World Bird List)
346	Tatrastes bonasia	Tetrastes bonasia	Updated according to IOC World Bird List
347	Tetrao tetrix	Tetrao tetrix	Ok (BirdLife International)
348	Tetrao urogallus	Tetrao urogallus	Ok (IOC World Bird List)
349	Tetrastes bonasia	Tetrastes bonasia	Ok (IOC World Bird List)
350	Tringa erythropus	Tringa erythropus	Ok (IOC World Bird List)
351	Tringa glareola	Tringa glareola	Ok (IOC World Bird List)
352	Tringa hypoleuca	Tringa hypoleucos	Updated according to BirdLife International
353	Tringa nebularia	Tringa nebularia	Ok (IOC World Bird List)
354	Tringa ochropus	Tringa ochropus	Ok (IOC World Bird List)
355	Tringa stagnatilis	Tringa stagnatilis	Ok (IOC World Bird List)
356	Tringa totanus	Tringa totanus	Ok (IOC World Bird List)
357	Troglodytes troglodytes	Troglodytes troglodytes	Ok (IOC World Bird List)
358	Tudrus torquatus	Turdus torquatus	Updated according to IOC World Bird List
359	Turdus iliacus	Turdus iliacus	Ok (IOC World Bird List)
360	Turdus merula	Turdus merula	Ok (IOC World Bird List)
361	Turdus philomelos	Turdus philomelos	Ok (IOC World Bird List)
362	Turdus pilaris	Turdus pilaris	Ok (IOC World Bird List)
363	Turdus torquatus	Turdus torquatus	Ok (IOC World Bird List)
364	Turdus viscivorus	Turdus viscivorus	Ok (IOC World Bird List)
365	Tyto alba	Tyto alba	Ok (IOC World Bird List)
366	Upupa epops	Upupa epops	Ok (IOC World Bird List)
367	Upupa epos	Upupa epops	Updated according to IOC World Bird List
368	Vanellus gregarius	Vanellus gregarius	Ok (IOC World Bird List)
369	Vanellus vanellus	Vanellus vanellus	Ok (IOC World Bird List)
