# Supplementary material for: SPARSE 1.0: a template for databases of species inventories, with an open example of Czech birds
Source: Biodivers Data J. 2023 Nov 23;11:e108731. doi: 10.3897/BDJ.11.e108731 (PMC10690794; doi:10.3897/BDJ.11.e108731)
Supplement: Supplementary material 1 — SPARSE 1.0 - all database files as on the date of submission [file bdj-11-e108731-s001.zip › code/taxon harmonisation/test results/speciesRresolved_ITIS&IUCN_FloScript_unchanged.csv]

	previousIdentification	scientificName	observation
1	Accipiter gentilis	Accipiter gentilis	Ok ITIS
2	Accipiter nisus	Accipiter nisus	Ok ITIS
3	Acrocephallus scripaceus	Acrocephalus scirpaceus	Checked ITIS
4	Acrocephalus arundinaceus	Acrocephalus arundinaceus	Ok ITIS
5	Acrocephalus melanopogon	Acrocephalus melanopogon	Ok ITIS
6	Acrocephalus paludicola	Acrocephalus paludicola	Ok ITIS
7	Acrocephalus palustris	Acrocephalus palustris	Ok ITIS
8	Acrocephalus scirpaceus	Acrocephalus scirpaceus	Ok ITIS
9	Acrocephalus schoenobaenus	Acrocephalus schoenobaenus	Ok ITIS
10	Actitis hypoleuca	Actitis hypoleucos	Checked ITIS
11	Actitis hypoleucos	Actitis hypoleucos	Ok ITIS
12	Aegithalos caudatus	Aegithalos caudatus	Ok ITIS
13	Aegithatos caudatus	Aegithalos caudatus	Checked ITIS
14	Aegolius funereus	Aegolius funereus	Ok ITIS
15	Aix galericulata	Aix galericulata	Ok ITIS
16	Alauda arvensis	Alauda arvensis	Ok ITIS
17	Alcedo atthis	Alcedo atthis	Ok ITIS
18	Alopochen aegyptiaca	Alopochen aegyptiaca	Ok ITIS
19	Anas acuta	Anas acuta	Ok ITIS
20	Anas clypeata	Anas clypeata	Ok ITIS
21	Anas crecca	Anas crecca	Ok ITIS
22	Anas penelope	Anas penelope	Ok ITIS
23	Anas platyrhynchos	Anas platyrhynchos	Ok ITIS
24	Anas platyrchynchos	Anas platyrhynchos	Checked ITIS
25	Anas querquedula	Anas querquedula	Ok ITIS
26	Anas strepera	Anas strepera	Ok ITIS
27	Anser albifrons	Anser albifrons	Ok ITIS
28	Anser anser	Anser anser	Ok ITIS
29	Anser brachyrhynchus	Anser brachyrhynchus	Ok ITIS
30	Anser erythropus	Anser erythropus	Ok ITIS
31	Anser fabalis	Anser fabalis	Ok ITIS
32	Anthus campestris	Anthus campestris	Ok ITIS
33	Anthus cervinus	Anthus cervinus	Ok ITIS
34	Anthus pratensis	Anthus pratensis	Ok ITIS
35	Anthus sp.	Anthus	Checked ITIS
36	Anthus spinoletta	Anthus spinoletta	Ok ITIS
37	Anthus trivialis	Anthus trivialis	Ok ITIS
38	Apus apus	Apus apus	Ok ITIS
39	Aquila chrysaetos	Aquila chrysaetos	Ok ITIS
40	Aquila pomarina	Aquila pomarina	Ok ITIS
41	Aquila rapax	Aquila rapax	Ok ITIS
42	Ardea alba	Ardea alba	Ok ITIS
43	Ardea cinerea	Ardea cinerea	Ok ITIS
44	Ardea purpurea	Ardea purpurea	Ok ITIS
45	Ardeola ralloides	Ardeola ralloides	Ok ITIS
46	Arenaria interpres	Arenaria interpres	Ok ITIS
47	Asio flammeus	Asio flammeus	Ok ITIS
48	Asio otus	Asio otus	Ok ITIS
49	Athene noctua	Athene noctua	Ok ITIS
50	Aythia ferina	Aythya ferina	Checked ITIS
51	Aythya ferina	Aythya ferina	Ok ITIS
52	Aythya fuligula	Aythya fuligula	Ok ITIS
53	Aythya marila	Aythya marila	Ok ITIS
54	Aythya nyroca	Aythya nyroca	Ok ITIS
55	Bombycilla garrulus	Bombycilla garrulus	Ok ITIS
56	Bonasa bonasia	Bonasa bonasia	Ok ITIS
57	Botaurus stellaris	Botaurus stellaris	Ok ITIS
58	Branta bernicla	Branta bernicla	Ok ITIS
59	Branta canadensis	Branta canadensis	Ok ITIS
60	Branta leucopsis	Branta leucopsis	Ok ITIS
61	Branta ruficollis	Branta ruficollis	Ok ITIS
62	Bubo bubo	Bubo bubo	Ok ITIS
63	Bubulcus ibis	Bubulcus ibis	Ok ITIS
64	Bucephala clangula	Bucephala clangula	Ok ITIS
65	Buteo buteo	Buteo buteo	Ok ITIS
66	Buteo lagopus	Buteo lagopus	Ok ITIS
67	Calidris alba	Calidris alba	Ok ITIS
68	Calidris alpina	Calidris alpina	Ok ITIS
69	Calidris canutus	Calidris canutus	Ok ITIS
70	Calidris falcinellus	Calidris	Checked ITIS
71	Calidris ferruginea	Calidris ferruginea	Ok ITIS
72	Calidris minuta	Calidris minuta	Ok ITIS
73	Calidris pugnax	Calidris	Checked ITIS
74	Calidris temminckii	Calidris temminckii	Ok ITIS
75	Caprimulgus europaeus	Caprimulgus europaeus	Ok ITIS
76	Cardueis cannabina	Carduelis cannabina	Checked ITIS
77	Carduelis canabina	Carduelis cannabina	Checked ITIS
78	Carduelis cannabina	Carduelis cannabina	Ok ITIS
79	Carduelis carduelis	Carduelis carduelis	Ok ITIS
80	Carduelis flammea	Carduelis flammea	Ok ITIS
81	Carduelis chloris	Carduelis chloris	Ok ITIS
82	Carduelis spinus	Carduelis spinus	Ok ITIS
83	Carpodacus erythrinus	Carpodacus erythrinus	Ok ITIS
84	Certhia brachydactyla	Certhia brachydactyla	Ok ITIS
85	Certhia familiaris	Certhia familiaris	Ok ITIS
86	Certhia sp.	Certhia	Checked ITIS
87	Cervus frugilegus	Corvus frugilegus	Checked ITIS
88	Cettia cetti	Cettia cetti	Ok ITIS
89	Ciconia ciconia	Ciconia ciconia	Ok ITIS
90	Ciconia nigra	Ciconia nigra	Ok ITIS
91	Cinclus cinclus	Cinclus cinclus	Ok ITIS
92	Circus aeruginosus	Circus aeruginosus	Ok ITIS
93	Circus cyaneus	Circus cyaneus	Ok ITIS
94	Circus pygargus	Circus pygargus	Ok ITIS
95	Circus sp.	Circus	Checked ITIS
96	Clangula hyemalis	Clangula hyemalis	Ok ITIS
97	Coccothraustes coccothraustes	Coccothraustes coccothraustes	Checked ITIS
98	Coccothraustes coccothraustes	Coccothraustes coccothraustes	Ok ITIS
99	Coloeus monedula	Coloeus monedula	Ok ITIS
100	Colubma oenas	NA	NOT FOUND in ITIS or IUCN
101	Columba livia	Columba livia	Ok ITIS
102	Columba livia f. domestica	Columba livia	Checked ITIS
103	Columba livia f.dom.	Columba livia	Checked ITIS
104	Columba oenas	Columba oenas	Ok ITIS
105	Columba palumbus	Columba palumbus	Ok ITIS
106	Coracias garrulus	Coracias garrulus	Ok ITIS
107	Corvus corax	Corvus corax	Ok ITIS
108	Corvus cornix	Corvus cornix	Ok ITIS
109	Corvus corone	Corvus corone	Ok ITIS
110	Corvus corone cornix	Corvus corone	Checked ITIS
111	Corvus corone corone	Corvus corone corone	Ok ITIS
112	Corvus frugilegus	Corvus frugilegus	Ok ITIS
113	Corvus monedula	Corvus monedula	Ok ITIS
114	Coturnix coturnix	Coturnix coturnix	Ok ITIS
115	Crex crex	Crex crex	Ok ITIS
116	Cuculus canorus	Cuculus canorus	Ok ITIS
117	Curruca communis	NA	NOT FOUND in ITIS or IUCN
118	Curruca curruca	NA	NOT FOUND in ITIS or IUCN
119	Cyanistes caeruleus	Cyanistes caeruleus	Ok ITIS
120	Cyanistes coeruleus	Cyanistes caeruleus	Checked ITIS
121	Cygnus columbianus bewickii	Cygnus columbianus bewickii	Ok ITIS
122	Cygnus cygnus	Cygnus cygnus	Ok ITIS
123	Cygnus olor	Cygnus olor	Ok ITIS
124	Delichon urbica	Delichon urbica	Ok ITIS
125	Delichon urbicum	Delichon urbicum	Ok ITIS
126	Dendrocopos leucotos	Dendrocopos leucotos	Ok ITIS
127	Dendrocopos major	Dendrocopos major	Ok ITIS
128	Dendrocopos medius	Dendrocopos medius	Ok ITIS
129	Dendrocopos minor	Dendrocopos minor	Ok ITIS
130	Dendrocopos syriacus	Dendrocopos syriacus	Ok ITIS
131	Dendrocoptes medius	Dendrocoptes medius	Ok ITIS
132	Dendrocopus major	Dendrocopos major	Checked ITIS
133	Dendrocopus medius	Dendrocopos medius	Checked ITIS
134	Dendrocopus medius	Dendrocoptes medius	Checked ITIS
135	Dendrocopus minor	Dendrocopos minor	Checked ITIS
136	Dryobates minor	Dryobates minor	Ok ITIS
137	Dryocopos martius	Dryocopus martius	Checked ITIS
138	Dryocopus martius	Dryocopus martius	Ok ITIS
139	Dryocopus martius)	Dryocopus	Checked ITIS
140	Egretta alba	Egretta alba	Ok ITIS
141	Egretta garzetta	Egretta garzetta	Ok ITIS
142	Emberiza calandra	Emberiza calandra	Ok ITIS
143	Emberiza citrinella	Emberiza citrinella	Ok ITIS
144	Emberiza hortulana	Emberiza hortulana	Ok ITIS
145	Emberiza schoeniclus	Emberiza schoeniclus	Ok ITIS
146	Erithacus rubecula	Erithacus rubecula	Ok ITIS
147	Falco columbarius	Falco columbarius	Ok ITIS
148	Falco peregrinus	Falco peregrinus	Ok ITIS
149	Falco subbuteo	Falco subbuteo	Ok ITIS
150	Falco tinnuculus	Falco tinnunculus	Checked ITIS
151	Falco tinnunculus	Falco tinnunculus	Ok ITIS
152	Ficedula albicolis	Ficedula albicollis	Checked ITIS
153	Ficedula albicollis	Ficedula albicollis	Ok ITIS
154	Ficedula hypoleuca	Ficedula hypoleuca	Ok ITIS
155	Ficedula parva	Ficedula parva	Ok ITIS
156	Fringilla coelebs	Fringilla coelebs	Ok ITIS
157	Fringilla montifringila	Fringilla montifringilla	Checked ITIS
158	Fringilla montifringilla	Fringilla montifringilla	Ok ITIS
159	Fulica astra	Fulica atra	Checked ITIS
160	Fulica atra	Fulica atra	Ok ITIS
161	Galerida cristata	Galerida cristata	Ok ITIS
162	Gallinago gallinago	Gallinago gallinago	Ok ITIS
163	Gallinago media	Gallinago media	Ok ITIS
164	Gallinula chlorophus	Gallinula chloropus	Checked ITIS
165	Gallinula chloropus	Gallinula chloropus	Ok ITIS
166	Garrulus garrulus	Garrulus	Checked ITIS
167	Garrulus glandarius	Garrulus glandarius	Ok ITIS
168	Garullus glandarius	NA	NOT FOUND in ITIS or IUCN
169	Gavia arctica	Gavia arctica	Ok ITIS
170	Gavia stellata	Gavia stellata	Ok ITIS
171	Gelochelidon nilotica	Gelochelidon nilotica	Ok ITIS
172	Glareola pratincola	Glareola pratincola	Ok ITIS
173	Glaucidium passerinum	Glaucidium passerinum	Ok ITIS
174	Grus grus	Grus grus	Ok ITIS
175	Haematopus ostralegus	Haematopus ostralegus	Ok ITIS
176	Haliaeetus albicilla	Haliaeetus albicilla	Ok ITIS
177	Himantopus himantopus	Himantopus himantopus	Ok ITIS
178	Hippolais icterina	Hippolais icterina	Ok ITIS
179	Hirundo rustica	Hirundo rustica	Ok ITIS
180	Hydrocoloeus minutus	Hydrocoloeus minutus	Ok ITIS
181	Hydroprogne caspia	Hydroprogne caspia	Ok ITIS
182	Charadrius dubius	Charadrius dubius	Ok ITIS
183	Charadrius hiaticula	Charadrius hiaticula	Ok ITIS
184	Charadrius morinellus	Charadrius morinellus	Ok ITIS
185	Chlidonias hybrida	Chlidonias hybrida	Ok ITIS
186	Chlidonias leucopterus	Chlidonias leucopterus	Ok ITIS
187	Chlidonias niger	Chlidonias niger	Ok ITIS
188	Chlidonias nigra	Chlidonias	Checked ITIS
189	Chloris chloris	Chloris chloris	Ok ITIS
190	Chroicocephalus ridibundus	Chroicocephalus ridibundus	Ok ITIS
191	Ichthyaetus melanocephalus	Ichthyaetus melanocephalus	Ok ITIS
192	Ixobrychus minutus	Ixobrychus minutus	Ok ITIS
193	Jynx torquilla	Jynx torquilla	Ok ITIS
194	Lanius collurio	Lanius collurio	Ok ITIS
195	Lanius excubitor	Lanius excubitor	Ok ITIS
196	Larus argentatus	Larus argentatus	Ok ITIS
197	Larus cachinnans	Larus cachinnans	Ok ITIS
198	Larus canus	Larus canus	Ok ITIS
199	Larus fuscus	Larus fuscus	Ok ITIS
200	Larus ridibundus	Larus ridibundus	Ok ITIS
201	Larus sp.	Larus	Checked ITIS
202	Limosa lapponica	Limosa lapponica	Ok ITIS
203	Limosa limosa	Limosa limosa	Ok ITIS
204	Linaria cannabina	Linaria cannabina	Ok ITIS
205	Locustella fluviatilis	Locustella fluviatilis	Ok ITIS
206	Locustella luscinioides	Locustella luscinioides	Ok ITIS
207	Locustella naevia	Locustella naevia	Ok ITIS
208	Lophoohanes cristatus	Lophophanes cristatus	Checked ITIS
209	Lophophanes cristatus	Lophophanes cristatus	Ok ITIS
210	Lophophanes cristaus	Lophophanes cristatus	Checked ITIS
211	Loxia curvirostra	Loxia curvirostra	Ok ITIS
212	Lullula arborea	Lullula arborea	Ok ITIS
213	Lulula arborea	Lullula arborea	Checked ITIS
214	Luscinia luscinia	Luscinia luscinia	Ok ITIS
215	Luscinia megarhynchos	Luscinia megarhynchos	Ok ITIS
216	Luscinia svecica	Luscinia svecica	Ok ITIS
217	Luscinia svecica cyanecula	Luscinia svecica cyanecula	Ok ITIS
218	Luscinia svecica svecica	Luscinia svecica svecica	Ok ITIS
219	Lymnocryptes minimus	Lymnocryptes minimus	Ok ITIS
220	Lyrurus tetrix	Lyrurus tetrix	Ok ITIS
221	Mareca penelope	NA	NOT FOUND in ITIS or IUCN
222	Mareca strepera	NA	NOT FOUND in ITIS or IUCN
223	Melanitta fusca	Melanitta fusca	Ok ITIS
224	Melanitta nigra	Melanitta nigra	Ok ITIS
225	Mergellus albellus	Mergellus albellus	Ok ITIS
226	Mergus merganser	Mergus merganser	Ok ITIS
227	Mergus serrator	Mergus serrator	Ok ITIS
228	Merops apiaster	Merops apiaster	Ok ITIS
229	Milvus migrans	Milvus migrans	Ok ITIS
230	Milvus milvus	Milvus milvus	Ok ITIS
231	Motacilia cinerea	Motacilla cinerea	Checked ITIS
232	Motacilla alba	Motacilla alba	Ok ITIS
233	Motacilla cinerea	Motacilla cinerea	Ok ITIS
234	Motacilla citreola	Motacilla citreola	Ok ITIS
235	Motacilla flava	Motacilla flava	Ok ITIS
236	Motacilla sp.	Motacilla	Checked ITIS
237	Motecilla alba	Motacilla alba	Checked ITIS
238	Muscicapa hypoleuca	Muscicapa	Checked ITIS
239	Muscicapa striata	Muscicapa striata	Ok ITIS
240	Netta rufina	Netta rufina	Ok ITIS
241	Nucifraga caryocatactes	Nucifraga caryocatactes	Ok ITIS
242	Numenius arquata	Numenius arquata	Ok ITIS
243	Numenius phaeopus	Numenius phaeopus	Ok ITIS
244	Nycticorax nycticorax	Nycticorax nycticorax	Ok ITIS
245	Oenanthe oenanthe	Oenanthe oenanthe	Ok ITIS
246	Oriolus oriolus	Oriolus oriolus	Ok ITIS
247	Pandion haliaetus	Pandion haliaetus	Ok ITIS
248	Panurus biarmicus	Panurus biarmicus	Ok ITIS
249	Parus ater	Parus afer	Checked ITIS
250	Parus caeruelus	Parus	Checked ITIS
251	Parus caeruleus	Parus	Checked ITIS
252	Parus coeruleus	Parus	Checked ITIS
253	Parus cristatus	Parus	Checked ITIS
254	Parus major	Parus major	Ok ITIS
255	Parus montanus	Parus	Checked ITIS
256	Parus palustris	Parus	Checked ITIS
257	Passer domesticus	Passer domesticus	Ok ITIS
258	Passer montanus	Passer montanus	Ok ITIS
259	Perdix perdix	Perdix perdix	Ok ITIS
260	Periparus ater	Periparus ater	Ok ITIS
261	Pernis apivorus	Pernis apivorus	Ok ITIS
262	Perus major	Parus major	Checked ITIS
263	Phalacrocorax carbo	Phalacrocorax carbo	Ok ITIS
264	Phalaropus lobatus	Phalaropus lobatus	Ok ITIS
265	Phasianus colchicus	Phasianus colchicus	Ok ITIS
266	Phasianus colchius	Phasianus colchicus	Checked ITIS
267	Philomachus pugnax	Philomachus pugnax	Ok ITIS
268	Phoenicurus ochruros	Phoenicurus ochruros	Ok ITIS
269	Phoenicurus phoenicurus	Phoenicurus phoenicurus	Ok ITIS
270	Phylloscopus collybita	Phylloscopus collybita	Ok ITIS
271	Phylloscopus colybita	Phylloscopus collybita	Checked ITIS
272	Phylloscopus sibilatrix	Phylloscopus sibilatrix	Ok ITIS
273	Phylloscopus trochillus	Phylloscopus trochilus	Checked ITIS
274	Phylloscopus trochiloides	Phylloscopus trochiloides	Ok ITIS
275	Phylloscopus trochilus	Phylloscopus trochilus	Ok ITIS
276	Phyloscopus collybita	Phylloscopus collybita	Checked ITIS
277	Phyloscopus trochilus	Phylloscopus trochilus	Checked ITIS
278	Pica pica	Pica pica	Ok ITIS
279	Picoides major	Picoides	Checked ITIS
280	Picoides tridactylus	Picoides tridactylus	Ok ITIS
281	Picus canaus	Picus canus	Checked ITIS
282	Picus canus	Picus canus	Ok ITIS
283	Picus viridis	Picus viridis	Ok ITIS
284	Picus viridus	Picus viridis	Checked ITIS
285	Picus viridus	Picus viridanus	Checked ITIS
286	Platalea leucorodia	Platalea leucorodia	Ok ITIS
287	Plegadis falcinellus	Plegadis falcinellus	Ok ITIS
288	Pluvialis apricaria	Pluvialis apricaria	Ok ITIS
289	Pluvialis squatarola	Pluvialis squatarola	Ok ITIS
290	Podiceps auritus	Podiceps auritus	Ok ITIS
291	Podiceps cristatus	Podiceps cristatus	Ok ITIS
292	Podiceps grisegena	Podiceps grisegena	Ok ITIS
293	Podiceps griseigena	Podiceps grisegena	Checked ITIS
294	Podiceps nigricollis	Podiceps nigricollis	Ok ITIS
295	Podiceps ruficollis	Podiceps ruficollis	Ok ITIS
296	Poecile atricapillus	Poecile atricapillus	Ok ITIS
297	Poecile montanus	Poecile montanus	Ok ITIS
298	Poecile palustris	Poecile palustris	Ok ITIS
299	Porphyrio porphyrio	Porphyrio porphyrio	Ok ITIS
300	Porzana parva	Porzana parva	Ok ITIS
301	Porzana porzana	Porzana porzana	Ok ITIS
302	Porzana pusilla	Porzana pusilla	Ok ITIS
303	Prunella collaris	Prunella collaris	Ok ITIS
304	Prunella modularis	Prunella modularis	Ok ITIS
305	Pyrrhula pyrrhula	Pyrrhula pyrrhula	Ok ITIS
306	Pyrrhulla pyrrhula	Pyrrhula pyrrhula	Checked ITIS
307	Rallus aquaticus	Rallus aquaticus	Ok ITIS
308	Recurvirostra avosetta	Recurvirostra avosetta	Ok ITIS
309	Regulus ignicapilla	Regulus ignicapilla	Ok ITIS
310	Regulus ignicapillus	Regulus ignicapillus	Ok ITIS
311	Regulus regulus	Regulus regulus	Ok ITIS
312	Remiz pendulinus	Remiz pendulinus	Ok ITIS
313	Riparia riparia	Riparia riparia	Ok ITIS
314	Saxicola rubetra	Saxicola rubetra	Ok ITIS
315	Saxicola rubicola	Saxicola rubicola	Ok ITIS
316	Saxicola torquata	Saxicola torquata	Ok ITIS
317	Saxicola torquatus	Saxicola torquatus	Ok ITIS
318	Scolopax rusticola	Scolopax rusticola	Ok ITIS
319	Serinus canaria	Serinus canaria	Ok ITIS
320	Serinus serinus	Serinus serinus	Ok ITIS
321	Sitta eroupaea	Sitta europaea	Checked ITIS
322	Sitta europaea	Sitta europaea	Ok ITIS
323	Sitta europea	Sitta europaea	Checked ITIS
324	Spatula clypeata	NA	NOT FOUND in ITIS or IUCN
325	Spatula querquedula	NA	NOT FOUND in ITIS or IUCN
326	Spinus spinus	Spinus spinus	Ok ITIS
327	Stercorarius parasiticus	Stercorarius parasiticus	Ok ITIS
328	Stercorarius pomarinus	Stercorarius pomarinus	Ok ITIS
329	Sterna caspica	Sterna caspia	Checked ITIS
330	Sterna hirundo	Sterna hirundo	Ok ITIS
331	Sternula albifrons	Sternula albifrons	Ok ITIS
332	Streptopelia decaocto	Streptopelia decaocto	Ok ITIS
333	Streptopelia turtur	Streptopelia turtur	Ok ITIS
334	Strix aluco	Strix aluco	Ok ITIS
335	Strunus vulgaris	Sturnus vulgaris	Checked ITIS
336	Strurnus vulgaris	Sturnus vulgaris	Checked ITIS
337	Sturnus vulgaris	Sturnus vulgaris	Ok ITIS
338	Svivia borin	NA	NOT FOUND in ITIS or IUCN
339	Sylvia atricapilla	Sylvia atricapilla	Ok ITIS
340	Sylvia borin	Sylvia borin	Ok ITIS
341	Sylvia communis	Sylvia communis	Ok ITIS
342	Sylvia curruca	Sylvia curruca	Ok ITIS
343	Sylvia nisoria	Sylvia nisoria	Ok ITIS
344	Sylvia nissoria	Sylvia nisoria	Checked ITIS
345	Tadorna ferruginea	Tadorna ferruginea	Ok ITIS
346	Tadorna tadorna	Tadorna tadorna	Ok ITIS
347	Tachybaptus ruficollis	Tachybaptus ruficollis	Ok ITIS
348	Tatrastes bonasia	Tetrastes bonasia	Checked ITIS
349	Tetrao tetrix	Tetrao tetrix	Ok ITIS
350	Tetrao urogallus	Tetrao urogallus	Ok ITIS
351	Tetrastes bonasia	Tetrastes bonasia	Ok ITIS
352	Tringa erythropus	Tringa erythropus	Ok ITIS
353	Tringa glareola	Tringa glareola	Ok ITIS
354	Tringa hypoleuca	Tringa hypoleucos	Checked ITIS
355	Tringa nebularia	Tringa nebularia	Ok ITIS
356	Tringa ochropus	Tringa ochropus	Ok ITIS
357	Tringa stagnatilis	Tringa stagnatilis	Ok ITIS
358	Tringa totanus	Tringa totanus	Ok ITIS
359	Troglodytes troglodytes	Troglodytes troglodytes	Ok ITIS
360	Tudrus torquatus	Turdus torquatus	Checked ITIS
361	Turdus iliacus	Turdus iliacus	Ok ITIS
362	Turdus merula	Turdus merula	Ok ITIS
363	Turdus philomelos	Turdus philomelos	Ok ITIS
364	Turdus pilaris	Turdus pilaris	Ok ITIS
365	Turdus torquatus	Turdus torquatus	Ok ITIS
366	Turdus viscivorus	Turdus viscivorus	Ok ITIS
367	Tyto alba	Tyto alba	Ok ITIS
368	Upupa epops	Upupa epops	Ok ITIS
369	Upupa epos	Upupa epops	Checked ITIS
370	Vanellus gregarius	Vanellus gregarius	Ok ITIS
371	Vanellus vanellus	Vanellus vanellus	Ok ITIS
