# Supplementary material for: SPARSE 1.0: a template for databases of species inventories, with an open example of Czech birds
Source: Biodivers Data J. 2023 Nov 23;11:e108731. doi: 10.3897/BDJ.11.e108731 (PMC10690794; doi:10.3897/BDJ.11.e108731)
Supplement: Supplementary material 1 — SPARSE 1.0 - all database files as on the date of submission [file bdj-11-e108731-s001.zip › CZ_border_shapefile/CZE_adm0.shp.xml]

<?xml version="1.0" encoding="UTF-8"?>
<metadata xml:lang="en"><Esri><CreaDate>20140414</CreaDate><CreaTime>16211700</CreaTime><ArcGISFormat>1.0</ArcGISFormat><SyncOnce>TRUE</SyncOnce><DataProperties><itemProps><itemLocation><linkage Sync="TRUE">file://\\MININT-R4GHLMP\Users\Petr\Desktop\Uncertainty\GIS_data\CZE_adm0</linkage><protocol Sync="TRUE">Local Area Network</protocol></itemLocation></itemProps><copyHistory><copy source="C:\Users\Petr\Desktop\Uncertainty\CZE_adm0" dest="\\MININT-R4GHLMP\Users\Petr\Desktop\Uncertainty\GIS_data\CZE_adm0" date="20140414" time="16573400"></copy></copyHistory></DataProperties></Esri></metadata>
