# Supplementary material for: SPARSE 1.0: a template for databases of species inventories, with an open example of Czech birds
Source: Biodivers Data J. 2023 Nov 23;11:e108731. doi: 10.3897/BDJ.11.e108731 (PMC10690794; doi:10.3897/BDJ.11.e108731)
Supplement: Supplementary material 1 — SPARSE 1.0 - all database files as on the date of submission [file bdj-11-e108731-s001.zip › INPUT_data-example_template_Repa_1980.xlsx]

## Sheet: accessID
	datasetID	siteID	eventID	measurementID
	MAXdatasetID	MAXsiteID	MAXeventID	MAXmeasurementID	← copy the result of query in access
	0	0	0	0
		value of ID that is STARTING WITH 1 - fill in ID while creating input, no need to use formula, it will be automatically recalculated
		value of ID tha is CALCULATED - fill in while uploading input - will be automaticaly recalculated after inserting the maximum values from DB according to ID filled in when the input was created
	formula	value of the column is added automatically

## Sheet: dataset
				minimum					minimum		minimum		minimum		minimum	minimum
				2					6		1		1		5	6
				OK					OK		OK		OK		OK	OK
				maximum					maximum		maximum				maximum	maximum
				8	codebook				24	codebook	4	codebook (can be added)			6	6	codebook
				2	data				6	data	1	data			5	6	data
MAXdatasetID				OK					OK		OK				OK	OK
0														formula
datasetID	datasetName	datasetPublisher	datasetPublisherContact	licenseID	rightsHolder	bibliographicCitation	citationIdentifier	citationURL	languageID	datasetRemarks	datasetSourceID	datasetFileName	numberOfLevels	modified	dataRecorder	dataReviewer
1	The bird synusia of two villages in the Český les mountains (southwestern Bohemia)	Pavel Řepa		2	Institute of Vertebrate Biology of the Czech Academy of Sciences	Řepa, P., 1980: The bird synusia of two villages in the Český les mountains (southwestern Bohemia). Folia Zoologica 29(2): 171-184.			6		1	Řepa,1980-vesniceČeský les.pdf	1	2023-05-05	5	6

## Sheet: site
count	count	count	count		200	SUM of landcover types		minimum						minimum	minimum											minimum
2	0	1	1		0	CHECK - should be 0		203						1	1											0
sum	sum	sum	sum					OK						OK	OK
3	0	1	1
ID checking - should be 0		2	1					maximum						maximum												maximum
		MAXsiteID	MAXdatasetID					894	codebook					3	codebook											1		codebook (can be added)
		0	0					203	data					1	data											1		data
								OK						OK						formula - nr of decimal places						OK
STARTING WITH 1 - fill in while creating input		CALCULATED - fill in while uploading input																								if AA equals 0, than AB must be 1
siteID	parentSiteID	siteID	datasetID	parentSiteID	siteName	siteLevel	siteLevelDescription	countryCode	municipality	locality	verbatimLocality	locationRemarks	totalAreaSampledInSquareKilometers	siteShapeID	shapefileNameID	objectID	centroidDecimalLatitude	centroidDecimalLongitude	centroidGeodeticDatum	coordinatePrecision	footprintWKT	footprintSRS	georeferenceRemarks	minimumElevationInMeters	maximumElevationInMeters	isProtectedArea	WDPAID	reportedClimate	verbatimLandcover	urbanFabric	indComTrans	mineDumpConstruct	artificialNonAgriVeg	arableLand	permanentCrops	pastures	heteroAgricultural	forests	scrubHerbaceousVeg	openSpaceWoVeg	inlandWetlands	maritimeWetlands	inlandWaters	marineWaters
1		1	1		Diana village	1	village	203		Český les mountains, Tachov region, south-west Bohemia	Diana village, sout-west of the Přimda town, Český les mountains, Tachov region, south-west Bohemia	inside the Protected Landscape Area Český les	0.0636	1	1	165								540	540	1	344535			80	2		10			5							3
2					Kateřina village	1	village	203		Český les mountains, Tachov region, south-west Bohemia	Kateřina village, seast of the Rozvadov town, Český les mountains, Tachov region, south-west Bohemia	nearby the Protected Landscape Area Český les	0.1174	1	1	166								510	520	0				70	5		10				5				5		5

## Sheet: event
count	count	count	count	count												minimum					minimum						minimum	minimum
6	6	1	1	1												1					2						1	4
sum	sum	sum	sum	sum												OK					OK						OK	OK
21	9	1	1	1
	ID checking - should be 0	20	5	8												maximum					maximum						maximum	maximum
		MAXeventID	MAXdatasetID	MAXsiteID												7	codebook				19	codebook (can be added)					1	5	codebook (can be added)
		0	0	0												1	data				2	data					1	4	data
																OK					OK						OK	OK
STARTING WITH 1 - fill in while creating input		CALCULATED - fill in while uploading input																									if AB equals 0, than AC must be 1
eventID	siteID	eventID	datasetID	siteID	startYear	startMonth	startDay	endYear	endMonth	endDay	eventDate	startTime	endTime	eventTimeBlocks	eventDuration	eventDurationUnitID	studyDiurnalityID	reportedWeather	recordedBy	eventRemarks	eventMethodsID	verbatimEventMethods	eventMethodProtocolNames	eventMethodProtocolReferences	isAbundanceReported	isAbsenceReported	isSamplingEffortReported	samplingEffortUnitID	samplingEffortValue	targetTaxonomicScope	excludedTaxonomicScope	targetLifestageScopeID	excludedLifeStageScopeID	targetGrowthFormScope	excludedGrowthFormScope	targetSize	excludedSize
1	1	1	1	1	1974	3	15	1974	6	15						1	1				2	mapping of the breeding territories		Enemar, A., 1959: On the determination of the sizeand composition of a passerine bird population during the breeding season. A methodological study. Vår Fågelvärld 2: 1-114.	0	0	1	4	7	Aves		2
2	1				1975	3	15	1975	6	15						1	1				2	mapping of the breeding territories		Enemar, A., 1959: On the determination of the sizeand composition of a passerine bird population during the breeding season. A methodological study. Vår Fågelvärld 2: 1-114.	0	0	1	4	7	Aves		2
3	1				1976	3	15	1976	6	15						1	1				2	mapping of the breeding territories		Enemar, A., 1959: On the determination of the sizeand composition of a passerine bird population during the breeding season. A methodological study. Vår Fågelvärld 2: 1-114.	0	0	1	4	7	Aves		2
4	2				1974	3	15	1974	6	15						1	1				2	mapping of the breeding territories		Enemar, A., 1959: On the determination of the sizeand composition of a passerine bird population during the breeding season. A methodological study. Vår Fågelvärld 2: 1-114.	0	0	1	4	7	Aves		2
5	2				1975	3	15	1975	6	15						1	1				2	mapping of the breeding territories		Enemar, A., 1959: On the determination of the sizeand composition of a passerine bird population during the breeding season. A methodological study. Vår Fågelvärld 2: 1-114.	0	0	1	4	7	Aves		2
6	2				1976	3	15	1976	6	15						1	1				2	mapping of the breeding territories		Enemar, A., 1959: On the determination of the sizeand composition of a passerine bird population during the breeding season. A methodological study. Vår Fågelvärld 2: 1-114.	0	0	1	4	7	Aves		2

## Sheet: measurement
count	count	count	count	count	count	count							minimum
169	169	169	0	0	0	0							1
sum	sum	sum	sum	sum	sum	sum							OK
14365	254	595	0	0	0	0
		ID checking - should be 0	14365	169	254	595							maximum
			MAXmeasurementID	MAXdatasetID	MAXsiteID	MAXeventID							14	codebook (can be added)
			0	0	0	0							1	data
													OK
STARTING WITH 1 - fill in while creating input			CALCULATED - fill in while uploading input
measurementID	siteID	eventID	measurementID	datasetID	siteID	eventID	taxonID	verbatimMeasurementID	verbatimIdentification	identifiedBy	identificationReferences	identificationRemarks	measurementUnitID	measurementValue	measurementRemarks
1	1	1							Sturnus vulgaris				1	1
2	1	1							Parus major				1	5
3	1	1							Cyanistes caeruleus				1	2
4	1	1							Poecile palustris				1	1
5	1	1							Turdus merula				1	5
6	1	1							Turdus philomelos				1	3
7	1	1							Turdus pilaris				1	4
8	1	1							Erithacus rubecula				1	1
9	1	1							Phoenicurus ochruros				1	1
10	1	1							Phoenicurus phoenicurus				1	1
11	1	1							Curruca curruca				1	2
12	1	1							Curruca communis				1	1
13	1	1							Phylloscopus collybita				1	4
14	1	1							Phylloscopus trochilus				1	5
15	1	1							Acrocephalus scirpaceus				1	1
16	1	1							Motacilla alba				1	2
17	1	1							Hirundo rustica				1	7
18	1	1							Delichon urbicum				1	6
19	1	1							Chloris chloris				1	8
20	1	1							Carduelis carduelis				1	6
21	1	1							Serinus serinus				1	4
22	1	1							Fringilla coelebs				1	13
23	1	1							Emberiza citrinella				1	6
24	1	1							Emberiza schoeniclus				1	1
25	1	1							Passer montanus				1	3
26	1	1							Passer domesticus				1	19
27	1	2							Streptopelia decaocto				1	1
28	1	2							Dendrocopos major				1	1
29	1	2							Jynx torquilla				1	1
30	1	2							Sturnus vulgaris				1	1
31	1	2							Parus major				1	5
32	1	2							Cyanistes caeruleus				1	2
33	1	2							Lanius collurio				1	1
34	1	2							Troglodytes troglodytes				1	1
35	1	2							Turdus merula				1	5
36	1	2							Turdus philomelos				1	2
37	1	2							Turdus pilaris				1	4
38	1	2							Phoenicurus ochruros				1	1
39	1	2							Curruca curruca				1	3
40	1	2							Curruca communis				1	2
41	1	2							Phylloscopus collybita				1	2
42	1	2							Phylloscopus trochilus				1	3
43	1	2							Acrocephalus scirpaceus				1	1
44	1	2							Motacilla alba				1	1
45	1	2							Hirundo rustica				1	6
46	1	2							Delichon urbicum				1	8
47	1	2							Chloris chloris				1	10
48	1	2							Carduelis carduelis				1	3
49	1	2							Linaria cannabina				1	1
50	1	2							Serinus serinus				1	5
51	1	2							Fringilla coelebs				1	15
52	1	2							Emberiza citrinella				1	3
53	1	2							Emberiza schoeniclus				1	1
54	1	2							Passer montanus				1	4
55	1	2							Passer domesticus				1	20
56	1	3							Streptopelia decaocto				1	1
57	1	3							Jynx torquilla				1	1
58	1	3							Sturnus vulgaris				1	1
59	1	3							Parus major				1	5
60	1	3							Cyanistes caeruleus				1	2
61	1	3							Poecile palustris				1	1
62	1	3							Troglodytes troglodytes				1	1
63	1	3							Prunella modularis				1	1
64	1	3							Turdus merula				1	5
65	1	3							Turdus philomelos				1	5
66	1	3							Turdus pilaris				1	2
67	1	3							Erithacus rubecula				1	2
68	1	3							Phoenicurus ochruros				1	2
69	1	3							Phoenicurus phoenicurus				1	1
70	1	3							Curruca curruca				1	2
71	1	3							Curruca communis				1	1
72	1	3							Phylloscopus collybita				1	1
73	1	3							Phylloscopus trochilus				1	3
74	1	3							Motacilla alba				1	1
75	1	3							Hirundo rustica				1	4
76	1	3							Delichon urbicum				1	9
77	1	3							Chloris chloris				1	10
78	1	3							Carduelis carduelis				1	4
79	1	3							Linaria cannabina				1	1
80	1	3							Serinus serinus				1	4
81	1	3							Fringilla coelebs				1	14
82	1	3							Emberiza citrinella				1	6
83	1	3							Passer montanus				1	3
84	1	3							Passer domesticus				1	19
85	2	4							Streptopelia decaocto				1	1
86	2	4							Dendrocopos major				1	1
87	2	4							Sturnus vulgaris				1	2
88	2	4							Parus major				1	7
89	2	4							Cyanistes caeruleus				1	2
90	2	4							Poecile palustris				1	1
91	2	4							Aegithalos caudatus				1	1
92	2	4							Sitta europaea				1	4
93	2	4							Certhia familiaris				1	1
94	2	4							Turdus merula				1	5
95	2	4							Turdus philomelos				1	5
96	2	4							Turdus pilaris				1	2
97	2	4							Erithacus rubecula				1	1
98	2	4							Phoenicurus ochruros				1	1
99	2	4							Phoenicurus phoenicurus				1	1
100	2	4							Sylvia borin				1	1
101	2	4							Curruca curruca				1	1
102	2	4							Phylloscopus collybita				1	1
103	2	4							Ficedula hypoleuca				1	1
104	2	4							Motacilla alba				1	2
105	2	4							Hirundo rustica				1	5
106	2	4							Delichon urbicum				1	21
107	2	4							Chloris chloris				1	6
108	2	4							Carduelis carduelis				1	2
109	2	4							Linaria cannabina				1	1
110	2	4							Serinus serinus				1	1
111	2	4							Fringilla coelebs				1	13
112	2	4							Emberiza citrinella				1	1
113	2	4							Passer montanus				1	1
114	2	4							Passer domesticus				1	8
115	2	5							Dendrocopos major				1	1
116	2	5							Sturnus vulgaris				1	3
117	2	5							Parus major				1	8
118	2	5							Cyanistes caeruleus				1	2
119	2	5							Sitta europaea				1	6
120	2	5							Certhia familiaris				1	2
121	2	5							Prunella modularis				1	1
122	2	5							Turdus merula				1	6
123	2	5							Turdus philomelos				1	3
124	2	5							Turdus pilaris				1	1
125	2	5							Erithacus rubecula				1	2
126	2	5							Phoenicurus ochruros				1	1
127	2	5							Phoenicurus phoenicurus				1	1
128	2	5							Sylvia atricapilla				1	1
129	2	5							Phylloscopus collybita				1	1
130	2	5							Ficedula hypoleuca				1	1
131	2	5							Motacilla alba				1	1
132	2	5							Hirundo rustica				1	4
133	2	5							Delichon urbicum				1	15
134	2	5							Chloris chloris				1	7
135	2	5							Carduelis carduelis				1	1
136	2	5							Serinus serinus				1	2
137	2	5							Fringilla coelebs				1	14
138	2	5							Emberiza citrinella				1	3
139	2	5							Passer montanus				1	2
140	2	5							Passer domesticus				1	9
141	2	6							Dendrocopos major				1	1
142	2	6							Sturnus vulgaris				1	2
143	2	6							Parus major				1	7
144	2	6							Cyanistes caeruleus				1	2
145	2	6							Poecile palustris				1	1
146	2	6							Sitta europaea				1	4
147	2	6							Certhia familiaris				1	1
148	2	6							Prunella modularis				1	1
149	2	6							Turdus merula				1	4
150	2	6							Turdus philomelos				1	4
151	2	6							Turdus pilaris				1	1
152	2	6							Erithacus rubecula				1	2
153	2	6							Phoenicurus ochruros				1	1
154	2	6							Phoenicurus phoenicurus				1	1
155	2	6							Sylvia atricapilla				1	1
156	2	6							Sylvia borin				1	1
157	2	6							Curruca curruca				1	1
158	2	6							Phylloscopus collybita				1	1
159	2	6							Motacilla alba				1	1
160	2	6							Hirundo rustica				1	3
161	2	6							Delichon urbicum				1	16
162	2	6							Chloris chloris				1	8
163	2	6							Carduelis carduelis				1	1
164	2	6							Linaria cannabina				1	1
165	2	6							Serinus serinus				1	4
166	2	6							Fringilla coelebs				1	13
167	2	6							Emberiza citrinella				1	1
168	2	6							Passer montanus				1	2
169	2	6							Passer domesticus				1	10
