# Supplementary material for: SPARSE 1.0: a template for databases of species inventories, with an open example of Czech birds
Source: Biodivers Data J. 2023 Nov 23;11:e108731. doi: 10.3897/BDJ.11.e108731 (PMC10690794; doi:10.3897/BDJ.11.e108731)
Supplement: Supplementary material 1 — SPARSE 1.0 - all database files as on the date of submission [file bdj-11-e108731-s001.zip › INPUT_data-template-empty.xlsx]

## Sheet: accessID
	datasetID	siteID	eventID	measurementID
	MAXdatasetID	MAXsiteID	MAXeventID	MAXmeasurementID	← copy the result of query in access
	0	0	0	0
		value of ID that is STARTING WITH 1 - fill in ID while creating input, no need to use formula, it will be automatically recalculated
		value of ID tha is CALCULATED - fill in while uploading input - will be automaticaly recalculated after inserting the maximum values from DB according to ID filled in when the input was created
	formula	value of the column is added automatically

## Sheet: dataset
				minimum					minimum		minimum		minimum		minimum	minimum
				0					0		0		0		0	0
				PROBLEM					PROBLEM		PROBLEM		PROBLEM		PROBLEM	PROBLEM
				maximum					maximum		maximum				maximum	maximum
				8	codebook				24	codebook	4	codebook (can be added)			6	6	codebook
				0	data				0	data	0	data			0	0	data
MAXdatasetID				OK					OK		OK				OK	OK
0														formula
datasetID	datasetName	datasetPublisher	datasetPublisherContact	licenseID	rightsHolder	bibliographicCitation	citationIdentifier	citationURL	languageID	datasetRemarks	datasetSourceID	datasetFileName	numberOfLevels	modified	dataRecorder	dataReviewer
1														2023-05-05

## Sheet: site
count	count	count	count		0	SUM of landcover types		minimum						minimum	minimum											minimum
1	0	1	1		-1	CHECK - should be 0		203						0	0											0
sum	sum	sum	sum					OK						PROBLEM	PROBLEM
1	0	1	1
ID checking - should be 0		0	0					maximum						maximum												maximum
		MAXsiteID	MAXdatasetID					894	codebook					3	codebook											1		codebook (can be added)
		0	0					203	data					0	data											0		data
								OK						OK						formula - nr of decimal places						OK
STARTING WITH 1 - fill in while creating input		CALCULATED - fill in while uploading input																								if AA equals 0, than AB must be 1
siteID	parentSiteID	siteID	datasetID	parentSiteID	siteName	siteLevel	siteLevelDescription	countryCode	municipality	locality	verbatimLocality	locationRemarks	totalAreaSampledInSquareKilometers	siteShapeID	shapefileNameID	objectID	centroidDecimalLatitude	centroidDecimalLongitude	centroidGeodeticDatum	coordinatePrecision	footprintWKT	footprintSRS	georeferenceRemarks	minimumElevationInMeters	maximumElevationInMeters	isProtectedArea	WDPAID	reportedClimate	verbatimLandcover	urbanFabric	indComTrans	mineDumpConstruct	artificialNonAgriVeg	arableLand	permanentCrops	pastures	heteroAgricultural	forests	scrubHerbaceousVeg	openSpaceWoVeg	inlandWetlands	maritimeWetlands	inlandWaters	marineWaters
1		1	1					203

## Sheet: event
count	count	count	count	count												minimum					minimum						minimum	minimum
1	1	1	1	1												0					0						0	0
sum	sum	sum	sum	sum												PROBLEM					PROBLEM						OK	PROBLEM
1	1	1	1	1
	ID checking - should be 0	0	0	0												maximum					maximum						maximum	maximum
		MAXeventID	MAXdatasetID	MAXsiteID												7	codebook				19	codebook (can be added)					1	5	codebook (can be added)
		0	0	0												0	data				0	data					0	0	data
																OK					OK						OK	OK
STARTING WITH 1 - fill in while creating input		CALCULATED - fill in while uploading input																									if AB equals 0, than AC must be 1
eventID	siteID	eventID	datasetID	siteID	startYear	startMonth	startDay	endYear	endMonth	endDay	eventDate	startTime	endTime	eventTimeBlocks	eventDuration	eventDurationUnitID	studyDiurnalityID	reportedWeather	recordedBy	eventRemarks	eventMethodsID	verbatimEventMethods	eventMethodProtocolNames	eventMethodProtocolReferences	isAbundanceReported	isAbsenceReported	isSamplingEffortReported	samplingEffortUnitID	samplingEffortValue	targetTaxonomicScope	excludedTaxonomicScope	targetLifestageScopeID	excludedLifeStageScopeID	targetGrowthFormScope	excludedGrowthFormScope	targetSize	excludedSize
1	1	1	1	1

## Sheet: measurement
count	count	count	count	count	count	count							minimum
3	1	1	1	1	1	1							0
sum	sum	sum	sum	sum	sum	sum							PROBLEM
6	1	1	1	1	1	1
		ID checking - should be 0	5	2	0	0							maximum
			MAXmeasurementID	MAXdatasetID	MAXsiteID	MAXeventID							14	codebook (can be added)
			0	0	0	0							0	data
													OK
STARTING WITH 1 - fill in while creating input			CALCULATED - fill in while uploading input
measurementID	siteID	eventID	measurementID	datasetID	siteID	eventID	taxonID	verbatimMeasurementID	verbatimIdentification	identifiedBy	identificationReferences	identificationRemarks	measurementUnitID	measurementValue	measurementRemarks
1	1	1	1	1	1	1
2
3
