# Supplementary material for: SPARSE 1.0: a template for databases of species inventories, with an open example of Czech birds
Source: Biodivers Data J. 2023 Nov 23;11:e108731. doi: 10.3897/BDJ.11.e108731 (PMC10690794; doi:10.3897/BDJ.11.e108731)
Supplement: Supplementary material 1 — SPARSE 1.0 - all database files as on the date of submission [file bdj-11-e108731-s001.zip › SPARSE_bibliography.bib]

@article{smaha_nektere_1978,
	title = {Některé charakteristiky avifauny {Lounské} části Českého středohoří},
	volume = {13},
	language = {Czech},
	journal = {Zprávy a studie Krajského muzea v Teplicích},
	author = {Šmaha, Jiří},
	year = {1978},
	pages = {57--67},
	file = {Jiří Šmaha - Některé charakteristiky avifauny Lounské části Čes.pdf:C\:\\Users\\travnickovae\\Zotero\\storage\\I623VS67\\Jiří Šmaha - Některé charakteristiky avifauny Lounské části Čes.pdf:application/pdf},
}

@article{lemberk_obratlovci_1994,
	title = {Obratlovci přírodní rezervace {Střemošická} stráň},
	volume = {2},
	language = {Czech},
	journal = {Východočeský sborník přírodovědný, Práce a studie},
	author = {Lemberk, Vladimír},
	year = {1994},
	pages = {67--80},
	file = {Vladimír Lemberk - Obratlovci přírodní rezervace Střemošická stráň.pdf:C\:\\Users\\travnickovae\\Zotero\\storage\\HI68RR8T\\Vladimír Lemberk - Obratlovci přírodní rezervace Střemošická stráň.pdf:application/pdf},
}

@misc{barta_inventarizacni_2000,
	title = {Inventarizační průzkum zoologický, {PR} {Mokřadlo}, {Obratlovci} ({Vertebrata})},
	language = {Czech},
	publisher = {(ex: Nature Conservation Agency of the Czech Republic 2022. Ústřední seznam ochrany přírody [online database; drusop.nature.cz]. [cit. 2022-01-04].)},
	author = {Bárta, František},
	year = {2000},
	keywords = {Inventory},
	file = {František Bárta - 2000 - Inventarizační průzkum zoologický, PR Mokřadlo, Ob.pdf:C\:\\Users\\travnickovae\\Zotero\\storage\\IID4CU4S\\František Bárta - 2000 - Inventarizační průzkum zoologický, PR Mokřadlo, Ob.pdf:application/pdf},
}

@article{tichy_ptactvo_1992,
	title = {Ptactvo hřbitovů města {Loun}},
	volume = {18},
	language = {Czech},
	journal = {Sborník severočeského muzea - Přírodní vědy},
	author = {Tichý, Herbert},
	year = {1992},
	pages = {119--135},
	file = {Herbert Tichý - Ptactvo hřbitovů města Loun.pdf:C\:\\Users\\travnickovae\\Zotero\\storage\\DMYNU7HB\\Herbert Tichý - Ptactvo hřbitovů města Loun.pdf:application/pdf},
}

@misc{sofron_statni_1978,
	title = {Státní přírodní rezervace {Starý} rybník - {Inventarizační} průzkum provedený v letech 1976-1978 kolektivem pracovníků základní ochrany přírody {KSSPPOP}.},
	language = {Czech},
	publisher = {(ex: Nature Conservation Agency of the Czech Republic 2022. Ústřední seznam ochrany přírody [online database; drusop.nature.cz]. [cit. 2022-03-16].)},
	author = {Sofron, J. and Červená, Anna and Hostička, Miloš and Kočandrlová, Emilie and Rejnek, Pavel and Žán, Miloslav and Nesvadbová, Jaroslava},
	year = {1978},
	keywords = {Inventory},
	file = {Sofron - 1978 - Státní přírodní rezervace Starý rybník - Inventari.pdf:C\:\\Users\\travnickovae\\Zotero\\storage\\VP5MJEY9\\Sofron - 1978 - Státní přírodní rezervace Starý rybník - Inventari.pdf:application/pdf},
}

@misc{tichai_inventarizacni_2012,
	title = {Inventarizační průzkum {Národní} přírodní rezervace {Malý} a {Velký} štít z oboru: ptáci},
	language = {Czech},
	publisher = {(ex: Nature Conservation Agency of the Czech Republic 2022. Ústřední seznam ochrany přírody [online database; drusop.nature.cz]. [cit. 2022-05-06].)},
	author = {Tichai, Milan},
	year = {2012},
	keywords = {Inventory},
	file = {Tichai - 2012 - Inventarizační průzkum Národní přírodní rezervace .pdf:C\:\\Users\\travnickovae\\Zotero\\storage\\QY73FND9\\Tichai - 2012 - Inventarizační průzkum Národní přírodní rezervace .pdf:application/pdf},
}

@misc{dusek_inventarizacni_2004,
	title = {Inventarizační průzkum {NPR} {Libický} luh z oboru ornitologie},
	language = {Czech},
	publisher = {(ex: Nature Conservation Agency of the Czech Republic 2022. Ústřední seznam ochrany přírody [online database; drusop.nature.cz]. [cit. 2022-03-16].)},
	author = {Dušek, Josef},
	year = {2004},
	keywords = {Inventory},
	file = {Dušek - Inventarizační průzkum NPR Libický luh z oboru orn.pdf:C\:\\Users\\travnickovae\\Zotero\\storage\\R29IKK6B\\Dušek - Inventarizační průzkum NPR Libický luh z oboru orn.pdf:application/pdf},
}

@article{smaha_avifauna_1983,
	title = {Avifauna některých biocenóz na příkrých svazích v okolí {Křivoklátu}},
	volume = {12},
	language = {Czech},
	journal = {Bohemia Centralis},
	author = {Šmaha, Jiří},
	year = {1983},
	pages = {157--181},
	file = {Šmaha - Avifauna některých biocenóz na příkrých svazích v .pdf:C\:\\Users\\travnickovae\\Zotero\\storage\\S4KJJFEX\\Šmaha - Avifauna některých biocenóz na příkrých svazích v .pdf:application/pdf},
}

@article{stastny_vyuziti_1987,
	title = {Využití ptačích společenstev jako biodiagnostického ukazatele míry poškození smrkových porostů v {Krušných} horách},
	volume = {6},
	language = {Czech},
	journal = {Sborník Okresního muzea v Mostě - řada přírodovědná},
	author = {Šťastný, Karel and Bejček, Vladimír and Bárta, Zdeněk},
	year = {1987},
	pages = {79--103},
	file = {Šťastný et al. - Využití ptačích společenstev jako biodiagnostickéh.pdf:C\:\\Users\\travnickovae\\Zotero\\storage\\HVQNTQDL\\Šťastný et al. - Využití ptačích společenstev jako biodiagnostickéh.pdf:application/pdf},
}

@misc{volf_inventarizacni_2019,
	title = {Inventarizační průzkum ptáků na území evropsky významné lokality {Rybník} {Motovidlo}},
	language = {Czech},
	publisher = {(ex: Nature Conservation Agency of the Czech Republic 2022. Ústřední seznam ochrany přírody [online database; drusop.nature.cz]. [cit. 2021-12-29].)},
	author = {Volf, Ondřej},
	year = {2019},
	keywords = {Inventory},
	file = {Volf - 2019 - Inventarizační průzkum ptáků na území evropsky výz.pdf:C\:\\Users\\travnickovae\\Zotero\\storage\\LVQDSLNU\\Volf - 2019 - Inventarizační průzkum ptáků na území evropsky výz.pdf:application/pdf},
}

@article{lemberk_obratlovci_1995,
	title = {Obratlovci přírodní památky {Kusá} hora u {Luže} (o.{Chrudim})},
	volume = {3},
	language = {Czech},
	journal = {Východočeský sborník přírodovědný - Práce a studie},
	author = {Lemberk, Vladimír and Fejfar, Martin},
	year = {1995},
	pages = {109--132},
	file = {Lemberk a Fejfar - Obratlovci přírodní památky Kusá hora u Luže (o.Ch.pdf:C\:\\Users\\travnickovae\\Zotero\\storage\\JBNQ5LZY\\Lemberk a Fejfar - Obratlovci přírodní památky Kusá hora u Luže (o.Ch.pdf:application/pdf},
}

@article{ruzicka_hnizdni_2010,
	title = {Hnízdní společenstva ptáků v sedmi lesních přírodních rezervacích na území {Chráněné} krajinné oblasti Železné hory},
	volume = {19},
	language = {Czech},
	journal = {Panurus},
	author = {Růžička, Milan},
	year = {2010},
	pages = {67--90},
	file = {Růžička - Hnízdní společenstva ptáků v sedmi lesních přírodn.pdf:C\:\\Users\\travnickovae\\Zotero\\storage\\E232L56R\\Růžička - Hnízdní společenstva ptáků v sedmi lesních přírodn.pdf:application/pdf},
}

@misc{kloubec_vyzkum_1996,
	title = {Výzkum avifauny smíšených pralesů v {NP} a {CHKO} Šumava},
	language = {Czech},
	publisher = {(ex: Nature Conservation Agency of the Czech Republic 2022. Ústřední seznam ochrany přírody [online database; drusop.nature.cz]. [cit. 2022-04-01].)},
	author = {Kloubec, Bohuslav},
	year = {1996},
	keywords = {Inventory},
	file = {Kloubec - 1996 - Výzkum avifauny smíšených pralesů v NP a CHKO Šuma.pdf:C\:\\Users\\travnickovae\\Zotero\\storage\\ZNJVQHYJ\\Kloubec - 1996 - Výzkum avifauny smíšených pralesů v NP a CHKO Šuma.pdf:application/pdf},
}

@misc{vlcek_ochranarsky_1974,
	title = {Ochranářský průzkum obratlovců státní přírodní rezervace {Březina} v Českém středohoří},
	language = {Czech},
	publisher = {(ex: Nature Conservation Agency of the Czech Republic 2022. Ústřední seznam ochrany přírody [online database; drusop.nature.cz]. [cit. 2022-04-01].)},
	author = {Vlček, Miroslav},
	year = {1974},
	keywords = {Inventory},
	file = {Vlček - 1974 - Ochranářský průzkum obratlovců státní přírodní rez.pdf:C\:\\Users\\travnickovae\\Zotero\\storage\\SZ6HEYSV\\Vlček - 1974 - Ochranářský průzkum obratlovců státní přírodní rez.pdf:application/pdf},
}

@article{vlcek_vertebratologicke_1973,
	title = {Vertebratologické poměry ve {Státní} přírodní reservaci {Jezevčí} vrch v {Lužických} horách},
	volume = {5},
	language = {Czech},
	journal = {Sborník severočeského muzea - Přírodní vědy},
	author = {Vlček, Miroslav},
	year = {1973},
	pages = {13--26},
	file = {Vlček - Vertebratologické poměry ve Státní přírodní reserv.pdf:C\:\\Users\\travnickovae\\Zotero\\storage\\NCGJHWJE\\Vlček - Vertebratologické poměry ve Státní přírodní reserv.pdf:application/pdf},
}

@article{ruzicka_zmeny_2020,
	title = {Změny v druhovém zastoupení a početnosti vybraných ptačích skupin v letech 2010–2020 v {NPR} {Bohdanečský} rybník},
	volume = {29},
	language = {Czech},
	journal = {Panurus},
	author = {Růžička, Milan},
	year = {2020},
	pages = {1--16},
	file = {Růžička - Změny v druhovém zastoupení a početnosti vybraných.pdf:C\:\\Users\\travnickovae\\Zotero\\storage\\9NAP6A2F\\Růžička - Změny v druhovém zastoupení a početnosti vybraných.pdf:application/pdf},
}

@misc{krenek_inventarizacni_2006,
	title = {Inventarizační průzkum {PR} {Velký} {Polom}, {Obor}: ornitologie},
	language = {Czech},
	publisher = {(ex: Nature Conservation Agency of the Czech Republic 2022. Ústřední seznam ochrany přírody [online database; drusop.nature.cz]. [cit. 2022-02-18].)},
	author = {Křenek, Daniel},
	year = {2006},
	keywords = {Inventory},
	file = {Křenek - 2006 - Inventarizační průzkum PR Velký Polom, Obor ornit.pdf:C\:\\Users\\travnickovae\\Zotero\\storage\\C58NH9JK\\Křenek - 2006 - Inventarizační průzkum PR Velký Polom, Obor ornit.pdf:application/pdf},
}

@article{klima_rozbor_1959,
	title = {Rozbor ptačí zvířeny {Boubínského} pralesa},
	volume = {8},
	language = {Czech},
	number = {3},
	journal = {Zoologické listy},
	author = {Klíma, Milan},
	year = {1959},
	pages = {251--266},
	file = {Klíma - 1959 - Rozbor ptačí zvířeny Boubínského pralesa.pdf:C\:\\Users\\travnickovae\\Zotero\\storage\\UTK3GX5Y\\Klíma - 1959 - Rozbor ptačí zvířeny Boubínského pralesa.pdf:application/pdf},
}

@article{lemberk_vysledky_1996,
	title = {Výsledky tříletého ornitologického průzkumu nivy řeky {Svratky} u {Křižánek} (okr. Žďár nad {Sázavou})},
	volume = {7},
	language = {Czech},
	journal = {Panurus},
	author = {Lemberk, Vladimír and Růžička, Milan},
	year = {1996},
	pages = {43--48},
	file = {Lemberk a Růžička - 1996 - Výsledky tříletého ornitologického průzkumu nivy ř.pdf:C\:\\Users\\travnickovae\\Zotero\\storage\\A7VP7G3D\\Lemberk a Růžička - 1996 - Výsledky tříletého ornitologického průzkumu nivy ř.pdf:application/pdf},
}

@misc{vlcek_obratlovci_1974,
	title = {Obratlovci státní přírodní rezervace {Borečský} vrch v Českém středohoří},
	language = {Czech},
	publisher = {(ex: Nature Conservation Agency of the Czech Republic 2022. Ústřední seznam ochrany přírody [online database; drusop.nature.cz]. [cit. 2022-01-04].)},
	author = {Vlček, Miroslav},
	year = {1974},
	keywords = {Inventory},
	file = {Vlček - 1974 - Obratlovci státní přírodní rezervace Borečský vrch.pdf:C\:\\Users\\travnickovae\\Zotero\\storage\\IP9A9KSX\\Vlček - 1974 - Obratlovci státní přírodní rezervace Borečský vrch.pdf:application/pdf},
}

@misc{sebestian_struktura_2008,
	title = {Struktura ptačích společenstev starých lesních porostů s převahou buku v masivu {Vysoké} {Běty} ({CHKO} {Blanský} les)},
	language = {Czech},
	publisher = {(ex: Nature Conservation Agency of the Czech Republic 2022. Ústřední seznam ochrany přírody [online database; drusop.nature.cz]. [cit. 2022-03-16].)},
	author = {Šebestian, Jiří},
	year = {2008},
	keywords = {Inventory},
	file = {Šebestian - 2008 - Struktura ptačích společenstev starých lesních por.pdf:C\:\\Users\\travnickovae\\Zotero\\storage\\RVJ7WIFN\\Šebestian - 2008 - Struktura ptačích společenstev starých lesních por.pdf:application/pdf},
}

@article{palicka_ptaci_1993,
	title = {Ptačí složka v přirozené jedlobučině {Smradlavý} u {Karolinky}},
	volume = {1993},
	language = {Czech},
	journal = {Zpravodaj Okresního vlastivědného muzea ve Vsetíně},
	author = {Palička, Karel and Kopec, Zdeněk},
	year = {1993},
	pages = {53--55},
	file = {Palička a Kopec - 1993 - Ptačí složka v přirozené jedlobučině Smradlavý u K.pdf:C\:\\Users\\travnickovae\\Zotero\\storage\\QNSV9TIR\\Palička a Kopec - 1993 - Ptačí složka v přirozené jedlobučině Smradlavý u K.pdf:application/pdf},
}

@misc{spolek_pro_ochranu_mokradu_spom_vertebratologicky_2006,
	title = {Vertebratologický inventarizační průzkum přírodní rezervace {Hubský}},
	language = {Czech},
	publisher = {(ex: Nature Conservation Agency of the Czech Republic 2022. Ústřední seznam ochrany přírody [online database; drusop.nature.cz]. [cit. 2022-01-04].)},
	author = {{Spolek pro ochranu mokřadů (SPOM)}},
	year = {2006},
	keywords = {Inventory},
	file = {Spolek pro ochranu mokřadů (SPOM) - 2006 - Vertebratologický inventarizační průzkum přírodní .pdf:C\:\\Users\\travnickovae\\Zotero\\storage\\XJMILKEU\\Spolek pro ochranu mokřadů (SPOM) - 2006 - Vertebratologický inventarizační průzkum přírodní .pdf:application/pdf},
}

@article{zasadil_ptaci_2001,
	title = {Ptačí společenstva na rybničních hrázích v {CHKO} {Třeboňsko}},
	volume = {37},
	language = {Czech},
	journal = {Sylvia},
	author = {Zasadil, Petr},
	year = {2001},
	pages = {27--42},
	file = {Zasadil - 2001 - Ptačí společenstva na rybničních hrázích v CHKO Tř.pdf:C\:\\Users\\travnickovae\\Zotero\\storage\\KUXKGWML\\Zasadil - 2001 - Ptačí společenstva na rybničních hrázích v CHKO Tř.pdf:application/pdf},
}

@incollection{noauthor_notitle_nodate,
}

@misc{spolek_pro_ochranu_mokradu_spom_vertebratologicky_2006-1,
	title = {Vertebratologický inventarizační průzkum přírodní rezervace {Mokřadlo}},
	language = {Czech},
	publisher = {(ex: Nature Conservation Agency of the Czech Republic 2022. Ústřední seznam ochrany přírody [online database; drusop.nature.cz]. [cit. 2022-01-04].)},
	author = {{Spolek pro ochranu mokřadů (SPOM)}},
	year = {2006},
	keywords = {Inventory},
	file = {Spolek pro ochranu mokřadů (SPOM) - 2006 - Vertebratologický inventarizační průzkum přírodní .pdf:C\:\\Users\\travnickovae\\Zotero\\storage\\K9QN4DWG\\Spolek pro ochranu mokřadů (SPOM) - 2006 - Vertebratologický inventarizační průzkum přírodní .pdf:application/pdf},
}

@article{kucera_analyza_1998,
	title = {Analýza ptačích společenstev v části {NP} a {CHKO} Šumava},
	volume = {2},
	language = {Czech},
	journal = {Silva Gabreta},
	author = {Kučera, Miroslav},
	year = {1998},
	pages = {295--325},
	file = {Kučera - 1998 - Analýza ptačích společenstev v části NP a CHKO Šum.pdf:C\:\\Users\\travnickovae\\Zotero\\storage\\ZHZC7MFK\\Kučera - 1998 - Analýza ptačích společenstev v části NP a CHKO Šum.pdf:application/pdf},
}

@article{pavelka_hnizdni_1988,
	series = {A},
	title = {Hnízdní ornitocenózy parku {Komenského} sady v {Ostravě}},
	volume = {37},
	issn = {0323-0627},
	language = {Czech},
	journal = {Časopis Slezkého muzea Opava},
	author = {Pavelka, Jan},
	year = {1988},
	pages = {267--273},
	file = {Pavelka - 1988 - Hnízdní ornitocenózy parku Komenského sady v Ostra.pdf:C\:\\Users\\travnickovae\\Zotero\\storage\\A7WK5YDB\\Pavelka - 1988 - Hnízdní ornitocenózy parku Komenského sady v Ostra.pdf:application/pdf},
}

@article{cerny_zmeny_2018,
	title = {Změny ve složení ptačího společenstva parku {Lužánky} v {Brně} mezi lety 1978 a 2016},
	volume = {54},
	language = {Czech},
	journal = {Sylvia},
	author = {Černý, Martin and Šebela, Miroslav},
	year = {2018},
	pages = {25--44},
	file = {Černý a Šebela - 2018 - Změny ve složení ptačího společenstva parku Lužánk.pdf:C\:\\Users\\travnickovae\\Zotero\\storage\\XMP2T7BW\\Černý a Šebela - 2018 - Změny ve složení ptačího společenstva parku Lužánk.pdf:application/pdf},
}

@article{machar_hnizdni_2007,
	title = {Hnízdní ornitocenózy {Přírodní} rezervace {Plané} loučky v {Litovelském} {Pomoraví}},
	volume = {65–66},
	language = {Czech},
	journal = {Zprávy Moravského ornitologického spolku},
	author = {Machar, Ivo},
	year = {2007},
	pages = {75--82},
	file = {Machar - 2007 - Hnízdní ornitocenózy Přírodní rezervace Plané louč.pdf:C\:\\Users\\travnickovae\\Zotero\\storage\\LRG2SN7I\\Machar - 2007 - Hnízdní ornitocenózy Přírodní rezervace Plané louč.pdf:application/pdf},
}

@article{pelc_ptaci_1989,
	title = {Ptačí společenstvo staré bučiny u obce {Rakousy} v Českém {Ráji}},
	volume = {47},
	language = {Czech},
	journal = {Zprávy Moravského Ornitologického Spolku},
	author = {Pelc, František},
	year = {1989},
	pages = {51--60},
	file = {Pelc - 1989 - Ptačí společenstvo staré bučiny u obce Rakousy v Č.pdf:C\:\\Users\\travnickovae\\Zotero\\storage\\SYYZQLS7\\Pelc - 1989 - Ptačí společenstvo staré bučiny u obce Rakousy v Č.pdf:application/pdf},
}

@article{repa_hnizdni_2014,
	title = {Hnízdní synuzie ptáků ve vesnicích {Tachovska}},
	volume = {21},
	language = {Czech},
	journal = {Erica},
	author = {Řepa, Pavel},
	year = {2014},
	pages = {113--140},
	file = {Řepa - 2014 - Hnízdní synuzie ptáků ve vesnicích Tachovska.pdf:C\:\\Users\\travnickovae\\Zotero\\storage\\4ABQA2SZ\\Řepa - 2014 - Hnízdní synuzie ptáků ve vesnicích Tachovska.pdf:application/pdf},
}

@article{machar_hnizdni_2009,
	title = {Hnízdní ornitocenózy mokřadních luk a měkkého luhu v {Litovelském} {Pomoraví}},
	volume = {67},
	language = {Czech},
	journal = {Zprávy Moravského ornitologického spolku},
	author = {Machar, Ivo},
	year = {2009},
	pages = {50--60},
	file = {Machar - 2009 - Hnízdní ornitocenózy mokřadních luk a měkkého luhu.pdf:C\:\\Users\\travnickovae\\Zotero\\storage\\BABAYXTW\\Machar - 2009 - Hnízdní ornitocenózy mokřadních luk a měkkého luhu.pdf:application/pdf},
}

@article{repa_slozeni_2015,
	title = {Složení hnízdních ptačích synuzií v polních hájcích v oblasti {Tachovské} brázdy},
	volume = {22},
	language = {Czech},
	journal = {Erica},
	author = {Řepa, Pavel},
	year = {2015},
	pages = {79--92},
	file = {Řepa - 2015 - Složení hnízdních ptačích synuzií v polních hájcíc.pdf:C\:\\Users\\travnickovae\\Zotero\\storage\\K4Y3KLNB\\Řepa - 2015 - Složení hnízdních ptačích synuzií v polních hájcíc.pdf:application/pdf},
}

@article{peskova_avifauna_1990,
	title = {Avifauna průhonického parku},
	volume = {19},
	language = {Czech},
	journal = {Bohemia centralis},
	author = {Pešková, Anna},
	year = {1990},
	pages = {261 -- 277},
	file = {Pešková - 1990 - Avifauna průhonického parku.pdf:C\:\\Users\\travnickovae\\Zotero\\storage\\5MVVEU5P\\Pešková - 1990 - Avifauna průhonického parku.pdf:application/pdf},
}

@article{pokorny_birds_1989,
	title = {Birds in the centre of {Prague}},
	volume = {53},
	issn = {0042-4595},
	language = {English},
	journal = {Věstník Československé společnosti zoologické},
	author = {Pokorný, Petr},
	year = {1989},
	pages = {291--294},
	file = {Petr Pokorný - 1989 - Birds in the centre of Prague.pdf:C\:\\Users\\travnickovae\\Zotero\\storage\\GCIPMDM7\\Petr Pokorný - 1989 - Birds in the centre of Prague.pdf:application/pdf},
}

@article{repa_slozeni_2017,
	title = {Složení hnízdní ptačí synuzie ve městě {Tachově} v letech 2011–2016},
	volume = {24},
	language = {Czech},
	journal = {Erica},
	author = {Řepa, Pavel},
	year = {2017},
	pages = {89--105},
	file = {Řepa - 2017 - Složení hnízdní ptačí synuzie ve městě Tachově v l.pdf:C\:\\Users\\travnickovae\\Zotero\\storage\\BJPM65H3\\Řepa - 2017 - Složení hnízdní ptačí synuzie ve městě Tachově v l.pdf:application/pdf},
}

@article{paclik_stav_2003,
	title = {Stav poznání avifauny {Bohdanečského} rybníka v letech 1995 až 2002 – byl dosavadní výzkum dostačující?},
	volume = {39},
	language = {Czech},
	journal = {Sylvia},
	author = {Paclík, Martin and Holub, Alois and Krausová, Hana and Hampl, Radek},
	year = {2003},
	pages = {53--66},
	file = {Paclík et al. - 2003 - Stav poznání avifauny Bohdanečského rybníka v lete.pdf:C\:\\Users\\travnickovae\\Zotero\\storage\\Q2C3XHF7\\Paclík et al. - 2003 - Stav poznání avifauny Bohdanečského rybníka v lete.pdf:application/pdf},
}

@article{poprach_hnizdni_2014,
	title = {Hnízdní společenstva ptáků přírodní památky {Chomoutovské} jezero},
	volume = {72},
	language = {Czech},
	journal = {Zprávy Moravského ornitologického spolku},
	author = {Poprach, Karel and Maton, Karel and Machar, Ivo},
	year = {2014},
	pages = {4--28},
	file = {Poprach et al. - 2014 - Hnízdní společenstva ptáků přírodní památky Chomou.pdf:C\:\\Users\\travnickovae\\Zotero\\storage\\9UYUQ5M9\\Poprach et al. - 2014 - Hnízdní společenstva ptáků přírodní památky Chomou.pdf:application/pdf},
}

@article{repa_zmeny_2018,
	title = {Změny ve složení ptactva v borových lesích {Tachovské} brázdy},
	volume = {25},
	language = {Czech},
	journal = {Erica},
	author = {Řepa, Pavel},
	year = {2018},
	pages = {49--65},
	file = {Řepa - 2018 - Změny ve složení ptactva v borových lesích Tachovs.pdf:C\:\\Users\\travnickovae\\Zotero\\storage\\3TZZHSDN\\Řepa - 2018 - Změny ve složení ptactva v borových lesích Tachovs.pdf:application/pdf},
}

@article{repa_kvalitativni_1981,
	title = {Kvalitativní a kvantitativní složení ptactva lesů {Tachovské} brázdy},
	volume = {39},
	language = {Czech},
	journal = {Zprávy Moravského ornitologického spolku},
	author = {Řepa, Pavel},
	year = {1981},
	pages = {103--113},
	file = {Pavel Řepa - 1981 - Kvalitativní a kvantitativní složení ptactva lesů .pdf:C\:\\Users\\travnickovae\\Zotero\\storage\\MUM4P886\\Pavel Řepa - 1981 - Kvalitativní a kvantitativní složení ptactva lesů .pdf:application/pdf},
}

@article{repa_zmeny_1989,
	title = {Změny ve složení ptactva lesů v {Tachovské} brázdě v letech 1973-1985},
	volume = {38-39},
	language = {Czech},
	journal = {Zprávy muzeí Západočeského kraje - Příroda},
	author = {Řepa, Pavel},
	year = {1989},
	pages = {73--82},
	file = {Řepa - 1989 - Změny ve složení ptactva lesů v Tachovské brázdě v.pdf:C\:\\Users\\travnickovae\\Zotero\\storage\\JQUV2DWA\\Řepa - 1989 - Změny ve složení ptactva lesů v Tachovské brázdě v.pdf:application/pdf},
}

@article{pokorny_qualitative_1990,
	title = {A qualitative and quantitative study of ornithocenoses of four housing districts of {Prague}, {Czechoslovakia}},
	volume = {34},
	language = {English},
	journal = {Acta Universitatis Carolinae - Biologica},
	author = {Pokorný, Petr},
	year = {1990},
	pages = {241--261},
	file = {Pokorný - 1990 - A qualitative and quantitative study of ornithocen.pdf:C\:\\Users\\travnickovae\\Zotero\\storage\\ABIBJ95C\\Pokorný - 1990 - A qualitative and quantitative study of ornithocen.pdf:application/pdf},
}

@article{pykal_ornitocenosy_1991,
	title = {Ornitocenosy různých typů přirozených lesních společenstev v pahorkatině jihozápadních Čech},
	volume = {3},
	language = {Czech},
	journal = {Panurus},
	author = {Pykal, Jiří},
	year = {1991},
	pages = {67--76},
	file = {Pykal - 1991 - Ornitocenosy různých typů přirozených lesních spol.pdf:C\:\\Users\\travnickovae\\Zotero\\storage\\FXGP8YYX\\Pykal - 1991 - Ornitocenosy různých typů přirozených lesních spol.pdf:application/pdf},
}

@article{repa_ptactvo_2016,
	title = {Ptactvo jehličnatých lesů s převahou smrku v západní části {CHKO} {Slavkovský} les ({Birds} of coniferous forests with predominance of spruce in the western part of {CHKO} {Slavkovský} les ({Czech} {Republic}))},
	volume = {23},
	language = {Czech},
	journal = {Erica},
	author = {Řepa, Pavel},
	year = {2016},
	pages = {73--95},
	file = {Řepa - 2016 - Ptactvo jehličnatých lesů s převahou smrku v západ.pdf:C\:\\Users\\travnickovae\\Zotero\\storage\\ZZRLPIVJ\\Řepa - 2016 - Ptactvo jehličnatých lesů s převahou smrku v západ.pdf:application/pdf},
}

@misc{volf_inventarizacni_2019-1,
	title = {Inventarizační průzkum ptáků na území evropsky významné lokality {Rybník} {Motovidlo}},
	language = {čeština},
	author = {Volf, Ondřej},
	year = {2019},
	keywords = {Inventory},
}

@article{repa_ptactvo_1979,
	title = {Ptactvo samoty {Rozcestí} u {Rozvadova} v Českém lese},
	volume = {22},
	language = {Czech},
	journal = {Zprávy muzeí Západočeského kraje - Příroda},
	author = {Řepa, Pavel},
	year = {1979},
	pages = {93--103},
	file = {Řepa - 1979 - Ptactvo samoty Rozcestí u Rozvadova v Českém lese.pdf:C\:\\Users\\travnickovae\\Zotero\\storage\\R358M878\\Řepa - 1979 - Ptactvo samoty Rozcestí u Rozvadova v Českém lese.pdf:application/pdf},
}

@article{repa_slozeni_1980,
	title = {Složení ptačích synuzií v mladých listnatých hájcích na {Přimdě} v Českém lese},
	volume = {23},
	language = {Czech},
	journal = {Zprávy muzeí Západočeského kraje - Příroda},
	author = {Řepa, Pavel},
	year = {1980},
	pages = {55--68},
	file = {Řepa - 1980 - Složení ptačích synuzií v mladých listnatých hájcí.pdf:C\:\\Users\\travnickovae\\Zotero\\storage\\M47L6EJW\\Řepa - 1980 - Složení ptačích synuzií v mladých listnatých hájcí.pdf:application/pdf},
}

@article{sevcikova_ptaci_2014,
	title = {Ptačí společenstva {Olomouckého} hradu},
	volume = {72},
	language = {Czech},
	journal = {Zprávy Moravského ornitologického spolku},
	author = {Ševčíková, Kateřina and Tošenovský, Evžen},
	year = {2014},
	pages = {73--78},
	file = {Ševčíková a Tošenovský - 2014 - Ptačí společenstva Olomouckého hradu.pdf:C\:\\Users\\travnickovae\\Zotero\\storage\\5WMKN2Q2\\Ševčíková a Tošenovský - 2014 - Ptačí společenstva Olomouckého hradu.pdf:application/pdf},
}

@article{stastny_kvantita_1978,
	title = {Kvantita ptactva v rákosových porostech {Opatovického} rybníka},
	volume = {1978},
	language = {Czech},
	journal = {Sborník ornitologických prací z Jižních Čech},
	author = {Šťastný, Karel},
	year = {1978},
	pages = {137--151},
	file = {Šťastný - 1978 - Kvantita ptactva v rákosových porostech Opatovické.pdf:C\:\\Users\\travnickovae\\Zotero\\storage\\ZLXUPKL7\\Šťastný - 1978 - Kvantita ptactva v rákosových porostech Opatovické.pdf:application/pdf},
}

@article{kovarova_statni_nodate,
	title = {Státní přírodní rezervace Šerák - {Keprník}: {Inventarizační} průzkum zoologický - ptáci},
	author = {Kovářová, J.},
}

@misc{kovarova_statni_1984,
	title = {Státní přírodní rezervace Šerák - {Keprník}: {Inventarizační} průzkum zoologický - ptáci},
	language = {Czech},
	publisher = {(ex: Nature Conservation Agency of the Czech Republic 2022. Ústřední seznam ochrany přírody [online database; drusop.nature.cz]. [cit. 2022-02-18].)},
	author = {Kovářová, J.},
	year = {1984},
	keywords = {Inventory},
	file = {Kovářová - 1984 - Státní přírodní rezervace Šerák - Keprník Inventa.pdf:C\:\\Users\\travnickovae\\Zotero\\storage\\Y3S259VF\\Kovářová - 1984 - Státní přírodní rezervace Šerák - Keprník Inventa.pdf:application/pdf},
}

@misc{vlcek_ochranarsky_1975,
	title = {Ochranářský průzkum suchozemských obratlovců státní přírodní rezervace {Košťálov} v Českém středohoří},
	language = {Czech},
	publisher = {(ex: Nature Conservation Agency of the Czech Republic 2022. Ústřední seznam ochrany přírody [online database; drusop.nature.cz]. [cit. 2022-01-04].)},
	author = {Vlček, Miroslav},
	year = {1975},
	keywords = {Inventory},
	file = {Vlček - 1975 - Ochranářský průzkum suchozemských obratlovců státn.pdf:C\:\\Users\\travnickovae\\Zotero\\storage\\3WA8WYM6\\Vlček - 1975 - Ochranářský průzkum suchozemských obratlovců státn.pdf:application/pdf},
}

@article{repa_bird_1980,
	title = {The bird synusia of two villages in the Český les mountains (southwestern {Bohemia})},
	volume = {29},
	language = {English},
	number = {2},
	journal = {Folia Zoologica},
	author = {Řepa, Pavel},
	year = {1980},
	pages = {171--184},
	file = {Řepa - 1980 - The bird synusia of two villages in the Český les .pdf:C\:\\Users\\travnickovae\\Zotero\\storage\\RM2ZL9BT\\Řepa - 1980 - The bird synusia of two villages in the Český les .pdf:application/pdf},
}

@article{repa_breeding_1984,
	title = {The breeding synusia of birds in a forest peatbog in the Český les mountains (southwestern {Bohemia})},
	volume = {48},
	issn = {0042-6595},
	language = {English},
	journal = {Věstník Československé společnosti zoologické},
	author = {Řepa, Pavel},
	year = {1984},
	pages = {205--214},
	file = {Řepa - 1984 - The breeding synusia of birds in a forest peatbog .pdf:C\:\\Users\\travnickovae\\Zotero\\storage\\47NCZLN2\\Řepa - 1984 - The breeding synusia of birds in a forest peatbog .pdf:application/pdf},
}

@article{barta_avifauna_1986,
	title = {Avifauna zámeckého parku v {Krásném} dvoře (okr. {Louny}) v hnízdním období.},
	volume = {8-9},
	language = {Czech},
	journal = {Sborník Okresního muzea v Mostě. Řada přírodovědná},
	author = {Bárta, Zdeněk},
	year = {1986},
	pages = {37--49},
	file = {Bárta - 1987 - Avifauna zámeckého parku v Krásném dvoře (okr. Lou.pdf:C\:\\Users\\travnickovae\\Zotero\\storage\\FP7FV5E3\\Bárta - 1987 - Avifauna zámeckého parku v Krásném dvoře (okr. Lou.pdf:application/pdf},
}

@article{bejcek_primary_1980,
	title = {Primary succession and species diversity of avian communities on spoil banks after surface mining of lignite in the {Most} basin (north-western {Bohemia}).},
	volume = {29},
	language = {English},
	number = {1},
	journal = {Folia Zoologica},
	author = {Bejček, Vladimír and Tyrner, Pavel},
	year = {1980},
	pages = {67--77},
	file = {Bejček a Tyrner - 1980 - Primary succession and species diversity of avian .pdf:C\:\\Users\\travnickovae\\Zotero\\storage\\6644ZFGW\\Bejček a Tyrner - 1980 - Primary succession and species diversity of avian .pdf:application/pdf},
}

@article{berec_avifauna_1993,
	title = {Avifauna na území {Vsetínské} vodárny},
	volume = {1993},
	language = {Czech},
	journal = {Zpravodaj Okresního vlastivědného muzea ve Vsetíně},
	author = {Berec, Michal and Pavelka, Jan},
	year = {1993},
	pages = {50--52},
	file = {Berec a Pavelka - 1993 - Avifauna na území Vsetínské vodárny.pdf:C\:\\Users\\travnickovae\\Zotero\\storage\\6ER6ZFYT\\Berec a Pavelka - 1993 - Avifauna na území Vsetínské vodárny.pdf:application/pdf},
}

@article{berec_hnizdni_1993,
	title = {Hnízdní společenstva ptáků městského parku ve {Vsetíně}},
	volume = {1993},
	language = {Czech},
	journal = {Zpravodaj Okresního vlastivědného muzea ve Vsetíně},
	author = {Berec, Michal},
	year = {1993},
	pages = {42--45},
	file = {Berec - 1993 - Hnízdní společenstva ptáků městského parku ve Vset.pdf:C\:\\Users\\travnickovae\\Zotero\\storage\\83AUH89Q\\Berec - 1993 - Hnízdní společenstva ptáků městského parku ve Vset.pdf:application/pdf},
}

@article{bures_ptaci_1984,
	title = {Ptačí složka segmentu skupiny typů geobiocénů ulmifraxinenta populi v navrhované {CHKO} {Pomoraví}},
	volume = {23-24},
	language = {Czech},
	journal = {Sylvia},
	author = {Bureš, Stanislav and Maton, Karel},
	year = {1984},
	pages = {37--46},
	file = {Bureš a Maton - 1985 - Ptačí složka segmentu skupiny typů geobiocénů ulmi.pdf:C\:\\Users\\travnickovae\\Zotero\\storage\\V985M47W\\Bureš a Maton - 1985 - Ptačí složka segmentu skupiny typů geobiocénů ulmi.pdf:application/pdf},
}

@misc{burger_ornitologicky_1991,
	title = {Ornitologický inventarizační průzkum v {NPR} Žofínský prales},
	language = {Czech},
	publisher = {Český Ústav Ochrany Přírody, České Budějovice, 1991. (ex: Nature Conservation Agency of the Czech Republic 2022. Ústřední seznam ochrany přírody [online database; drusop.nature.cz]. [cit. 2022-01-12].)},
	author = {Bürger, Petr and Kloubec, Bohuslav},
	year = {1991},
	keywords = {Inventory},
	file = {Bürger a Kloubec - 1991 - Ornitologický inventarizační průzkum v NPR Žofínsk.pdf:C\:\\Users\\travnickovae\\Zotero\\storage\\FCSVXE7H\\Bürger a Kloubec - 1991 - Ornitologický inventarizační průzkum v NPR Žofínsk.pdf:application/pdf},
}

@article{burger_hnizdni_1996,
	title = {Hnízdní avifauna bukových porostů přírodní rezervace {Libochovka} a vrchu {Hradce}},
	volume = {36},
	language = {Czech},
	journal = {Sborník Jihočeského muzea v Českých Budějovicích, Přírodní vědy},
	author = {Bürger, Petr and Kloubec, Bohuslav},
	year = {1996},
	pages = {73--84},
	file = {Bürger a Kloubec - 1996 - Hnízdní avifauna bukových porostů přírodní rezerva.pdf:C\:\\Users\\travnickovae\\Zotero\\storage\\4D72UG9Z\\Bürger a Kloubec - 1996 - Hnízdní avifauna bukových porostů přírodní rezerva.pdf:application/pdf},
}

@article{doupal_pohnizdni_2007,
	title = {Pohnízdní společenstva ptáků v nivě řeky {Moravice} v {Jeseníkách}},
	volume = {65–66},
	language = {Czech},
	journal = {Zprávy Moravského ornitologického spolku},
	author = {Doupal, Lubomír and Hajný, Ladislav},
	year = {2007},
	pages = {83--88},
	file = {Doupal a Hajný - 2008 - Pohnízdní společenstva ptáků v nivě řeky Moravice .pdf:C\:\\Users\\travnickovae\\Zotero\\storage\\SB343LUA\\Doupal a Hajný - 2008 - Pohnízdní společenstva ptáků v nivě řeky Moravice .pdf:application/pdf},
}

@misc{fischer_podklady_2012,
	title = {Podklady pro plán péče {EVL} Šumava - inventarizační průzkum obratlovci},
	language = {Czech},
	publisher = {(ex: Nature Conservation Agency of the Czech Republic 2022. Ústřední seznam ochrany přírody [online database; drusop.nature.cz]. [cit. 2022-01-04].)},
	author = {Fischer, David and Vlach, Pavel},
	year = {2012},
	keywords = {Inventory},
	file = {Fischer a Vlach - 2012 - Podklady pro plán péče EVL Šumava - inventarizační.pdf:C\:\\Users\\travnickovae\\Zotero\\storage\\YX9S6IIH\\Fischer a Vlach - 2012 - Podklady pro plán péče EVL Šumava - inventarizační.pdf:application/pdf},
}

@misc{flousek_sitove_1994,
	title = {Síťové mapování hnízdního rozšíření ptáků na území bilaterální biosferické rezervace {Krkonoše}/{Karkonosze}. {Závěrečná} zpráva k výzkumnému projektu č. {GA}/1572/94 v rámci {Programu} péče o životní prostředí {MŽP} Č{R}},
	language = {Czech},
	publisher = {(ex: Nature Conservation Agency of the Czech Republic 2022. Ústřední seznam ochrany přírody [online database; drusop.nature.cz]. [cit. 2022-01-04].)},
	author = {Flousek, Jiří},
	year = {1994},
	keywords = {Inventory},
	file = {Flousek - 1994 - Síťové mapování hnízdního rozšíření ptáků na území.pdf:C\:\\Users\\travnickovae\\Zotero\\storage\\PHF6YYVB\\Flousek - 1994 - Síťové mapování hnízdního rozšíření ptáků na území.pdf:application/pdf},
}

@misc{foit_inventarizacni_2013,
	title = {Inventarizační průzkum /{NPR} Žebračka/ z oboru: ptáci},
	language = {Czech},
	publisher = {(ex: Nature Conservation Agency of the Czech Republic 2022. Ústřední seznam ochrany přírody [online database; drusop.nature.cz]. [cit. 2022-05-06].)},
	author = {Foit, Jiří},
	year = {2013},
	keywords = {Inventory},
	file = {Foit - 2013 - Inventarizační průzkum NPR Žebračka z oboru ptá.pdf:C\:\\Users\\travnickovae\\Zotero\\storage\\VDMADYZJ\\Foit - 2013 - Inventarizační průzkum NPR Žebračka z oboru ptá.pdf:application/pdf},
}

@article{francova_sezonni_1990,
	title = {Sezonní změny avifauny v údolí {Zlatého} potoka v Železných horách},
	volume = {2},
	language = {Czech},
	journal = {Panurus},
	author = {Francová, Petra},
	year = {1990},
	pages = {41--49},
	file = {Francová - 1990 - Sezonní změny avifauny v údolí Zlatého potoka v Že.pdf:C\:\\Users\\travnickovae\\Zotero\\storage\\8AWQS993\\Francová - 1990 - Sezonní změny avifauny v údolí Zlatého potoka v Že.pdf:application/pdf},
}

@article{hanak_hnizdni_2006,
	title = {Hnízdní ornitocenózy zámeckých parků ve Šternberku, {Výšovicích} a {Jesenci}},
	volume = {64},
	language = {Czech},
	journal = {Zprávy Moravského ornitologického spolku},
	author = {Hanák, František},
	year = {2006},
	pages = {69--73},
	file = {Hanák - 2006 - Hnízdní ornitocenózy zámeckých parků ve Šternberku.pdf:C\:\\Users\\travnickovae\\Zotero\\storage\\T7L66JDX\\Hanák - 2006 - Hnízdní ornitocenózy zámeckých parků ve Šternberku.pdf:application/pdf},
}

@article{hanak_hnizdni_1996,
	title = {Hnízdní ornitocenozy zámeckého parku v {Budišově} u {Třebíče}},
	volume = {54},
	language = {Czech},
	journal = {Zprávy Moravského ornitologického spolku},
	author = {Hanák, František},
	year = {1996},
	pages = {6--21},
	file = {Hanák - 1996 - Hnízdní ornitocenozy zámeckého parku v Budišově u .pdf:C\:\\Users\\travnickovae\\Zotero\\storage\\VXMUDFJQ\\Hanák - 1996 - Hnízdní ornitocenozy zámeckého parku v Budišově u .pdf:application/pdf},
}

@article{hlavac_kvantitativni_1985,
	series = {A},
	title = {Kvantitativní a kvalitativní složení avifauny lokality "Úvalenské louky" u {Opavy}},
	volume = {34},
	language = {Czech},
	journal = {Časopis Slezského muzea Opava},
	author = {Hlaváč, Václav and Hříbek, Miloslav},
	year = {1985},
	pages = {257--268},
	file = {Hlaváč a Hříbek - 1985 - Kvantitativní a kvalitativní složení avifauny loka.pdf:C\:\\Users\\travnickovae\\Zotero\\storage\\9T8HM4FX\\Hlaváč a Hříbek - 1985 - Kvantitativní a kvalitativní složení avifauny loka.pdf:application/pdf},
}

@misc{honcu_inventarizacni_2013,
	title = {Inventarizační průzkum /{NPR} {Novozámecký} rybník/ z oboru: ptáci},
	language = {Czech},
	publisher = {(ex: Nature Conservation Agency of the Czech Republic 2022. Ústřední seznam ochrany přírody [online database; drusop.nature.cz]. [cit. 2022-05-06].)},
	author = {Honců, Miroslav},
	year = {2013},
	keywords = {Inventory},
	file = {Honců - 2013 - Inventarizační průzkum NPR Novozámecký rybník z .pdf:C\:\\Users\\travnickovae\\Zotero\\storage\\RUZ5UUID\\Honců - 2013 - Inventarizační průzkum NPR Novozámecký rybník z .pdf:application/pdf},
}

@article{honza_quantitative_1992,
	title = {Quantitative analysis of a nesting bird community in a park at {Jablunkov}},
	volume = {41},
	issn = {0139-7893},
	language = {English},
	number = {1},
	journal = {Folia Zoologica},
	author = {Honza, Marcel},
	year = {1992},
	pages = {29--44},
	file = {Honza - 1992 - Quantitative analysis of a nesting bird community .pdf:C\:\\Users\\travnickovae\\Zotero\\storage\\K64M93YV\\Honza - 1992 - Quantitative analysis of a nesting bird community .pdf:application/pdf},
}

@article{hudec_bird_1975,
	title = {The bird {Synusia} of the "{Kobylské} jezero" {Reed} {Swamp} ({Southern} {Moravia}) {During} the {Breeding} {Season}},
	volume = {24},
	issn = {0044-5142},
	language = {English},
	number = {1},
	journal = {Zoologické listy},
	author = {Hudec, Karel},
	year = {1975},
	pages = {65--80},
	file = {Hudec - 1975 - The bird Synusia of the Kobylské jezero Reed Swa.pdf:C\:\\Users\\travnickovae\\Zotero\\storage\\C2ZIFINN\\Hudec - 1975 - The bird Synusia of the Kobylské jezero Reed Swa.pdf:application/pdf},
}

@misc{chytil_inventarizace_2013,
	title = {Inventarizace {MZCHÚ} {NPR} {Ramena} řeky {Moravy} - ptáci},
	language = {Czech},
	publisher = {(ex: Nature Conservation Agency of the Czech Republic 2022. Ústřední seznam ochrany přírody [online database; drusop.nature.cz]. [cit. 2022-05-06].)},
	author = {Chytil, Josef},
	year = {2013},
	keywords = {Inventory},
	file = {Chytil - 2013 - Inventarizace MZCHÚ NPR Ramena řeky Moravy - ptáci.pdf:C\:\\Users\\travnickovae\\Zotero\\storage\\ATEAQWPH\\Chytil - 2013 - Inventarizace MZCHÚ NPR Ramena řeky Moravy - ptáci.pdf:application/pdf},
}

@misc{jansova_zoologicky_1993,
	title = {Zoologický průzkum navrženého chráněného území {Na} {Vanovicích}},
	language = {Czech},
	publisher = {Bohemia centralis 22, Prague},
	author = {Jansová, Anna},
	year = {1993},
	keywords = {Inventory},
	file = {Jansová - 1993 - Zoologický průzkum navrženého chráněného území Na .pdf:C\:\\Users\\travnickovae\\Zotero\\storage\\RPPTZNDM\\Jansová - 1993 - Zoologický průzkum navrženého chráněného území Na .pdf:application/pdf},
}

@article{klimes_ptaci_1994,
	title = {Ptačí společenstva vybraných zámeckých parků v jihozápadních Čechách},
	volume = {30},
	language = {Czech},
	journal = {Sylvia},
	author = {Klimeš, Zdeněk},
	year = {1994},
	pages = {22--31},
	file = {Klimeš - 1994 - Ptačí společenstva vybraných zámeckých parků v jih.pdf:C\:\\Users\\travnickovae\\Zotero\\storage\\5MPHN7WH\\Klimeš - 1994 - Ptačí společenstva vybraných zámeckých parků v jih.pdf:application/pdf},
}

@misc{kocvara_analyza_2004,
	title = {Analýza antropických vlivů v nejcennějších částech {CHKO} {Jeseníky}, {Ornitologická} část},
	language = {Czech},
	publisher = {(ex: Nature Conservation Agency of the Czech Republic 2022. Ústřední seznam ochrany přírody [online database; drusop.nature.cz]. [cit. 2022-04-01].)},
	author = {Kočvara, Radim},
	year = {2004},
	keywords = {Inventory},
	file = {Kočvara - 2004 - Analýza antropických vlivů v nejcennějších částech.pdf:C\:\\Users\\travnickovae\\Zotero\\storage\\ACVLMXVQ\\Kočvara - 2004 - Analýza antropických vlivů v nejcennějších částech.pdf:application/pdf},
}

@misc{kocvara_analyza_2005,
	title = {Analýza antropických vlivů v nejcennějších částech {CHKO} {Jeseníky}, {Ornitologická} část},
	language = {Czech},
	publisher = {(ex: Nature Conservation Agency of the Czech Republic 2022. Ústřední seznam ochrany přírody [online database; drusop.nature.cz]. [cit. 2022-04-01].)},
	author = {Kočvara, Radim},
	year = {2005},
	keywords = {Inventory},
	file = {Kočvara - 2005 - Analýza antropických vlivů v nejcennějších částech.pdf:C\:\\Users\\travnickovae\\Zotero\\storage\\5TSQ36EB\\Kočvara - 2005 - Analýza antropických vlivů v nejcennějších částech.pdf:application/pdf},
}

@misc{kocvara_analyza_2006,
	title = {Analýza antropických vlivů v nejcennějších částech {CHKO} {Jeseníky}, dílčí zpráva 2006, {Ornitologie}},
	language = {Czech},
	publisher = {(ex: Nature Conservation Agency of the Czech Republic 2022. Ústřední seznam ochrany přírody [online database; drusop.nature.cz]. [cit. 2022-04-01].)},
	author = {Kočvara, Radim},
	year = {2006},
	keywords = {Inventory},
	file = {Kočvara - 2006 - Analýza antropických vlivů v nejcennějších částech.pdf:C\:\\Users\\travnickovae\\Zotero\\storage\\ZAF5WHB7\\Kočvara - 2006 - Analýza antropických vlivů v nejcennějších částech.pdf:application/pdf},
}

@misc{kocvara_analyza_2007,
	title = {Analýza antropických vlivů v nejcennějších částech {CHKO} {Jeseníky}, dílčí zpráva 2007, {Ornitologie}},
	language = {Czech},
	publisher = {(ex: Nature Conservation Agency of the Czech Republic 2022. Ústřední seznam ochrany přírody [online database; drusop.nature.cz]. [cit. 2022-01-04].)},
	author = {Kočvara, Radim},
	year = {2007},
	keywords = {Inventory},
	file = {Kočvara - 2007 - Analýza antropických vlivů v nejcennějších částech.pdf:C\:\\Users\\travnickovae\\Zotero\\storage\\Y8FDHPX2\\Kočvara - 2007 - Analýza antropických vlivů v nejcennějších částech.pdf:application/pdf},
}

@misc{kocvara_inventarizacni_2014,
	title = {Inventarizační průzkum {NPP} {Třesín} - ptáci},
	language = {Czech},
	publisher = {(ex: Nature Conservation Agency of the Czech Republic 2022. Ústřední seznam ochrany přírody [online database; drusop.nature.cz]. [cit. 2022-05-06].)},
	author = {Kočvara, Radim},
	year = {2014},
	keywords = {Inventory},
	file = {Kočvara - 2014 - Inventarizační průzkum NPP Třesín - ptáci.pdf:C\:\\Users\\travnickovae\\Zotero\\storage\\R3Z3KKQT\\Kočvara - 2014 - Inventarizační průzkum NPP Třesín - ptáci.pdf:application/pdf},
}

@misc{krenek_inventarizacni_2006-1,
	title = {Inventarizační průzkum {PR} Čerňavina. {Obor} ornitologie},
	language = {Czech},
	publisher = {(ex: Nature Conservation Agency of the Czech Republic 2022. Ústřední seznam ochrany přírody [online database; drusop.nature.cz]. [cit. 2022-03-18].)},
	author = {Křenek, Daniel},
	year = {2006},
	keywords = {Inventory},
	file = {Křenek - 2006 - Inventarizační průzkum PR Čerňavina. Obor ornitolo.pdf:C\:\\Users\\travnickovae\\Zotero\\storage\\WCMCSDCN\\Křenek - 2006 - Inventarizační průzkum PR Čerňavina. Obor ornitolo.pdf:application/pdf},
}

@article{lemberk_obratlovci_1996,
	title = {Obratlovci přírodní rezervace {Maštale} (okr.{Chrudim})},
	volume = {4},
	language = {Czech},
	journal = {Východočeský sborník přírodovědný, Práce a studie},
	author = {Lemberk, Vladimír},
	year = {1996},
	pages = {123--136},
	file = {Lemberk - 1996 - Obratlovci přírodní rezervace Maštale (okr.Chrudim.pdf:C\:\\Users\\travnickovae\\Zotero\\storage\\HZK9NG87\\Lemberk - 1996 - Obratlovci přírodní rezervace Maštale (okr.Chrudim.pdf:application/pdf},
}

@misc{machacek_ornitologicky_1997,
	title = {Ornitologický průzkum {NPR} {Lednické} rybníky a {NPP} {Pastvisko} s návrhem managementu chráněných území},
	language = {Czech},
	publisher = {(ex: Nature Conservation Agency of the Czech Republic 2022. Ústřední seznam ochrany přírody [online database; drusop.nature.cz]. [cit. 2022-01-12].)},
	author = {Macháček, Petr},
	year = {1997},
	keywords = {Inventory},
	file = {Macháček - 1997 - Ornitologický průzkum NPR Lednické rybníky a NPP P.pdf:C\:\\Users\\travnickovae\\Zotero\\storage\\5RWPYP4R\\Macháček - 1997 - Ornitologický průzkum NPR Lednické rybníky a NPP P.pdf:application/pdf},
}

@misc{pecl_vysledky_1975,
	title = {Výsledky inventarizačního ornitologického průzkumu {SPR} Řežabinec u {Ražic} v období 1970-1975},
	language = {Czech},
	publisher = {(ex: Nature Conservation Agency of the Czech Republic 2022. Ústřední seznam ochrany přírody [online database; drusop.nature.cz]. [cit. 2022-03-22].)},
	author = {Pecl, Karel},
	year = {1975},
	keywords = {Inventory},
	file = {Pelc - 1975 - Výsledky inventarizačního ornitologického průzkumu.pdf:C\:\\Users\\travnickovae\\Zotero\\storage\\KJ5T9UZH\\Pelc - 1975 - Výsledky inventarizačního ornitologického průzkumu.pdf:application/pdf},
}

@article{poprach_vysledky_2014,
	title = {Výsledky monitoringu ptáků na dvou bodových transektech v {Litovelském} {Pomoraví}},
	volume = {72},
	language = {Czech},
	journal = {Zprávy Moravského ornitologického spolku},
	author = {Poprach, Karel and Vrbková, Jana},
	year = {2014},
	pages = {29--48},
	file = {Poprach a Vrbková - 2014 - Výsledky monitoringu ptáků na dvou bodových transe.pdf:C\:\\Users\\travnickovae\\Zotero\\storage\\Y4DKV4EA\\Poprach a Vrbková - 2014 - Výsledky monitoringu ptáků na dvou bodových transe.pdf:application/pdf},
}

@misc{rybar_zaverecna_1975,
	title = {Závěrečná zpráva o zoologickém inventarizačním průzkumu {SPR} Černý důl - {CHKO} {Orlické} hory - {Vertebrata}},
	language = {Czech},
	publisher = {Krajské středisko státní památkové péče a ochrany přírody východočeského kraje (ex: Nature Conservation Agency of the Czech Republic 2022. Ústřední seznam ochrany přírody [online database; drusop.nature.cz]. [cit. 2022-01-04].)},
	author = {Rybář, Petr},
	year = {1975},
	keywords = {Inventory},
	file = {Rybář - 1975 - Závěrečná zpráva o zoologickém inventarizačním prů.pdf:C\:\\Users\\travnickovae\\Zotero\\storage\\52D36CJ9\\Rybář - 1975 - Závěrečná zpráva o zoologickém inventarizačním prů.pdf:application/pdf},
}

@incollection{noauthor_notitle_nodate-1,
}

@misc{rybar_inventarizacni_1976,
	title = {Inventarizační průzkum obratlovců navržené státní přírodní rezervace {Zemská} brána v {CHKO} {Orlické} hory},
	language = {Czech},
	publisher = {Krajské středisko státní památkové péče a ochrany přírody východočeského kraje (ex: Nature Conservation Agency of the Czech Republic 2022. Ústřední seznam ochrany přírody [online database; drusop.nature.cz]. [cit. 2022-01-04].)},
	author = {Rybář, Petr},
	year = {1976},
	keywords = {Inventory},
	file = {Rybář - 1976 - Inventarizační průzkum obratlovců navržené státní .pdf:C\:\\Users\\travnickovae\\Zotero\\storage\\5AYRYPVQ\\Rybář - 1976 - Inventarizační průzkum obratlovců navržené státní .pdf:application/pdf},
}

@article{repa_slozeni_1986,
	title = {Složení hnízdních ptačích synuzií v příměstských parcích v {Boru} a {Chodové} {Plané} (západní Čechy)},
	volume = {32-33},
	language = {Czech},
	journal = {Zprávy muzeí Západočeského kraje - Příroda},
	author = {Řepa, Pavel},
	year = {1986},
	pages = {75--85},
	file = {Řepa - 1986 - Složení hnízdních ptačích synuzií v příměstských p.pdf:C\:\\Users\\travnickovae\\Zotero\\storage\\BRCIDBGE\\Řepa - 1986 - Složení hnízdních ptačích synuzií v příměstských p.pdf:application/pdf},
}

@article{repa_slozeni_1994,
	title = {Složení hnízdní ptačí synuzie a jeho změny v příměstské zahrádkářské kolonii},
	volume = {3},
	language = {Czech},
	journal = {Erica},
	author = {Řepa, Pavel},
	year = {1994},
	pages = {69--78},
	file = {Řepa - 1994 - Složení hnízdní ptačí synuzie a jeho změny v přímě.pdf:C\:\\Users\\travnickovae\\Zotero\\storage\\FSMJ8L3M\\Řepa - 1994 - Složení hnízdní ptačí synuzie a jeho změny v přímě.pdf:application/pdf},
}

@article{stritesky_ptactvo_2004,
	title = {Ptactvo přírodního parku {Velký} {Kosíř}: změny početnosti v letech 1992 až 2003},
	volume = {40},
	language = {Czech},
	journal = {Sylvia},
	author = {Stříteský, Jan and Krist, Miloš},
	year = {2004},
	pages = {49--62},
	file = {Stříteský a Krist - 2004 - Ptactvo přírodního parku Velký Kosíř změny početn.pdf:C\:\\Users\\travnickovae\\Zotero\\storage\\WEMLIWFA\\Stříteský a Krist - 2004 - Ptactvo přírodního parku Velký Kosíř změny početn.pdf:application/pdf},
}

@article{sevcik_kvalitativni_1994,
	series = {A},
	title = {Kvalitativní a kvantitativní složení avifauny na sídlišti v {Ostravě}-{Porubě} v průběhu roku},
	volume = {43},
	language = {Czech},
	journal = {Časopis Slezského Zemského muzea - vědy přírodní},
	author = {Ševčík, Jan},
	year = {1994},
	pages = {161--178},
	file = {Ševčík - 1994 - Kvalitativní a kvantitativní složení avifauny na s.pdf:C\:\\Users\\travnickovae\\Zotero\\storage\\4EPZZA6M\\Ševčík - 1994 - Kvalitativní a kvantitativní složení avifauny na s.pdf:application/pdf},
}

@misc{tichy_obratlovci_1981,
	title = {Obratlovci státní přírodní rezervace {Raná} v Českém středohoří. /{Zhodnocení} pro období 1971-1981/},
	language = {Czech},
	publisher = {(ex: Nature Conservation Agency of the Czech Republic 2022. Ústřední seznam ochrany přírody [online database; drusop.nature.cz]. [cit. 2022-01-04].)},
	author = {Tichý, Herbert},
	year = {1981},
	keywords = {Inventory},
	file = {Tichý - 1981 - Obratlovci státní přírodní rezervace Raná v Českém.pdf:C\:\\Users\\travnickovae\\Zotero\\storage\\QFBHTG22\\Tichý - 1981 - Obratlovci státní přírodní rezervace Raná v Českém.pdf:application/pdf},
}

@article{tichy_obratlovci_1985,
	title = {Obratlovci lesního celku "{V} {Hlubokém}" {U} {Peruce} (okres {Louny})},
	volume = {10},
	language = {Czech},
	journal = {Fauna Bohemiae Septentrionalis},
	author = {Tichý, Herbert},
	year = {1985},
	pages = {9--20},
	file = {Tichý - 1985 - Obratlovci lesního celku V Hlubokém U Peruce (ok.pdf:C\:\\Users\\travnickovae\\Zotero\\storage\\R6KQCWQ8\\Tichý - 1985 - Obratlovci lesního celku V Hlubokém U Peruce (ok.pdf:application/pdf},
}

@misc{tis_-_svaz_pro_ochranu_prirody_krajiny_a_lidi_statni_1976,
	title = {Státní přírodní rezervace {Květnice} - {Inventarizační} průzkum},
	language = {Czech},
	publisher = {(ex: Nature Conservation Agency of the Czech Republic 2022. Ústřední seznam ochrany přírody [online database; drusop.nature.cz]. [cit. 2022-02-18].)},
	author = {Tis - Svaz pro ochranu přírody, krajiny a lidí},
	year = {1976},
	keywords = {Inventory},
	file = {Tis - Svaz pro ochranu přírody, krajiny a lidí - 1976 - Státní přírodní rezervace Květnice - Inventarizačn.pdf:C\:\\Users\\travnickovae\\Zotero\\storage\\7T5E3FJ9\\Tis - Svaz pro ochranu přírody, krajiny a lidí - 1976 - Státní přírodní rezervace Květnice - Inventarizačn.pdf:application/pdf},
}

@misc{urbanek_inventarizacni_2012,
	title = {Inventarizační průzkum {NPR} {Kněžičky} z oboru ornitologie},
	language = {Czech},
	publisher = {(ex: Nature Conservation Agency of the Czech Republic 2022. Ústřední seznam ochrany přírody [online database; drusop.nature.cz]. [cit. 2022-05-06].)},
	author = {Urbánek, Lubor},
	year = {2012},
	keywords = {Inventory},
	file = {Urbánek - 2012 - Inventarizační průzkum NPR Kněžičky z oboru ornito.pdf:C\:\\Users\\travnickovae\\Zotero\\storage\\ML7L2AC8\\Urbánek - 2012 - Inventarizační průzkum NPR Kněžičky z oboru ornito.pdf:application/pdf},
}

@misc{vlcek_obratlovci_1969,
	title = {Obratlovci státní přírodní rezervace {Lovoš} v Českém středohoří},
	language = {Czech},
	publisher = {Krajské středisko státní památkové péče a ochrany přírody v Ústí nad Labem (ex: Nature Conservation Agency of the Czech Republic 2022. Ústřední seznam ochrany přírody [online database; drusop.nature.cz]. [cit. 2022-05-10].)},
	author = {Vlček, Miroslav},
	year = {1969},
	keywords = {Inventory},
	file = {Vlček - 1969 - Obratlovci státní přírodní rezervace Lovoš v České.pdf:C\:\\Users\\travnickovae\\Zotero\\storage\\X4LNK596\\Vlček - 1969 - Obratlovci státní přírodní rezervace Lovoš v České.pdf:application/pdf},
}

@misc{vlcek_obratlovci_1971,
	title = {Obratlovci státní přírodní rezervace {Raná}. (inventarizační průzkum)},
	language = {Czech},
	publisher = {(ex: Nature Conservation Agency of the Czech Republic 2022. Ústřední seznam ochrany přírody [online database; drusop.nature.cz]. [cit. 2022-07-28].)},
	author = {Vlček, Miroslav},
	year = {1971},
	keywords = {Inventory},
	file = {Vlček - 1971 - Obratlovci státní přírodní rezervace Raná. (invent.pdf:C\:\\Users\\travnickovae\\Zotero\\storage\\NDSFXCJC\\Vlček - 1971 - Obratlovci státní přírodní rezervace Raná. (invent.pdf:application/pdf},
}

@misc{vlcek_obratlovci_1973,
	title = {Obratlovci chráněného naleziště {Radobýl} v Českém středohoří},
	language = {Czech},
	publisher = {(ex: Nature Conservation Agency of the Czech Republic 2022. Ústřední seznam ochrany přírody [online database; drusop.nature.cz]. [cit. 2022-05-10].)},
	author = {Vlček, Miroslav},
	year = {1973},
	keywords = {Inventory},
	file = {Vlček - 1973 - Obratlovci chráněného naleziště Radobýl v Českém s.pdf:C\:\\Users\\travnickovae\\Zotero\\storage\\44VPNF5C\\Vlček - 1973 - Obratlovci chráněného naleziště Radobýl v Českém s.pdf:application/pdf},
}

@misc{vlcek_suchozemsti_1976,
	title = {Suchozemští obratlovci rezervace {Tobiášův} vrch v Českém středohohoří},
	language = {Czech},
	publisher = {(ex: Nature Conservation Agency of the Czech Republic 2022. Ústřední seznam ochrany přírody [online database; drusop.nature.cz]. [cit. 2022-01-04].)},
	author = {Vlček, Miroslav},
	year = {1976},
	keywords = {Inventory},
	file = {Vlček - 1976 - Suchozemští obratlovci rezervace Tobiášův vrch v Č.pdf:C\:\\Users\\travnickovae\\Zotero\\storage\\VC6K6EWM\\Vlček - 1976 - Suchozemští obratlovci rezervace Tobiášův vrch v Č.pdf:application/pdf},
}

@article{vlcek_pruzkum_1977,
	title = {Průzkum obratlovců státní přírodní rezervace {Slanisko} na {Mostecku}},
	volume = {9},
	language = {Czech},
	journal = {Sborník Severočeského muzea, Přírodní vědy},
	author = {Vlček, Miroslav},
	year = {1977},
	pages = {47--66},
	file = {Vlček - 1977 - Průzkum obratlovců státní přírodní rezervace Slani.pdf:C\:\\Users\\travnickovae\\Zotero\\storage\\3VNU56PI\\Vlček - 1977 - Průzkum obratlovců státní přírodní rezervace Slani.pdf:application/pdf},
}

@article{vlcek_obratlovci_1983,
	title = {Obratlovci státní přírodní rezervace {Rač} v Českém středohoří},
	volume = {13},
	language = {Czech},
	journal = {Sborník Severočeského muzea, Přírodní vědy},
	author = {Vlček, Miroslav},
	year = {1983},
	pages = {121--134},
	file = {Vlček - 1983 - Obratlovci státní přírodní rezervace Rač v Českém .pdf:C\:\\Users\\travnickovae\\Zotero\\storage\\WRWTJQN6\\Vlček - 1983 - Obratlovci státní přírodní rezervace Rač v Českém .pdf:application/pdf},
}

@article{kloubec_ptactvo_1995,
	title = {Ptactvo {Vodňanska}},
	volume = {35},
	language = {Czech},
	journal = {Sborník Jihočeského muzea v Českých Budějovicích, Přírodní vědy-Supplementum},
	author = {Kloubec, Bohuslav and Klimeš, Zdeněk},
	year = {1995},
	pages = {5--96},
	file = {Kloubec&Klimeš,1995-ptactvoVodňanska-tabulky.pdf:C\:\\Users\\travnickovae\\Zotero\\storage\\C477DYE8\\Kloubec&Klimeš,1995-ptactvoVodňanska-tabulky.pdf:application/pdf;Kloubec&Klimeš,1995-ptactvoVodňanska.pdf:C\:\\Users\\travnickovae\\Zotero\\storage\\JP8ETBKW\\Kloubec&Klimeš,1995-ptactvoVodňanska.pdf:application/pdf},
}

@article{lemberk_srovnani_1989,
	title = {Srovnání ornitocenóz smrkových lesů {Krkonoš} podle stupně poškození imisemi},
	volume = {26},
	language = {Czech},
	journal = {Opera Corcontica},
	author = {Lemberk, Vladimír},
	year = {1989},
	pages = {131--143},
	file = {Lemberk - 1989 - Srovnání ornitocenóz smrkových lesů Krkonoš podle .pdf:C\:\\Users\\travnickovae\\Zotero\\storage\\58RDCEEX\\Lemberk - 1989 - Srovnání ornitocenóz smrkových lesů Krkonoš podle .pdf:application/pdf},
}

@book{federation_of_alberta_naturalists_atlas_2007,
	title = {The {Atlas} of {Breeding} {Birds} of {Alberta}: {A} {Second} {Look}},
	isbn = {978-0-9696134-9-7},
	editor = {{Federation of Alberta Naturalists}},
	year = {2007},
}

@book{wilson_second_2012,
	title = {Second {Atlas} of {Breeding} {Birds} in {Pennsylvania}},
	isbn = {978-0-271-05630-2},
	author = {Wilson, Andrew and Brauning, Dan and Mulvihill, Robert},
	month = nov,
	year = {2012},
}

@book{fuchs_atlas_2002,
	title = {Atlas hnízdního rozšíření ptáků {Prahy}: 1985-1989 (aktualizace 2000-2002)},
	isbn = {978-80-902132-5-8},
	url = {https://books.google.cz/books?id=b959AAAACAAJ},
	publisher = {Česká společnost ornitologická v nakl. Consult},
	author = {Fuchs, R. and Hošek, J.},
	year = {2002},
}

@misc{barta_inventarizacni_2014,
	title = {Inventarizační průzkum {NPR} {Drbákov} – {Albertovy} skály z oboru zoologie (ptáci)},
	language = {Czech},
	publisher = {(ex: Nature Conservation Agency of the Czech Republic 2022. Ústřední seznam ochrany přírody [online database; drusop.nature.cz]. [cit. 2023-01-13].)},
	author = {Bárta, František},
	year = {2014},
	keywords = {Inventory},
	file = {František Bárta - 2014 - Inventarizační průzkum NPR Drbákov – Albertovy ská.pdf:C\:\\Users\\travnickovae\\Zotero\\storage\\YRHXX8GW\\František Bárta - 2014 - Inventarizační průzkum NPR Drbákov – Albertovy ská.pdf:application/pdf},
}

@misc{pokorny_monitoring_2013,
	title = {Monitoring ptáků ({Aves}) a obojživelníků ({Amphibia}) v {PP} {Rybník} {Louňov}, {CHKO} {Blaník}},
	language = {Czech},
	publisher = {(ex: Nature Conservation Agency of the Czech Republic 2022. Ústřední seznam ochrany přírody [online database; drusop.nature.cz]. [cit. 2023-01-13].)},
	author = {Pokorný, Jiří},
	year = {2013},
	keywords = {Inventory},
	file = {Pokorný - 2013 - Monitoring ptáků (Aves) a obojživelníků (Amphibia).pdf:C\:\\Users\\travnickovae\\Zotero\\storage\\IIDA8VQV\\Pokorný - 2013 - Monitoring ptáků (Aves) a obojživelníků (Amphibia).pdf:application/pdf},
}

@misc{pokorny_inventarizacni_2014,
	title = {Inventarizační průzkum ptáků ({Aves}) v {PR} {Velký} {Blaník} a v {PR} {Malý} {Blaník}, {CHKO} {Blaník}},
	language = {Czech},
	publisher = {(ex: Nature Conservation Agency of the Czech Republic 2022. Ústřední seznam ochrany přírody [online database; drusop.nature.cz]. [cit. 2023-01-13].)},
	author = {Pokorný, Jiří},
	year = {2014},
	keywords = {Inventory},
	file = {Pokorný - 2014 - Inventarizační průzkum ptáků (Aves) v PR Velký Bla.pdf:C\:\\Users\\travnickovae\\Zotero\\storage\\K92TH7EQ\\Pokorný - 2014 - Inventarizační průzkum ptáků (Aves) v PR Velký Bla.pdf:application/pdf},
}

@misc{smaha_spr_1984,
	title = {{SPR} {Vůznice} - {Inventarizační} průzkum fauny},
	language = {Czech},
	publisher = {(ex: Nature Conservation Agency of the Czech Republic 2022. Ústřední seznam ochrany přírody [online database; drusop.nature.cz]. [cit. 2023-02-28].)},
	author = {Šmaha, Jiří},
	year = {1984},
	keywords = {Inventory},
	file = {Šmaha - 1984 - SPR Vůznice - Inventarizační průzkum fauny.pdf:C\:\\Users\\travnickovae\\Zotero\\storage\\EDYND7SY\\Šmaha - 1984 - SPR Vůznice - Inventarizační průzkum fauny.pdf:application/pdf},
}

@misc{zikmundova_zprava_1976,
	title = {Zpráva o výsledku inventarizačního průzkumu chráněného území {Drbákovské} tisy - {Albertovy} skály květen - říjen 1976},
	language = {Czech},
	publisher = {Okresní muzeum Příbram, (ex: Nature Conservation Agency of the Czech Republic 2022. Ústřední seznam ochrany přírody [online database; drusop.nature.cz]. [cit. 2023-02-28].)},
	author = {Zikmundová, Eva},
	year = {1976},
	keywords = {Inventory},
	file = {Zikmundová - 1976 - Zpráva o výsledku inventarizačního průzkumu chráně.pdf:C\:\\Users\\travnickovae\\Zotero\\storage\\X9F5GKBX\\Zikmundová - 1976 - Zpráva o výsledku inventarizačního průzkumu chráně.pdf:application/pdf},
}
