# Supplementary material for: SPARSE 1.0: a template for databases of species inventories, with an open example of Czech birds
Source: Biodivers Data J. 2023 Nov 23;11:e108731. doi: 10.3897/BDJ.11.e108731 (PMC10690794; doi:10.3897/BDJ.11.e108731)
Supplement: Supplementary material 1 — SPARSE 1.0 - all database files as on the date of submission [file bdj-11-e108731-s001.zip › SPARSE_definitions.xlsx]

## Sheet: DEFINITIONS
				required - not allow zero lenght					SPARSE description
DATASET	Nr.	Data type	Field size	Required field	Controlled vocabulary	Duplicity allowed	Source of a term	Column name	Column description
	1	AutoNumber	long integer	R		ND	DWC	datasetID	An unique identifier (primary key) for the set of data. Automatically filled out for the records when ingested in the SPARSE database.
	2	short text	255 characters	R	-	ND	DWC	datasetName	The name identifying the data set from which the record was derived. Title of paper in most cases.
	3	long text	63.999 characters	R	-	-	HC	datasetPublisher	The entity (person, organization or institution) making the dataset available.
	4	short text	255 characters	-	-	-	SPARSE	datasetPublisherContact	Email contact to the entity making the dataset available.
	5	number	long integer	R	CV	-	SPARSE	licenseID	An identifier from the codebook table CB LICENSE defining publication license of the dataset source.
	6	short text	255 characters	-	-	-	DWC	rightsHolder	The entity (person, organization or institution) that holds the rights to the dateset. Can be the datasetPublisher.
	7	long text	63.999 characters	R	-	ND	DWC	bibliographicCitation	A bibliographic reference for the resource as a statement indicating how this record should be cited (attributed) when used.
	8	short text	255 characters	-	-	ND	HC	citationIdentifier	A reference unique identifer of the associated document. DOI is preferred but a URI or ISBN number is adequate.
	9	long text	63.999 characters	-	-	ND	HC	citationURL	A full URL (web link) to the cited document, if available.
	10	number	long integer	R	CV	-	key	languageID	An identifier from the codebook table CB LANGUAGE defining language of the dataset source.
	11	long text	63.999 characters	-	-	-	SPARSE	datasetRemarks	Notes or comments about the dataset, explaining assumptions made in addition.
	12	number	long integer	R	CV	-	SPARSE	datasetSourceID	An identifier from the codebook table CB DATASET SOURCE TYPE defining original data source.
	13	short text	255 characters	R	-	ND	SPARSE	datasetFileName	The name identifying the datasetSource file. Example: name of PDF file.
	14	number	byte	R	-	-	SPARSE	numberOfLevels	The number of hierarchical (nested) site levels in the dataset.
	15	date/time	short date	R	-	-	DWC	modified	The date of the last modification of the dataset. Could be the date when ingested in the SPARSE database. In format DD/MM/YYYY.
	16	number	long integer	R	CV	-	SPARSE	dataRecorder	An identifier from the codebook table CB TEAM MEMBER. Name of the person (in our team) that extracted the data from the dataSource to the SPARSE database.
	17	number	long integer	R	CV	-	SPARSE	dataReviewer	An identifier from the codebook table CB TEAM MEMBER. Name of the person (in our team) that reviewed the data entry from the dataSource to the SPARSE database.
CB DATASET SOURCE	Nr.	Data type	Field size	Required field	Controlled vocabulary	Duplicity allowed	Source of a term		defined by unique dataset source type
	1	AutoNumber	long integer	R		ND	key	datasetSourceID	An unique identifier (primary key) for the dataset source type.
	2	short text	255 characters	R	-	ND	SPARSE	datasetSource	Type of the original data source. Example: scientific paper, thesis, another database, etc.
	3	long text	63.999 characters	-	-	ND	SPARSE	datasetSourceDefinition	Short verbal definition of the datasetSource type.
	4	date/time	short time	R	-	-	DWC	modified	The date of the last modification of the measurement unit. Could be the date when ingested in the SPARSE database codebook. In format DD/MM/YYYY.
	5	number	long integer	R	CV	-	SPARSE	createdBy	An identifier from the codebook table CB TEAM MEMBER. Name of the person (in our team) that ingested the data in the SPARSE database codebook.
CB LANGUAGE EU	Nr.	Data type	Field size	Required field	Controlled vocabulary	Duplicity allowed	Source of a term		defined by unique language
	1	AutoNumber	long integer	R		ND	key	languageID	An unique identifier (primary key) for the language.
	2	short text	255 characters	R	-	ND	DWC	language	A language of the dataset source.
	3	short text	255 characters	R	-	ND	SPARSE	languageCode	The standard ISO 639-1 alpha-2 language code.
CB LICENSE	Nr.	Data type	Field size	Required field	Controlled vocabulary	Duplicity allowed	Source of a term		defined by unique data license type
	1	AutoNumber	long integer	R		ND	key	licenseID	An unique identifier (primary key) for the data license type.
	2	short text	255 characters	R	-	ND	DWC	license	The legal description giving official permission to do something with the dataset.
	3	long text	63.999 characters	-	-	ND	SPARSE	licenseDefinition	Short verbal definition of the license type.
	4	long text	63.999 characters	-	-	ND	SPARSE	licenseURL	A full URL (web link) to the license type, if available.
CB TEAM MEMBER	Nr.	Data type	Field size	Required field	Controlled vocabulary	Duplicity allowed	Source of a term		defined by unique team member
	1	AutoNumber	long integer	R		ND	key	memberID	An unique identifier (primary key) for the team member.
	2	short text	255 characters	R	-	ND	SPARSE	memberName	Full name (given first, family second, middle names or middle initials can be added) of the team member.
	3	short text	255 characters	R	-	-	SPARSE	memberNameGiven	Given name of the team member.
	4	short text	255 characters	R	-	-	SPARSE	memberNameFamily	Family name of the team member.
	5	short text	255 characters	R	-	-	SPARSE	memberInitials	Initial letters of the name of the team member.
	6	short text	255 characters	R	-	ND	SPARSE	memberEmail	Email contact to the person (in our team) that extracted the data from the dataSource to the SPARSE database.
	7	date/time	short time	R	-	-	DWC	modified	The date of the last modification of the measurement unit. Could be the date when ingested in the SPARSE database codebook. In format DD/MM/YYYY.
	8	number	long integer	R	CV	-	SPARSE	createdBy	An identifier from the codebook table CB TEAM MEMBER. Name of the person (in our team) that ingested the data in the SPARSE database codebook.
SITE	Nr.	Data type	Field size	Required field	Controlled vocabulary	Duplicity allowed	Source of a term		defined by unique spatial location
	1	AutoNumber	long integer	R	-	ND	DWC	siteID	An unique identifier (primary key) for the Site within the dataset. Automatically filled out for the records when ingested in the SPARSE database. Cannot be repeated and cannot be used like identifier for grouping by the location.
	2	number	long integer	R	CV	-	key	datasetID	An identifier from the table DATASET defining connection with Site.
	3	number	long integer	-	-	-	SPARSE	parentSiteID	An identifier for the broader Site that groups this and potentially other Sites.
	4	short text	255 characters	-	-	-	SPARSE	siteName	Author reported name of the site.
	5	number	byte	R	-	-	SPARSE	siteLevel	Level of the Site out of all levels. 1 is always the most detailed.
	6	short text	255 characters	R	-	-	SPARSE	siteLevelDescription	Verbal description of the siteLevel, it explains the meaning of the siteLevelNumber. Example: locality, forest, national park, city park, municipality, region
	7	number	long integer	R	CV	-	DWC	countryCode	An identifier from the codebook table CB COUNTRY defining the country in which the Site occurs. If multiple countries overlap the site, enter the one with most area, or where the focus is.
	8	short text	255 characters	-	-	-	DWC	municipality	The full, unabbreviated name of the next smaller administrative region than county (city, municipality, etc.) in which the Site occurs.
	9	short text	255 characters	-	-	-	DWC	locality	The specific description of the place where the Site is located as described in text form.
	10	long text	63.999 characters	R	-	-	DWC	verbatimLocality	The original textual description of the place where the Site is located as given in the source.
	11	long text	63.999 characters	-	-	-	DWC	locationRemarks	Notes or comments about the Site's location.
	12	number	single	R	-	-	HC	totalAreaSampledInSquareKilometers	Total area in km2 surveyed within the Site. Equal to area under study/inventory.
	13	number	long integer	R	CV	-	SPARSE	siteShapeID	An identifier from the codebook table CB SITE SHAPE defining the Site`s shape.
	14	number	long integer	R	CV	-	SPARSE	shapefileNameID	An identifier from the codebook table CB SHAPEFILE NAME defining the shapefile where the spatial data about Site are stored.
	15	number	long integer	R	-	-	SPARSE	objectID	An unique identifier of the object (point, line, or polygon) defining the Site within a shapefile.
	16	number	single	-	-	-	SPARSE	centroidDecimalLatitude	The geographic latitude of the Site's centroid/geographic center (in decimal degrees, using the spatial reference system given in centroidGeodeticDatum).
	17	number	single	-	-	-	SPARSE	centroidDecimalLongitude	The geographic longitud of the Site's centroid/geographic center (in decimal degrees, using the spatial reference system given in centroidGeodeticDatum).
	18	short text	255 characters	-	-	-	SPARSE	centroidGeodeticDatum	The ellipsoid, geodetic datum, or spatial reference system (SRS) upon which the geographic coordinates of Site's centroidDecimalLatitude and centroidDecimalLongitude are based.
	19	number	byte	-	-	-	DWC	coordinatePrecision	A decimal representation of the precision (number of decimal places) of the Site's centroid coordinates given in the centroidDecimalLatitude and centroidDecimalLongitude.
	20	short text	255 characters	-	-	-	DWC	footprintWKT	A Well-Known Text (WKT) representation of the shape (footprint, geometry) that defines the Site.
	21	short text	255 characters	-	-	-	DWC	footprintSRS	The ellipsoid, geodetic datum, or spatial reference system (SRS) upon which the geometry given in footprintWKT is based.
	22	long text	63.999 characters	-	-	-	DWC	georeferenceRemarks	Notes or comments about the Site's spatial description determination, explaining assumptions made in addition.
	23	number	integer	-	-	-	DWC	minimumElevationInMeters	The lower limit of the range of elevation in the Site (altitude, usually above sea level), in meters.
	24	number	integer	-	-	-	DWC	maximumElevationInMeters	The upper limit of the range of elevation in the Site (altitude, usually above sea level), in meters.
	25	yes/no	-	R	CV	-	SPARSE	isProtectedArea	Is the area protected or not. Does it have some "conservation" status.
	26	number	long integer	-	CV	-	SPARSE	WDPAID	An identifier from the codebook table CB WDPA defining protection status of the Site according to the World Database on Protected Areas.
	27	long text	63.999 characters	-	-	-	SPARSE	reportedClimate	Average long-term climate (temperature, precipitation, etc) at the site as stated in the data source.
	28	long text	63.999 characters	-	-	-	SPARSE	verbatimLandcover	Description of the site as reported in the data source, comments on land-use or land-cover.
	29	number	byte	-	-	-	SPARSE	urbanFabric	Estimated percentage of total Site area that can be defined as: Continuous and discontinuous urban fabric.
	30	number	byte	-	-	-	SPARSE	indComTrans	Estimated percentage of total site area that can be defined as: Industrial or commercial units. Road and rail networks and associated land. Port areas. Airports.
	31	number	byte	-	-	-	SPARSE	mineDumpConstruct	Estimated percentage of total site area that can be defined as: Mineral extraction sites. Dump sites. Construction sites.
	32	number	byte	-	-	-	SPARSE	artificialNonAgriVeg	Estimated percentage of total site area that can be defined as: Green urban areas. Sport and leisure facilities.
	33	number	byte	-	-	-	SPARSE	arableLand	Estimated percentage of total site area that can be defined as: Non-irrigated and irrigated arable land. Rice fields.
	34	number	byte	-	-	-	SPARSE	permanentCrops	Estimated percentage of total site area that can be defined as: Vineyards. Fruit trees and berry plantations. Olive groves.
	35	number	byte	-	-	-	SPARSE	pastures	Estimated percentage of total site area that can be defined as: Pastures (and meadows).
	36	number	byte	-	-	-	SPARSE	heteroAgricultural	Estimated percentage of total site area that can be defined as: Annual crops associated with permanent crops. Complex cultivation patterns. Land principally occupied by agriculture, with significant areas of natural vegetation. Agro-forestry areas.
	37	number	byte	-	-	-	SPARSE	forests	Estimated percentage of total site area that can be defined as: Broad-leaved forest. Coniferous forest. Mixed forest.
	38	number	byte	-	-	-	SPARSE	scrubHerbaceousVeg	Estimated percentage of total site area that can be defined as: Natural grasslands. Moors and heathland. Sclerophyllous vegetation. Transitional woodland-shrub.
	39	number	byte	-	-	-	SPARSE	openSpaceNoVeg	Estimated percentage of total site area that can be defined as: Beaches, dunes, sands. Bare rocks. Sparsely vegetated areas. Burnt areas. Glaciers and perpetual snow.
	40	number	byte	-	-	-	SPARSE	inlandWetlands	Estimated percentage of total site area that can be defined as: Inland marshes. Peat bogs.
	41	number	byte	-	-	-	SPARSE	maritimeWetlands	Estimated percentage of total site area that can be defined as: Salt marshes. Salines. Intertidal flats.
	42	number	byte	-	-	-	SPARSE	inlandWaters	Estimated percentage of total site area that can be defined as: Water courses. Water bodies.
	43	number	byte	-	-	-	SPARSE	marineWaters	Estimated percentage of total site area that can be defined as: Coastal lagoons. Estuaries. Sea and ocean.
CB COUNTRY	Nr.	Data type	Field size	Required field	Controlled vocabulary	Duplicity allowed	Source of a term		defined by unique country
	1	AutoNumber	long integer	R		ND	key	countryCode	The standard UN M49 numeric code for the country as an unique identifier(primary key).
	2	short text	255 characters	R	-	ND	DWC	countryName	The name of the country or major administrative unit in which the Site occurs.
	3	short text	255 characters	-	-	ND	SPARSE	countryAlpha2Code	The standard ISO 3166 1-alpha-2 code for the country.
	4	short text	252 characters	-	-	ND	SPARSE	countryAlpha3Code	The standard ISO 3166 1-alpha-3 code for the country.
	5	short text	254 characters	-	-	-	SPARSE	region	The name of the region in which the Country and Site occurs.
	6	short text	255 characters	-	-	-	SPARSE	subRegion	The name of the subregion in which the Country and Site occurs.
	7	short text	256 characters	-	-	-	SPARSE	intermediateRegion	The name of the intermediate region in which the Country and Site occurs.
	8	number	integer	-	-	-	SPARSE	regionCode	The standard UN M49 numeric code for the region.
	9	number	integer	-	-	-	SPARSE	subRegionCode	The standard UN M49 numeric code for the subregion.
	10	number	integer	-	-	-	SPARSE	intermediateRegionCode	The standard UN M49 numeric code for the intermediate region.
CB SITE SHAPE	Nr.	Data type	Field size	Required field	Controlled vocabulary	Duplicity allowed	Source of a term		defined by unique shape of a Site
	1	AutoNumber	long integer	R		ND	key	siteShapeID	An unique identifier (primary key) for the Site`s shape.
	2	short text	255 characters	R	-	ND	SPARSE	siteShape	The type or shape of the Site.
CB SHAPEFILE NAME	Nr.	Data type	Field size	Required field	Controlled vocabulary	Duplicity allowed	Source of a term		defined by unique shapefile name
	1	AutoNumber	long integer	R		ND	key	shapefileNameID	An unique identifier (primary key) for the shapefile where the spatial data about Site are stored.
	2	short text	255 characters	R	-	ND	SPARSE	shapefileName	Name of the shapefile in which the object is stored.
	3	date/time	short time	R	-	-	DWC	modified	The date of the last modification of the measurement unit. Could be the date when ingested in the SPARSE database codebook. In format DD/MM/YYYY.
	4	number	long integer	R	CV	-	SPARSE	createdBy	An identifier from the codebook table CB TEAM MEMBER. Name of the person (in our team) that ingested the data in the SPARSE database codebook.
EVENT	Nr.	Data type	Field size	Required field	Controlled vocabulary	Duplicity allowed	Source of a term		defined by location, time end method or compilation of methods
	1	AutoNumber	long integer	R		ND	DWC	eventID	An unique identifier (primary key) for the set of information associated with an Event (something that occurs at unique place and unique time). Automatically filled out for the records when ingested in the SPARSE database.
	2	number	long integer	R	CV	-	key	datasetID	An identifier from the table DATASET defining connection with Event.
	3	number	long integer	R	CV	-	key	siteID	An identifier from the table SITE defining connection with Event.
	4	number	integer	R	-	-	HC	startYear	The four-digit year in which the survey started.
	5	number	byte	-	-	-	HC	startMonth	The two-digit number of a month in which the survey started.
	6	number	byte	-	-	-	HC	startDay	The two-digit number of a day in which the survey started.
	7	number	integer	R	-	-	HC	endYear	The four-digit year in which the survey ended.
	8	number	byte	-	-	-	HC	endMonth	The two-digit number of a month in which the survey ended.
	9	number	byte	-	-	-	HC	endDay	The two-digit number of a day in which the survey ended.
	10	short text	255 characters	-	-	-	DWC	eventDate	The date-time or interval during which an Event occurred. For occurrences, this is the date-time when the event was recorded. Not suitable for a time in a geological context.
	11	date/time	short time	-	-	-	HC	startTime	The hour of day in which the survey started.
	12	date/time	short time	-	-	-	HC	endTime	The hour of day in which the survey ended.
	13	number	integer	-	-	-	SPARSE	eventTimeBlocks	The number of time blocks in which surveys were performed, either in sum or by site.
	14	number	single	-	-	-	HC	eventDuration	The duration, number of time units spent surveying in each time block of the event: The number of (months, days, hours) spent in each time block.
	15	number	long integer	R	CV	-	HC	eventDurationUnitID	An identifier from the table CB DURATION UNIT defining temporal units.
	16	number	long integer	-	CV	-	key	studyDiurnalityID	An identifier from the table CB DIURNALITY defining periods of the day.
	17	long text	63.999 characters	-	-	-	HC	reportedWeather	A list of weather or climatic conditions present at the time of the Event.
	18	short text	255 characters	-	-	-	DWC	recordedBy	The agent(s) who recorded the species in the field (separated by '|'). The primary collector or observer.
	19	long text	63.999 characters	-	-	-	DWC	eventRemarks	Notes or comments about the event, explaining assumptions made in addition.
	20	number	long integer	R	CV	-	key	eventMethodsID	An identifier from the table CB EVENT METHOD defining connection with Event.
	21	long text	63.999 characters	-	-	-	SPARSE	verbatimEventMethods	The original description of the eventMethod as reported in the data source (source, time, details). Description of the procedure in the source.
	22	short text	255 characters	-	-	-	SPARSE	eventMethodProtocolNames	The published name of the protocol used to carry out eventMethod.
	23	long text	63.999 characters	-	-	-	SPARSE	eventMethodProtocolReferences	Reference to the published protocol, if available (DOI, URL or ISBN).
	24	yes/no	-	R	CV	-	HC	isAbundanceReported	A statement about whether the number of Organisms collected or observed is reported.
	25	yes/no	-	R	CV	-	HC	isAbsenceReported	A statement about whether taxonomic absences are reported. If absence is reported this should be reflected on the MEASUREMENT table.
	26	yes/no	-	R	CV	-	HC	isSamplingEffortReported	A statement about whether sampling effort associated with the Event is reported.
	27	number	long integer	R	CV	-	key	samplingEffortUnitID	An identifier from the table CB EFFORT UNIT defining units of sampling effort.
	28	number	single	-	-	-	HC	samplingEffortValue	The amount of effort expended for sampling during an Event.
	29	short text	255 characters	-	-	-	HC	targetTaxonomicScope	Taxonomic group(s) targeted for sampling during the Event.
	30	short text	255 characters	-	-	-	HC	excludedTaxonomicScope	Taxonomic group(s) excluded for sampling during the Event.
	31	number	long integer	-	CV	-	key	targetLifestageScopeID	An identifier from the table CB LIFE STAGE defining age class or life stage of the organism that is included from sampling during the Event.
	32	number	long integer	-	CV	-	key	excludedLifeStageScopeID	An identifier from the table CB LIFE STAGE defining age class or life stage of the organism that is excluded from sampling during the Event.
	33	short text	255 characters	-	-	-	HC	targetGrowthFormScope	Targeted growth form(s) or habit(s) of the Organism(s) sampled during the Event.
	34	short text	255 characters	-	-	-	HC	excludedGrowthFormScope	Explicitly excluded growth form(s) or habit(s) of the Organism(s) sampled during the Event.
	35	short text	255 characters	-	-	-	HC	targetSize	Size of the organisms included in the Event.
	36	short text	255 characters	-	-	-	HC	excludedSize	Size of the organisms excluded in the Event.
CB DURATION UNIT	Nr.	Data type	Field size	Required field	Controlled vocabulary	Duplicity allowed	Source of a term		defined by unique duration unit
	1	AutoNumber	long integer	R		ND	key	eventDurationUnitID	An unique identifier (primary key) for the duration unit.
	2	short text	255 characters	R	-	ND	HC	eventDurationUnit	The temporal units described for the time block.
CB DIURNALITY	Nr.	Data type	Field size	Required field	Controlled vocabulary	Duplicity allowed	Source of a term		defined by unique diurnality
	1	AutoNumber	long integer	R		ND	key	studyDiurnalityID	An unique identifier (primary key) for the study diurnality.
	2	short text	255 characters	R	-	ND	HC	studyDiurnality	The period of the day reported during the survey.
CB EVENT METHOD	Nr.	Data type	Field size	Required field	Controlled vocabulary	Duplicity allowed	Source of a term		defined by unique method or method compilation
	1	AutoNumber	long integer	R		ND	key	eventMethodsID	An unique identifier (primary key) for the methods.
	2	short text	255 characters	R	-	ND	SPARSE	eventMethods	Verbal description of methods used for sampling during the Event (separated by '|').
	3	yes/no	-	R	-	-	SPARSE	isCompilation	Should be 'yes' if a combination of methods has been used during the Event.
	4	long text	63.999 characters	-	-	-	SPARSE	eventMethodsDefinition	Short verbal definition of the method or methods that were used.
	5	date/time	short time	R	-	-	DWC	modified	The date of the last modification of the measurement unit. Could be the date when ingested in the SPARSE database codebook. In format DD/MM/YYYY.
	6	number	long integer	R	CV	-	SPARSE	createdBy	An identifier from the codebook table CB TEAM MEMBER. Name of the person (in our team) that ingested the data in the SPARSE database codebook.
CB EFFORT UNIT	Nr.	Data type	Field size	Required field	Controlled vocabulary	Duplicity allowed	Source of a term		defined by unique effort unit
	1	AutoNumber	long integer	R		ND	key	samplingEffortUnitID	An unique identifier (primary key) for the effort unit.
	2	short text	255 characters	R	-	ND	HC	samplingEffortUnit	The units of sampling efforts as given in study.
	3	long text	63.999 characters	-	-	-	SPARSE	samplingEffortUnitDefinition	Short verbal definition of the sampling effort unit.
	4	date/time	short time	R	-	-	DWC	modified	The date of the last modification of the measurement unit. Could be the date when ingested in the SPARSE database codebook. In format DD/MM/YYYY.
	5	number	long integer	R	CV	-	SPARSE	createdBy	An identifier from the codebook table CB TEAM MEMBER. Name of the person (in our team) that ingested the data in the SPARSE database codebook.
CB LIFE STAGE	Nr.	Data type	Field size	Required field	Controlled vocabulary	Duplicity allowed	Source of a term		defined by unique effort unit
	1	AutoNumber	long integer	R		ND	key	lifeStageScopeID	An unique identifier (primary key) for the organism`s age class or life stages.
	2	short text	255 characters	R	-	ND	HC	lifeStageScope	The age class or life stage of the organism.
	3	long text	63.999 characters	-	-	-	SPARSE	lifeStageDefinition	Short verbal definition of the age class or life stage.
MEASUREMENT	Nr.	Data type	Field size	Required field	Controlled vocabulary	Duplicity allowed	Source of a term		defined by unique event and taxon
	1	AutoNumber	long integer	R		ND	key	measurementID	An unique identifier (primary key) for the set of information associated with a Measurement.
	2	number	long integer	R	CV	-	key	datasetID	An identifier from the table DATASET defining connection with Measurement.
	3	number	long integer	R	CV	-	key	siteID	An identifier from the table SITE defining connection with Measurement.
	4	number	long integer	R	CV	-	key	eventID	An identifier from the table EVENT defining connection with Measurement.
	5	number	long integer	-	CV	-	key	taxonID	An identifier from the codebook table CB TAXON defining the taxon that is associated with Verbatim Identification.
	6	number	long integer	-	-	-	SPARSE	verbatimMeasurementID	A string (unique identifier) representing the taxonomic identification as stated in the original record (original data collection).
	7	short text	255 characters	R	-	-	DWC	verbatimIdentification	A string representing the taxonomic identification as it appeared in the original record.
	8	short text	255 characters	-	-	-	HC	identifiedBy	A list (concatenated and separated) of names of people, groups, or organizations who identified the subject.
	9	long text	63.999 characters	-	-	-	HC	identificationReferences	A list (concatenated and separated) of references (publication, global unique identifier, URI) used in the Identification.
	10	long text	63.999 characters	-	-	-	DWC	identificationRemarks	Comments or notes about the Identification, explaining assumptions made in addition.
	11	number	long integer	R	CV	-	key	measurementUnitID	An identifier from the codebook table CB MEASUREMENT UNIT defining measurement units associated with numeric value of the event sampling results.
	12	number	double	R	-	-	DWC	measurementValue	Numeric value of the event sampling results, is associated with measurementUnit.
	13	long text	63.999 characters	-	-	-	DWC	measurementRemarks	Notes or comments about the measurement, explaining assumptions made in addition.
CB MEASUREMENT UNIT	Nr.	Data type	Field size	Required field	Controlled vocabulary	Duplicity allowed	Source of a term		defined by unique measurement unit
	1	AutoNumber	long integer	R		ND	key	measurementUnitID	An unique identifier (primary key) for the measurement unit.
	2	short text	255 characters	R	-	ND	DWC	measurementUnit	The units associated with the measurementType and measurementValue.
	3	long text	63.999 characters	-	-	-	SPARSE	measurementUnitDefinition	Short verbal definition of the measurement unit.
	4	short text	255 characters	R	-	-	DWC	measurementType	The nature of the measurement.
	5	date/time	short time	R	-	-	DWC	modified	The date of the last modification of the measurement unit. Could be the date when ingested in the SPARSE database codebook. In format DD/MM/YYYY.
	6	number	long integer	R	CV	-	SPARSE	createdBy	An identifier from the codebook table CB TEAM MEMBER. Name of the person (in our team) that ingested the data in the SPARSE database codebook.
CB TAXON	Nr.	Data type	Field size	Required field	Controlled vocabulary	Duplicity allowed	Source of a term		defined by unique taxon
	1	AutoNumber	long integer	R		ND	key	taxonID	An unique identifier (primary key) for the set of taxon information (data associated with the Taxon class). May be a global unique identifier or an identifier specific to the data set.
	2	short text	255 characters	R	-	ND	DWC	scientificName	Binary latin scientific name. Should be in the lowest level of taxonomic rank that can be determined.
	3	short text	255 characters	-	-	-	DWC	scientificNameAuthorship	The authorship information for the scientificName formatted according to the conventions of the applicable nomenclaturalCode.
	4	short text	255 characters	-	-	-	DWC	family	The full scientific name of the family in which the taxon is classified.
	5	short text	255 characters	-	-	-	DWC	taxonRank	The taxonomic rank of the most specific name in the scientificName.
