# Supplementary material for: SPARSE 1.0: a template for databases of species inventories, with an open example of Czech birds
Source: Biodivers Data J. 2023 Nov 23;11:e108731. doi: 10.3897/BDJ.11.e108731 (PMC10690794; doi:10.3897/BDJ.11.e108731)
Supplement: Supplementary material 1 — SPARSE 1.0 - all database files as on the date of submission [file bdj-11-e108731-s001.zip › SPARSE_shapefiles/schema.ini]

[Export_Output.txt]
Format=Delimited(;)
ColNameHeader=True
Col1=FID Long
Col2=Id Long
Col3=siteName Text Width 50
