# Supplementary material for: SPARSE 1.0: a template for databases of species inventories, with an open example of Czech birds
Source: Biodivers Data J. 2023 Nov 23;11:e108731. doi: 10.3897/BDJ.11.e108731 (PMC10690794; doi:10.3897/BDJ.11.e108731)
Supplement: Supplementary material 1 — SPARSE 1.0 - all database files as on the date of submission [file bdj-11-e108731-s001.zip › SPARSE_shapefiles/SPARSE CZ birds l.prj]

PROJCS["S-JTSK_Krovak_East_North",GEOGCS["GCS_S_JTSK",DATUM["D_S_JTSK",SPHEROID["Bessel_1841",6377397.155,299.1528128]],PRIMEM["Greenwich",0.0],UNIT["Degree",0.0174532925199433]],PROJECTION["Krovak"],PARAMETER["False_Easting",0.0],PARAMETER["False_Northing",0.0],PARAMETER["Pseudo_Standard_Parallel_1",78.5],PARAMETER["Scale_Factor",0.9999],PARAMETER["Azimuth",30.28813975277778],PARAMETER["Longitude_Of_Center",24.83333333333333],PARAMETER["Latitude_Of_Center",49.5],PARAMETER["X_Scale",-1.0],PARAMETER["Y_Scale",1.0],PARAMETER["XY_Plane_Rotation",90.0],UNIT["Meter",1.0]]
