# Supplementary material for: SPARSE 1.0: a template for databases of species inventories, with an open example of Czech birds
Source: Biodivers Data J. 2023 Nov 23;11:e108731. doi: 10.3897/BDJ.11.e108731 (PMC10690794; doi:10.3897/BDJ.11.e108731)
Supplement: Supplementary material 1 — SPARSE 1.0 - all database files as on the date of submission [file bdj-11-e108731-s001.zip › SPARSE_shapefiles/SPARSE CZ birds p.shp.xml]

<?xml version="1.0" encoding="UTF-8"?>
<metadata xml:lang="cs"><Esri><CreaDate>20230421</CreaDate><CreaTime>15215800</CreaTime><ArcGISFormat>1.0</ArcGISFormat><SyncOnce>TRUE</SyncOnce><DataProperties><lineage><Process ToolSource="c:\program files (x86)\arcgis\desktop10.8\ArcToolbox\Toolboxes\Data Management Tools.tbx\CalculateField" Date="20230421" Time="152158">CalculateField "SPARSE CZ birds p" objectID !FID! PYTHON_9.3 #</Process></lineage></DataProperties></Esri></metadata>
