# Supplementary material for: SPARSE 1.0: a template for databases of species inventories, with an open example of Czech birds
Source: Biodivers Data J. 2023 Nov 23;11:e108731. doi: 10.3897/BDJ.11.e108731 (PMC10690794; doi:10.3897/BDJ.11.e108731)
Supplement: Supplementary material 1 — SPARSE 1.0 - all database files as on the date of submission [file bdj-11-e108731-s001.zip › SPARSE_shapefiles/SPARSE CZ birds pg.shp.xml]

<?xml version="1.0" encoding="UTF-8"?>
<metadata xml:lang="cs"><Esri><CreaDate>20230418</CreaDate><CreaTime>15303300</CreaTime><ArcGISFormat>1.0</ArcGISFormat><SyncOnce>FALSE</SyncOnce><DataProperties><itemProps><itemName Sync="TRUE">SPARSE CZ birds pg</itemName><imsContentType Sync="TRUE">002</imsContentType><nativeExtBox><westBL Sync="TRUE">-883721.733680</westBL><eastBL Sync="TRUE">-439039.500908</eastBL><southBL Sync="TRUE">-1209488.478600</southBL><northBL Sync="TRUE">-966888.626631</northBL><exTypeCode Sync="TRUE">1</exTypeCode></nativeExtBox><itemSize Sync="TRUE">0.245</itemSize><itemLocation><linkage Sync="TRUE">file://\\TRAVNICKO-NB-01\C$\Users\travnickovae\OneDrive - CZU v Praze\Sparse\data\shapefiles\sparse shapefiles\SPARSE CZ birds pg.shp</linkage><protocol Sync="TRUE">Local Area Network</protocol></itemLocation></itemProps><coordRef><type Sync="TRUE">Projected</type><geogcsn Sync="TRUE">GCS_S_JTSK</geogcsn><csUnits Sync="TRUE">Linear Unit: Meter (1.000000)</csUnits><projcsn Sync="TRUE">S-JTSK_Krovak_East_North</projcsn><peXml Sync="TRUE">&lt;ProjectedCoordinateSystem xsi:type='typens:ProjectedCoordinateSystem' xmlns:xsi='http://www.w3.org/2001/XMLSchema-instance' xmlns:xs='http://www.w3.org/2001/XMLSchema' xmlns:typens='http://www.esri.com/schemas/ArcGIS/10.8'&gt;&lt;WKT&gt;PROJCS[&amp;quot;S-JTSK_Krovak_East_North&amp;quot;,GEOGCS[&amp;quot;GCS_S_JTSK&amp;quot;,DATUM[&amp;quot;D_S_JTSK&amp;quot;,SPHEROID[&amp;quot;Bessel_1841&amp;quot;,6377397.155,299.1528128]],PRIMEM[&amp;quot;Greenwich&amp;quot;,0.0],UNIT[&amp;quot;Degree&amp;quot;,0.0174532925199433]],PROJECTION[&amp;quot;Krovak&amp;quot;],PARAMETER[&amp;quot;False_Easting&amp;quot;,0.0],PARAMETER[&amp;quot;False_Northing&amp;quot;,0.0],PARAMETER[&amp;quot;Pseudo_Standard_Parallel_1&amp;quot;,78.5],PARAMETER[&amp;quot;Scale_Factor&amp;quot;,0.9999],PARAMETER[&amp;quot;Azimuth&amp;quot;,30.28813975277778],PARAMETER[&amp;quot;Longitude_Of_Center&amp;quot;,24.83333333333333],PARAMETER[&amp;quot;Latitude_Of_Center&amp;quot;,49.5],PARAMETER[&amp;quot;X_Scale&amp;quot;,-1.0],PARAMETER[&amp;quot;Y_Scale&amp;quot;,1.0],PARAMETER[&amp;quot;XY_Plane_Rotation&amp;quot;,90.0],UNIT[&amp;quot;Meter&amp;quot;,1.0],AUTHORITY[&amp;quot;EPSG&amp;quot;,5514]]&lt;/WKT&gt;&lt;XOrigin&gt;-33699800&lt;/XOrigin&gt;&lt;YOrigin&gt;-33699800&lt;/YOrigin&gt;&lt;XYScale&gt;133638764.24698351&lt;/XYScale&gt;&lt;ZOrigin&gt;-100000&lt;/ZOrigin&gt;&lt;ZScale&gt;10000&lt;/ZScale&gt;&lt;MOrigin&gt;-100000&lt;/MOrigin&gt;&lt;MScale&gt;10000&lt;/MScale&gt;&lt;XYTolerance&gt;0.001&lt;/XYTolerance&gt;&lt;ZTolerance&gt;0.001&lt;/ZTolerance&gt;&lt;MTolerance&gt;0.001&lt;/MTolerance&gt;&lt;HighPrecision&gt;true&lt;/HighPrecision&gt;&lt;WKID&gt;102067&lt;/WKID&gt;&lt;LatestWKID&gt;5514&lt;/LatestWKID&gt;&lt;/ProjectedCoordinateSystem&gt;</peXml></coordRef><lineage><Process ToolSource="c:\program files (x86)\arcgis\desktop10.8\ArcToolbox\Toolboxes\Data Management Tools.tbx\CalculateField" Date="20230421" Time="153337">CalculateField "SPARSE CZ birds pg" objectID !FID! PYTHON_9.3 #</Process></lineage></DataProperties><SyncDate>20230418</SyncDate><SyncTime>15303300</SyncTime><ModDate>20230418</ModDate><ModTime>15303300</ModTime></Esri><dataIdInfo><envirDesc Sync="TRUE"> Version 6.2 (Build 9200) ; Esri ArcGIS 10.8.1.14362</envirDesc><dataLang><languageCode value="ces" Sync="TRUE"></languageCode><countryCode value="CZE" Sync="TRUE"></countryCode></dataLang><idCitation><resTitle Sync="TRUE">SPARSE CZ birds pg</resTitle><presForm><PresFormCd value="005" Sync="TRUE"></PresFormCd></presForm></idCitation><spatRpType><SpatRepTypCd value="001" Sync="TRUE"></SpatRepTypCd></spatRpType><dataExt><geoEle><GeoBndBox esriExtentType="search"><exTypeCode Sync="TRUE">1</exTypeCode><westBL Sync="TRUE">12.304521</westBL><eastBL Sync="TRUE">18.838928</eastBL><northBL Sync="TRUE">51.066108</northBL><southBL Sync="TRUE">48.421513</southBL></GeoBndBox></geoEle></dataExt></dataIdInfo><mdLang><languageCode value="ces" Sync="TRUE"></languageCode><countryCode value="CZE" Sync="TRUE"></countryCode></mdLang><mdChar><CharSetCd value="004" Sync="TRUE"></CharSetCd></mdChar><distInfo><distFormat><formatName Sync="TRUE">Shapefile</formatName></distFormat><distTranOps><transSize Sync="TRUE">0.245</transSize></distTranOps></distInfo><mdHrLv><ScopeCd value="005" Sync="TRUE"></ScopeCd></mdHrLv><mdHrLvName Sync="TRUE">dataset</mdHrLvName><refSysInfo><RefSystem><refSysID><identCode code="5514" Sync="TRUE"></identCode><idCodeSpace Sync="TRUE">EPSG</idCodeSpace><idVersion Sync="TRUE">9.2.2(10.1.0)</idVersion></refSysID></RefSystem></refSysInfo><spatRepInfo><VectSpatRep><geometObjs Name="SPARSE CZ birds pg"><geoObjTyp><GeoObjTypCd value="002" Sync="TRUE"></GeoObjTypCd></geoObjTyp><geoObjCnt Sync="TRUE">168</geoObjCnt></geometObjs><topLvl><TopoLevCd value="001" Sync="TRUE"></TopoLevCd></topLvl></VectSpatRep></spatRepInfo><spdoinfo><ptvctinf><esriterm Name="SPARSE CZ birds pg"><efeatyp Sync="TRUE">Simple</efeatyp><efeageom code="4" Sync="TRUE"></efeageom><esritopo Sync="TRUE">FALSE</esritopo><efeacnt Sync="TRUE">168</efeacnt><spindex Sync="TRUE">TRUE</spindex><linrefer Sync="TRUE">FALSE</linrefer></esriterm></ptvctinf></spdoinfo><eainfo><detailed Name="SPARSE CZ birds pg"><enttyp><enttypl Sync="TRUE">SPARSE CZ birds pg</enttypl><enttypt Sync="TRUE">Feature Class</enttypt><enttypc Sync="TRUE">168</enttypc></enttyp><attr><attrlabl Sync="TRUE">FID</attrlabl><attalias Sync="TRUE">FID</attalias><attrtype Sync="TRUE">OID</attrtype><attwidth Sync="TRUE">4</attwidth><atprecis Sync="TRUE">0</atprecis><attscale Sync="TRUE">0</attscale><attrdef Sync="TRUE">Internal feature number.</attrdef><attrdefs Sync="TRUE">Esri</attrdefs><attrdomv><udom Sync="TRUE">Sequential unique whole numbers that are automatically generated.</udom></attrdomv></attr><attr><attrlabl Sync="TRUE">Shape</attrlabl><attalias Sync="TRUE">Shape</attalias><attrtype Sync="TRUE">Geometry</attrtype><attwidth Sync="TRUE">0</attwidth><atprecis Sync="TRUE">0</atprecis><attscale Sync="TRUE">0</attscale><attrdef Sync="TRUE">Feature geometry.</attrdef><attrdefs Sync="TRUE">Esri</attrdefs><attrdomv><udom Sync="TRUE">Coordinates defining the features.</udom></attrdomv></attr><attr><attrlabl Sync="TRUE">Id</attrlabl><attalias Sync="TRUE">Id</attalias><attrtype Sync="TRUE">Integer</attrtype><attwidth Sync="TRUE">6</attwidth><atprecis Sync="TRUE">6</atprecis><attscale Sync="TRUE">0</attscale></attr><attr><attrlabl Sync="TRUE">siteName</attrlabl><attalias Sync="TRUE">siteName</attalias><attrtype Sync="TRUE">String</attrtype><attwidth Sync="TRUE">50</attwidth><atprecis Sync="TRUE">0</atprecis><attscale Sync="TRUE">0</attscale></attr></detailed></eainfo><mdDateSt Sync="TRUE">20230418</mdDateSt></metadata>
